# Supplementary material for: Rapid and accurate remethylation of DNA in Dnmt3a-deficient hematopoietic cells with restoration of DNMT3A activity
Source: Sci Adv. 2024 Jan 31;10(5):eadk8598. doi: 10.1126/sciadv.adk8598 (PMC10830114; doi:10.1126/sciadv.adk8598)
Supplement: Supplementary file 2 — Tables S1 to S7 [file sciadv.adk8598_tables_s1_to_s7.zip]

Archive with 7 entries (7 files):
- adk8598_Table_S1.xlsx
- adk8598_Table_S2.xlsx
- adk8598_Table_S3.xlsb
- adk8598_Table_S4.xlsx
- adk8598_Table_S5.xlsb
- adk8598_Table_S6.xlsx
- adk8598_Table_S7.xlsx
