# Supplementary material for: Rapid and accurate remethylation of DNA in Dnmt3a-deficient hematopoietic cells with restoration of DNMT3A activity
Source: Sci Adv. 2024 Jan 31;10(5):eadk8598. doi: 10.1126/sciadv.adk8598 (PMC10830114; doi:10.1126/sciadv.adk8598)
Supplement: Supplementary file 2 — Tables S1 to S7 [file sciadv.adk8598_tables_s1_to_s7.zip › adk8598_Table_S1.xlsx]

## Sheet: Sheet1
chromosome	start	end	closest_gene	islands	shores	shelves	genes	enhancers	promoters	tss	ctcf	size	M_CU.37514.Swift_WGBS_37514	M_CU.33942_3a_fl_fl_wo_Vav.Cre.WGBS_flox.flox_wo_Vav.Cre	M_CU.42094.WGBS_42094	M_GG.42518.WGBS_42	M_CU.37887.Swift_WGBS_37887	M_GG.42391.WGBS_42	M_BQ.31963.WGBS_Dnmt3b_flox_flox_no_Vav_Cre_2	M_CU.32840.WGBS_Dnmt3b_flox_flox_wo_Vav_Cre	M_GG.42517.WGBS_42	M_CU.39509.Swift_WGBS_39509	M_CU.33944_3a_fl_fl_w_Vav.Cre.WGBS_flox.flox_w_Vav.Cre	M_CU.33642.WGBS_Dnmt3a_flox_flox_w_Vav_Cre	M_CU.33075_3a_fl_fl_w_Vav.Cre.WGBS_Dnmt3a_flox_flox_w_Vav.Cre	M_CU.32839.WGBS_Dnmt3b_flox_flox_w_Vav_Cre	M_BQ.31962.WGBS_Dnmt3b_flox_flox_plus_Vav_Cre_2	M_JL.50412.4_WGBS_3b_KO	M_JL.50425.2_WGBS_3a_3b_DKO	M_JL.50427.3_WGBS_3a_3b_DKO	M_JL.51545.14_WGBS_3a_3b_DKO	M_GG.42097.WGBS_42097	M_GG.42102.WGBS_42102	M_GG.42088.WGBS_42088	M_GG.42521.WGBS_42521	M_GG.42520.WGBS_42520	M_CU.42093.WGBS_42093	g1_mean	g1_sd	g2_mean	g2_sd
1	4653561	4654447	Mrpl15	0	0	0	0	0	0	0	0	886	0.576486	0.534644	0.48665	0.631349	0.551195	0.563542	0.544468	0.646164	0.526953	0.12888	0.136224	0.187849	0.135092	0.414382	0.413715	0.331023	0.0547696	0.0683107	0.0736711	0.350347	0.414065	0.365476	0.463473	0.359977	0.292772	0.562383	0.0502273	0.147011	0.0274162
1	9806776	9807082	Sgk3	0	0	0	1	0	0	0	0	306	0.86397	0.882991	0.833175	0.835556	0.779487	0.913889	0.821495	0.76811	0.851587	0.33881	0.539324	0.640517	0.447607	0.829155	0.725013	0.747619	0.305128	0.213333	0.507407	0.676614	0.597896	0.498519	0.619963	0.695106	0.808673	0.838918	0.0464285	0.491564	0.128756
1	11033076	11033741	Prex2	0	0	0	1	1	0	0	0	665	0.835903	0.871515	0.724691	0.828776	0.85016	0.800337	0.907328	0.857046	0.889807	0.397158	0.488454	0.355033	0.492678	0.562488	0.61854	0.542715	0.352646	0.171429	0.291875	0.58179	0.626313	0.65291	0.705393	0.614506	0.702452	0.840618	0.0540941	0.433331	0.0683123
1	13245258	13246325	Ncoa2	0	0	0	1	0	0	0	0	1067	0.616782	0.585718	0.508375	0.608025	0.463806	0.580864	0.570513	0.56621	0.589818	0.216299	0.14321	0.130736	0.172024	0.337632	0.457792	0.306784	0.158337	0.190404	0.181195	0.423016	0.293651	0.513095	0.42862	0.411111	0.399624	0.565568	0.0491233	0.165567	0.0379843
1	13371435	13371849	Ncoa2	0	1	0	1	0	1	0	0	414	0.729467	0.70125	0.60398	0.789971	0.613817	0.504958	0.701319	0.687879	0.820988	0.249802	0.189947	0.250113	0.0481193	0.56258	0.544322	0.597924	0.0526094	0.0814815	0.216173	0.515476	0.54943	0.338835	0.262169	0.355973	0.32298	0.683736	0.097506	0.184495	0.0952168
1	13573857	13574454	Tram1	0	0	0	1	0	0	0	0	597	0.27253	0.244415	0.12823	0.223341	0.257051	0.281842	0.439055	0.205411	0.325116	0.0350783	0.109307	0	0.0342713	0.0964349	0.0585943	0.112772	0.0388889	0.00909091	0.0583987	0.0652663	0.13633	0.156306	0.0622475	0.123883	0.087741	0.26411	0.085675	0.0446642	0.0460924
1	13574800	13576073	Tram1	0	0	0	1	0	0	0	0	1273	0.388192	0.391079	0.340503	0.492823	0.370587	0.327096	0.419752	0.370459	0.454545	0.097316	0.107035	0.0889007	0.0672805	0.19755	0.160894	0.189245	0.109077	0.0667388	0.0924385	0.237326	0.196247	0.266273	0.246836	0.252082	0.175965	0.395004	0.0531135	0.090133	0.0169412
1	14507485	14508910	Eya1	0	1	0	0	0	0	0	0	1425	0.585849	0.636251	0.667148	0.703931	0.675406	0.670649	0.70264	0.677654	0.735693	0.259147	0.331118	0.274699	0.26583	0.567667	0.639938	0.589531	0.0752243	0.184112	0.218942	0.256021	0.285339	0.31484	0.343221	0.446887	0.336528	0.672802	0.0429803	0.282699	0.0329021
1	20958496	20958830	Efhc1	0	0	0	1	0	0	0	0	334	0.723487	0.738662	0.652103	0.665	0.615947	0.435386	0.640778	0.749819	0.768353	0.153382	0.388413	0.245054	0.222046	0.296101	0.27807	0.255404	0.130754	0.075873	0.123001	0.414405	0.321667	0.269844	0.360833	0.338135	0.249697	0.665504	0.101614	0.252224	0.0987916
1	20997991	20998340	Tram2	0	0	0	1	0	0	0	0	349	0.782369	0.779877	0.722663	0.755071	0.798572	0.805026	0.845939	0.756142	0.905914	0.326516	0.439307	0.490412	0.408176	0.635268	0.578479	0.62956	0.0635802	0.141484	0.262273	0.596958	0.656341	0.664238	0.634374	0.657969	0.564506	0.794619	0.0544676	0.416103	0.0686753
1	34006775	34007556	Dst	0	1	0	1	0	1	0	0	781	0.751909	0.726719	0.617972	0.849134	0.797435	0.770484	0.797221	0.830737	0.791486	0.341986	0.311143	0.248568	0.253939	0.778804	0.711255	0.542206	0.125459	0.185606	0.115358	0.729076	0.750476	0.699928	0.575866	0.622717	0.390327	0.770344	0.0682081	0.288909	0.0453203
1	34012097	34012609	Dst	0	1	0	1	0	1	0	0	512	0.641824	0.527485	0.630528	0.751282	0.597288	0.613675	0.59038	0.673158	0.622587	0.213017	0.352988	0.283226	0.286746	0.439221	0.606706	0.467446	0.112179	0.2616	0.232542	0.345385	0.48658	0.389591	0.489232	0.421145	0.332405	0.627579	0.0613696	0.283995	0.0571727
1	34074447	34075283	Dst	0	0	0	1	0	0	0	0	836	0.672102	0.746758	0.669559	0.756789	0.767945	0.725386	0.85104	0.769424	0.778835	0.341023	0.378729	0.529558	0.315549	0.558697	0.595198	0.596081	0.194156	0.215338	0.257618	0.392362	0.404772	0.553161	0.547755	0.59166	0.412033	0.748649	0.0558174	0.391215	0.095811
1	34104329	34105923	Dst	0	0	0	1	0	0	0	0	1594	0.826704	0.800104	0.718586	0.839438	0.720667	0.793159	0.750049	0.743991	0.824021	0.462986	0.612021	0.416871	0.38024	0.704027	0.690492	0.662427	0.186329	0.254623	0.296779	0.433793	0.363236	0.534611	0.622757	0.66128	0.455836	0.779636	0.0470558	0.468029	0.101789
1	34467510	34468599	Ptpn18	0	0	0	1	0	0	0	0	1089	0.236338	0.231836	0.389757	0.239212	0.219964	0.196221	0.281588	0.353156	0.236703	0.0639632	0.0588235	0.0319717	0.0192097	0.164947	0.15092	0.125785	0.0454563	0.0548736	0.0597321	0.195578	0.178274	0.0960784	0.119387	0.17535	0.146359	0.264975	0.0649585	0.043492	0.0214202
1	34535849	34536559	Cfc1	0	0	0	1	0	0	0	0	710	0.467118	0.518293	0.514831	0.486319	0.510986	0.441448	0.642494	0.62363	0.571825	0.157286	0.197622	0.135673	0.119752	0.464315	0.450949	0.442373	0.0791468	0.0722222	0.117507	0.219711	0.26142	0.200282	0.289292	0.308349	0.227908	0.530771	0.0685545	0.152583	0.0337364
1	34600157	34600265	Amer3	0	0	0	0	0	0	0	0	108	0.838701	0.936629	0.920635	0.965208	0.818254	0.886772	0.89126	0.904518	0.877687	0.642768	0.69056	0.60652	0.574219	0.723379	0.890491	0.802333	0.555556	0.437037	0.430556	0.633333	0.725926	0.64321	0.806153	0.82963	0.620139	0.893296	0.0458593	0.628517	0.0499487
1	34806030	34807171	Arhgef4	0	0	1	1	0	0	0	0	1141	0.914014	0.909287	0.87284	0.962184	0.89643	0.906192	0.948085	0.910279	0.948194	0.455695	0.548463	0.506803	0.532913	0.549616	0.671673	0.602517	0.208271	0.233923	0.317681	0.560327	0.591335	0.758308	0.77475	0.706136	0.693599	0.918612	0.0286381	0.510968	0.0406608
1	35941511	35942151	Hs6st1	0	0	0	0	0	0	0	0	640	0.785426	0.845028	0.771972	0.865385	0.829071	0.855106	0.824136	0.845345	0.79154	0.386151	0.338014	0.334064	0.272886	0.734052	0.753163	0.651254	0.12246	0.199226	0.188514	0.427011	0.553458	0.490988	0.571926	0.695924	0.547591	0.823668	0.0332627	0.332779	0.0464213
1	35973829	35974210	Hs6st1	0	0	0	0	0	0	0	0	381	0.781698	0.820426	0.798918	0.910516	0.797314	0.84697	0.863928	0.811349	0.756818	0.372559	0.562471	0.453298	0.426473	0.756869	0.742278	0.699224	0.1986	0.294949	0.281508	0.636096	0.600551	0.633333	0.573106	0.812121	0.51707	0.820882	0.0465514	0.4537	0.0799092
1	36003710	36004241	Hs6st1	0	0	0	0	0	0	0	0	531	0.685782	0.623869	0.572865	0.793939	0.683349	0.571392	0.626518	0.627884	0.707556	0.315137	0.281978	0.29602	0.256195	0.3106	0.411813	0.483451	0.154309	0.182857	0.149459	0.401515	0.296038	0.286364	0.298669	0.277958	0.343795	0.654795	0.0707717	0.287332	0.0248109
1	36160222	36160671	Uggt1	0	0	0	1	0	0	0	0	449	0.455996	0.492397	0.519659	0.448446	0.495805	0.316134	0.497498	0.521284	0.477568	0.0409139	0.031927	0.0180375	0.0302474	0.135343	0.156115	0.0328523	0	0.0263533	0.0171766	0.270106	0.253086	0.241077	0.246169	0.242088	0.307071	0.469421	0.0626593	0.0302815	0.00941049
1	36234899	36235992	Uggt1	0	0	0	1	0	0	0	0	1093	0.488719	0.515517	0.368669	0.434142	0.353234	0.353231	0.502821	0.561365	0.343014	0.106235	0.123036	0.216958	0.113896	0.356563	0.317231	0.217151	0.0962149	0.138553	0.143412	0.426923	0.44942	0.359524	0.348618	0.226051	0.222847	0.435635	0.0837904	0.140032	0.0517422
1	36254725	36255480	Neurl3	0	0	0	0	0	0	0	1	755	0.677579	0.757038	0.591893	0.664981	0.754866	0.702528	0.745784	0.718154	0.659035	0.182362	0.175003	0.164564	0.11583	0.417089	0.402979	0.330272	0.101215	0.0642094	0.0897416	0.331166	0.435074	0.458471	0.340324	0.355756	0.191334	0.696873	0.0544311	0.15944	0.029976
1	36255535	36256221	Neurl3	0	0	0	0	0	0	0	1	686	0.90424	0.903091	0.895664	0.896867	0.921951	0.932275	0.901997	0.898083	0.920139	0.559009	0.745074	0.611262	0.612387	0.851236	0.832092	0.782269	0.293782	0.440915	0.413835	0.819437	0.725439	0.719489	0.777757	0.7943	0.735543	0.908256	0.0131311	0.631933	0.0794318
1	36298930	36300289	Arid5a	0	0	0	0	0	0	0	0	1359	0.409847	0.61849	0.582002	0.554276	0.502133	0.499033	0.633225	0.544766	0.559699	0.155497	0.219482	0.15973	0.176438	0.453417	0.440978	0.381881	0.116089	0.12256	0.13418	0.278942	0.444035	0.463498	0.398188	0.325752	0.220401	0.54483	0.0680739	0.177787	0.0292301
1	36456900	36458359	Lman2l	0	0	0	0	0	0	0	0	1459	0.444644	0.369276	0.263514	0.405938	0.387905	0.43144	0.468217	0.438274	0.484187	0.178348	0.214361	0.153192	0.164074	0.321613	0.339325	0.334289	0.103023	0.139732	0.141323	0.248829	0.254655	0.261887	0.251203	0.261291	0.248769	0.410377	0.0661175	0.177494	0.0266496
1	36554556	36555105	Sema4c	0	1	1	1	0	1	0	0	549	0.610318	0.750446	0.563029	0.630456	0.606275	0.823016	0.695434	0.681896	0.635505	0.148678	0.231974	0.213392	0.178518	0.586088	0.491891	0.556767	0.0858135	0.0535714	0.100347	0.19697	0.509073	0.541324	0.554795	0.558888	0.421744	0.666264	0.0809069	0.193141	0.0370084
1	36555663	36556153	Sema4c	0	1	0	1	0	1	0	0	490	0.303098	0.331237	0.334568	0.404321	0.383136	0.261831	0.380277	0.381904	0.514646	0.0356125	0.0406396	0.0302056	0.021164	0.220977	0.260464	0.291962	0.0726496	0.0246914	0.0222222	0.0333333	0.18634	0.171605	0.123597	0.0854938	0.0899471	0.366113	0.071867	0.0319055	0.00833259
1	36558941	36559747	Sema4c	0	1	0	0	0	1	0	1	806	0.472395	0.398793	0.327452	0.518764	0.37072	0.338049	0.48517	0.441319	0.473679	0.108612	0.148785	0.0696158	0.099879	0.380047	0.31726	0.322256	0.117177	0.11958	0.115561	0.128092	0.119231	0.210573	0.186181	0.176271	0.168138	0.425149	0.0689233	0.106723	0.0326425
1	36567449	36569071	Fam178b	0	0	0	1	0	0	0	0	1622	0.830535	0.888583	0.763677	0.867413	0.847141	0.83392	0.858807	0.861329	0.8789	0.576637	0.69539	0.465486	0.417621	0.816946	0.846795	0.751943	0.226443	0.309979	0.370117	0.649666	0.769034	0.695281	0.803916	0.806992	0.725456	0.847812	0.0368903	0.538783	0.123843
1	36579974	36580935	Fam178b	0	0	0	1	0	0	0	0	961	0.401695	0.466963	0.369602	0.446037	0.422764	0.327702	0.449485	0.39837	0.527684	0.086553	0.0802852	0.0615005	0.0699256	0.174752	0.184591	0.166173	0.0330087	0.035	0.0645425	0.221561	0.218849	0.141919	0.188487	0.199479	0.132519	0.423367	0.0582194	0.0745661	0.0110851
1	36588880	36589620	Fam178b	0	0	0	1	0	0	0	0	740	0.600426	0.681467	0.575283	0.657051	0.67661	0.627855	0.74491	0.711797	0.478594	0.13735	0.136524	0.173006	0.155291	0.465715	0.403411	0.403068	0.046175	0.111472	0.085193	0.378449	0.381344	0.387821	0.433721	0.356108	0.363095	0.639333	0.0802039	0.150543	0.0172984
1	36603474	36603790	Fam178b	0	0	0	1	0	0	0	0	316	0.347822	0.422211	0.375254	0.385562	0.439103	0.358072	0.476058	0.439689	0.482643	0.099905	0.104938	0.0512815	0.072852	0.33502	0.272284	0.315449	0.0728603	0.105339	0.0717593	0.463676	0.273729	0.227257	0.171605	0.221685	0.148709	0.414046	0.0496714	0.0822442	0.0249922
1	36611334	36611903	Fam178b	0	0	0	1	1	0	0	0	569	0.878724	0.87381	0.713889	0.901942	0.827212	0.759325	0.901297	0.816846	0.88	0.548333	0.471843	0.469046	0.555254	0.8381	0.820804	0.781481	0.308598	0.159722	0.301768	0.690278	0.756184	0.723214	0.696065	0.68125	0.719147	0.839227	0.0660904	0.511119	0.0470658
1	36628427	36628892	Fam178b	0	0	0	1	0	0	0	0	465	0.791345	0.789924	0.706661	0.718254	0.782226	0.789852	0.849236	0.734472	0.714264	0.348954	0.36661	0.372602	0.464939	0.664733	0.687114	0.52416	0.17653	0.249002	0.203657	0.566631	0.492152	0.530466	0.581481	0.64997	0.369709	0.764026	0.0479734	0.388276	0.0520846
1	36767441	36767929	Zap70	0	0	1	1	0	0	0	0	488	0.546952	0.670624	0.444794	0.58873	0.557446	0.526786	0.585078	0.523444	0.449635	0.204298	0.327496	0.268884	0.281541	0.295439	0.330764	0.462931	0.148214	0.190476	0.143732	0.303376	0.234126	0.319388	0.423944	0.343858	0.359485	0.543721	0.070157	0.270555	0.0508451
1	36770903	36771242	Zap70	1	1	0	1	0	1	0	0	339	0.486835	0.63457	0.594643	0.765278	0.611758	0.55463	0.672032	0.622257	0.548289	0.220305	0.257634	0.246848	0.21574	0.255115	0.280689	0.269028	0.0713624	0.149901	0.103701	0.281445	0.290931	0.237434	0.34812	0.378905	0.237452	0.610032	0.0798402	0.235132	0.0203263
1	36913329	36913977	Tmem131	0	0	0	1	0	0	0	0	648	0.522996	0.492155	0.503065	0.514262	0.566743	0.522354	0.495299	0.488014	0.56996	0.190741	0.179981	0.129636	0.196504	0.36887	0.358012	0.40674	0.109127	0.121473	0.16176	0.271001	0.339534	0.30194	0.395788	0.350493	0.47615	0.519427	0.0304564	0.174215	0.0304982
1	36926631	36927170	Tmem131	0	0	0	1	0	0	0	0	539	0.718883	0.672205	0.652185	0.755444	0.742692	0.741446	0.849145	0.651663	0.860149	0.283979	0.271082	0.287456	0.361905	0.635407	0.593474	0.646538	0.243106	0.27328	0.219344	0.452814	0.461956	0.579303	0.582946	0.623184	0.538524	0.738201	0.0767498	0.301106	0.0411403
1	36984000	36986385	Vwa3b	0	0	0	0	0	0	0	0	2385	0.787663	0.765387	0.739379	0.856631	0.736589	0.731553	0.784393	0.824059	0.716001	0.476747	0.540273	0.477495	0.502763	0.660383	0.658207	0.619657	0.316643	0.342613	0.396878	0.57935	0.613547	0.606677	0.643138	0.681455	0.536336	0.771295	0.0466376	0.499319	0.02986
1	37312231	37312998	Inpp4a	0	0	0	1	0	0	0	0	767	0.796308	0.778936	0.668992	0.711728	0.797824	0.843771	0.760936	0.714908	0.821133	0.356496	0.371376	0.446882	0.382739	0.751694	0.725104	0.69747	0.28563	0.313811	0.302077	0.547499	0.609568	0.54612	0.696641	0.69447	0.66746	0.76606	0.0572044	0.389373	0.0398165
1	37382237	37384506	Inpp4a	0	0	0	1	1	0	0	0	2269	0.815412	0.729641	0.711559	0.745111	0.805829	0.804048	0.768568	0.709874	0.790769	0.415627	0.415942	0.406704	0.461713	0.504456	0.5678	0.60625	0.237862	0.406602	0.361138	0.535959	0.464584	0.451383	0.576189	0.56574	0.608387	0.764535	0.0417562	0.424996	0.0248495
1	37500771	37501531	Mgat4a	0	0	0	1	0	0	0	0	760	0.703043	0.724099	0.674524	0.822545	0.697674	0.703038	0.748243	0.654343	0.780897	0.223766	0.187335	0.204253	0.249323	0.469266	0.407766	0.457495	0.0947195	0.0479167	0.170027	0.348661	0.349709	0.410987	0.42017	0.547606	0.395469	0.723156	0.0529165	0.216169	0.0266476
1	37600693	37601197	2010300C02Rik	0	0	0	0	1	0	0	0	504	0.432356	0.476083	0.505443	0.560053	0.414726	0.381726	0.478888	0.430029	0.53858	0.164418	0.161809	0.103751	0.103541	0.528956	0.364286	0.493795	0.0853255	0.0805556	0.0478632	0.175926	0.202092	0.359019	0.259596	0.37591	0.267063	0.468654	0.0591935	0.13338	0.0343501
1	37665856	37666943	2010300C02Rik	0	0	0	1	0	0	0	0	1087	0.786201	0.747416	0.682156	0.807096	0.727739	0.75809	0.849531	0.735299	0.727495	0.490782	0.574595	0.513152	0.516997	0.581829	0.678668	0.5177	0.399312	0.271224	0.382412	0.520317	0.561248	0.644017	0.725792	0.671385	0.480149	0.757892	0.0497614	0.523881	0.0357302
1	37694292	37695058	2010300C02Rik	0	0	0	1	0	0	0	1	766	0.766664	0.84394	0.708183	0.812843	0.789753	0.807692	0.847238	0.806974	0.848785	0.440293	0.533128	0.409092	0.338876	0.797772	0.827671	0.72169	0.221154	0.340659	0.299171	0.516209	0.684554	0.676313	0.783202	0.72247	0.532574	0.803564	0.0452039	0.430347	0.0805846
1	38218281	38218452	Aff3	0	0	0	1	0	0	0	1	171	0.679862	0.795318	0.708853	0.838095	0.751652	0.764314	0.810916	0.799002	0.848964	0.445408	0.42039	0.321179	0.36375	0.27648	0.258567	0.217435	0.0719375	0.0160714	0.140582	0.195971	0.544012	0.6	0.737566	0.543878	0.503425	0.777442	0.0567481	0.387682	0.0559687
1	38470239	38471060	Aff3	0	0	0	1	0	0	0	0	821	0.835249	0.874711	0.857502	0.765393	0.808038	0.778124	0.856343	0.815455	0.842492	0.539283	0.625859	0.553086	0.512467	0.614934	0.696159	0.565206	0.263246	0.373115	0.356147	0.602072	0.587951	0.676909	0.631336	0.578111	0.711833	0.825923	0.0371524	0.557674	0.0484841
1	38478048	38479332	Aff3	0	0	0	1	0	0	0	0	1284	0.635867	0.683768	0.601689	0.709108	0.678053	0.759206	0.735019	0.78019	0.84366	0.277219	0.412273	0.381468	0.415961	0.541077	0.573218	0.482928	0.189127	0.237222	0.188175	0.512343	0.524603	0.638413	0.63165	0.626414	0.516972	0.714062	0.0746884	0.37173	0.0648776
1	38499261	38500344	Aff3	0	0	0	1	0	0	0	0	1083	0.475138	0.543651	0.545056	0.529985	0.455661	0.576162	0.552687	0.535029	0.543669	0.161792	0.185347	0.247761	0.16706	0.334692	0.380051	0.312422	0.0716315	0.100322	0.114228	0.347222	0.338914	0.460863	0.394395	0.409289	0.258067	0.52856	0.0383867	0.19049	0.0394922
1	38625851	38626898	Aff3	1	1	0	1	0	1	0	0	1047	0.60298	0.624169	0.518593	0.644537	0.565861	0.447571	0.646055	0.650169	0.60044	0.0893503	0.101721	0.114202	0.0769885	0.467744	0.428919	0.312815	0.0342643	0.053953	0.0535399	0.352731	0.366693	0.324149	0.40029	0.378554	0.299418	0.588931	0.0681351	0.0955655	0.0160099
1	38628632	38628978	Aff3	0	1	0	1	0	0	0	0	346	0.813355	0.850208	0.667593	0.823545	0.760263	0.836332	0.879321	0.705471	0.835195	0.22587	0.41346	0.0845679	0.159548	0.701879	0.551675	0.741841	0.0520763	0.0222222	0.209353	0.625782	0.732099	0.609259	0.71239	0.576489	0.623016	0.796809	0.0707627	0.220862	0.140777
1	38629438	38630136	Aff3	0	1	1	1	0	0	0	0	698	0.856258	0.842904	0.676541	0.764918	0.874523	0.857409	0.829381	0.83294	0.794016	0.443638	0.519022	0.354855	0.410444	0.893361	0.839352	0.665545	0.068956	0.0915751	0.132263	0.723876	0.596387	0.676227	0.830843	0.757009	0.635675	0.814321	0.0617112	0.43199	0.0686158
1	38766879	38767717	Lonrf2	0	0	0	0	0	1	0	2	838	0.778315	0.734463	0.669311	0.665503	0.801117	0.688292	0.695445	0.647629	0.763329	0.344784	0.31338	0.304376	0.246395	0.625614	0.623926	0.523293	0.129448	0.113413	0.25625	0.370926	0.428545	0.447561	0.48314	0.622934	0.37324	0.715934	0.0551176	0.302234	0.0410582
1	39122965	39123357	Npas2	0	0	0	0	0	0	0	0	392	0.531866	0.623917	0.296836	0.574339	0.648099	0.64098	0.501731	0.663749	0.629294	0.174809	0.217432	0.161804	0.11643	0.355043	0.409719	0.298728	0.0899471	0.0979798	0.141936	0.180996	0.327866	0.177425	0.383618	0.385598	0.220981	0.567868	0.115683	0.167619	0.0415818
1	39190813	39191284	Npas2	0	0	1	0	0	0	0	0	471	0.638803	0.595733	0.609392	0.64418	0.582024	0.543659	0.667348	0.631129	0.723625	0.0693192	0.170724	0.174188	0.169386	0.553427	0.470587	0.342275	0.112314	0.182035	0.208882	0.287919	0.34613	0.274339	0.542019	0.379694	0.266827	0.62621	0.0520415	0.145904	0.0510968
1	39335726	39336064	Npas2	0	0	0	1	0	0	0	0	338	0.822084	0.749348	0.830584	0.904181	0.80601	0.689226	0.792231	0.794736	0.76161	0.385076	0.415071	0.368388	0.393957	0.425323	0.548189	0.474116	0.271264	0.277399	0.287958	0.492063	0.45997	0.472619	0.527676	0.552622	0.511624	0.794445	0.0596171	0.390623	0.0194422
1	39345019	39345572	Npas2	0	0	0	1	0	0	0	1	553	0.587291	0.456378	0.566686	0.378685	0.398114	0.476955	0.395981	0.381355	0.492744	0.15543	0.215766	0.156949	0.209219	0.147802	0.244096	0.343161	0.175421	0.229794	0.115686	0.261003	0.257274	0.144862	0.19741	0.156167	0.354043	0.459354	0.078803	0.184341	0.0326221
1	39361489	39362601	Npas2	0	0	0	1	0	0	0	1	1112	0.700355	0.6967	0.577324	0.723364	0.721468	0.673284	0.784662	0.714434	0.649398	0.348998	0.418942	0.332518	0.261223	0.389993	0.383944	0.356759	0.142262	0.182836	0.309375	0.269705	0.30224	0.369048	0.558109	0.423257	0.300298	0.693443	0.0573699	0.34042	0.0647406
1	39410070	39410525	Tbc1d8	0	0	0	1	0	0	0	0	455	0.774048	0.895384	0.75559	0.879182	0.847684	0.918214	0.927303	0.889051	0.891575	0.260582	0.322859	0.355224	0.266329	0.700779	0.761894	0.728691	0.280007	0.18597	0.253837	0.688364	0.636332	0.655192	0.586966	0.711719	0.528353	0.864226	0.0608889	0.301248	0.0456564
1	39424189	39425324	Tbc1d8	0	0	0	1	1	0	0	0	1135	0.82125	0.776674	0.753849	0.775152	0.778017	0.811685	0.849426	0.793285	0.867939	0.453063	0.517772	0.537573	0.472134	0.698352	0.729327	0.578178	0.320712	0.321789	0.364191	0.672076	0.627402	0.687452	0.701436	0.683843	0.572177	0.803031	0.0377225	0.495136	0.0392109
1	39454085	39454382	Tbc1d8	0	0	0	1	0	0	0	0	297	0.36431	0.45046	0.369048	0.544444	0.438174	0.240741	0.604983	0.441962	0.534392	0.0690615	0.0947609	0.108693	0.104449	0.292576	0.342197	0.161023	0.12063	0.0709877	0.0281385	0.232804	0.223016	0.17178	0.289394	0.283903	0.227778	0.443168	0.110415	0.094241	0.0177701
1	39465604	39466150	Tbc1d8	0	0	0	1	1	0	0	0	546	0.699514	0.78427	0.611866	0.703136	0.736365	0.61008	0.720809	0.741849	0.763401	0.361303	0.498599	0.412568	0.408959	0.633448	0.654462	0.576013	0.269616	0.260498	0.298352	0.336482	0.427614	0.447657	0.669297	0.624533	0.400873	0.707921	0.0611622	0.420357	0.0571542
1	39533599	39535092	Cnot11	0	1	0	1	0	1	1	0	1493	0.711956	0.703679	0.663353	0.696994	0.65504	0.741132	0.771451	0.710615	0.705463	0.46025	0.502237	0.384018	0.379456	0.489965	0.566167	0.543085	0.329402	0.289856	0.369527	0.466571	0.490473	0.475293	0.581427	0.59085	0.497866	0.706631	0.0354855	0.43149	0.0599815
1	39606655	39607270	Creg2	0	0	0	0	0	0	0	0	615	0.723514	0.702261	0.736098	0.75528	0.642466	0.695779	0.787296	0.718693	0.740182	0.406116	0.37872	0.449546	0.365026	0.690227	0.553516	0.630466	0.272321	0.360985	0.339986	0.464464	0.523085	0.500041	0.638165	0.660317	0.52099	0.722396	0.0407968	0.399852	0.0372743
1	39687177	39687672	Rfx8	0	0	0	1	0	0	0	0	495	0.545667	0.483648	0.515889	0.572766	0.486082	0.367197	0.511068	0.538552	0.489927	0.136245	0.0806249	0.091066	0.0813372	0.348311	0.233188	0.393465	0.0288938	0.10071	0.0377289	0.367721	0.303671	0.173801	0.226263	0.342929	0.269904	0.5012	0.0585534	0.0973182	0.0263845
1	39694821	39696615	Rfx8	0	0	0	1	0	0	0	1	1794	0.771864	0.728914	0.697502	0.748535	0.688357	0.770528	0.765762	0.699903	0.751001	0.429691	0.483107	0.483367	0.438276	0.707128	0.72143	0.675167	0.297302	0.388166	0.414803	0.519624	0.605058	0.613238	0.613532	0.687388	0.603653	0.735819	0.0332627	0.45861	0.0286521
1	39698610	39699135	Rfx8	0	0	0	1	0	0	0	0	525	0.474401	0.662476	0.402786	0.624956	0.66548	0.485979	0.753637	0.641865	0.689027	0.237556	0.315263	0.226495	0.166487	0.65246	0.550567	0.543549	0.211186	0.081746	0.182402	0.523148	0.424383	0.454986	0.294356	0.554895	0.300926	0.600067	0.117135	0.23645	0.0611195
1	39700545	39701539	Rfx8	0	0	0	1	0	0	0	1	994	0.670322	0.69561	0.426543	0.739953	0.682278	0.63068	0.749785	0.715452	0.686514	0.231009	0.278027	0.264359	0.231631	0.552822	0.497092	0.616524	0.183627	0.130287	0.180492	0.422502	0.493231	0.415179	0.498248	0.505102	0.4695	0.666348	0.0968904	0.251257	0.0236887
1	39720510	39721848	Rfx8	0	0	0	1	0	1	1	1	1338	0.246278	0.491702	0.226711	0.569714	0.362088	0.354272	0.471656	0.534174	0.495435	0.102541	0.0909768	0.08517	0.0718669	0.120936	0.164402	0.101149	0.164496	0.0785518	0.0512007	0.143295	0.130886	0.091323	0.180223	0.131935	0.212417	0.416892	0.124538	0.0876387	0.012755
1	39925875	39926348	Map4k4	0	0	0	1	0	0	0	0	473	0.658973	0.658996	0.580495	0.740264	0.636331	0.624411	0.691694	0.646477	0.643354	0.20758	0.215783	0.308153	0.222679	0.353762	0.267714	0.308931	0.0888889	0.028125	0.115741	0.44076	0.506743	0.321958	0.394328	0.426996	0.434921	0.653444	0.0442574	0.238549	0.0468116
1	39934833	39935779	Map4k4	0	0	0	1	0	1	0	0	946	0.672473	0.507665	0.608342	0.62021	0.518382	0.491156	0.558538	0.558337	0.629784	0.238893	0.190361	0.186336	0.244566	0.447305	0.477638	0.478646	0.0970238	0.0490842	0.0518669	0.34348	0.353578	0.408446	0.30288	0.395491	0.355545	0.573876	0.0622139	0.215039	0.0309498
1	39942895	39943343	Map4k4	0	0	0	1	0	1	0	0	448	0.693393	0.566047	0.527886	0.697833	0.526835	0.497334	0.676094	0.626251	0.707662	0.035285	0.0714174	0.0680015	0.0629269	0.410077	0.394738	0.379012	0.0234568	0	0.0123457	0.255696	0.349186	0.320058	0.281821	0.243539	0.210273	0.61326	0.0844306	0.0594077	0.0164558
1	39978795	39979471	Map4k4	0	0	0	1	1	0	0	0	676	0.419904	0.395411	0.430208	0.355927	0.387583	0.36327	0.398309	0.412937	0.33039	0.109936	0.119485	0.114606	0.110615	0.175561	0.120533	0.194283	0.0435033	0.0352966	0.0969186	0.23621	0.212554	0.243191	0.168935	0.208531	0.201673	0.388216	0.0326753	0.113661	0.00439558
1	39986556	39987250	Map4k4	0	0	0	1	0	0	0	0	694	0.561708	0.67154	0.586685	0.57106	0.564014	0.435243	0.659329	0.63487	0.558252	0.237913	0.261831	0.192172	0.26606	0.257732	0.249787	0.254626	0.114484	0.146259	0.110261	0.448736	0.573552	0.304654	0.42895	0.451316	0.488608	0.582523	0.0705057	0.239494	0.033895
1	40275192	40275788	Il1r1	0	0	0	1	0	0	0	0	596	0.853872	0.804376	0.832591	0.780699	0.884442	0.830331	0.885737	0.869075	0.892372	0.468933	0.541322	0.573242	0.519658	0.843139	0.760456	0.776008	0.397354	0.426764	0.223945	0.633502	0.646781	0.723497	0.722026	0.680645	0.711508	0.848166	0.0390217	0.525789	0.0438302
1	40284073	40284896	Il1r1	0	0	0	1	1	0	0	0	823	0.301089	0.196803	0.40074	0.280542	0.240148	0.246956	0.303941	0.280596	0.21861	0.0357521	0.0265401	0.0249644	0.0749334	0.168868	0.114084	0.100535	0	0.034188	0.0300752	0.131838	0.167336	0.167283	0.15742	0.0919977	0.119186	0.27438	0.059878	0.0405475	0.0234124
1	40325349	40326570	Il1rl2	1	2	0	1	0	1	1	0	1221	0.585606	0.661036	0.585838	0.61889	0.573735	0.501853	0.641945	0.642027	0.510473	0.123863	0.177683	0.102984	0.0825117	0.324318	0.423285	0.356054	0.071263	0.0377601	0.0502525	0.270304	0.240781	0.283342	0.233593	0.301422	0.243482	0.591267	0.0566426	0.12176	0.0409256
1	40360391	40361463	Il1rl2	0	0	0	1	1	0	0	0	1072	0.662936	0.704419	0.691508	0.719563	0.724264	0.68473	0.743527	0.658614	0.729755	0.156289	0.214606	0.241829	0.169772	0.667351	0.612662	0.526079	0.142478	0.169712	0.232283	0.55518	0.573674	0.532577	0.527606	0.534035	0.409265	0.702146	0.0298358	0.195624	0.0396266
1	42889245	42889920	Mrps9	0	0	0	1	0	0	0	0	675	0.797612	0.837408	0.720141	0.763696	0.835419	0.816322	0.902393	0.842089	0.855164	0.315122	0.359043	0.403078	0.289123	0.48019	0.40591	0.394665	0.20275	0.1125	0.353568	0.604521	0.617284	0.711344	0.517348	0.611167	0.426587	0.818916	0.0532681	0.341592	0.0501289
1	43168000	43168489	Fhl2	0	0	1	1	0	0	0	0	489	0.727996	0.777858	0.648148	0.749145	0.694797	0.691198	0.763545	0.761008	0.744259	0.263914	0.370623	0.251654	0.250835	0.507319	0.528028	0.554272	0.0870932	0.185802	0.195382	0.304586	0.348168	0.42015	0.46936	0.540825	0.348764	0.728662	0.0423961	0.284257	0.0578877
1	43310493	43311326	Fhl2	0	0	0	0	0	0	0	0	833	0.711664	0.652747	0.653137	0.775139	0.723649	0.634515	0.686691	0.732178	0.714091	0.281198	0.33227	0.320169	0.293383	0.525	0.62843	0.530543	0.226615	0.225198	0.25519	0.559984	0.594062	0.448504	0.437315	0.396619	0.389269	0.698201	0.0453326	0.306755	0.0235439
1	43360331	43361056	Nck2	0	0	0	0	0	0	0	0	725	0.399947	0.588433	0.429762	0.54036	0.519925	0.396212	0.639092	0.607231	0.481844	0.0823548	0.155635	0.141511	0.0717918	0.255956	0.338186	0.309174	0.0958907	0.012987	0.0850604	0.177056	0.176371	0.196681	0.142921	0.0909091	0.234812	0.511423	0.090528	0.112823	0.0419036
1	43444497	43445045	Nck2	0	1	0	1	0	1	1	1	548	0.27475	0.272789	0.234188	0.314194	0.281085	0.285255	0.297509	0.38842	0.279065	0.0506378	0.116725	0.0784142	0.0235209	0.192605	0.161016	0.141949	0.0285714	0.0848291	0.0451571	0.178846	0.149024	0.149268	0.118762	0.0773116	0.0763459	0.291917	0.042072	0.0673244	0.0398352
1	43467794	43468289	Nck2	0	0	0	1	0	0	0	0	495	0.329363	0.276299	0.325016	0.46746	0.294404	0.2	0.376879	0.321801	0.335613	0.0448653	0.0780539	0.0950459	0.0559975	0.266506	0.240542	0.194481	0.0575397	0.0651709	0.106858	0.232821	0.1843	0.163316	0.133735	0.307071	0.058642	0.325204	0.0725093	0.0684907	0.0224416
1	43882438	43882824	Tpp2	0	0	0	0	0	0	0	0	386	0.890011	0.905353	0.767725	0.868519	0.844529	0.894444	0.888064	0.866874	0.910714	0.548148	0.631756	0.515408	0.498854	0.699601	0.692958	0.599351	0.242593	0.180952	0.433814	0.690476	0.682804	0.6	0.584568	0.842593	0.541964	0.870693	0.0438013	0.548541	0.059137
1	45926370	45927089	Slc40a1	0	0	0	1	0	1	3	0	719	0.601378	0.555	0.528935	0.546528	0.588449	0.703589	0.622323	0.571435	0.663603	0.148515	0.28301	0.155028	0.128387	0.435579	0.472477	0.389522	0.104497	0.119662	0.163736	0.425298	0.30591	0.27037	0.36532	0.343346	0.312866	0.597916	0.0571414	0.178735	0.0704355
1	51501376	51501548	Nabp1	0	0	0	0	0	0	0	0	172	0.458911	0.193275	0.341557	0.113713	0.365716	0.276058	0.330512	0.279957	0.347132	0.0458299	0.010582	0	0.0183201	0.193186	0.0702856	0.162571	0.0345679	0.0111111	0.0395723	0.0683422	0.145018	0.239947	0.0794132	0.0262346	0.110017	0.300759	0.100942	0.018683	0.0195939
1	51697145	51697726	Myo1b	0	0	0	0	0	1	0	0	581	0.362739	0.369015	0.276163	0.387341	0.372278	0.238083	0.461372	0.433358	0.427018	0.0698088	0.0713966	0.0574831	0.0222318	0.255475	0.25403	0.242723	0.0314446	0.0208333	0.0467001	0.196665	0.157206	0.2707	0.220311	0.131213	0.149807	0.369707	0.0726123	0.0552301	0.0228609
1	51879641	51880606	Myo1b	0	0	0	1	0	0	0	0	965	0.714916	0.758641	0.757239	0.760498	0.678385	0.738598	0.785654	0.701258	0.709005	0.412185	0.429072	0.471862	0.450965	0.643282	0.541242	0.623665	0.270667	0.304365	0.399829	0.435673	0.545907	0.58073	0.59417	0.592669	0.485053	0.733799	0.0348073	0.441021	0.0259766
1	51922499	51923213	Myo1b	0	0	0	0	0	0	0	0	714	0.699959	0.781694	0.569084	0.731134	0.723035	0.671165	0.877172	0.752211	0.730715	0.300019	0.334417	0.196331	0.278447	0.414167	0.542885	0.472417	0.107659	0.174115	0.182482	0.401284	0.32534	0.30938	0.465935	0.563759	0.307412	0.726241	0.0829204	0.277303	0.0586963
1	52149935	52150580	Stat1	0	0	0	1	0	0	1	0	645	0.533988	0.559818	0.511123	0.554563	0.483768	0.469382	0.585978	0.506103	0.608185	0.153468	0.188753	0.187782	0.142354	0.236828	0.27748	0.196725	0.0896825	0.1168	0.146436	0.384337	0.270866	0.265723	0.361228	0.312959	0.164146	0.534768	0.0464886	0.168089	0.0237411
1	52150785	52151147	Stat1	0	0	0	1	0	0	0	0	362	0.12627	0.275429	0.198264	0.463384	0.230108	0.262338	0.286327	0.233136	0.192514	0.0235201	0.0525089	0.0363599	0.0407421	0.0757774	0.0571829	0.0632559	0.0113636	0.012987	0.00699301	0.0779221	0.141854	0.0692641	0.148594	0.0461433	0.0151515	0.251974	0.0932648	0.0382827	0.0119731
1	52797845	52798966	Inpp1	0	0	0	1	0	0	0	0	1121	0.511636	0.495554	0.65506	0.562222	0.565894	0.484048	0.758954	0.655881	0.642686	0.241887	0.314385	0.161075	0.174075	0.504011	0.521518	0.407572	0.184471	0.134524	0.242545	0.418092	0.382677	0.469949	0.397631	0.446819	0.322619	0.592437	0.0918426	0.222856	0.0705601
1	54690432	54690907	Ankrd44	0	0	0	1	0	1	0	0	475	0.466572	0.61977	0.414788	0.481525	0.37877	0.54979	0.578153	0.538476	0.50734	0.03209	0.151567	0.0194805	0.0486358	0.385931	0.431859	0.348167	0.0321429	0.0710317	0.0431197	0.330622	0.235543	0.367702	0.433817	0.388348	0.262566	0.503909	0.0772538	0.0629433	0.0602766
1	54713464	54714126	Ankrd44	0	0	0	1	0	0	0	1	662	0.854343	0.925777	0.737831	0.935185	0.860749	0.898023	0.930111	0.891361	0.917928	0.29039	0.490703	0.353175	0.413369	0.729841	0.656192	0.697329	0.154193	0.201587	0.283303	0.568519	0.624427	0.64375	0.834921	0.811278	0.667593	0.883479	0.0619239	0.386909	0.0854933
1	54734845	54735325	Ankrd44	0	0	0	1	0	0	0	0	480	0.614291	0.793122	0.620408	0.61956	0.543019	0.790243	0.568452	0.631214	0.671014	0.275397	0.272104	0.202442	0.309025	0.303889	0.452246	0.3077	0.0705952	0.158889	0.100214	0.595412	0.486071	0.186508	0.34844	0.383846	0.318149	0.650147	0.0881182	0.264742	0.0447586
1	54906518	54907749	Ankrd44	0	0	0	1	0	1	0	0	1231	0.471254	0.410841	0.505605	0.452034	0.468665	0.416013	0.461144	0.397469	0.467918	0.174549	0.206962	0.222755	0.259734	0.284728	0.300174	0.316426	0.174291	0.151203	0.228189	0.301016	0.233031	0.306881	0.261178	0.167615	0.310619	0.450105	0.0349811	0.216	0.0353939
1	55225368	55226337	Rftn2	0	0	0	1	0	1	0	0	969	0.655374	0.563231	0.549299	0.639336	0.594749	0.666015	0.727884	0.662613	0.675799	0.258502	0.212166	0.305172	0.222172	0.719926	0.387382	0.683031	0.135531	0.232734	0.17793	0.37397	0.411954	0.339206	0.295258	0.387607	0.33038	0.637144	0.057581	0.249503	0.0421152
1	55235219	55235608	Mars2	0	1	0	0	0	0	0	0	389	0.46286	0.787929	0.7337	0.699084	0.800874	0.690701	0.700337	0.688015	0.608455	0.332887	0.29274	0.212744	0.270041	0.329964	0.436438	0.368089	0.225408	0.108197	0.250469	0.292308	0.442125	0.454024	0.499777	0.263756	0.389022	0.685773	0.101284	0.277103	0.050161
1	55887591	55888455	Plcl1	0	0	0	0	0	0	0	0	864	0.863053	0.828633	0.703791	0.847362	0.798825	0.903991	0.801704	0.798414	0.837831	0.383812	0.433256	0.448036	0.392283	0.65446	0.698684	0.707045	0.2917	0.316536	0.322648	0.588587	0.512698	0.442919	0.542216	0.566488	0.593979	0.8204	0.0556792	0.414347	0.0311543
1	56984466	56985343	Satb2	0	0	0	0	0	0	0	0	877	0.494992	0.513863	0.461049	0.415115	0.482739	0.431966	0.504272	0.500273	0.488895	0.203887	0.265197	0.289352	0.186552	0.3869	0.38316	0.359566	0.0952938	0.141555	0.107823	0.223496	0.160913	0.154798	0.250512	0.260517	0.270132	0.477018	0.0340122	0.236247	0.0489047
1	57265235	57265872	1700066M21Rik	0	0	0	0	0	0	0	0	637	0.768303	0.684226	0.575992	0.782957	0.717098	0.680133	0.748145	0.715574	0.779541	0.325882	0.395668	0.173379	0.310606	0.587815	0.490483	0.505715	0.147243	0.0975427	0.247773	0.457407	0.571278	0.381639	0.400809	0.51247	0.384375	0.716885	0.0653664	0.301384	0.0930234
1	57612702	57613390	Spats2l	0	0	0	0	0	0	0	0	688	0.67875	0.659418	0.674583	0.526862	0.64616	0.538961	0.862771	0.680394	0.837314	0.370875	0.325417	0.351239	0.26854	0.434414	0.445636	0.397973	0.194277	0.20893	0.175338	0.42619	0.232723	0.463349	0.272516	0.361816	0.39619	0.678357	0.113508	0.329018	0.0444086
1	59314856	59315690	Cdk15	0	0	0	1	0	0	0	0	834	0.515896	0.413395	0.452177	0.519413	0.58017	0.398611	0.437913	0.353418	0.366452	0.112449	0.0876323	0.125358	0.0232804	0.238881	0.320192	0.364734	0.0663139	0.0380952	0.0920206	0.148148	0.284444	0.353704	0.150529	0.128968	0.180203	0.448605	0.076262	0.08718	0.0453852
1	59340970	59341515	Cdk15	0	0	0	1	0	0	0	1	545	0.318056	0.555593	0.476607	0.420485	0.486373	0.41859	0.64549	0.511904	0.544456	0.183746	0.147199	0.138232	0.0816608	0.295929	0.20118	0.120097	0.0225885	0.0599206	0.083547	0.14652	0.216998	0.273576	0.231829	0.291263	0.162829	0.486395	0.0945365	0.137709	0.0422341
1	59376232	59376603	Cdk15	0	0	0	0	0	0	0	0	371	0.678271	0.748898	0.627268	0.742731	0.637091	0.598957	0.808422	0.736907	0.586338	0.183963	0.249816	0.116328	0.140745	0.355144	0.293204	0.316215	0.0520372	0.0800479	0.0916247	0.187001	0.266667	0.385601	0.210034	0.385635	0.246882	0.684987	0.0775841	0.172713	0.0585169
1	59449060	59450128	Fzd7	0	0	0	0	0	0	0	0	1068	0.767833	0.791893	0.788462	0.788905	0.826661	0.824478	0.834419	0.818008	0.854176	0.61749	0.571199	0.531867	0.485041	0.730576	0.70835	0.690165	0.245642	0.25778	0.305875	0.625173	0.634297	0.624959	0.705068	0.705392	0.627619	0.810537	0.027639	0.551399	0.0564059
1	59480407	59481109	Fzd7	0	1	0	0	0	1	0	0	702	0.231334	0.314062	0.213015	0.309257	0.253055	0.195069	0.29094	0.343671	0.265779	0.0338897	0.0222633	0.0429652	0.0300672	0.175872	0.253272	0.15862	0.0523669	0.0288462	0.0384005	0.0902778	0.0972611	0.107692	0.110736	0.195177	0.0879731	0.268465	0.0499866	0.0322963	0.0086022
1	59483704	59483992	Fzd7	1	1	0	1	0	1	0	1	288	0.232639	0.423719	0.299289	0.174247	0.371582	0.355455	0.424207	0.4257	0.316381	0.0249573	0.0718246	0.0333049	0.0198145	0.114092	0.0668898	0.115192	0.021047	0.0189394	0.0172291	0.0797799	0.104969	0.136674	0.0909304	0.0650803	0.114688	0.335913	0.0892648	0.0374753	0.0235646
1	59484066	59485762	Fzd7	0	1	0	1	0	1	0	1	1696	0.851236	0.879875	0.738153	0.902497	0.843462	0.865044	0.906177	0.848304	0.867957	0.453843	0.526929	0.425837	0.388972	0.730619	0.733425	0.710519	0.159038	0.197078	0.253823	0.677848	0.596639	0.569766	0.700513	0.744548	0.523741	0.855856	0.0494993	0.448895	0.0584128
1	59488608	59489468	Fzd7	0	0	0	0	0	0	0	0	860	0.681701	0.756324	0.684199	0.687895	0.673106	0.729068	0.667876	0.678644	0.747611	0.230738	0.211728	0.276387	0.276468	0.526272	0.619481	0.470783	0.194444	0.163713	0.217286	0.564021	0.431034	0.432407	0.622479	0.524543	0.494863	0.700714	0.0339521	0.24883	0.0327978
1	59515949	59516863	Gm973	0	0	0	1	0	1	1	0	914	0.427848	0.544226	0.514567	0.584552	0.49636	0.491249	0.595584	0.560808	0.634074	0.0808575	0.0802364	0.0727002	0.0754217	0.14887	0.167124	0.21062	0.049	0.0344762	0.0455145	0.193194	0.165698	0.189844	0.233203	0.277432	0.152397	0.538808	0.0631153	0.0773039	0.00391425
1	59574569	59574993	Gm973	0	0	0	1	0	0	0	0	424	0.75217	0.809428	0.6537	0.787522	0.630231	0.756746	0.691157	0.855499	0.815629	0.420084	0.394356	0.395042	0.340276	0.630343	0.544905	0.629984	0.21447	0.217196	0.374339	0.374339	0.475	0.367901	0.307613	0.459564	0.362654	0.750231	0.0770611	0.387439	0.0336438
1	59591722	59593153	Gm973,Sumo1	0	0	0	2	0	0	0	0	1431	0.624438	0.706692	0.765402	0.745322	0.731444	0.760051	0.725578	0.79738	0.754636	0.35113	0.344843	0.234755	0.142485	0.646909	0.648308	0.658543	0.140845	0.221997	0.230704	0.429521	0.359498	0.533779	0.422018	0.502789	0.43654	0.734549	0.048811	0.268303	0.0994556
1	59603869	59604318	Gm973,Sumo1	0	0	0	2	0	0	0	1	449	0.817674	0.833847	0.958974	0.670208	0.757515	0.52576	0.760479	0.869406	0.569736	0.244444	0.317096	0.236574	0.118556	0.483207	0.255297	0.398367	0.0468207	0.0783883	0.29081	0.221795	0.209091	0.296881	0.379579	0.43663	0.37771	0.751511	0.140903	0.229168	0.0821677
1	59609960	59610210	Gm973,Sumo1	0	0	0	2	0	0	0	1	250	0.754703	0.846725	0.806822	0.930908	0.742365	0.798507	0.851125	0.929891	0.854663	0.215742	0.266531	0.185532	0.249944	0.407995	0.452099	0.253753	0.129151	0.11724	0.131228	0.548148	0.447932	0.446429	0.381425	0.502718	0.198846	0.835079	0.0672135	0.229438	0.0361096
1	59848417	59848855	Bmpr2	0	0	0	1	0	0	0	0	438	0.910453	0.917442	0.899278	0.988889	0.859235	0.936364	0.968025	0.898253	0.912135	0.598553	0.658207	0.61495	0.601487	0.826146	0.677925	0.686574	0.572884	0.5152	0.336405	0.79784	0.720154	0.687121	0.882498	0.731085	0.731991	0.921119	0.0388312	0.618299	0.0275464
1	61143090	61143679	Icos	0	0	0	0	0	0	0	0	589	0.443661	0.53931	0.425722	0.462853	0.513397	0.42557	0.617665	0.639569	0.47292	0.125529	0.265561	0.139787	0.0846931	0.48269	0.352937	0.350383	0.0941558	0.134848	0.167785	0.421212	0.215242	0.19449	0.263448	0.330801	0.154492	0.504518	0.0800076	0.153893	0.0780213
1	62647858	62648858	Pard3b	0	0	0	0	0	0	0	0	1000	0.682274	0.760797	0.71149	0.809241	0.796526	0.763484	0.813561	0.81025	0.741905	0.368045	0.458487	0.343495	0.337385	0.51078	0.608106	0.626311	0.222399	0.194506	0.293324	0.418144	0.437969	0.420497	0.538808	0.546768	0.41164	0.765503	0.046924	0.376853	0.0560124
1	62716595	62717450	Nrp2	0	0	0	1	0	0	0	0	855	0.89223	0.8702	0.754588	0.815139	0.81447	0.802045	0.927283	0.80064	0.881249	0.463474	0.445309	0.361157	0.350659	0.646417	0.653981	0.555509	0.15928	0.129792	0.232906	0.632601	0.608633	0.491331	0.69285	0.507193	0.500129	0.83976	0.0553559	0.40515	0.057501
1	62719848	62721356	Nrp2	0	0	0	1	0	0	0	0	1508	0.661644	0.727672	0.587579	0.741495	0.704489	0.682738	0.695267	0.648349	0.68228	0.436401	0.399385	0.44558	0.454166	0.602753	0.526021	0.532922	0.306468	0.378687	0.388275	0.496718	0.550913	0.61263	0.605368	0.649172	0.524682	0.681279	0.0457785	0.433883	0.0241153
1	62779909	62780840	Nrp2	0	0	0	1	0	0	0	0	931	0.67251	0.688158	0.715127	0.791574	0.700196	0.684573	0.843159	0.728261	0.709027	0.159077	0.214033	0.146906	0.197378	0.466805	0.491258	0.471391	0.103397	0.155284	0.146938	0.391541	0.429595	0.306182	0.421098	0.450585	0.267668	0.725843	0.0560275	0.179348	0.0315778
1	62794604	62794970	Nrp2	0	0	0	1	0	0	0	0	366	0.631946	0.724851	0.508167	0.878571	0.621103	0.827646	0.590142	0.547769	0.657295	0.295854	0.276051	0.121661	0.229505	0.234314	0.312302	0.488696	0.114153	0.147487	0.324972	0.201917	0.158628	0.312346	0.411155	0.493771	0.32328	0.665277	0.12383	0.230768	0.077873
1	63994283	63995098	Klf7	0	0	0	0	0	0	0	0	815	0.729275	0.701052	0.643691	0.735315	0.790069	0.733497	0.768643	0.695635	0.660907	0.397898	0.391905	0.399644	0.423743	0.60078	0.642569	0.544067	0.260394	0.278782	0.236134	0.394001	0.426655	0.446592	0.607754	0.525409	0.489636	0.717565	0.0474248	0.403297	0.0140274
1	64119252	64119597	Klf7	0	0	1	1	0	1	0	0	345	0.683814	0.724122	0.611352	0.80172	0.737609	0.736051	0.673669	0.813574	0.623148	0.117297	0.229978	0.157425	0.173488	0.77067	0.730832	0.662565	0.0923401	0.075	0.0816952	0.501852	0.42838	0.408951	0.495175	0.438203	0.41548	0.711673	0.0707422	0.169547	0.0467062
1	64226280	64226823	Klf7	0	0	0	0	0	0	0	1	543	0.883433	0.910987	0.815654	0.835419	0.934926	0.904273	0.899046	0.83817	0.860364	0.665475	0.616375	0.50273	0.478277	0.812689	0.761743	0.700459	0.297314	0.306878	0.46735	0.535714	0.577963	0.457672	0.708225	0.749399	0.605355	0.875808	0.0403822	0.565714	0.0896863
1	64614577	64616393	Mettl21a	0	1	1	1	0	1	0	0	1816	0.907885	0.883402	0.856706	0.901826	0.899683	0.887762	0.878065	0.859147	0.87782	0.679961	0.721358	0.691849	0.672613	0.767117	0.819199	0.674256	0.425923	0.487771	0.523506	0.807861	0.783173	0.795324	0.819242	0.785678	0.667984	0.883589	0.0179696	0.691445	0.0214591
1	64734416	64735178	Fzd5	1	1	0	1	0	1	0	0	762	0.36328	0.420852	0.353568	0.290136	0.315467	0.335187	0.389474	0.391326	0.303043	0.090216	0.0864727	0.0759026	0.0581667	0.165239	0.183228	0.117279	0.0771544	0.0459459	0.0529192	0.150997	0.109876	0.051467	0.0916084	0.13333	0.0678883	0.35137	0.0442419	0.0776895	0.0143573
1	64878938	64879319	Plekhm3	0	0	0	1	0	0	0	0	381	0.828434	0.948854	0.904904	0.912682	0.866027	0.920409	0.869354	0.93377	0.886587	0.618236	0.700439	0.563727	0.719279	0.928241	0.867875	0.822852	0.383249	0.477782	0.565341	0.798236	0.798622	0.801117	0.901587	0.862904	0.794613	0.89678	0.0377991	0.65042	0.0725602
1	66820282	66820934	Kansl1l	0	0	1	0	0	0	0	0	652	0.512181	0.47361	0.424515	0.423425	0.5133	0.405303	0.414388	0.414414	0.470623	0.147814	0.131588	0.156788	0.123432	0.388458	0.424491	0.357122	0.19226	0.143386	0.142504	0.281814	0.34927	0.220313	0.330668	0.271456	0.298902	0.450195	0.0429302	0.139906	0.0151449
1	71650834	71651901	Fn1	0	1	0	1	0	1	0	0	1067	0.683892	0.758464	0.662811	0.759239	0.72917	0.725552	0.820962	0.786186	0.779258	0.318471	0.372677	0.285237	0.321499	0.64309	0.675978	0.650397	0.163395	0.186252	0.128849	0.499032	0.461306	0.476143	0.451358	0.587964	0.547024	0.745059	0.0501774	0.324471	0.0360924
1	71886000	71886738	Fn1	0	0	0	0	0	0	0	0	738	0.717205	0.831865	0.727128	0.776207	0.737224	0.874118	0.779114	0.702362	0.782981	0.381875	0.454265	0.465409	0.400275	0.766116	0.704133	0.650062	0.315432	0.34914	0.419165	0.692724	0.488683	0.502223	0.824735	0.609668	0.52645	0.7698	0.0561605	0.425456	0.0406591
1	72030632	72031030	Mreg	0	0	0	0	0	0	0	0	398	0.536195	0.593953	0.604938	0.725942	0.53345	0.604541	0.615492	0.593419	0.597693	0.284891	0.271289	0.136723	0.340953	0.340278	0.265472	0.354523	0.144092	0.0714286	0.153323	0.252742	0.235339	0.324074	0.30854	0.403247	0.308802	0.600625	0.0555969	0.258464	0.0865799
1	72255632	72256081	Pecr	0	1	0	0	0	1	0	0	449	0.529856	0.606914	0.573459	0.567698	0.506745	0.360317	0.561116	0.522312	0.54881	0.300084	0.244533	0.202708	0.179165	0.379258	0.326289	0.347827	0.187323	0.178838	0.211129	0.233889	0.300285	0.276561	0.352265	0.361564	0.395397	0.530803	0.0706523	0.231623	0.0530455
1	72577227	72577769	Smarcal1	0	0	0	0	0	0	0	0	542	0.744184	0.723143	0.688234	0.748611	0.68601	0.64918	0.744462	0.688721	0.816001	0.369188	0.334984	0.305029	0.281944	0.531065	0.534471	0.535796	0.244394	0.220595	0.149011	0.369683	0.441071	0.460238	0.440303	0.490977	0.440079	0.72095	0.0492164	0.322786	0.0377946
1	73914195	73914588	Tns1	0	0	0	1	0	0	0	0	393	0.74768	0.799401	0.93254	0.686619	0.761837	0.75641	0.769581	0.736445	0.700641	0.306394	0.32997	0.319776	0.227523	0.23955	0.293073	0.343223	0.130303	0.0865801	0.0916361	0.275	0.348457	0.404762	0.259637	0.485623	0.534615	0.765684	0.0713745	0.295916	0.0466061
1	73969083	73969587	Tns1	0	0	0	1	0	0	0	0	504	0.845222	0.879837	0.764516	0.771605	0.816942	0.857804	0.871783	0.855623	0.938664	0.195145	0.241663	0.189961	0.246825	0.598239	0.686128	0.65145	0.119302	0.145833	0.147226	0.591412	0.615825	0.640404	0.666138	0.70752	0.647222	0.844666	0.0543502	0.218398	0.0299931
1	73988032	73988395	Tns1	0	0	0	1	1	0	0	0	363	0.87728	0.923557	0.866856	0.900794	0.871151	0.841567	0.88631	0.905829	0.943993	0.523831	0.574254	0.491747	0.536977	0.62652	0.714784	0.710974	0.315972	0.0972222	0.211895	0.904437	0.852579	0.797222	0.912037	0.827398	0.837302	0.890815	0.0312539	0.531702	0.0341412
1	74024591	74025927	Tns1	0	0	0	1	0	0	0	1	1336	0.39991	0.421036	0.465353	0.460298	0.434591	0.356513	0.455569	0.398477	0.415111	0.0958937	0.0983274	0.12511	0.112475	0.243082	0.194548	0.259967	0.0505291	0.0640422	0.0798382	0.141222	0.141369	0.192437	0.207549	0.251486	0.124153	0.422984	0.0353575	0.107952	0.0135757
1	74035626	74036745	Tns1	0	1	0	1	0	1	0	0	1119	0.564248	0.614125	0.568519	0.752849	0.606349	0.467284	0.599999	0.649135	0.666498	0.0849868	0.166761	0.123585	0.0966856	0.421514	0.577856	0.428395	0.037037	0.0416667	0.047138	0.35	0.359083	0.503259	0.463236	0.349045	0.251984	0.60989	0.0786142	0.118005	0.0362995
1	74041792	74042212	Tns1	0	0	0	1	0	0	0	0	420	0.697503	0.774185	0.499939	0.669753	0.585251	0.86358	0.814188	0.690897	0.789331	0.16567	0.317882	0.256296	0.295016	0.620401	0.580352	0.376543	0.164815	0.244792	0.188869	0.388095	0.373148	0.574339	0.765306	0.458995	0.463542	0.709403	0.115478	0.258716	0.0670368
1	74090573	74091367	Tns1	0	0	0	1	0	1	1	0	794	0.84117	0.839228	0.743137	0.845166	0.807824	0.82337	0.821419	0.77354	0.914995	0.497685	0.474615	0.397766	0.327391	0.686639	0.691751	0.720418	0.284933	0.256283	0.344211	0.512132	0.525	0.635483	0.606385	0.677937	0.598304	0.823317	0.0482239	0.424364	0.0774859
1	74094493	74096847	Tns1	0	1	1	1	0	0	1	0	2354	0.777671	0.790633	0.725406	0.770438	0.747115	0.83514	0.792652	0.753927	0.780636	0.549006	0.575916	0.542386	0.582248	0.652848	0.636762	0.706904	0.426794	0.39922	0.540504	0.471781	0.560119	0.58475	0.670435	0.66082	0.660288	0.774846	0.0314514	0.562389	0.0196351
1	74111521	74111922	Tns1	0	0	0	1	0	0	0	0	401	0.864638	0.789857	0.65188	0.869473	0.799659	0.85346	0.781665	0.845126	0.902646	0.36163	0.366948	0.344717	0.365893	0.773998	0.744501	0.67094	0.257107	0.190917	0.209398	0.703704	0.713075	0.751684	0.813669	0.815235	0.5653	0.8176	0.0741837	0.359797	0.010313
1	74112555	74113267	Tns1	0	0	0	1	0	0	0	0	712	0.721161	0.706704	0.682112	0.724912	0.793086	0.669517	0.736124	0.747799	0.726141	0.413974	0.45785	0.451082	0.448895	0.618134	0.58481	0.664019	0.290388	0.38575	0.421945	0.456919	0.636379	0.584261	0.630247	0.651829	0.509785	0.723062	0.0362524	0.44295	0.0196901
1	74362652	74364012	Catip	0	0	0	1	0	0	0	0	1360	0.829625	0.773561	0.716767	0.817395	0.84966	0.811445	0.804808	0.806627	0.809002	0.626845	0.546235	0.472677	0.613086	0.738754	0.786712	0.699189	0.346395	0.42298	0.460323	0.605662	0.721288	0.670906	0.644152	0.671184	0.683618	0.802099	0.037935	0.564711	0.07074
1	74376378	74376883	Slc11a1	0	0	0	1	0	0	0	0	505	0.331132	0.556086	0.432782	0.410566	0.381339	0.477353	0.43673	0.339474	0.594665	0.131856	0.181649	0.174702	0.157943	0.297037	0.309919	0.360125	0.213781	0.106671	0.139065	0.294974	0.475868	0.39881	0.348214	0.330688	0.226022	0.440014	0.0902223	0.161538	0.0221485
1	74401088	74401700	Ctdsp1	0	0	0	0	0	0	0	1	612	0.777459	0.728572	0.627842	0.683272	0.800731	0.774705	0.851004	0.74098	0.78213	0.539293	0.537394	0.431243	0.509041	0.467074	0.593551	0.630997	0.192428	0.391905	0.503239	0.537083	0.568927	0.590645	0.516266	0.57413	0.405512	0.751855	0.0661975	0.504243	0.0505948
1	74408613	74409655	Vil1	0	0	0	1	0	1	1	1	1042	0.652602	0.613503	0.631878	0.60664	0.499226	0.665893	0.600029	0.538049	0.627489	0.307392	0.30559	0.218984	0.213516	0.289171	0.365989	0.353061	0.0769231	0.162626	0.138272	0.456667	0.421222	0.264683	0.344187	0.249531	0.325741	0.603923	0.0535747	0.26137	0.0521537
1	74773800	74774564	Wnt6	0	1	1	1	0	0	0	0	764	0.662239	0.686746	0.626617	0.721372	0.698205	0.64623	0.659365	0.703593	0.626533	0.394297	0.431877	0.380372	0.383241	0.536226	0.615378	0.561449	0.26154	0.270351	0.291738	0.383447	0.407218	0.434138	0.457526	0.410825	0.472831	0.6701	0.0341929	0.397447	0.0237255
1	74774946	74775784	Wnt6	0	0	1	1	0	0	0	0	838	0.736052	0.803117	0.722117	0.800833	0.75746	0.709524	0.794097	0.783102	0.81735	0.472274	0.420598	0.445911	0.34518	0.691413	0.71633	0.627046	0.22	0.320714	0.235809	0.491868	0.485178	0.454708	0.684848	0.660879	0.607143	0.769295	0.0392064	0.420991	0.0547673
1	74782521	74783864	Wnt6	1	2	0	1	0	0	0	1	1343	0.710855	0.69397	0.650309	0.647568	0.640763	0.722664	0.71264	0.679068	0.745789	0.196127	0.245338	0.134193	0.198686	0.518267	0.491516	0.473571	0.103995	0.13067	0.116688	0.263654	0.26558	0.308836	0.367967	0.410823	0.272449	0.689292	0.0371783	0.193586	0.0456005
1	74793114	74794027	Wnt10a	0	1	0	1	0	0	1	0	913	0.597898	0.607524	0.545884	0.451445	0.564406	0.520514	0.615605	0.592708	0.620802	0.0678385	0.169179	0.130249	0.115181	0.338063	0.283022	0.377799	0.067241	0.0985005	0.063986	0.315443	0.229169	0.392148	0.293002	0.293727	0.203551	0.568532	0.0552952	0.120612	0.0418973
1	75015868	75016192	Nhej1	0	0	0	1	0	0	0	0	324	0.778928	0.714157	0.706349	0.740909	0.71157	0.777273	0.762348	0.700704	0.848333	0.382257	0.39029	0.261316	0.298433	0.47189	0.440053	0.579365	0.368333	0.0962963	0.2508	0.424242	0.304375	0.41159	0.573268	0.513167	0.441429	0.748952	0.0481824	0.333074	0.0633558
1	75219851	75220499	A630095N17Rik,Tuba4a	1	1	0	2	0	1	1	1	648	0.516874	0.476409	0.446071	0.476129	0.497195	0.475607	0.518876	0.497392	0.535373	0.183336	0.226053	0.219075	0.236279	0.325195	0.354991	0.332186	0.151551	0.157799	0.112481	0.335104	0.305408	0.286905	0.333653	0.35747	0.268821	0.493325	0.0276942	0.216186	0.0230115
1	75344846	75346067	Des	0	0	0	0	0	0	0	1	1221	0.649493	0.668749	0.661612	0.745509	0.704088	0.656265	0.700388	0.677949	0.696792	0.392023	0.451486	0.369355	0.347996	0.427492	0.506571	0.493601	0.19057	0.226415	0.233498	0.321495	0.354986	0.346175	0.401949	0.442107	0.403394	0.684538	0.0303043	0.390215	0.0446278
1	75381372	75381729	Speg	0	1	0	1	0	1	0	1	357	0.582862	0.586202	0.515152	0.567532	0.510351	0.589827	0.558975	0.521043	0.348095	0.123205	0.127709	0.197387	0.101094	0.166408	0.177614	0.219192	0.0909091	0.0470779	0.107943	0.155845	0.273737	0.211472	0.355844	0.271681	0.196789	0.531115	0.0754535	0.137349	0.0416811
1	75399946	75400378	Speg	0	0	0	1	0	1	1	0	432	0.149028	0.210741	0.0660714	0.231667	0.27619	0.237302	0.258637	0.324392	0.273309	0.0142857	0.021824	0.0265385	0.00869565	0.0615173	0.0580038	0.0660256	0.0366667	0	0	0.0583333	0	0.0833333	0.168452	0.0714286	0.025	0.22526	0.0769683	0.017836	0.00791175
1	79756581	79757584	Wdfy1	0	0	1	1	0	0	0	0	1003	0.673398	0.636959	0.611355	0.674616	0.711266	0.659282	0.732009	0.680121	0.683412	0.370504	0.354763	0.35172	0.294449	0.572389	0.546018	0.529175	0.142094	0.187327	0.179875	0.363492	0.60182	0.449912	0.509035	0.587548	0.318171	0.673602	0.036042	0.342859	0.0333065
1	80212594	80213547	Fam124b	0	0	0	1	0	1	0	0	953	0.765989	0.77842	0.696248	0.687171	0.751061	0.671098	0.69971	0.699418	0.796983	0.268446	0.283276	0.326784	0.281903	0.552903	0.582423	0.597313	0.294518	0.341946	0.250958	0.350951	0.468767	0.456534	0.430404	0.420156	0.394025	0.727344	0.0458289	0.290102	0.0253533
1	82819372	82819714	Agfg1	0	0	0	0	0	0	0	0	342	0.472464	0.419622	0.46917	0.561416	0.466975	0.343879	0.472543	0.515079	0.593416	0.103327	0.181949	0.118527	0.132835	0.287741	0.321048	0.315832	0.133157	0.0453704	0.137618	0.282073	0.175175	0.408838	0.271252	0.431397	0.0999243	0.479396	0.0735635	0.134159	0.0340616
1	82973873	82974851	Gm47955	0	0	0	0	0	0	0	0	978	0.499822	0.59594	0.501941	0.508526	0.583051	0.463803	0.592825	0.568148	0.566541	0.210258	0.265621	0.255044	0.208457	0.251795	0.272312	0.341139	0.162903	0.109197	0.11542	0.246992	0.271429	0.265915	0.289828	0.303102	0.213232	0.542288	0.048839	0.234845	0.0297546
1	84622930	84623289	Dner	0	0	0	1	0	0	0	1	359	0.697312	0.741843	0.721068	0.68664	0.676333	0.743607	0.848933	0.626403	0.61142	0.224571	0.21351	0.258347	0.317604	0.248819	0.194366	0.234105	0.0595238	0.0138889	0.164683	0.372531	0.338565	0.416887	0.25291	0.259877	0.325893	0.705951	0.0706818	0.253508	0.0467935
1	85776309	85776566	A630001G21Rik	0	0	0	1	0	0	0	0	257	0.864705	0.954482	0.824944	0.794312	0.900983	0.89418	0.933219	0.863106	0.877946	0.689671	0.589783	0.443149	0.559462	0.519648	0.614827	0.745996	0.370823	0.459639	0.411247	0.643739	0.585492	0.630952	0.806397	0.733127	0.728704	0.878653	0.0498774	0.570516	0.101511
1	85896561	85897357	Itm2c	0	1	1	1	0	1	0	0	796	0.396724	0.42228	0.282182	0.329597	0.479558	0.541985	0.359549	0.430764	0.341153	0.0675233	0.118615	0.0672977	0.0824015	0.247598	0.267722	0.212192	0.0602041	0.0931646	0.110408	0.267687	0.204359	0.173668	0.178693	0.235296	0.175879	0.398199	0.0805066	0.0839594	0.0241605
1	86047152	86047620	2810459M11Rik	0	1	0	1	0	1	0	0	468	0.437909	0.510028	0.378742	0.581756	0.456723	0.355581	0.515379	0.520066	0.465073	0.0711552	0.0803652	0.0394983	0.0643143	0.262599	0.270859	0.289956	0.0929499	0.050938	0.0765958	0.153075	0.196958	0.242847	0.247972	0.234553	0.158503	0.469029	0.0718498	0.0638332	0.0175056
1	86253341	86253828	Armc9	0	0	0	1	0	0	0	0	487	0.58278	0.552339	0.629864	0.634877	0.675843	0.561588	0.478524	0.521305	0.710226	0.150059	0.13212	0.0379121	0.132852	0.391216	0.416417	0.429211	0.0886845	0.0649471	0.174083	0.362037	0.284483	0.379769	0.413679	0.41747	0.408069	0.59415	0.0747453	0.113236	0.0508954
1	86302043	86303023	B3gnt7	0	1	0	1	0	1	0	1	980	0.762677	0.752521	0.723142	0.863957	0.711324	0.769889	0.75264	0.745895	0.795066	0.340882	0.495056	0.35569	0.295161	0.739842	0.665467	0.6845	0.124048	0.283951	0.321896	0.429048	0.567705	0.584202	0.74468	0.677904	0.657051	0.764123	0.0447571	0.371697	0.0861802
1	86310760	86311919	B3gnt7	0	0	0	0	0	0	0	0	1159	0.889536	0.899381	0.883869	0.899861	0.874055	0.868144	0.898078	0.896297	0.834282	0.49836	0.56932	0.501644	0.50617	0.745347	0.701825	0.742741	0.351411	0.22714	0.343986	0.657283	0.666467	0.677133	0.795166	0.693291	0.693095	0.882611	0.0214275	0.518873	0.033783
1	86447719	86448509	Tex44	0	0	0	0	0	0	0	0	790	0.575738	0.711987	0.700318	0.685294	0.715331	0.709897	0.72295	0.711817	0.752106	0.368157	0.350517	0.215095	0.233367	0.516499	0.562364	0.502124	0.191737	0.126401	0.233813	0.528548	0.534242	0.573203	0.532366	0.507283	0.444372	0.698382	0.0493607	0.291784	0.0786896
1	86502042	86503174	Ptma	0	1	0	0	0	0	0	1	1132	0.3058	0.334652	0.335083	0.433503	0.344295	0.329932	0.374085	0.287541	0.37384	0.0922869	0.0906677	0.0432647	0.075116	0.149101	0.19218	0.202694	0.047134	0.0838095	0.0937536	0.259398	0.144479	0.205865	0.16622	0.196953	0.222354	0.346526	0.0429545	0.0753338	0.0227377
1	86623061	86623673	Cops7b	0	0	0	0	0	0	0	0	612	0.453315	0.470051	0.330998	0.534495	0.406297	0.409295	0.564013	0.545109	0.516465	0.116534	0.112943	0.0979571	0.0988367	0.192944	0.220934	0.236306	0	0.0357143	0.0287176	0.279125	0.24531	0.12761	0.19361	0.189175	0.171566	0.470004	0.0775739	0.106568	0.0095548
1	87182595	87183263	Prss56	0	0	1	0	0	0	0	0	668	0.774206	0.811098	0.81374	0.844084	0.752847	0.806061	0.792342	0.710017	0.775	0.480545	0.501426	0.427406	0.415613	0.49711	0.566883	0.537987	0.254545	0.409543	0.135119	0.573593	0.50303	0.480519	0.619913	0.60202	0.561495	0.786599	0.039283	0.456247	0.0412893
1	87257685	87257958	Efhd1	0	0	0	0	0	0	0	0	273	0.668782	0.767628	0.726551	0.592857	0.660714	0.645455	0.673737	0.582461	0.654578	0.153391	0.231194	0.120061	0.112856	0.195837	0.400911	0.255411	0.100433	0.079932	0.312229	0.5	0.313636	0.333333	0.311667	0.410308	0.35	0.66364	0.0580102	0.154375	0.0541706
1	87270633	87270848	Efhd1	0	0	0	1	0	0	0	0	215	0.864718	0.860276	0.807271	0.818301	0.832418	0.910173	0.8588	0.865911	0.846294	0.303463	0.259846	0.334873	0.198176	0.804332	0.760969	0.761977	0.0648148	0.0920314	0.121813	0.714506	0.710962	0.499158	0.785185	0.725347	0.769753	0.851574	0.0304237	0.27409	0.0592263
1	87470211	87471025	Snorc	0	0	0	1	0	0	1	1	814	0.888978	0.898755	0.791453	0.944709	0.890184	0.938889	0.895765	0.887795	0.927083	0.675733	0.714805	0.668657	0.678363	0.809798	0.794582	0.776157	0.606341	0.652844	0.629717	0.771429	0.777447	0.659885	0.852806	0.951407	0.805324	0.895957	0.045092	0.68439	0.0206873
1	87549070	87549731	Neu2,Ngef	0	0	0	2	0	0	0	0	661	0.483412	0.576569	0.516896	0.507394	0.479882	0.460433	0.503172	0.567653	0.555483	0.218018	0.12981	0.167908	0.163334	0.328593	0.327249	0.213726	0.165657	0.0917108	0.121272	0.380639	0.358854	0.424501	0.334653	0.297516	0.319885	0.516766	0.0412066	0.169768	0.0363758
1	87574473	87575030	Neu2	0	0	0	1	0	1	0	0	557	0.572785	0.638172	0.549745	0.654433	0.533989	0.591053	0.75024	0.6429	0.654672	0.101017	0.111185	0.173621	0.061214	0.49029	0.496397	0.439825	0.189466	0.0833333	0.0919299	0.367051	0.419946	0.345643	0.31581	0.45992	0.166263	0.620888	0.066707	0.111759	0.0465384
1	87636222	87637041	Inpp5d	0	0	0	1	0	0	0	0	819	0.382557	0.459964	0.470848	0.437834	0.532548	0.362638	0.401187	0.468585	0.556795	0.0829296	0.0987103	0.0705225	0.0811936	0.122002	0.206622	0.223599	0.0460317	0.0657413	0.0502638	0.244256	0.191851	0.263388	0.263777	0.286797	0.243421	0.452551	0.0649534	0.083339	0.0116234
1	87848372	87848915	Sag	0	0	0	0	0	0	0	1	543	0.778535	0.756836	0.788727	0.76746	0.773943	0.919048	0.816647	0.696541	0.812713	0.412787	0.407014	0.336779	0.329696	0.747842	0.720432	0.711974	0.297511	0.254762	0.300007	0.479167	0.585833	0.564881	0.66272	0.725584	0.793333	0.79005	0.0598044	0.371569	0.0444183
1	88205705	88206008	Dnajb3,Ugt1a10,Ugt1a2,Ugt1a5,Ugt1a6a,Ugt1a6b,Ugt1a7c,Ugt1a8,Ugt1a9	1	1	0	9	0	1	1	1	303	0.399595	0.389571	0.445637	0.283377	0.477074	0.462925	0.464426	0.419764	0.455156	0.118069	0.175055	0.143094	0.135615	0.137452	0.152364	0.102438	0.108998	0.0833333	0.104424	0.0944862	0.249372	0.315889	0.296429	0.224603	0.105263	0.421947	0.0601466	0.142958	0.0238302
1	88605712	88606163	Arl4c	0	0	0	0	0	0	0	0	451	0.791415	0.888203	0.76175	0.892033	0.882007	0.877747	0.88831	0.830875	0.898718	0.581565	0.547338	0.543996	0.580846	0.728442	0.743103	0.75168	0.137179	0.278205	0.383125	0.498718	0.524559	0.548321	0.828799	0.621612	0.667243	0.856784	0.0500417	0.563436	0.0205653
1	88668785	88669667	Arl4c	0	0	0	0	0	0	0	0	882	0.849967	0.911352	0.800891	0.891667	0.888824	0.922344	0.853051	0.900014	0.923718	0.675073	0.748656	0.605886	0.609636	0.826653	0.86487	0.856401	0.24978	0.560134	0.618745	0.661661	0.871795	0.756643	0.822881	0.826923	0.758783	0.882425	0.0405206	0.659813	0.0672107
1	88700090	88700342	Arl4c	0	1	0	1	0	1	0	0	252	0.641667	0.493335	0.485877	0.50463	0.523161	0.455556	0.528857	0.455815	0.480836	0.100896	0.123506	0.0780408	0.0905726	0.313167	0.429096	0.41644	0.140123	0.0224467	0.126323	0.258025	0.250794	0.0632716	0.180609	0.184146	0.201459	0.507748	0.056412	0.0982538	0.0192545
1	89072259	89072647	Sh3bp4	0	1	0	1	0	1	0	0	388	0.904727	0.872607	0.855566	0.953704	0.86846	0.933642	0.886127	0.885499	0.925794	0.36897	0.441115	0.333441	0.302562	0.897438	0.88506	0.83004	0.0347924	0.11746	0.0625661	0.629233	0.627778	0.525926	0.617486	0.669468	0.504999	0.898458	0.0331745	0.361522	0.0595971
1	89088067	89088427	Sh3bp4	0	0	0	1	0	0	0	0	360	0.791556	0.785132	0.695346	0.871296	0.778312	0.778795	0.88145	0.762662	0.880682	0.338664	0.312741	0.302061	0.20506	0.67283	0.663661	0.70073	0.0694444	0.0833333	0.110528	0.678936	0.778704	0.503198	0.588552	0.52009	0.551852	0.802804	0.0629632	0.289631	0.0584384
1	89092423	89092742	Sh3bp4	0	0	0	1	0	0	0	0	319	0.605544	0.69799	0.440646	0.668367	0.662571	0.640635	0.830321	0.801996	0.689818	0.0760573	0.152802	0.126395	0.120153	0.344588	0.318978	0.178571	0.0238095	0.0232143	0.0828231	0.274088	0.349008	0.161688	0.432228	0.310941	0.198175	0.670877	0.112901	0.118852	0.0318463
1	89102075	89103070	Sh3bp4	0	0	0	1	0	0	0	0	995	0.854046	0.866546	0.857745	0.827797	0.861311	0.915287	0.842707	0.904108	0.88871	0.355972	0.527727	0.268839	0.260089	0.6307	0.583551	0.670661	0.179418	0.174525	0.314355	0.435067	0.560251	0.553043	0.596488	0.670696	0.485547	0.868695	0.0286515	0.353157	0.124169
1	89600184	89600971	Agap1	0	0	0	1	0	0	0	0	787	0.71172	0.775109	0.729198	0.625224	0.703883	0.785895	0.776941	0.776454	0.79249	0.348999	0.37486	0.332649	0.270648	0.699283	0.708601	0.659785	0.144736	0.244411	0.165806	0.575765	0.48913	0.590414	0.614561	0.521513	0.551569	0.741879	0.0549435	0.331789	0.0443106
1	89730665	89731131	Agap1	0	0	0	1	1	0	0	1	466	0.892523	0.876681	0.916336	0.896728	0.889186	0.933066	0.906263	0.894225	0.866582	0.546135	0.494228	0.516888	0.457667	0.498755	0.491337	0.415737	0.169739	0.139914	0.287698	0.287765	0.232349	0.467317	0.572492	0.589714	0.521627	0.896843	0.0199598	0.503729	0.0373428
1	89750395	89751297	Agap1	0	0	0	1	0	0	0	0	902	0.68457	0.824108	0.589826	0.749561	0.747033	0.706261	0.779421	0.776767	0.778957	0.524049	0.491451	0.376908	0.358891	0.46461	0.518914	0.437663	0.318132	0.16875	0.270194	0.464601	0.404715	0.459363	0.594894	0.445456	0.479226	0.737389	0.0692281	0.437825	0.0821619
1	89823742	89824138	Agap1	0	0	0	1	0	0	0	0	396	0.871569	0.903334	0.850973	0.933333	0.843978	0.942857	0.954334	0.86136	0.881909	0.482828	0.577397	0.486975	0.364474	0.635141	0.586314	0.650535	0.087037	0.0973545	0.26745	0.237937	0.410317	0.601681	0.753175	0.667507	0.486275	0.893739	0.0414263	0.477919	0.087315
1	89869897	89870998	Agap1	0	0	0	1	0	0	0	0	1101	0.850556	0.847075	0.836759	0.882143	0.864463	0.921205	0.900546	0.832504	0.904942	0.723909	0.664066	0.712908	0.574793	0.82321	0.845106	0.843982	0.414117	0.529592	0.455524	0.76875	0.804023	0.811859	0.792803	0.818252	0.734145	0.871133	0.0323208	0.668919	0.0679268
1	89927931	89929672	Gbx2	1	2	0	1	0	1	0	0	1741	0.635166	0.61833	0.626279	0.630716	0.604566	0.553013	0.665254	0.623523	0.634797	0.177356	0.15113	0.100543	0.116742	0.437795	0.456506	0.464235	0.112034	0.0874188	0.0772963	0.231034	0.25411	0.257715	0.313357	0.31781	0.249108	0.621294	0.0303659	0.136443	0.0344796
1	89931649	89933471	Gbx2	0	1	1	0	0	0	0	0	1822	0.684818	0.817381	0.716736	0.754541	0.774892	0.710933	0.74728	0.74301	0.788591	0.410068	0.43408	0.361669	0.333216	0.600452	0.610146	0.525313	0.132806	0.15782	0.205617	0.414578	0.487852	0.28304	0.37751	0.445012	0.351329	0.748687	0.0412187	0.384758	0.0456906
1	89933541	89935772	Gbx2	0	0	1	0	0	0	0	0	2231	0.734807	0.748188	0.691913	0.791641	0.687283	0.654108	0.752551	0.750432	0.723356	0.332242	0.425624	0.301449	0.344627	0.601672	0.560008	0.397415	0.110839	0.157923	0.202947	0.322635	0.40867	0.369262	0.288406	0.398187	0.260158	0.726031	0.0418582	0.350985	0.052967
1	89935827	89937450	Gbx2	0	0	0	0	0	0	0	0	1623	0.516205	0.523833	0.537803	0.466566	0.44245	0.447576	0.550679	0.494859	0.420003	0.25561	0.265537	0.222872	0.211107	0.269562	0.253819	0.217567	0.215077	0.14589	0.165516	0.239577	0.264898	0.227706	0.322971	0.241935	0.242552	0.488886	0.0465301	0.238781	0.0259363
1	91012318	91012948	Lrrfip1	0	0	0	1	0	0	0	0	630	0.408398	0.53944	0.354667	0.643607	0.619918	0.402958	0.563267	0.600159	0.47777	0.100984	0.105201	0.122347	0.141448	0.250484	0.328208	0.27302	0.0666667	0.0401235	0.0590909	0.17478	0.227411	0.15208	0.161905	0.26567	0.18858	0.512243	0.105278	0.117495	0.0184484
1	91017112	91017893	Lrrfip1	0	0	0	1	0	0	0	1	781	0.667368	0.728869	0.543561	0.708036	0.663034	0.837712	0.747353	0.765548	0.667178	0.271062	0.290344	0.256782	0.338238	0.483175	0.544054	0.504173	0.10551	0.265658	0.094709	0.328484	0.343308	0.503233	0.366628	0.417926	0.406994	0.703184	0.0823803	0.289107	0.0355242
1	91024015	91024391	Lrrfip1	0	0	0	1	0	0	0	0	376	0.294233	0.382338	0.264787	0.281931	0.228243	0.207151	0.312747	0.339981	0.339853	0.0220428	0.0326279	0.0138889	0.0372615	0.176535	0.278752	0.146258	0.010101	0.0424242	0.00694444	0.224425	0.173527	0.145635	0.139152	0.173232	0.154643	0.294585	0.0561633	0.0264553	0.0105239
1	91038804	91039465	Lrrfip1	0	0	0	1	0	0	0	0	661	0.712948	0.731017	0.802527	0.727727	0.631274	0.629167	0.889242	0.648492	0.699731	0.196949	0.319817	0.290122	0.258833	0.580055	0.679332	0.606136	0.0996836	0.0625	0.126069	0.547814	0.60261	0.44134	0.564426	0.60007	0.474762	0.719125	0.0846497	0.26643	0.0525894
1	91059444	91060156	Lrrfip1	0	0	0	1	0	0	0	0	712	0.531456	0.48567	0.359867	0.444004	0.509055	0.517023	0.486449	0.549975	0.548127	0.0889814	0.147152	0.124412	0.122448	0.267504	0.28316	0.27346	0.183157	0.221958	0.170598	0.419304	0.342334	0.380861	0.307034	0.36007	0.274964	0.492403	0.060018	0.120748	0.0239625
1	91449570	91450120	Per2	0	0	0	1	0	0	0	0	550	0.665063	0.664913	0.629289	0.664394	0.722314	0.666807	0.614664	0.599985	0.652961	0.290856	0.264355	0.338216	0.295345	0.287257	0.288393	0.399839	0.111569	0.145343	0.172864	0.596143	0.40824	0.392453	0.580628	0.443554	0.383135	0.653377	0.0358008	0.297193	0.0305769
1	91457658	91458656	Per2	0	1	0	1	0	1	0	0	998	0.331577	0.382699	0.300225	0.519723	0.401906	0.320641	0.424967	0.360567	0.370627	0.0807788	0.121494	0.134452	0.182992	0.228893	0.254808	0.237298	0.0560313	0.077036	0.138582	0.289948	0.276572	0.248392	0.285263	0.291769	0.166161	0.379215	0.0658825	0.129929	0.042123
1	91538118	91538483	Asb1	0	1	1	0	0	0	0	0	365	0.524838	0.62288	0.574858	0.440873	0.584829	0.4625	0.667902	0.519716	0.686075	0.388278	0.363822	0.215574	0.233534	0.398939	0.523593	0.267228	0.0307692	0.19246	0.267632	0.183697	0.219433	0.139744	0.386094	0.369653	0.258034	0.564941	0.0856342	0.300302	0.0883391
1	92397559	92398861	Ndufa10	0	0	0	0	0	0	0	0	1302	0.644162	0.71302	0.555448	0.685156	0.723581	0.782632	0.701475	0.648668	0.731117	0.372181	0.483852	0.446104	0.380383	0.435529	0.469021	0.50672	0.250208	0.271225	0.326324	0.424252	0.465974	0.458797	0.533249	0.569515	0.492219	0.687251	0.0651245	0.42063	0.0535818
1	92847740	92848097	Gpc1	0	1	0	1	0	1	0	0	357	0.707445	0.708186	0.650742	0.69556	0.62381	0.763051	0.66598	0.669959	0.640509	0.255082	0.23696	0.247946	0.206743	0.320986	0.268957	0.43247	0.174372	0.157275	0.187467	0.35	0.268074	0.271825	0.411828	0.502083	0.303492	0.680583	0.0426534	0.236683	0.0213064
1	92978731	92979216	Gpr35	0	0	0	1	0	0	1	0	485	0.705569	0.716469	0.599461	0.502964	0.8043	0.798856	0.757825	0.734186	0.761495	0.400846	0.33616	0.262942	0.217656	0.463038	0.432169	0.429826	0.0827458	0.153997	0.237509	0.592857	0.492138	0.538244	0.603039	0.539824	0.516667	0.709014	0.0983916	0.304401	0.0807335
1	93686663	93686915	Bok	0	1	0	1	0	1	0	0	252	0.500617	0.53179	0.576764	0.47672	0.616681	0.582017	0.626074	0.568058	0.718474	0.19502	0.146155	0.127977	0.0962417	0.311355	0.39274	0.462635	0	0.07729	0.145511	0.348942	0.185105	0.292857	0.496605	0.437988	0.349288	0.577466	0.0724875	0.141349	0.0413005
1	97976176	97976640	Pam	0	1	0	1	0	1	0	1	464	0.812842	0.847864	0.789196	0.888209	0.774949	0.775567	0.801554	0.847227	0.817855	0.531212	0.477477	0.563409	0.588574	0.829512	0.862545	0.888866	0.306548	0.430697	0.364303	0.633892	0.688461	0.574859	0.706658	0.730186	0.608119	0.817251	0.0378336	0.540168	0.0479363
1	105997688	105999177	Zcchc2	0	0	1	1	0	0	0	2	1489	0.645964	0.629238	0.63803	0.696483	0.647704	0.646024	0.762891	0.711421	0.705078	0.309126	0.356137	0.372144	0.312164	0.573973	0.5172	0.509222	0.272184	0.270988	0.293352	0.61013	0.555579	0.457863	0.550025	0.466607	0.430877	0.67587	0.0451377	0.337393	0.0315937
1	106030386	106031596	Zcchc2	0	0	0	1	1	0	0	0	1210	0.476827	0.479197	0.574304	0.510326	0.569906	0.523032	0.53701	0.564732	0.529096	0.236191	0.220531	0.262703	0.247215	0.308924	0.286292	0.3257	0.218783	0.23349	0.2169	0.284857	0.34189	0.325703	0.337013	0.356997	0.346353	0.529381	0.0364899	0.24166	0.0177954
1	106034951	106035410	Zcchc2	0	0	0	0	1	0	0	0	459	0.432324	0.43424	0.463171	0.47866	0.401711	0.500882	0.503768	0.525643	0.518975	0.116845	0.0711207	0.0886007	0.0580993	0.252511	0.28478	0.28813	0.0784123	0.0666667	0.0876543	0.255502	0.314731	0.346825	0.256553	0.232713	0.228044	0.473264	0.0432669	0.0836664	0.0254049
1	106072032	106072301	Zcchc2	0	0	0	0	0	0	0	0	269	0.626923	0.642344	0.637763	0.653095	0.639669	0.510643	0.578492	0.701115	0.613971	0.138314	0.0701923	0.0228758	0.100982	0.244114	0.233049	0.313187	0.0125	0.0663636	0.00833333	0.115079	0.265963	0.0708333	0.163535	0.131111	0.0791667	0.622668	0.0531257	0.0830912	0.0488602
1	106173274	106173823	Phlpp1	1	1	0	1	0	1	0	0	549	0.566316	0.6954	0.599567	0.763233	0.634063	0.731549	0.710319	0.663851	0.671114	0.206416	0.269649	0.129157	0.167187	0.483865	0.397839	0.45512	0.114141	0.128862	0.161364	0.43231	0.376222	0.392201	0.414899	0.474589	0.247403	0.670601	0.0630376	0.193102	0.0599925
1	106561063	106561618	Bcl2	0	0	0	1	1	0	0	0	555	0.596243	0.652695	0.545589	0.733333	0.557915	0.547403	0.701921	0.664235	0.577796	0.0246698	0.0908776	0.0980229	0.0387398	0.365748	0.374486	0.24515	0.0555195	0.0181818	0.0336141	0.298737	0.207586	0.231385	0.227273	0.283838	0.315013	0.619681	0.0703453	0.0630775	0.0367945
1	118456870	118458077	Clasp1	0	1	1	1	0	1	0	0	1207	0.685123	0.699041	0.587888	0.815798	0.738114	0.778682	0.792476	0.770174	0.726409	0.412419	0.396935	0.37398	0.293313	0.461214	0.543484	0.528998	0.148457	0.208745	0.32162	0.290898	0.374528	0.445028	0.411547	0.529978	0.435735	0.732634	0.0693116	0.369162	0.0529741
1	119034277	119034833	Gli2	0	0	0	1	0	0	0	0	556	0.771125	0.758813	0.669412	0.745592	0.807442	0.742099	0.780534	0.786803	0.844776	0.339089	0.429413	0.402885	0.354659	0.709633	0.685861	0.678152	0.27804	0.191667	0.226912	0.607851	0.461905	0.622196	0.563738	0.758911	0.671501	0.7674	0.0486626	0.381511	0.0419209
1	119049116	119050409	Gli2	0	0	1	1	0	1	0	0	1293	0.737223	0.658456	0.517053	0.523518	0.591643	0.589924	0.641036	0.651322	0.655109	0.276479	0.379457	0.211627	0.245188	0.57291	0.640021	0.647594	0.118056	0.128241	0.190608	0.241138	0.264041	0.296677	0.328192	0.371103	0.352167	0.618365	0.0702386	0.278188	0.0725205
1	119510555	119511199	Ralb	0	0	0	0	0	0	0	0	644	0.613131	0.655711	0.488651	0.701929	0.623486	0.694762	0.555644	0.625595	0.673077	0.352594	0.329538	0.358308	0.36195	0.372619	0.416771	0.491057	0.312744	0.305512	0.265635	0.315976	0.385691	0.489524	0.413733	0.429787	0.349771	0.625776	0.0685372	0.350598	0.0145579
1	120077672	120078429	Tmem37	0	0	1	0	0	0	0	0	757	0.733968	0.771066	0.694356	0.798766	0.734762	0.818155	0.791448	0.638705	0.747771	0.371354	0.395138	0.346055	0.361065	0.590388	0.654587	0.53989	0.219792	0.351808	0.39	0.351667	0.534091	0.561905	0.605752	0.63194	0.660714	0.747666	0.0560277	0.368403	0.0206296
1	120175914	120176687	3110009E18Rik	0	0	0	1	0	0	0	0	773	0.447937	0.478237	0.617818	0.528166	0.537729	0.424784	0.527271	0.620315	0.470899	0.152307	0.170454	0.200156	0.132257	0.171953	0.159829	0.25406	0.0901369	0.150053	0.0932089	0.332576	0.205481	0.218856	0.316716	0.300744	0.269586	0.517017	0.0692816	0.163793	0.0288278
1	120961940	120962275	Insig2	0	0	0	0	0	0	0	0	335	0.619181	0.617355	0.500289	0.546753	0.653374	0.324278	0.605694	0.623713	0.465275	0.219075	0.200799	0.112696	0.170371	0.290736	0.248773	0.342027	0.0900072	0.0917749	0.120164	0.216811	0.153644	0.228608	0.24755	0.281211	0.193008	0.550657	0.105564	0.175735	0.0465806
1	127442902	127443226	Mgat5	0	0	0	1	0	0	0	0	324	0.857576	0.775451	0.683333	0.719048	0.683442	0.916667	0.784668	0.859964	0.688889	0.207582	0.176446	0.210157	0.242654	0.51101	0.637306	0.5114	0.0636364	0.28	0.0692641	0.184028	0.407292	0.507576	0.609091	0.647619	0.621212	0.774337	0.0876986	0.20921	0.0270524
1	128440443	128441012	Dars	0	0	0	0	0	0	0	0	569	0.68137	0.683121	0.588476	0.695051	0.645278	0.622222	0.804746	0.749006	0.700238	0.142346	0.156487	0.223135	0.169025	0.71784	0.670771	0.530707	0.101005	0.0322261	0.069632	0.452982	0.384251	0.386414	0.415079	0.387369	0.428889	0.685501	0.0648262	0.172748	0.0353151
1	128472084	128472497	Dars	0	0	0	0	0	0	0	0	413	0.367122	0.430175	0.439534	0.573579	0.485753	0.567108	0.426554	0.493331	0.653297	0.104209	0.0910828	0.080539	0.0577076	0.126744	0.139043	0.340643	0.0532187	0.10679	0.0509259	0.079321	0.138624	0.164845	0.157407	0.189815	0.129762	0.492939	0.089999	0.0833845	0.0196665
1	128472874	128473159	Dars	0	0	0	0	0	0	0	0	285	0.717414	0.707887	0.693827	0.763889	0.669141	0.601235	0.750444	0.737679	0.785522	0.0939217	0.196573	0.0935185	0.153401	0.572887	0.423226	0.511644	0.166005	0.135101	0.129324	0.494533	0.383466	0.460578	0.430111	0.527273	0.391601	0.714115	0.0555399	0.134354	0.0501208
1	128551468	128552298	Cxcr4	0	0	0	0	0	0	0	1	830	0.851265	0.74415	0.676499	0.877546	0.820669	0.888593	0.86311	0.606181	0.797041	0.417246	0.534726	0.511787	0.362695	0.601374	0.608326	0.710645	0.255976	0.230431	0.31854	0.489848	0.52268	0.541579	0.78975	0.786905	0.563614	0.791673	0.0976106	0.456613	0.080656
1	128593617	128595834	Cxcr4	0	1	1	0	0	1	0	0	2217	0.802151	0.782842	0.728742	0.765314	0.767023	0.73832	0.790702	0.75995	0.795447	0.350078	0.393391	0.305134	0.292036	0.743723	0.711789	0.706122	0.203058	0.22833	0.238581	0.590697	0.569639	0.627635	0.626778	0.620537	0.539097	0.770054	0.0252795	0.33516	0.0460961
1	128655230	128655902	Cxcr4	0	0	0	0	0	0	0	1	672	0.77008	0.792416	0.72316	0.868792	0.751736	0.770238	0.77624	0.750104	0.850767	0.43034	0.41362	0.320551	0.391762	0.605923	0.662692	0.678012	0.295602	0.361688	0.412118	0.505952	0.667965	0.44513	0.57115	0.583766	0.513745	0.783726	0.0475032	0.389068	0.0483321
1	128678992	128679445	Cxcr4	0	0	0	0	0	0	0	1	453	0.686541	0.609212	0.665532	0.687146	0.664296	0.661673	0.731538	0.677566	0.64979	0.186867	0.194585	0.112213	0.11949	0.603289	0.660217	0.571614	0.11786	0.0460482	0.103979	0.339385	0.46965	0.36978	0.445767	0.344475	0.289521	0.670366	0.0328558	0.153289	0.0434449
1	130731716	130732193	AA986860	0	0	0	1	0	1	1	0	477	0.718404	0.774282	0.603562	0.787833	0.740843	0.512695	0.804264	0.788627	0.750036	0.160395	0.156235	0.220631	0.176866	0.461937	0.425748	0.382527	0.0833333	0.036075	0.112047	0.347348	0.256553	0.360324	0.291089	0.477541	0.346753	0.720061	0.0982537	0.178532	0.0294459
1	130737402	130737785	AA986860	0	0	0	1	0	0	0	0	383	0.860097	0.813903	0.636054	0.948485	0.849872	0.819697	0.850138	0.840797	0.843954	0.529396	0.488348	0.555068	0.474567	0.723232	0.711419	0.687151	0.278007	0.241883	0.373691	0.723485	0.62314	0.5625	0.734788	0.754978	0.739719	0.829222	0.0821819	0.511845	0.0370495
1	131003216	131003850	Il10	0	0	0	0	0	0	0	0	634	0.886289	0.803337	0.712069	0.745347	0.790305	0.76551	0.882218	0.883995	0.914112	0.513407	0.557168	0.489244	0.520467	0.608302	0.664027	0.684992	0.305548	0.292942	0.399547	0.52979	0.633605	0.644048	0.548706	0.708956	0.650807	0.820354	0.0729448	0.520072	0.0281132
1	131010346	131010775	Il10	0	0	0	0	0	0	0	0	429	0.572827	0.702474	0.56572	0.594264	0.527728	0.656474	0.775599	0.633889	0.63224	0.267728	0.312425	0.385353	0.326106	0.627182	0.470141	0.565365	0.178086	0.212928	0.265394	0.516667	0.420202	0.363384	0.487987	0.331012	0.180087	0.629024	0.0760767	0.322903	0.048526
1	131244050	131244509	Rassf5	0	1	0	1	0	1	0	0	459	0.816001	0.783098	0.77323	0.854221	0.775622	0.809078	0.778326	0.753684	0.806638	0.363563	0.528486	0.408112	0.506059	0.602936	0.683	0.734195	0.285823	0.286569	0.332365	0.467537	0.451899	0.449475	0.650758	0.662948	0.567992	0.794433	0.0301143	0.451555	0.0785687
1	131274918	131275451	Ikbke	0	0	0	1	0	1	0	1	533	0.747589	0.746876	0.673707	0.689829	0.709805	0.646603	0.821505	0.748365	0.741224	0.368859	0.476943	0.463052	0.412625	0.376774	0.386418	0.411497	0.197585	0.142967	0.308463	0.494549	0.560406	0.377451	0.64809	0.626673	0.702968	0.725056	0.0516673	0.43037	0.0494493
1	131524175	131525000	Srgap2	0	1	0	1	0	1	0	0	825	0.625915	0.6457	0.720106	0.698581	0.776301	0.617869	0.698802	0.660826	0.538144	0.159925	0.358812	0.232162	0.21198	0.615333	0.71519	0.723094	0.129464	0.292989	0.188082	0.392328	0.421296	0.47619	0.446819	0.539491	0.433998	0.664694	0.0688524	0.24072	0.0844053
1	131744062	131744566	Slc26a9	0	0	0	1	0	1	0	0	504	0.622168	0.663766	0.531313	0.597246	0.715222	0.475973	0.583075	0.51299	0.579281	0.276474	0.283544	0.24488	0.200206	0.466573	0.550816	0.472847	0.162946	0.205996	0.265881	0.396296	0.388746	0.337037	0.368218	0.394577	0.381702	0.586782	0.0747124	0.251276	0.0379704
1	131971565	131973268	Slc45a3	0	0	0	1	0	0	0	0	1703	0.693168	0.72499	0.703132	0.823921	0.769719	0.787005	0.777881	0.779559	0.860644	0.395884	0.421009	0.318696	0.294681	0.74274	0.709309	0.711928	0.189398	0.158871	0.225783	0.544225	0.580495	0.576946	0.621019	0.603517	0.515318	0.768891	0.054722	0.357568	0.0604389
1	132095472	132095911	Cdk18	0	0	0	0	0	0	0	1	439	0.239475	0.171023	0.137143	0.215	0.176431	0.129885	0.134291	0.200706	0.13461	0.0194264	0	0.00945378	0	0.0507654	0.0379394	0.0665475	0.0125	0.0572222	0.0342796	0.0416667	0.0563492	0.12	0.0864669	0.0898413	0.0805556	0.170951	0.0403813	0.00722005	0.00927798
1	132153456	132153955	Cdk18	0	0	0	0	0	0	0	0	499	0.785559	0.845783	0.74541	0.896886	0.936765	0.850559	0.9004	0.854309	0.850072	0.461501	0.496837	0.431213	0.417686	0.68975	0.715034	0.731956	0.119676	0.0763889	0.17822	0.589698	0.536111	0.618056	0.792256	0.656908	0.531818	0.851749	0.0584887	0.45181	0.0351663
1	132157752	132159368	Cdk18	0	0	0	0	0	0	0	1	1616	0.724399	0.706562	0.666091	0.732069	0.748793	0.746681	0.766292	0.673301	0.746687	0.488854	0.50095	0.334752	0.396496	0.573806	0.544475	0.50072	0.286598	0.283128	0.400595	0.38862	0.52431	0.477633	0.547181	0.626949	0.511588	0.72343	0.0348615	0.430263	0.078935
1	132194981	132196747	Lemd1	0	0	1	1	0	2	0	0	1766	0.660637	0.703444	0.688918	0.73619	0.640158	0.727419	0.751566	0.750159	0.72738	0.401164	0.491585	0.427253	0.386775	0.654795	0.660158	0.5934	0.21067	0.322167	0.307374	0.431235	0.517682	0.529947	0.643241	0.54437	0.522381	0.709541	0.0394208	0.426694	0.0463915
1	132197451	132198022	Lemd1	0	0	0	1	0	0	0	1	571	0.73619	0.672409	0.626162	0.744048	0.689039	0.775714	0.695054	0.632779	0.647539	0.283248	0.355827	0.218631	0.247802	0.277357	0.423241	0.242916	0.04	0.15869	0.149921	0.197619	0.239286	0.216667	0.393333	0.43004	0.517302	0.690993	0.0522986	0.276377	0.0591908
1	132199358	132200900	Lemd1	0	0	0	1	0	1	0	1	1542	0.412287	0.404808	0.466229	0.360881	0.420815	0.376952	0.458134	0.357359	0.33136	0.188557	0.276598	0.147371	0.15807	0.193634	0.24176	0.182118	0.0408043	0.126479	0.138787	0.167923	0.131017	0.109793	0.174634	0.187365	0.194183	0.398758	0.0460304	0.192649	0.0586231
1	132287795	132288513	Klhdc8a	0	0	0	0	0	0	0	1	718	0.815915	0.808791	0.769064	0.841852	0.837976	0.788827	0.846186	0.829013	0.822184	0.396525	0.521947	0.396792	0.426593	0.612358	0.740508	0.686078	0.249077	0.280506	0.355713	0.358491	0.461303	0.472164	0.629697	0.588879	0.51781	0.817756	0.0255822	0.435464	0.0593572
1	132291367	132291913	Klhdc8a	0	0	0	0	0	0	0	0	546	0.844604	0.852187	0.753673	0.855375	0.730006	0.805188	0.8423	0.804917	0.825758	0.184889	0.133581	0.231453	0.16556	0.790757	0.777348	0.754357	0.0371573	0.112036	0.103555	0.685967	0.552629	0.569927	0.783405	0.674888	0.598411	0.812667	0.0445594	0.178871	0.0409447
1	132337288	132338402	Nuak2	0	0	0	0	0	0	0	0	1114	0.722709	0.77037	0.734845	0.777581	0.780683	0.703819	0.744703	0.692934	0.755267	0.255907	0.319196	0.314146	0.287459	0.615626	0.589281	0.564467	0.139583	0.127335	0.203922	0.580803	0.492266	0.547778	0.619734	0.580032	0.507093	0.742546	0.0316945	0.294177	0.0290659
1	132346139	132346669	Tmcc2	0	0	0	0	0	0	0	0	530	0.867555	0.871692	0.888709	0.888167	0.887004	0.905556	0.901846	0.909611	0.90267	0.62348	0.633531	0.687346	0.666369	0.776857	0.846666	0.846542	0.389528	0.440368	0.342424	0.699587	0.783865	0.77886	0.826881	0.775159	0.89429	0.891423	0.0148415	0.652681	0.0294868
1	133047367	133047945	Pik3c2b	0	1	0	1	0	1	0	0	578	0.759292	0.744662	0.775926	0.746958	0.822235	0.795821	0.863256	0.80607	0.848306	0.30125	0.27163	0.22355	0.145712	0.732533	0.719414	0.794898	0.031746	0.112217	0.118096	0.62001	0.56336	0.553527	0.613824	0.664424	0.649399	0.795836	0.0430697	0.235535	0.0679047
1	133050050	133050395	Pik3c2b	0	0	1	1	0	0	0	0	345	0.734663	0.733142	0.637196	0.640653	0.765069	0.691524	0.833477	0.743507	0.778199	0.26455	0.259598	0.375384	0.300445	0.649665	0.623731	0.556022	0.0593074	0.0724868	0.164698	0.600309	0.648942	0.589947	0.438889	0.603527	0.470106	0.728603	0.0637699	0.299994	0.0534536
1	133059470	133061253	Pik3c2b	0	0	0	1	0	0	0	0	1783	0.708551	0.784028	0.683519	0.832887	0.72234	0.752453	0.741906	0.738718	0.803775	0.412006	0.358911	0.394929	0.301062	0.623091	0.641107	0.621756	0.21135	0.222608	0.252925	0.558874	0.600364	0.627406	0.652763	0.602725	0.524613	0.75202	0.0474141	0.366727	0.0490526
1	133069420	133069936	Pik3c2b	0	0	0	1	0	1	0	0	516	0.571578	0.643875	0.638518	0.683967	0.562352	0.530657	0.59732	0.64597	0.6929	0.246265	0.237346	0.163841	0.141116	0.449414	0.599636	0.446324	0.106437	0.131746	0.131868	0.465741	0.560677	0.570062	0.416626	0.382443	0.431217	0.618571	0.0560576	0.197142	0.0525269
1	133071987	133073183	Pik3c2b	0	0	0	1	0	0	0	0	1196	0.750845	0.776798	0.801454	0.810645	0.771961	0.787612	0.812208	0.809559	0.866544	0.433133	0.508665	0.517959	0.461552	0.76491	0.731356	0.695731	0.342798	0.336381	0.35724	0.65844	0.534748	0.666883	0.720368	0.677558	0.719627	0.798625	0.0329035	0.480327	0.0399957
1	133077219	133078228	Pik3c2b	0	0	0	1	0	0	0	0	1009	0.684177	0.700321	0.527097	0.81569	0.633847	0.709166	0.648372	0.694026	0.733739	0.302208	0.33817	0.3241	0.293562	0.626003	0.577917	0.561906	0.13952	0.11034	0.165753	0.529262	0.456516	0.604784	0.566589	0.571242	0.435084	0.682937	0.0784295	0.31451	0.0203463
1	133084055	133085067	Pik3c2b	0	0	0	1	0	0	0	0	1012	0.66159	0.657773	0.482331	0.591156	0.560284	0.648214	0.588137	0.520667	0.743248	0.18702	0.217235	0.144229	0.190475	0.438642	0.471147	0.555047	0.0594797	0.135143	0.0960424	0.263158	0.227531	0.40183	0.55094	0.500453	0.400187	0.605933	0.0803079	0.18474	0.0301948
1	133129179	133130562	Ppp1r15b	0	1	0	0	0	1	0	0	1383	0.372074	0.440484	0.43167	0.464412	0.43569	0.269094	0.470463	0.470377	0.412618	0.224856	0.162991	0.184886	0.17067	0.279631	0.249149	0.222531	0.126682	0.137964	0.162931	0.187712	0.155073	0.15738	0.162137	0.204999	0.211843	0.418543	0.0641907	0.185851	0.0275402
1	133183174	133183864	Plekha6	0	0	0	1	0	1	0	0	690	0.838462	0.854746	0.800463	0.779167	0.795659	0.872718	0.849953	0.748812	0.907309	0.365562	0.417185	0.389809	0.343919	0.784718	0.70253	0.658451	0.225379	0.23985	0.264464	0.429464	0.56412	0.494371	0.603631	0.586864	0.580871	0.827477	0.0500669	0.379119	0.0315493
1	133209981	133210402	Plekha6	0	0	0	1	0	0	0	0	421	0.79557	0.817996	0.766919	0.825458	0.745499	0.82012	0.841389	0.83479	0.814296	0.467556	0.425556	0.295508	0.305253	0.635746	0.682719	0.634974	0.156944	0.22265	0.29446	0.466667	0.44572	0.522817	0.625283	0.544785	0.609014	0.806893	0.0319398	0.373468	0.0862103
1	133226657	133228105	Plekha6	0	0	0	1	0	0	0	0	1448	0.576277	0.671178	0.600798	0.556445	0.650799	0.669201	0.664071	0.659382	0.687846	0.390157	0.430605	0.352303	0.332979	0.496265	0.524632	0.4751	0.20822	0.202847	0.240491	0.319306	0.382243	0.429918	0.526286	0.376373	0.442969	0.637333	0.047038	0.376511	0.0431796
1	133267819	133268407	Plekha6	0	0	0	1	0	0	0	0	588	0.674481	0.751605	0.617233	0.687831	0.69768	0.627802	0.762961	0.592902	0.800196	0.254187	0.337252	0.320841	0.273053	0.546879	0.514155	0.479407	0.0802469	0.12029	0.0883277	0.505569	0.419681	0.425505	0.504641	0.542232	0.318959	0.690299	0.0708494	0.296333	0.0391291
1	133294572	133294959	Plekha6	0	0	0	1	0	0	0	0	387	0.892303	0.89369	0.707143	0.950291	0.846293	0.898466	0.910017	0.853468	0.86828	0.655337	0.715685	0.62335	0.615126	0.726653	0.746932	0.653432	0.240476	0.43463	0.527292	0.679915	0.76906	0.683287	0.771693	0.848932	0.653704	0.868883	0.0682517	0.652375	0.0456321
1	133298348	133299835	Plekha6	0	0	0	1	0	0	0	1	1487	0.597452	0.643295	0.719148	0.754161	0.64553	0.665529	0.653346	0.635485	0.656939	0.392966	0.38749	0.338288	0.354292	0.352766	0.320757	0.308201	0.195833	0.255499	0.223199	0.239519	0.331835	0.402576	0.348604	0.477997	0.429195	0.663432	0.0465626	0.368259	0.0262908
1	133355277	133356139	Ren1	0	0	0	1	0	0	0	0	862	0.670259	0.710099	0.595508	0.672166	0.583056	0.661395	0.68117	0.663556	0.764031	0.328742	0.387465	0.352287	0.355399	0.465851	0.521241	0.510909	0.238049	0.293651	0.337786	0.225	0.417352	0.518707	0.384042	0.427834	0.332143	0.666804	0.0544416	0.355973	0.0241328
1	133412915	133414026	Sox13	0	0	0	1	0	0	0	0	1111	0.552677	0.571158	0.533853	0.65808	0.532862	0.541497	0.622923	0.606097	0.546313	0.237769	0.278088	0.317223	0.253384	0.408591	0.410875	0.347411	0.125127	0.182812	0.23411	0.440492	0.400358	0.354137	0.405492	0.44034	0.387508	0.57394	0.0448371	0.271616	0.0346407
1	133421756	133422644	Sox13	0	1	0	1	0	1	0	1	888	0.650642	0.706287	0.624399	0.611235	0.628169	0.565319	0.710505	0.601129	0.597335	0.333257	0.329699	0.296136	0.276936	0.551246	0.575133	0.523562	0.137519	0.160923	0.25329	0.407738	0.380132	0.410016	0.4976	0.425271	0.377901	0.63278	0.0488981	0.309007	0.0271444
1	133433953	133435074	Sox13	0	0	0	0	0	0	0	0	1121	0.679297	0.707101	0.69178	0.703609	0.724793	0.582022	0.755495	0.669713	0.698495	0.207658	0.330994	0.220611	0.204876	0.280446	0.396177	0.304313	0.0650741	0.127976	0.138128	0.317892	0.360215	0.378363	0.346674	0.317929	0.34849	0.690256	0.0477467	0.241035	0.0603636
1	133452082	133452776	Sox13	0	0	0	0	0	0	0	0	694	0.910657	0.923586	0.772106	0.868277	0.874172	0.85014	0.889619	0.872561	0.911453	0.529246	0.619489	0.554768	0.47167	0.874681	0.876572	0.733923	0.312894	0.208007	0.411136	0.590584	0.657073	0.799393	0.794118	0.871158	0.714886	0.87473	0.0453197	0.543793	0.0612742
1	133492244	133492711	Sox13	0	0	0	0	0	0	0	0	467	0.530053	0.536868	0.387038	0.530099	0.617666	0.481481	0.675701	0.552483	0.569883	0.025665	0.0337157	0.0144134	0.0506266	0.280043	0.139618	0.328801	0.0388889	0.010101	0.06805	0.167969	0.122896	0.255387	0.295034	0.286508	0.215664	0.542364	0.080989	0.0311052	0.0152328
1	133736097	133736595	Atp2b4	0	0	0	1	0	0	0	1	498	0.689505	0.738021	0.682767	0.741039	0.748557	0.813528	0.795662	0.781012	0.766259	0.196895	0.208807	0.216023	0.153142	0.209127	0.277561	0.240513	0.0643939	0.0328283	0.0444757	0.397799	0.356527	0.442306	0.552165	0.456878	0.480556	0.750706	0.0443682	0.193717	0.0281764
1	133825447	133825988	Atp2b4	0	0	0	0	0	0	0	0	541	0.817706	0.654198	0.734659	0.813095	0.883991	0.785582	0.725661	0.791682	0.705961	0.489368	0.444278	0.381258	0.357872	0.693758	0.574359	0.498835	0.0780022	0.273377	0.238863	0.223663	0.195326	0.333333	0.541667	0.75093	0.236873	0.768059	0.0694012	0.418194	0.0598584
1	133854351	133854924	Optc	0	0	0	0	0	0	0	0	573	0.290073	0.248866	0.220288	0.278971	0.364899	0.163012	0.347701	0.310994	0.289714	0.0411255	0.0472255	0.0675134	0.0137605	0.174813	0.201653	0.14632	0	0.0487013	0.0158402	0.124144	0.180939	0.091342	0.0943627	0.145962	0.0668831	0.279391	0.0624164	0.0424062	0.0221796
1	133889288	133889861	Optc	0	0	0	0	0	0	0	0	573	0.857318	0.846715	0.824897	0.893198	0.886282	0.888814	0.859245	0.842095	0.806999	0.568422	0.62122	0.384598	0.496534	0.864108	0.862886	0.776688	0.342692	0.32037	0.328904	0.751328	0.721704	0.709035	0.909259	0.881003	0.726587	0.856174	0.0296596	0.517693	0.102393
1	133892362	133893920	Optc	0	0	0	0	0	0	0	0	1558	0.615912	0.624796	0.674758	0.655321	0.578889	0.527582	0.673521	0.655611	0.576935	0.282393	0.29455	0.277332	0.238761	0.517147	0.461724	0.46646	0.289535	0.227698	0.265194	0.540608	0.537372	0.426053	0.391806	0.424457	0.481524	0.62037	0.0506248	0.273259	0.0241072
1	133898899	133899363	Optc	0	0	0	1	0	0	0	0	464	0.790089	0.783964	0.866225	0.840299	0.805597	0.874228	0.841653	0.806383	0.817229	0.334965	0.377234	0.410269	0.35574	0.67659	0.804658	0.833718	0.250617	0.38581	0.253024	0.706878	0.597222	0.819088	0.754491	0.729927	0.7	0.825074	0.0322497	0.369552	0.0321658
1	134055045	134055385	Fmod	0	0	0	0	0	0	0	0	340	0.779704	0.917718	0.825617	0.871978	0.84245	0.927601	0.891498	0.897701	0.891783	0.569659	0.574078	0.561204	0.470991	0.817138	0.793813	0.832161	0.328439	0.221429	0.370262	0.818855	0.761905	0.803788	0.840965	0.775194	0.70679	0.871783	0.0476397	0.543983	0.0489538
1	134071351	134072004	Btg2	0	0	0	0	0	0	0	0	653	0.76299	0.677472	0.580296	0.783483	0.580977	0.439566	0.678989	0.63613	0.671414	0.126638	0.119618	0.164574	0.0957608	0.621036	0.561446	0.542412	0	0.141883	0.0720976	0.467821	0.581667	0.433815	0.508399	0.45037	0.417424	0.645702	0.104025	0.126648	0.0285299
1	134086134	134087365	Btg2	0	0	0	0	0	0	0	0	1231	0.695525	0.772647	0.732607	0.861172	0.739318	0.738655	0.75598	0.736834	0.85141	0.442985	0.402423	0.380834	0.324655	0.654089	0.641982	0.658585	0.112897	0.167581	0.163708	0.516397	0.436636	0.546159	0.605706	0.571539	0.411215	0.764905	0.0557658	0.387724	0.0493119
1	134098011	134098627	Chit1	0	0	0	0	0	1	0	0	616	0.515387	0.45047	0.490033	0.480857	0.372202	0.416306	0.520091	0.445987	0.352278	0.0394167	0.113563	0.114919	0.0629947	0.377683	0.244341	0.21163	0.0409091	0.0539683	0.067366	0.400577	0.315197	0.251332	0.266687	0.227633	0.20689	0.44929	0.0596785	0.0827233	0.0376488
1	134292259	134292993	Myog	0	0	0	1	0	0	0	0	734	0.873806	0.7886	0.700298	0.731176	0.801159	0.739033	0.743511	0.729645	0.782658	0.322519	0.423963	0.244039	0.298425	0.559475	0.546743	0.518806	0.189019	0.23631	0.339814	0.366598	0.623304	0.614762	0.67904	0.545202	0.622681	0.765543	0.0521161	0.322237	0.0753442
1	134555336	134555863	Kdm5b	0	1	0	0	0	0	0	1	527	0.574926	0.609057	0.550505	0.638384	0.682589	0.530863	0.623357	0.587189	0.667816	0.169878	0.153654	0.16902	0.135332	0.416474	0.463051	0.352054	0.0867244	0.107684	0.129236	0.322294	0.323004	0.39553	0.429448	0.404395	0.317516	0.607187	0.0513303	0.156971	0.0162381
1	134680752	134681292	Syt2	0	0	0	1	0	0	0	1	540	0.611251	0.627558	0.607525	0.644911	0.604151	0.552394	0.624372	0.609418	0.538747	0.27175	0.250848	0.220442	0.277435	0.334258	0.401283	0.41952	0.246483	0.169449	0.196741	0.338366	0.419023	0.365146	0.356823	0.382416	0.335263	0.602259	0.0346986	0.255119	0.0257898
1	134700135	134701588	Syt2	0	0	0	1	1	0	0	0	1453	0.764338	0.792242	0.751172	0.784693	0.807727	0.812862	0.84972	0.836051	0.828439	0.56863	0.533941	0.428623	0.624222	0.633566	0.693676	0.657757	0.335201	0.402551	0.301961	0.520098	0.609139	0.595168	0.75712	0.730674	0.567214	0.803027	0.0329272	0.538854	0.0823595
1	134705876	134706892	Syt2	0	1	1	1	0	0	0	1	1016	0.805436	0.781365	0.694003	0.721486	0.745467	0.826449	0.731004	0.721158	0.812294	0.453585	0.474387	0.426934	0.475003	0.562246	0.582663	0.57976	0.205994	0.285205	0.318251	0.373611	0.595271	0.594796	0.608669	0.587202	0.47996	0.759851	0.0475269	0.457477	0.0226653
1	134709912	134710169	Syt2	0	1	0	1	0	1	0	1	257	0.66976	0.715224	0.732148	0.801786	0.670083	0.632531	0.820606	0.702825	0.709061	0.287247	0.230773	0.270127	0.221045	0.399118	0.393405	0.449053	0.0916667	0.103535	0.188407	0.331349	0.249958	0.322487	0.386294	0.228142	0.517659	0.717114	0.0612242	0.252298	0.031514
1	134921824	134922705	Ppp1r12b	0	0	0	1	0	0	0	0	881	0.821164	0.817155	0.775	0.839826	0.840492	0.751132	0.846667	0.852548	0.80267	0.345521	0.395738	0.402054	0.368017	0.665718	0.620808	0.700047	0.18009	0.271825	0.354035	0.492309	0.586482	0.553594	0.591564	0.540243	0.538015	0.816295	0.0345282	0.377833	0.0261258
1	135030443	135031002	Lgr6	0	0	0	1	0	0	0	1	559	0.626413	0.583336	0.596574	0.622751	0.698149	0.54507	0.723982	0.666401	0.676119	0.235764	0.235812	0.338175	0.231194	0.352897	0.467256	0.378836	0.193791	0.29537	0.240389	0.430764	0.456867	0.371863	0.518158	0.501675	0.290431	0.637644	0.0580694	0.260236	0.0520044
1	135103913	135104849	Lgr6	0	1	0	1	0	0	0	0	936	0.63107	0.578779	0.690559	0.609249	0.679838	0.649786	0.737583	0.545521	0.572009	0.371658	0.319058	0.367659	0.385548	0.324221	0.299172	0.322452	0.284799	0.171429	0.305464	0.247894	0.338095	0.359035	0.306227	0.427885	0.435317	0.632711	0.0628549	0.360981	0.0289807
1	135127628	135128513	Ptpn7	0	0	0	0	0	0	0	0	885	0.688046	0.576791	0.707627	0.624601	0.636054	0.601575	0.667738	0.657016	0.661831	0.152406	0.129289	0.201184	0.186345	0.481761	0.49334	0.39036	0.236533	0.207563	0.152942	0.583193	0.507639	0.470588	0.473465	0.527441	0.365173	0.646809	0.0414195	0.167306	0.032545
1	135129410	135129865	Ptpn7	0	0	0	0	0	0	0	0	455	0.573896	0.623608	0.719826	0.56843	0.647595	0.572868	0.577229	0.601272	0.542793	0.181165	0.27933	0.170642	0.185843	0.589767	0.476858	0.455329	0.164394	0.11238	0.217283	0.24515	0.419077	0.377124	0.424383	0.349074	0.288596	0.603057	0.053972	0.204245	0.050459
1	135198747	135199410	Gpr37l1	0	0	0	0	0	0	0	0	663	0.428269	0.501659	0.394368	0.430952	0.465903	0.383754	0.450616	0.460147	0.43116	0.120513	0.0883793	0.127022	0.137153	0.150759	0.184866	0.181826	0.0455691	0.0927871	0.0804819	0.204637	0.244146	0.170822	0.167311	0.248555	0.142717	0.438536	0.0362555	0.118267	0.0210685
1	135258312	135258753	Elf3	0	0	0	1	0	1	2	1	441	0.796241	0.859712	0.811897	0.889303	0.847348	0.907407	0.863829	0.87181	0.826113	0.264621	0.184788	0.171139	0.149639	0.495948	0.448933	0.451729	0.141293	0.0274064	0.0391225	0.364411	0.521849	0.350261	0.454051	0.447943	0.286988	0.852629	0.0361573	0.192547	0.0501805
1	135460699	135460941	Nav1	0	0	0	1	0	0	0	1	242	0.852893	0.775918	0.816646	0.773665	0.897585	0.803968	0.700563	0.622836	0.637184	0.41262	0.541931	0.539425	0.520528	0.470405	0.554917	0.674846	0.567022	0.606692	0.495224	0.442262	0.473878	0.71746	0.690572	0.502972	0.787731	0.764584	0.0937965	0.503626	0.0614183
1	135583435	135583967	Nav1	0	1	0	1	0	1	0	0	532	0.830175	0.823588	0.64951	0.795099	0.840716	0.876667	0.850773	0.809645	0.888792	0.409262	0.558047	0.501833	0.418648	0.497996	0.504287	0.485152	0.212933	0.11821	0.249086	0.299048	0.373515	0.539603	0.615503	0.605803	0.557435	0.818329	0.0700045	0.471948	0.0708911
1	135584366	135585081	Nav1	1	1	0	1	0	1	0	1	715	0.697239	0.717767	0.612193	0.726908	0.750748	0.745649	0.710096	0.732174	0.78544	0.279714	0.381578	0.273341	0.263997	0.375956	0.403488	0.363047	0.109231	0.126832	0.251392	0.109596	0.234838	0.308348	0.349136	0.478962	0.385931	0.719801	0.04786	0.299658	0.0549937
1	135673439	135674261	Csrp1	0	0	0	0	0	0	0	0	822	0.384448	0.388428	0.377968	0.325383	0.309477	0.31894	0.369165	0.341346	0.427616	0.0873326	0.0998235	0.0798647	0.113808	0.202493	0.191877	0.185057	0.0621693	0.0889	0.121338	0.138889	0.206724	0.0607999	0.189536	0.130863	0.197518	0.360308	0.0390008	0.0952072	0.0148852
1	135675576	135676105	Csrp1	0	0	0	0	0	0	0	1	529	0.754365	0.691013	0.531826	0.759788	0.745549	0.860615	0.740825	0.696505	0.884199	0.355847	0.382041	0.297881	0.248673	0.601158	0.592559	0.573609	0.0185185	0.100309	0.0961693	0.540212	0.407008	0.340774	0.576969	0.651293	0.359933	0.740521	0.102223	0.32111	0.0597383
1	135685104	135685789	Csrp1	0	1	1	0	0	1	0	0	685	0.438833	0.464795	0.315324	0.43963	0.403371	0.377703	0.428648	0.479626	0.434425	0.0796857	0.152243	0.0451128	0.0615573	0.353086	0.343183	0.238604	0.0123457	0.0462121	0.0828523	0.295767	0.15388	0.269345	0.186886	0.215168	0.10119	0.420262	0.0495062	0.0846497	0.0472225
1	135686272	135686737	Csrp1	0	1	0	0	0	1	0	0	465	0.546296	0.554951	0.627112	0.612456	0.621567	0.601032	0.626665	0.533313	0.556285	0.0953631	0.163153	0.111973	0.0641239	0.44337	0.422347	0.344784	0.0743386	0.0383333	0.069761	0.155556	0.245522	0.208803	0.184074	0.296037	0.205159	0.586631	0.0382922	0.108653	0.0413956
1	135691041	135691675	Csrp1	0	0	1	0	0	0	0	0	634	0.426624	0.649432	0.429579	0.544322	0.561082	0.5017	0.566954	0.530146	0.405439	0.107715	0.189507	0.11345	0.176317	0.376257	0.40149	0.279493	0.0891026	0.0988095	0.0702686	0.303081	0.34876	0.173472	0.368895	0.357421	0.191123	0.512809	0.080022	0.146747	0.0421701
1	135698414	135699358	Csrp1	0	0	0	0	0	0	0	1	944	0.793458	0.805757	0.769064	0.853802	0.799188	0.756299	0.841234	0.81135	0.842139	0.143862	0.216602	0.144362	0.135889	0.507563	0.510173	0.503809	0.0782925	0.0772894	0.108248	0.439414	0.370972	0.36819	0.42871	0.421637	0.287105	0.808032	0.0332831	0.160179	0.0378152
1	135731159	135732225	Csrp1	0	1	1	1	0	1	0	0	1066	0.620188	0.595685	0.595386	0.63372	0.61871	0.517759	0.634605	0.624306	0.546499	0.215614	0.22027	0.197167	0.17043	0.368599	0.365141	0.39935	0.104157	0.12789	0.0908802	0.372386	0.395968	0.440474	0.317697	0.379138	0.296415	0.59854	0.0408191	0.20087	0.022613
1	135734375	135735774	Csrp1	0	0	0	1	0	0	0	0	1399	0.668223	0.664351	0.553362	0.666989	0.569111	0.598022	0.684538	0.673215	0.698786	0.33251	0.344895	0.277475	0.31856	0.391855	0.454977	0.371188	0.147396	0.178391	0.274736	0.529861	0.525866	0.440226	0.471619	0.491512	0.38697	0.641844	0.0535297	0.31836	0.0293026
1	135757131	135757563	Csrp1	0	0	0	0	0	0	0	0	432	0.704986	0.777892	0.609229	0.638913	0.680256	0.618519	0.719541	0.729299	0.77165	0.283983	0.352827	0.310763	0.306179	0.497767	0.512361	0.399109	0.207451	0.0952381	0.209735	0.497619	0.429435	0.42672	0.499339	0.55298	0.402381	0.694476	0.0624414	0.313438	0.028746
1	135793237	135793566	Tnni1	0	0	0	1	0	0	0	0	329	0.540422	0.621548	0.592262	0.55	0.43173	0.725926	0.665998	0.615336	0.731746	0.210678	0.0991041	0.159708	0.116235	0.263966	0.174074	0.262025	0.0520833	0.0555556	0.279211	0.0936508	0.145833	0.344444	0.246429	0.32711	0.102249	0.60833	0.094914	0.146431	0.0498518
1	135806670	135808051	Tnni1	0	0	0	1	0	0	0	0	1381	0.769117	0.823266	0.732329	0.799673	0.765663	0.810855	0.809116	0.783142	0.753569	0.51049	0.553423	0.503112	0.556425	0.656317	0.715476	0.645522	0.27408	0.306576	0.37747	0.566485	0.553214	0.573668	0.647119	0.610634	0.595606	0.78297	0.0301754	0.530863	0.0279732
1	135851605	135852528	Tnnt2	0	0	0	1	0	0	0	0	923	0.57697	0.63572	0.500171	0.721356	0.547149	0.533988	0.686671	0.60513	0.602403	0.229059	0.165483	0.219408	0.259699	0.305342	0.30795	0.340929	0.185278	0.118214	0.164302	0.505263	0.413093	0.291726	0.386964	0.407473	0.224631	0.601062	0.0717496	0.218413	0.0392447
1	136129219	136130240	Kif21b	0	1	1	0	0	1	0	0	1021	0.729747	0.666102	0.551361	0.702595	0.651128	0.634195	0.630013	0.633364	0.48667	0.369334	0.274433	0.236102	0.205515	0.566643	0.646292	0.613902	0.150919	0.138889	0.22108	0.589152	0.574281	0.636029	0.562179	0.506474	0.587315	0.631686	0.0739089	0.271346	0.0711502
1	136132943	136134510	Kif21b	0	1	1	1	0	1	0	0	1567	0.655602	0.698797	0.640729	0.666782	0.729548	0.662049	0.745993	0.733356	0.710229	0.293694	0.287521	0.275649	0.246091	0.562813	0.619441	0.566856	0.138302	0.130813	0.171366	0.444238	0.401613	0.460652	0.603553	0.548305	0.40596	0.693676	0.0385279	0.275739	0.0211358
1	136135492	136137357	Kif21b	0	0	2	1	0	0	0	0	1865	0.500667	0.519992	0.441556	0.542639	0.496049	0.479417	0.555026	0.482229	0.55214	0.227738	0.218318	0.207652	0.17802	0.408108	0.464889	0.375902	0.20107	0.208793	0.192776	0.344048	0.316901	0.405792	0.332054	0.300596	0.325539	0.507746	0.0380712	0.207932	0.0215634
1	136228595	136228913	Inava	0	0	0	1	0	1	0	0	318	0.639242	0.624336	0.626912	0.829365	0.614826	0.658049	0.658335	0.626369	0.651688	0.195099	0.171289	0.189036	0.197262	0.416994	0.518302	0.420238	0.0277778	0.0697327	0.185315	0.197619	0.32963	0.387853	0.344224	0.366619	0.347711	0.658791	0.0658753	0.188172	0.0117811
1	136230320	136230589	Inava	0	0	1	1	0	1	0	0	269	0.764295	0.791421	0.703984	0.885746	0.795084	0.807407	0.78809	0.735165	0.850712	0.277349	0.233911	0.138554	0.178948	0.484063	0.517909	0.600132	0.0648148	0.0432099	0.276448	0.202778	0.546549	0.382804	0.59634	0.422616	0.393342	0.791323	0.0550437	0.207191	0.0609503
1	136230875	136232284	Inava	0	1	1	1	0	1	0	0	1409	0.654229	0.643558	0.523351	0.704147	0.628911	0.655943	0.694095	0.641023	0.67957	0.251275	0.332152	0.289307	0.23587	0.448225	0.545608	0.512736	0.149981	0.152041	0.147638	0.359826	0.28629	0.417144	0.416515	0.409206	0.398392	0.647203	0.0528445	0.277151	0.0429984
1	136512298	136513092	Kif14	0	0	0	1	0	0	0	0	794	0.549882	0.723878	0.737755	0.647738	0.578888	0.636263	0.675267	0.746934	0.675554	0.178313	0.113403	0.257931	0.139342	0.31762	0.382208	0.395201	0.0957792	0.0791126	0.064168	0.510374	0.439409	0.376775	0.453585	0.336041	0.262245	0.663573	0.0684314	0.172247	0.0630447
1	136569653	136570998	Kif14	0	0	0	0	0	0	0	0	1345	0.52811	0.600983	0.470302	0.614989	0.607408	0.341572	0.583968	0.631886	0.715887	0.289077	0.239735	0.13186	0.0672877	0.353901	0.319761	0.326275	0.0780897	0.109417	0.0995815	0.217799	0.275369	0.225666	0.252754	0.250271	0.203739	0.566123	0.108068	0.18199	0.100783
1	136588847	136589268	Zfp281	0	0	0	0	0	0	0	1	421	0.362425	0.475952	0.559394	0.558817	0.558516	0.319246	0.541354	0.539286	0.453391	0.103022	0.183933	0.196681	0.098663	0.274059	0.21503	0.194993	0.0673611	0.274074	0.16789	0.166879	0.144757	0.236111	0.215783	0.207952	0.168155	0.485376	0.0908912	0.145575	0.0519445
1	136670017	136671054	Zfp281	0	0	0	0	0	1	0	0	1037	0.808766	0.862707	0.776488	0.866763	0.813915	0.837205	0.841454	0.883076	0.917503	0.674324	0.682638	0.615549	0.585981	0.729203	0.735159	0.693663	0.242005	0.39485	0.426958	0.562533	0.597107	0.672552	0.666236	0.771911	0.624471	0.84532	0.0426308	0.639623	0.0465885
1	136675309	136677387	Zfp281	0	0	0	0	0	0	0	1	2078	0.68257	0.752115	0.628777	0.653921	0.716948	0.649515	0.734942	0.739473	0.697059	0.506855	0.594368	0.455333	0.38724	0.604055	0.624338	0.554786	0.295631	0.271006	0.394541	0.545612	0.488363	0.525942	0.589888	0.571141	0.563281	0.695036	0.0441836	0.485949	0.0873167
1	136694842	136696610	Zfp281	0	0	0	0	0	1	0	0	1768	0.691165	0.732545	0.626701	0.777391	0.720915	0.664992	0.735087	0.72947	0.678258	0.15092	0.263407	0.183306	0.168132	0.378333	0.489175	0.359076	0.139881	0.141848	0.110551	0.359739	0.331029	0.266094	0.302468	0.422648	0.276444	0.706281	0.0452487	0.191441	0.0497677
1	136782278	136782694	Nr5a2	0	0	0	0	0	0	0	0	416	0.508103	0.650073	0.543604	0.50569	0.736094	0.635001	0.728258	0.779359	0.635902	0.165767	0.239309	0.260852	0.149546	0.450166	0.43348	0.468136	0.118621	0.0926407	0.14531	0.428616	0.543985	0.363636	0.382896	0.349396	0.403175	0.635787	0.10072	0.203868	0.054485
1	138504292	138504828	Nek7	0	0	0	1	0	0	0	0	536	0.839638	0.902079	0.814484	0.828725	0.895567	0.941667	0.948232	0.873198	0.936196	0.463134	0.499063	0.286657	0.385109	0.712385	0.728521	0.737784	0.155796	0.181503	0.269109	0.441126	0.586724	0.66069	0.737798	0.658761	0.59957	0.886643	0.0506777	0.408491	0.0941264
1	138571526	138571893	Nek7	0	0	0	1	0	1	0	0	367	0.935329	0.929774	0.889167	0.969907	0.9131	0.952381	0.938899	0.91594	0.917481	0.659809	0.727982	0.578169	0.624901	0.831323	0.843156	0.824351	0.364683	0.196328	0.406795	0.817593	0.722328	0.749868	0.855247	0.891486	0.869312	0.929109	0.0237206	0.647715	0.0631034
1	139379001	139379945	Crb1	0	0	0	0	0	0	0	1	944	0.621445	0.607664	0.553953	0.559324	0.548382	0.650113	0.667916	0.584799	0.65258	0.298501	0.305361	0.250427	0.189251	0.273251	0.289784	0.298817	0.153092	0.0689342	0.239518	0.224456	0.186237	0.276587	0.2203	0.317347	0.190682	0.605131	0.0458812	0.260885	0.0536469
1	151036572	151036913	Hmcn1	0	0	0	0	0	0	0	0	341	0.678582	0.644562	0.635243	0.707712	0.665164	0.699439	0.65162	0.698874	0.756166	0.131069	0.113296	0.121089	0.103504	0.527923	0.482594	0.592506	0.0255925	0.0418871	0.105869	0.435666	0.40822	0.357848	0.535461	0.380386	0.428379	0.681929	0.0380073	0.11724	0.0116946
1	151167413	151167951	Gm47985	0	0	0	0	0	0	0	0	538	0.516218	0.646762	0.472311	0.577727	0.613058	0.566303	0.701438	0.680172	0.624759	0.0710316	0.0670839	0.102675	0.099354	0.374486	0.276323	0.393865	0.0282828	0.0295159	0.093159	0.175148	0.228608	0.26927	0.295685	0.286183	0.215368	0.599861	0.0747019	0.085036	0.0185699
1	151259246	151259756	Gm47996	0	0	0	0	0	0	0	0	510	0.762369	0.798767	0.717613	0.845799	0.630915	0.77094	0.729307	0.792504	0.838762	0.326124	0.414765	0.361476	0.421462	0.712715	0.682233	0.688962	0.451241	0.375	0.301743	0.583333	0.463497	0.410726	0.619248	0.593098	0.516226	0.765219	0.0665265	0.380957	0.04535
1	151570621	151571195	Fam129a	0	1	0	1	0	1	1	1	574	0.767419	0.777467	0.648581	0.936941	0.711105	0.838339	0.833107	0.792714	0.81726	0.271327	0.400256	0.293743	0.330976	0.634207	0.727233	0.668061	0.215853	0.0708674	0.189265	0.575661	0.61516	0.57037	0.614141	0.617794	0.470936	0.791437	0.0817077	0.324075	0.0564313
1	151591399	151592526	Fam129a	0	0	0	1	0	0	0	0	1127	0.841354	0.882596	0.849545	0.829628	0.839081	0.916544	0.918064	0.817564	0.926746	0.53663	0.69795	0.695604	0.647734	0.807478	0.795583	0.782655	0.336531	0.504952	0.525469	0.628637	0.69292	0.721656	0.778534	0.786563	0.698141	0.869014	0.0424573	0.644479	0.0755314
1	151685695	151687041	Fam129a	0	0	0	1	0	0	0	0	1346	0.683534	0.589118	0.640509	0.538563	0.685297	0.460852	0.621345	0.656421	0.606748	0.0943397	0.138441	0.130794	0.0773557	0.426559	0.433306	0.389609	0.0610296	0.0481602	0.0517519	0.309507	0.217549	0.329276	0.309135	0.327034	0.242198	0.609154	0.0725258	0.110233	0.0291659
1	151932322	151932675	1700025G04Rik	0	0	0	1	0	0	0	0	353	0.877188	0.878581	0.824387	0.888987	0.781603	0.875253	0.842065	0.859111	0.925207	0.377093	0.487502	0.455878	0.468205	0.864776	0.757726	0.68078	0.332759	0.49513	0.466702	0.684583	0.668831	0.744615	0.870108	0.838339	0.659632	0.861376	0.0413601	0.447169	0.0484968
1	151944996	151945954	1700025G04Rik	0	0	0	1	0	0	0	0	958	0.593037	0.709482	0.460185	0.74461	0.708078	0.737831	0.800321	0.701511	0.73064	0.252827	0.262171	0.231063	0.206789	0.652577	0.623681	0.491711	0.120818	0.11532	0.20625	0.474702	0.49773	0.503939	0.49394	0.607404	0.339457	0.6873	0.101293	0.238213	0.0246721
1	152050022	152050656	1700025G04Rik	0	0	0	1	0	0	0	0	634	0.685878	0.662387	0.49083	0.635281	0.605025	0.72134	0.645572	0.60857	0.566919	0.188581	0.237426	0.168115	0.179229	0.493977	0.475267	0.466217	0.113995	0.160066	0.131638	0.330579	0.258636	0.254281	0.33053	0.369914	0.335714	0.624645	0.0679678	0.193338	0.0305596
1	152091166	152091490	1700025G04Rik	0	1	0	0	0	1	0	0	324	0.632922	0.600437	0.587963	0.588404	0.534832	0.539109	0.557499	0.511757	0.546977	0.142058	0.0696511	0.138296	0.12115	0.391467	0.401975	0.348008	0.0486705	0.0380952	0.00854701	0.18254	0.284598	0.194424	0.31635	0.289996	0.272884	0.566656	0.0382687	0.117789	0.0333571
1	152304710	152305055	Tsen15	0	0	0	0	1	0	0	0	345	0.604335	0.661972	0.715993	0.634039	0.662963	0.412202	0.67529	0.521053	0.663088	0.114043	0.121397	0.116348	0.102035	0.400078	0.421724	0.502571	0.177799	0.0925926	0.11339	0.123906	0.309224	0.362963	0.422222	0.381361	0.368901	0.616771	0.0942435	0.113456	0.00820992
1	152497608	152497907	Colgalt2	0	0	0	1	0	0	0	0	299	0.54903	0.682105	0.508951	0.7	0.675605	0.669715	0.717895	0.671113	0.794354	0.192842	0.284742	0.164903	0.186836	0.296913	0.315946	0.392875	0.103356	0.130071	0.0844557	0.359788	0.626786	0.280556	0.333995	0.345133	0.301587	0.663196	0.0858713	0.207331	0.0529862
1	152531462	152531868	Rgl1	0	0	0	1	0	0	0	1	406	0.671527	0.648339	0.418193	0.590642	0.525246	0.603968	0.637299	0.613411	0.610617	0.212979	0.227466	0.367892	0.195722	0.196576	0.226226	0.268358	0.187814	0.0715929	0.0579698	0.285058	0.347007	0.385073	0.380794	0.445212	0.328673	0.591027	0.0767764	0.251015	0.0789909
1	152578496	152579304	Rgl1	0	0	0	1	0	0	0	0	808	0.78245	0.756627	0.707826	0.70835	0.740723	0.733757	0.769817	0.747626	0.747112	0.398828	0.42788	0.45716	0.4396	0.653548	0.632552	0.671526	0.34056	0.352232	0.372137	0.683009	0.592385	0.551746	0.661197	0.663685	0.617916	0.74381	0.0250551	0.430867	0.0245153
1	152677676	152678644	Rgl1	0	0	0	1	0	0	0	1	968	0.815337	0.780365	0.78016	0.840705	0.824837	0.853515	0.839334	0.818194	0.863564	0.486598	0.470471	0.481583	0.480435	0.728599	0.678432	0.706405	0.321775	0.195393	0.373082	0.579954	0.49164	0.65291	0.731056	0.75817	0.702493	0.824001	0.0293386	0.479772	0.00675319
1	152790562	152791664	Ncf2	0	0	0	0	0	0	0	1	1102	0.696188	0.627013	0.653453	0.571606	0.639778	0.544918	0.723337	0.65663	0.614689	0.160194	0.297839	0.25436	0.201797	0.316437	0.306504	0.308966	0.0705959	0.0962522	0.142288	0.29087	0.32122	0.346021	0.375186	0.398149	0.260949	0.636401	0.0558691	0.228547	0.0601536
1	153053693	153054397	Nmnat2	0	0	0	1	0	0	0	0	704	0.738544	0.888823	0.751231	0.690186	0.765975	0.752679	0.601298	0.709976	0.749682	0.376138	0.461734	0.334695	0.327416	0.499863	0.588327	0.513303	0.278496	0.186607	0.22151	0.358631	0.385386	0.503937	0.576809	0.483235	0.446327	0.73871	0.0756734	0.374996	0.0616786
1	153273596	153274075	Lamc1	0	0	0	1	0	0	0	0	479	0.414028	0.381225	0.399972	0.406934	0.412424	0.314112	0.28088	0.403613	0.391285	0.0503831	0.0659612	0.0587655	0.0825216	0.238261	0.165227	0.140971	0.015873	0.0683422	0.0375661	0.203483	0.0722222	0.160394	0.161376	0.135925	0.105433	0.378275	0.0476435	0.0644079	0.013651
1	153320079	153321237	Lamc1	0	0	0	1	0	0	0	0	1158	0.661773	0.751762	0.671503	0.707776	0.716618	0.723	0.842711	0.689687	0.691145	0.366409	0.497042	0.326832	0.347371	0.615153	0.620249	0.606153	0.105655	0.198168	0.249534	0.429052	0.473343	0.540828	0.550336	0.474808	0.480281	0.717331	0.0543903	0.384414	0.0768054
1	153642216	153642869	Rgs8	0	0	0	0	0	0	0	0	653	0.719532	0.799683	0.644608	0.783613	0.737835	0.756597	0.793776	0.77052	0.75216	0.295735	0.309798	0.272112	0.271807	0.682559	0.493946	0.6609	0.170756	0.101517	0.193252	0.611869	0.549735	0.513469	0.557214	0.62335	0.419529	0.750925	0.0476444	0.287363	0.0186904
1	153664918	153665849	Rgs8	0	0	0	1	0	1	6	1	931	0.740591	0.727581	0.658994	0.727891	0.72541	0.669983	0.778575	0.788951	0.796861	0.166836	0.195407	0.171173	0.180748	0.565119	0.614672	0.589233	0.0378074	0.0820818	0.106434	0.356192	0.321492	0.345509	0.552167	0.437968	0.44504	0.734982	0.048566	0.178541	0.0126578
1	153679122	153679812	Rgs8	0	0	0	1	0	0	0	0	690	0.719298	0.660453	0.525694	0.574272	0.757756	0.707877	0.658325	0.601881	0.570082	0.294003	0.423881	0.515748	0.438307	0.393985	0.60617	0.602313	0.227787	0.182035	0.253295	0.668714	0.533139	0.607125	0.571345	0.404894	0.458475	0.641738	0.0784351	0.417985	0.0919728
1	153703692	153704569	Rgs8	0	0	0	0	0	0	0	0	877	0.615285	0.655037	0.660691	0.694268	0.650828	0.682544	0.632124	0.623983	0.700191	0.267694	0.278067	0.270395	0.251619	0.40961	0.453919	0.46819	0.154813	0.174074	0.183995	0.376257	0.345963	0.414198	0.370028	0.451221	0.288205	0.657217	0.0304365	0.266944	0.0111215
1	153886131	153886548	Teddm2	0	0	0	1	0	0	0	0	417	0.831119	0.827602	0.774809	0.891412	0.851427	0.819089	0.866742	0.799976	0.935374	0.462547	0.5179	0.448713	0.568386	0.641216	0.62064	0.664517	0.271738	0.35001	0.286727	0.513894	0.455952	0.690476	0.744657	0.5671	0.516685	0.844172	0.0486698	0.499386	0.0548595
1	155030919	155031355	Ier5	0	0	0	0	0	0	0	1	436	0.615751	0.684256	0.585955	0.767217	0.717183	0.786308	0.645205	0.69811	0.771321	0.222082	0.281914	0.177958	0.180029	0.449072	0.438067	0.525379	0.0687831	0.154762	0.121212	0.372487	0.34733	0.371681	0.624635	0.487623	0.413278	0.696812	0.0712529	0.215496	0.048723
1	155071172	155072462	Ier5	0	0	0	0	0	0	0	0	1290	0.834076	0.859296	0.773679	0.749715	0.808079	0.868312	0.846509	0.807607	0.836703	0.551009	0.566811	0.414463	0.454987	0.734935	0.756296	0.813719	0.217834	0.272857	0.392814	0.658925	0.593274	0.599098	0.718487	0.696346	0.751004	0.820442	0.0394297	0.496818	0.0738643
1	155072736	155073713	Ier5	0	0	0	0	0	0	0	0	977	0.693917	0.786376	0.689095	0.832592	0.818024	0.803321	0.800023	0.76952	0.760986	0.423148	0.422429	0.288812	0.316765	0.722713	0.763858	0.587379	0.147063	0.188095	0.238423	0.361761	0.449956	0.622882	0.731323	0.753771	0.51202	0.77265	0.0510593	0.362789	0.0702159
1	155084046	155084402	Ier5	0	1	0	0	0	1	0	0	356	0.406138	0.315939	0.347975	0.35651	0.379822	0.339751	0.42769	0.50061	0.392567	0.0859404	0.116572	0.0870791	0	0.294444	0.391755	0.311846	0.113598	0.031746	0.0660969	0.257407	0.13568	0.120961	0.251852	0.249546	0.168827	0.385222	0.0555854	0.0723978	0.0503048
1	155085128	155086756	Ier5	0	1	1	0	0	0	0	0	1628	0.615775	0.687912	0.636554	0.70893	0.663865	0.568231	0.728771	0.64632	0.739147	0.162702	0.248789	0.168313	0.218794	0.578271	0.611301	0.588664	0.073095	0.102477	0.115977	0.4154	0.354783	0.370483	0.440261	0.405016	0.313834	0.666167	0.0558501	0.19965	0.0413452
1	155091867	155092658	Ier5	0	0	0	0	0	0	0	0	791	0.617256	0.633491	0.745279	0.665873	0.615279	0.527839	0.645467	0.609352	0.535295	0.203431	0.254154	0.229332	0.132318	0.442993	0.451904	0.357197	0.116758	0.0835165	0.113876	0.1875	0.228969	0.335825	0.376318	0.418468	0.268895	0.621681	0.0655897	0.204809	0.0525776
1	155109942	155110223	Ier5	0	0	0	0	0	0	0	0	281	0.868702	0.905148	0.72963	0.83955	0.768837	0.833201	0.820055	0.844261	0.986111	0.252546	0.464292	0.283558	0.285202	0.572403	0.589969	0.713933	0.299383	0.0334821	0.283474	0.202778	0.483333	0.7125	0.609568	0.746264	0.587654	0.843944	0.0741491	0.3214	0.0964389
1	155134908	155135404	Mr1	0	0	0	1	1	0	0	0	496	0.894233	0.842389	0.868928	0.763925	0.672821	0.917813	0.904406	0.801961	0.822238	0.396715	0.431118	0.402986	0.415844	0.545891	0.543593	0.553732	0.327258	0.268905	0.345429	0.392593	0.217424	0.310891	0.462013	0.643122	0.752116	0.832079	0.0781991	0.411666	0.0152173
1	155211821	155213665	BC034090	0	0	0	1	0	0	0	1	1844	0.688383	0.652813	0.566658	0.696372	0.685169	0.586247	0.71702	0.650052	0.671384	0.335991	0.342647	0.300297	0.329682	0.52278	0.522783	0.457574	0.175367	0.245039	0.244492	0.286983	0.425934	0.504306	0.457713	0.550455	0.378302	0.657122	0.0504619	0.327154	0.018671
1	155482109	155482561	Xpr1	0	0	0	0	0	0	0	0	452	0.747849	0.763134	0.755685	0.841667	0.763549	0.803716	0.84743	0.84839	0.763573	0.490315	0.654872	0.35249	0.439367	0.667665	0.675115	0.502959	0.31068	0.234596	0.29169	0.506061	0.379509	0.706205	0.679004	0.658874	0.544048	0.792777	0.0426758	0.484261	0.127179
1	155491214	155492035	Acbd6	0	0	0	0	0	0	0	0	821	0.461307	0.540794	0.514557	0.485915	0.532556	0.484516	0.583449	0.596955	0.541868	0.259942	0.25114	0.24508	0.251276	0.418423	0.283101	0.306336	0.135623	0.0780589	0.123641	0.347967	0.337168	0.272267	0.237284	0.307703	0.190717	0.52688	0.0453951	0.251859	0.00611419
1	155526975	155529370	Acbd6	0	0	0	0	0	1	0	0	2395	0.863555	0.828968	0.752681	0.849749	0.84734	0.740103	0.810735	0.842681	0.834674	0.492023	0.49307	0.473064	0.390152	0.751738	0.74604	0.733856	0.245387	0.251838	0.339357	0.493602	0.524097	0.635505	0.68096	0.653394	0.570096	0.818943	0.0437761	0.462077	0.0488236
1	156179618	156180055	Fam163a	0	0	0	1	0	0	0	0	437	0.906392	0.918999	0.838492	0.864198	0.875312	0.899471	0.879246	0.860926	0.931237	0.45466	0.456679	0.285219	0.398874	0.860099	0.849496	0.810743	0.234863	0.17037	0.268218	0.548513	0.664903	0.609864	0.668939	0.712744	0.588183	0.88603	0.0301113	0.398858	0.0803555
1	156184042	156184499	Fam163a	0	0	0	1	0	0	0	0	457	0.399707	0.473757	0.289441	0.464677	0.360987	0.429182	0.525635	0.45476	0.472881	0.150534	0.162263	0.062657	0.156929	0.295526	0.26185	0.223429	0.164103	0.151252	0.126352	0.357479	0.281648	0.235048	0.244902	0.310913	0.219048	0.430114	0.0708458	0.133096	0.0472032
1	156472881	156473297	Soat1	0	1	0	1	0	1	0	0	416	0.243041	0.414731	0.171925	0.41466	0.297151	0.259743	0.348065	0.429666	0.35931	0.148593	0.113095	0.0655865	0.0410714	0.200485	0.138847	0.173521	0.0319444	0.0757937	0.0478896	0.245491	0.107331	0.0997685	0.220089	0.198121	0.148942	0.326477	0.0893858	0.0920866	0.0480942
1	156543859	156544264	Abl2	0	0	0	0	0	0	0	0	405	0.765309	0.650322	0.687179	0.829471	0.776249	0.685684	0.743816	0.788547	0.837821	0.21049	0.369267	0.306093	0.250269	0.503054	0.513301	0.586613	0.0602564	0.0811688	0.0647242	0.448907	0.314807	0.411538	0.421612	0.426318	0.466667	0.7516	0.0656422	0.28403	0.0690412
1	156642659	156642980	Abl2	0	0	0	1	0	0	0	0	321	0.614347	0.629213	0.580447	0.549603	0.719477	0.575412	0.707446	0.697797	0.727144	0.153727	0.294208	0.317779	0.24459	0.289155	0.26284	0.204795	0.0513838	0.0361111	0.0557359	0.370579	0.425705	0.266294	0.473163	0.427144	0.334568	0.644543	0.0691725	0.252576	0.0726165
1	156981630	156982191	Ralgps2	0	0	0	0	0	0	0	0	561	0.39981	0.425804	0.362717	0.624161	0.495612	0.371905	0.427782	0.437763	0.205224	0.139054	0.150999	0.0953465	0.0400794	0.244361	0.327669	0.313229	0.0826263	0.0858009	0.065873	0.227955	0.345642	0.204405	0.159444	0.277674	0.399048	0.416753	0.111716	0.10637	0.0502527
1	156990001	156990473	Ralgps2	0	0	0	0	0	0	0	0	472	0.319029	0.589534	0.437698	0.510634	0.39917	0.479894	0.524074	0.516538	0.469322	0.0169869	0.0809083	0.084196	0.0574315	0.333826	0.489864	0.412253	0.0325477	0.0185185	0.0350168	0.304233	0.19766	0.154321	0.2546	0.228968	0.152275	0.471766	0.079019	0.0598807	0.0309799
1	156993760	156994507	Ralgps2	0	0	0	0	0	0	0	0	747	0.735737	0.761778	0.686983	0.736032	0.647122	0.640356	0.701605	0.679443	0.688627	0.357994	0.330715	0.269344	0.245029	0.492115	0.563343	0.508678	0.140606	0.221614	0.262949	0.429416	0.438817	0.551323	0.522718	0.408376	0.456349	0.69752	0.0409482	0.300771	0.0524913
1	157055039	157055752	Tex35	0	0	0	0	0	0	0	0	713	0.73969	0.739041	0.646049	0.685531	0.676	0.710495	0.704442	0.807805	0.831724	0.257687	0.314793	0.322757	0.341299	0.477432	0.699121	0.601675	0.195257	0.261538	0.221814	0.424817	0.525466	0.543885	0.61145	0.584771	0.537862	0.726753	0.0606805	0.309134	0.0360508
1	157439960	157440513	Cryzl2	0	0	0	0	0	0	0	0	553	0.785976	0.846206	0.802614	0.799603	0.792338	0.857206	0.865074	0.834734	0.827381	0.313638	0.369625	0.20487	0.218042	0.616102	0.705525	0.636995	0.079798	0.0835648	0.160813	0.496892	0.42871	0.606566	0.595217	0.506944	0.502859	0.823459	0.0293848	0.276544	0.0787391
1	157443448	157444521	Cryzl2	0	0	0	0	0	0	0	0	1073	0.38847	0.52256	0.304857	0.40748	0.345667	0.426689	0.390756	0.480056	0.446693	0.0455448	0.0653255	0.105998	0.0529717	0.240425	0.215813	0.230943	0.0545238	0.0234444	0.018569	0.260286	0.177524	0.251524	0.251219	0.221179	0.148687	0.412581	0.0663105	0.06746	0.0269563
1	157449520	157449900	Cryzl2	0	0	0	0	0	0	0	0	380	0.227484	0.475025	0.245245	0.383095	0.359849	0.20511	0.525633	0.504878	0.443883	0.0505128	0.0591888	0.0591579	0.0132576	0.225702	0.236082	0.194253	0.0833333	0	0	0.0884005	0.0416667	0.0815278	0.123301	0.147821	0.0515873	0.374467	0.123522	0.0455293	0.0218984
1	157450439	157451006	Cryzl2	0	0	0	0	0	0	0	0	567	0.788796	0.887418	0.752474	0.864652	0.763472	0.757884	0.895139	0.868314	0.85754	0.143539	0.268513	0.206137	0.200479	0.717662	0.731508	0.658135	0.11735	0.0583333	0.134782	0.508403	0.38386	0.496579	0.528658	0.559117	0.401261	0.826188	0.059341	0.204667	0.0510968
1	157534202	157535098	Sec16b	0	0	0	1	0	0	0	0	896	0.578373	0.555809	0.463845	0.573633	0.507351	0.552209	0.57559	0.549421	0.543915	0.2201	0.170026	0.196182	0.198063	0.436886	0.379234	0.38825	0.136905	0.186949	0.117343	0.378898	0.316451	0.275926	0.368823	0.386023	0.233381	0.544461	0.0371818	0.196092	0.0204916
1	160310098	160310866	Rabgap1l	0	0	0	1	0	0	0	0	768	0.640972	0.738906	0.64184	0.659096	0.790249	0.820622	0.576624	0.755906	0.716931	0.296442	0.393457	0.324546	0.179314	0.577814	0.469444	0.596348	0.330864	0.169444	0.211204	0.52615	0.56164	0.430976	0.655732	0.391026	0.380423	0.704572	0.0799952	0.29844	0.0892649
1	160351946	160352195	Rabgap1l	0	0	0	1	0	1	0	1	249	0.257875	0.371616	0.238075	0.175926	0.340476	0.213949	0.248625	0.343781	0.201009	0.0413742	0.0358115	0.0111111	0.0345679	0.0294613	0.112488	0.0992582	0.0212121	0.0148148	0.0111111	0.0595238	0.0123457	0.0472222	0.0505291	0.0746525	0.107504	0.265704	0.0697717	0.0307162	0.0134009
1	161887669	161888178	Suco	0	0	0	0	0	0	0	0	509	0.499374	0.499738	0.397334	0.351954	0.524013	0.313889	0.516138	0.454305	0.396262	0.153851	0.140802	0.147277	0.159951	0.282468	0.324677	0.140378	0.111111	0.111111	0.159307	0.237302	0.325031	0.137037	0.349435	0.29438	0.192569	0.439223	0.0770859	0.15047	0.00826618
1	162004155	162005201	Dnm3	0	0	0	1	0	1	0	0	1046	0.460064	0.448494	0.419058	0.49275	0.406005	0.338507	0.39994	0.483693	0.474712	0.160315	0.191286	0.161072	0.155174	0.252943	0.229642	0.26479	0.0962809	0.150218	0.144821	0.310876	0.262114	0.216314	0.256688	0.25202	0.167174	0.435914	0.04965	0.166962	0.0164265
1	162076686	162076962	Dnm3	0	0	0	1	1	0	0	0	276	0.606004	0.681691	0.655059	0.688051	0.572523	0.433333	0.725736	0.692779	0.680739	0.1418	0.159609	0.172273	0.154782	0.443048	0.334678	0.279851	0.13855	0.133333	0.0654437	0.513801	0.327341	0.407427	0.268254	0.378119	0.320018	0.637324	0.0897395	0.157116	0.0125959
1	162094126	162094613	Dnm3	0	0	0	1	1	0	0	0	487	0.464929	0.560137	0.360549	0.481682	0.543935	0.515454	0.638146	0.543763	0.526455	0.102066	0.127919	0.135065	0.0822757	0.430536	0.424795	0.320443	0.0944444	0.0728395	0.0652422	0.273044	0.394548	0.333361	0.347389	0.451622	0.277146	0.515006	0.0762157	0.111831	0.0242728
1	162567262	162567991	Vamp4	0	0	1	0	0	0	0	0	729	0.77814	0.789869	0.78886	0.807716	0.737607	0.813244	0.747857	0.733766	0.823592	0.4761	0.483032	0.35905	0.457804	0.574913	0.582681	0.560852	0.30754	0.473661	0.428116	0.524691	0.415683	0.63642	0.510929	0.61822	0.678836	0.780072	0.0333932	0.443997	0.0576221
1	162589137	162589747	Vamp4	0	0	0	1	0	0	0	0	610	0.881197	0.892126	0.846392	0.857438	0.842824	0.88684	0.896147	0.854021	0.908501	0.54872	0.589541	0.526178	0.497173	0.698958	0.588623	0.616563	0.247114	0.161869	0.304654	0.756451	0.700216	0.560035	0.760281	0.788361	0.754004	0.873943	0.0240664	0.540403	0.0389655
1	163908560	163908896	Kifap3	0	0	0	1	0	0	0	0	336	0.808563	0.796997	0.737091	0.688508	0.691391	0.706247	0.810466	0.820596	0.723862	0.478081	0.54406	0.444219	0.436074	0.49039	0.69996	0.653988	0.37379	0.0963203	0.312279	0.399278	0.541379	0.471645	0.572557	0.671645	0.592424	0.753747	0.0549231	0.475609	0.0491258
1	164096476	164097205	Sell	0	0	0	0	0	0	0	0	729	0.892896	0.858147	0.771407	0.881385	0.872599	0.944242	0.902297	0.948634	0.920711	0.641501	0.69778	0.6612	0.669055	0.785551	0.91106	0.830357	0.505897	0.559191	0.621916	0.738961	0.824603	0.78351	0.934231	0.775437	0.670931	0.888035	0.053507	0.667384	0.0233445
1	164144777	164145217	Selp	0	0	0	1	0	0	0	0	440	0.84531	0.727534	0.817109	0.746222	0.744491	0.881602	0.795795	0.763907	0.844913	0.333335	0.398955	0.409777	0.411843	0.553914	0.514614	0.525566	0.161864	0.152778	0.282625	0.45	0.367929	0.551667	0.678716	0.617565	0.495796	0.79632	0.0541353	0.388477	0.0371936
1	164454549	164454973	Atp1b1	0	0	1	1	0	1	0	0	424	0.682156	0.777341	0.671623	0.72023	0.781833	0.765658	0.716527	0.715198	0.740123	0.342466	0.456186	0.381043	0.379373	0.589616	0.623465	0.543251	0.204797	0.284315	0.209404	0.437434	0.477405	0.445767	0.549818	0.706384	0.42523	0.730076	0.0395202	0.389767	0.0477253
1	165018765	165019198	Xcl1	0	0	0	0	0	0	0	1	433	0.64537	0.803284	0.741359	0.79212	0.735523	0.608921	0.823401	0.802435	0.765737	0.161353	0.335728	0.297044	0.162148	0.468553	0.378774	0.487802	0.0546537	0.148895	0.0651884	0.448874	0.315711	0.277211	0.419074	0.326476	0.355532	0.746461	0.0741792	0.239068	0.0906656
1	165113732	165114338	Tbx19	0	0	0	0	0	0	0	0	606	0.806344	0.781621	0.792135	0.866925	0.757298	0.805439	0.828364	0.80539	0.815684	0.429249	0.374486	0.397126	0.393002	0.625382	0.578988	0.619065	0.181585	0.212045	0.253748	0.55164	0.564046	0.550641	0.605011	0.630571	0.471569	0.806578	0.030541	0.398466	0.0227617
1	165119400	165120082	Tbx19	0	0	0	0	0	0	0	1	682	0.568254	0.715273	0.636325	0.777579	0.641171	0.701389	0.681477	0.683778	0.790414	0.402975	0.34483	0.284598	0.250544	0.392343	0.35332	0.354051	0.152742	0.0606061	0.226435	0.535714	0.256746	0.456061	0.471717	0.442785	0.297189	0.688407	0.06955	0.320737	0.0672722
1	165151149	165151537	Tbx19	0	0	0	1	0	0	0	0	388	0.747167	0.678756	0.656569	0.896865	0.629295	0.627417	0.835775	0.776525	0.82444	0.30731	0.343119	0.457906	0.372033	0.443038	0.366667	0.560994	0.25002	0.363107	0.376836	0.333333	0.303885	0.592593	0.482716	0.527786	0.542364	0.741423	0.0986909	0.370092	0.0642499
1	165191505	165192179	Sft2d2	0	1	1	1	0	0	0	0	674	0.605503	0.647967	0.615618	0.66164	0.586995	0.493173	0.792857	0.65985	0.680838	0.197023	0.260382	0.198499	0.243833	0.489978	0.480763	0.412908	0.122515	0.148062	0.249268	0.490513	0.548601	0.367029	0.472619	0.33841	0.294682	0.638271	0.0806877	0.224934	0.0321017
1	165282823	165283363	Gpr161	0	1	0	0	0	0	0	0	540	0.779135	0.799435	0.663091	0.83517	0.767197	0.616775	0.819772	0.80285	0.714887	0.318336	0.400048	0.235445	0.274716	0.650592	0.66278	0.630909	0.133135	0.0977778	0.205041	0.387177	0.487727	0.456097	0.51961	0.629318	0.531648	0.755368	0.0748158	0.307136	0.0705899
1	165585613	165586230	Mpzl1	0	0	0	0	0	0	0	0	617	0.719874	0.767702	0.586268	0.673111	0.631604	0.643098	0.680886	0.616813	0.652951	0.152872	0.207418	0.255269	0.162171	0.489851	0.494467	0.484654	0.0759259	0.180864	0.113804	0.383673	0.292448	0.313777	0.420349	0.460582	0.237302	0.66359	0.054909	0.194432	0.0470382
1	165589558	165590160	Mpzl1	0	0	0	0	0	0	0	0	602	0.662634	0.735538	0.494218	0.866438	0.722982	0.888167	0.833769	0.808493	0.724013	0.255352	0.292508	0.28966	0.182954	0.623497	0.509376	0.581236	0.0333333	0.0833333	0.143247	0.446473	0.677778	0.609662	0.56746	0.569136	0.539991	0.748472	0.121315	0.255119	0.0509865
1	165598975	165599335	Mpzl1	0	0	0	1	0	0	0	0	360	0.825375	0.774424	0.810847	0.795929	0.788631	0.778704	0.806659	0.760837	0.851235	0.530571	0.509855	0.394391	0.506367	0.680952	0.744441	0.684485	0.111111	0.177083	0.181145	0.72716	0.605038	0.716667	0.76769	0.710846	0.665344	0.799182	0.0278659	0.485296	0.0615379
1	165618086	165618780	Mpzl1	0	0	0	1	0	0	0	0	694	0.649382	0.84806	0.663877	0.763004	0.737781	0.650393	0.874316	0.776129	0.819736	0.148524	0.242406	0.224268	0.183453	0.614462	0.555771	0.554352	0.0880992	0.144472	0.214082	0.460295	0.56374	0.399814	0.492557	0.521062	0.506508	0.753631	0.085351	0.199663	0.0420729
1	165625920	165626671	Mpzl1	0	0	0	1	0	0	0	0	751	0.484222	0.586231	0.498075	0.511003	0.440949	0.410282	0.538929	0.596126	0.490696	0.12609	0.0983101	0.28974	0.0750286	0.30965	0.288132	0.2869	0.0782585	0.060561	0.0769572	0.421731	0.398746	0.36345	0.203586	0.233249	0.329391	0.506279	0.0610668	0.147292	0.097232
1	165629656	165630693	Mpzl1	0	0	1	1	0	0	0	0	1037	0.488587	0.528819	0.478078	0.527949	0.522442	0.463404	0.616979	0.593854	0.631537	0.0914205	0.106765	0.108817	0.0882463	0.334316	0.398415	0.268931	0.0600309	0.0734568	0.0887736	0.294489	0.198661	0.225023	0.327306	0.272333	0.311656	0.539072	0.06136	0.0988122	0.010482
1	165632972	165633954	Mpzl1	0	1	0	1	0	1	0	0	982	0.497475	0.481218	0.590413	0.551445	0.48431	0.407533	0.55368	0.387662	0.568412	0.0856929	0.0667983	0.0855185	0.0664777	0.487051	0.454703	0.5159	0.0456349	0.0378307	0.0542895	0.18254	0.205441	0.191694	0.234263	0.240831	0.14323	0.502461	0.0708021	0.0761218	0.010952
1	165635076	165636097	Mpzl1	0	1	0	0	0	1	0	0	1021	0.855322	0.789804	0.758641	0.858583	0.813092	0.746372	0.856023	0.814785	0.847011	0.300167	0.297324	0.35727	0.291747	0.707642	0.694988	0.718704	0.247695	0.191013	0.318087	0.459804	0.413519	0.459292	0.637809	0.601182	0.506986	0.815515	0.0429464	0.311627	0.0306292
1	165639334	165640522	Mpzl1	0	1	1	0	0	0	0	1	1188	0.694165	0.701794	0.726918	0.681873	0.667229	0.617348	0.71699	0.766655	0.672325	0.346082	0.263733	0.376274	0.319542	0.510783	0.512065	0.441883	0.225885	0.227661	0.247277	0.410255	0.44717	0.413481	0.568975	0.559206	0.419421	0.693922	0.0420722	0.326408	0.0477807
1	165675218	165675605	Rcsd1	0	0	0	1	0	0	0	0	387	0.308664	0.277307	0.200617	0.289634	0.182211	0.270899	0.183311	0.241785	0.224162	0.0265873	0.05251	0.0346561	0.0224569	0.0691161	0.0533221	0.111202	0.0251323	0.0502646	0.0153439	0.282716	0.237597	0.128968	0.104402	0.136171	0.158245	0.242066	0.0472291	0.0340526	0.013307
1	165681745	165682709	Rcsd1	0	0	0	1	0	0	0	0	964	0.471759	0.458044	0.465976	0.343795	0.424384	0.366196	0.421249	0.408104	0.322803	0.119893	0.195618	0.195693	0.148232	0.178893	0.231401	0.200699	0.0489697	0.0997931	0.0991958	0.343134	0.29395	0.194892	0.25814	0.298687	0.203393	0.409146	0.0541888	0.164859	0.0373953
1	165684053	165685166	Rcsd1	0	0	0	1	0	0	0	0	1113	0.738681	0.759965	0.650629	0.720585	0.712645	0.70186	0.742049	0.758047	0.731394	0.144467	0.166648	0.240549	0.139994	0.439199	0.387722	0.315671	0.0460373	0.0225694	0.128746	0.543304	0.454033	0.464975	0.514761	0.471591	0.362637	0.723984	0.0336578	0.172915	0.0465715
1	165702218	165703118	Rcsd1	0	0	0	1	0	1	0	0	900	0.521756	0.526921	0.359659	0.549555	0.487017	0.51767	0.546473	0.523396	0.531929	0.138439	0.201112	0.136537	0.099574	0.168229	0.228788	0.216771	0.107172	0.0914251	0.122427	0.22833	0.226628	0.195307	0.263676	0.247421	0.211441	0.507153	0.0581982	0.143916	0.0421192
1	165729197	165730010	Rcsd1	0	0	0	0	1	0	0	0	813	0.770267	0.7458	0.694298	0.841611	0.802471	0.741963	0.796968	0.732865	0.747858	0.407921	0.422288	0.409505	0.310381	0.654962	0.702478	0.644863	0.257644	0.241794	0.314909	0.448314	0.568735	0.543242	0.678071	0.749912	0.501932	0.763789	0.0440657	0.387524	0.0518293
1	165776762	165777370	Creg1	0	0	0	0	0	0	0	0	608	0.837013	0.862179	0.852849	0.791005	0.815838	0.650926	0.865432	0.862588	0.722156	0.430118	0.513823	0.419155	0.337141	0.575579	0.670531	0.662386	0.355556	0.289947	0.451623	0.61627	0.556526	0.555815	0.627249	0.647884	0.431085	0.806665	0.074534	0.42506	0.0722706
1	165786389	165786661	Cd247	0	0	0	0	0	0	0	0	272	0.362609	0.347706	0.214815	0.381114	0.344221	0.222568	0.399423	0.545876	0.382916	0.00653595	0.0288917	0.06382	0.0560266	0.194726	0.26959	0.142118	0.010101	0.0405644	0.0197531	0.45695	0.376828	0.167725	0.197972	0.192063	0.0416667	0.355694	0.0982862	0.0388186	0.0262164
1	165814276	165814964	Cd247	0	0	0	1	0	0	0	0	688	0.56848	0.607043	0.558201	0.648059	0.621333	0.515604	0.719826	0.602948	0.636555	0.164252	0.128036	0.124895	0.137336	0.516013	0.492453	0.549242	0.0318519	0.0862963	0.119365	0.3814	0.290171	0.343774	0.425632	0.329318	0.263203	0.608672	0.0588474	0.13863	0.0178796
1	165818072	165818900	Cd247	0	0	0	1	0	0	0	0	828	0.659914	0.75167	0.731922	0.885185	0.660219	0.874363	0.869115	0.7334	0.888109	0.486388	0.427291	0.386199	0.408707	0.619385	0.669044	0.578223	0.248148	0.302116	0.36556	0.412054	0.439913	0.651323	0.717448	0.682523	0.589336	0.783766	0.0958666	0.427146	0.0429196
1	165834445	165834810	Cd247	0	0	0	1	0	0	0	0	365	0.611984	0.692383	0.796364	0.725346	0.646488	0.771869	0.824265	0.800746	0.842618	0.321111	0.43323	0.302578	0.211657	0.567673	0.448055	0.614422	0.196905	0.112121	0.220303	0.368625	0.346927	0.329613	0.429524	0.4152	0.45107	0.745785	0.0812613	0.317144	0.0909789
1	165849849	165850389	Cd247	0	0	0	1	0	0	0	0	540	0.80504	0.69953	0.689506	0.736508	0.749763	0.753287	0.844115	0.787172	0.798668	0.204828	0.262182	0.210282	0.0717593	0.599728	0.619236	0.576682	0.151852	0.199964	0.201852	0.604586	0.688431	0.570172	0.59131	0.663089	0.483521	0.762621	0.0507487	0.187263	0.0812246
1	166043563	166043742	Pou2f1	0	0	0	0	0	0	0	0	179	0.826744	0.888071	0.885714	0.909008	0.952381	0.951617	0.932254	0.902448	0.946307	0.616613	0.817534	0.564935	0.69898	0.704087	0.726833	0.85763	0.64659	0.523129	0.425903	0.393282	0.71301	0.477806	0.716364	0.814881	0.820238	0.910505	0.0409261	0.674516	0.110171
1	166049050	166049724	Pou2f1	0	0	0	0	0	0	0	0	674	0.572492	0.599607	0.525573	0.662125	0.503617	0.622531	0.623383	0.618046	0.657983	0.136805	0.229877	0.202305	0.0934359	0.411956	0.433302	0.42083	0.122928	0.156217	0.125058	0.413228	0.202028	0.290785	0.335979	0.391869	0.195988	0.598373	0.0549586	0.165606	0.061956
1	166055270	166056895	Dusp27	0	0	0	0	0	0	0	1	1625	0.787909	0.816676	0.789662	0.791418	0.8037	0.790054	0.750924	0.743507	0.87121	0.471951	0.38568	0.349616	0.31264	0.682665	0.665802	0.606234	0.242407	0.261412	0.342285	0.632038	0.606378	0.616345	0.616115	0.670991	0.461281	0.793895	0.0371698	0.379972	0.0681854
1	166126970	166128100	Dusp27	0	0	0	1	0	1	2	0	1130	0.847868	0.863215	0.797002	0.892974	0.823194	0.872197	0.880319	0.853184	0.882821	0.574138	0.604157	0.562443	0.594857	0.801111	0.797435	0.722271	0.399219	0.403898	0.532981	0.734967	0.739448	0.776755	0.832633	0.819065	0.727933	0.856975	0.0308522	0.583899	0.0190273
1	166130893	166131488	Gpa33	0	0	0	1	0	1	0	0	595	0.544496	0.543315	0.560732	0.523056	0.643864	0.621429	0.646302	0.584226	0.640341	0.129081	0.0998472	0.135485	0.135292	0.371275	0.373202	0.331627	0.111111	0.0985714	0.181349	0.316667	0.3411	0.298247	0.28131	0.207778	0.253095	0.589751	0.0490079	0.124926	0.0169817
1	166154742	166155349	Gpa33	0	0	0	1	0	0	0	1	607	0.482276	0.509247	0.541564	0.256046	0.465623	0.43783	0.512052	0.466757	0.462745	0.188639	0.170764	0.240608	0.130254	0.16453	0.231749	0.196631	0.0453782	0.12388	0.168893	0.25625	0.295609	0.22577	0.236182	0.357487	0.0904295	0.459349	0.0825025	0.182566	0.0457588
1	167270103	167272390	Uck2	0	0	0	1	0	0	0	0	2287	0.387498	0.407947	0.404541	0.458576	0.38053	0.338491	0.468949	0.432792	0.436391	0.152375	0.142463	0.145483	0.126152	0.26217	0.279268	0.192016	0.06616	0.0932065	0.10535	0.275329	0.228287	0.273937	0.235343	0.289719	0.165308	0.412857	0.0410785	0.141618	0.0111139
1	167280197	167280736	Uck2	0	0	1	1	0	0	0	0	539	0.501543	0.400057	0.423262	0.450088	0.409059	0.319408	0.364359	0.36496	0.350884	0.135714	0.141864	0.173867	0.131772	0.177908	0.160963	0.179917	0.12716	0.187037	0.107253	0.492328	0.312434	0.241138	0.199119	0.26036	0.325779	0.39818	0.0556986	0.145804	0.0191639
1	167289496	167290555	Uck2	0	0	0	0	0	0	0	2	1059	0.609027	0.643184	0.682315	0.65254	0.62496	0.541295	0.550334	0.637928	0.702562	0.231309	0.277211	0.22733	0.29772	0.426764	0.363529	0.363501	0.179787	0.147244	0.23152	0.323106	0.307699	0.240679	0.418321	0.349238	0.289728	0.627127	0.0540291	0.258393	0.034637
1	167292435	167292867	Uck2	0	0	0	0	0	0	0	1	432	0.782897	0.788783	0.672453	0.822109	0.73576	0.732688	0.730121	0.786444	0.810082	0.263356	0.359557	0.243354	0.282863	0.58079	0.571297	0.478464	0.150461	0.0646354	0.150933	0.29541	0.395876	0.383578	0.473039	0.519384	0.368935	0.762371	0.0477728	0.287282	0.0508111
1	167374527	167374887	Mgst3	0	0	0	1	0	0	0	0	360	0.517975	0.492782	0.583801	0.46804	0.436161	0.380946	0.501577	0.492742	0.521527	0.15569	0.152046	0.123267	0.177406	0.149571	0.120942	0.118452	0.0405325	0.0340659	0.0582751	0.121515	0.191298	0.0766844	0.121924	0.114774	0.072805	0.488395	0.0569813	0.152102	0.0222459
1	167497802	167498852	Lrrc52	0	0	0	0	0	0	0	0	1050	0.638457	0.662363	0.486437	0.643519	0.603406	0.610472	0.663975	0.658663	0.694561	0.383468	0.37997	0.361574	0.373945	0.478608	0.465525	0.482127	0.0884921	0.212257	0.262376	0.368685	0.361033	0.407393	0.416364	0.457568	0.322751	0.629095	0.0603501	0.374739	0.00961751
1	168287453	168288297	Pbx1	0	0	0	1	0	0	0	0	844	0.344451	0.406199	0.328527	0.355275	0.34619	0.280579	0.464413	0.38872	0.369642	0.132626	0.146446	0.1426	0.11942	0.325818	0.214576	0.259089	0.106379	0.173203	0.135114	0.155889	0.132882	0.131286	0.221454	0.243093	0.17628	0.364889	0.0518318	0.135273	0.012067
1	168288349	168289693	Pbx1	0	0	0	1	0	0	0	0	1344	0.605034	0.696895	0.450204	0.614273	0.593988	0.544095	0.680152	0.663945	0.6027	0.184902	0.241215	0.202563	0.149189	0.652846	0.653801	0.488067	0.064856	0.0787231	0.124392	0.353266	0.402801	0.415331	0.475071	0.517916	0.328999	0.605698	0.0753709	0.194467	0.0382645
1	168307536	168308050	Pbx1	0	0	0	1	0	0	0	0	514	0.694322	0.664263	0.56962	0.714484	0.498716	0.637175	0.731947	0.708798	0.671528	0.166789	0.174134	0.165278	0.183894	0.46603	0.550787	0.413041	0.0629464	0.131944	0.147646	0.377083	0.495187	0.483787	0.573722	0.600137	0.288889	0.654539	0.0760665	0.172524	0.00850981
1	168357117	168357460	Pbx1	0	0	0	1	0	0	0	0	343	0.874747	0.877781	0.734184	0.784921	0.84984	0.758998	0.709873	0.817001	0.727664	0.118939	0.244412	0.122006	0.0870241	0.210969	0.475319	0.238658	0.0178571	0.0238095	0.098021	0.285714	0.124959	0.258301	0.208759	0.232011	0.0835518	0.792779	0.0647462	0.143095	0.0693719
1	168357767	168358461	Pbx1	0	0	0	1	0	0	0	0	694	0.86962	0.816839	0.835768	0.77426	0.851941	0.858207	0.883258	0.862212	0.918692	0.510557	0.486447	0.440725	0.306437	0.651934	0.488971	0.482601	0.178573	0.105395	0.125401	0.507955	0.391422	0.477092	0.521306	0.464098	0.383442	0.852311	0.040958	0.436041	0.0911271
1	168391749	168393614	Pbx1	0	0	0	1	0	0	0	0	1865	0.59483	0.645711	0.523144	0.613967	0.606298	0.618738	0.678275	0.672685	0.636014	0.324295	0.393376	0.397529	0.384266	0.568643	0.608465	0.475256	0.166051	0.283156	0.339168	0.588025	0.614189	0.547605	0.434149	0.634987	0.476799	0.621074	0.0465285	0.374867	0.034166
1	168416179	168417225	Pbx1	0	0	0	1	0	0	0	1	1046	0.790717	0.909175	0.76428	0.883497	0.798877	0.848529	0.879607	0.828332	0.940711	0.2779	0.394136	0.400803	0.318557	0.518853	0.576888	0.515023	0.133393	0.136321	0.206434	0.558234	0.545402	0.516964	0.636584	0.708746	0.492208	0.849303	0.0588132	0.347849	0.0597148
1	168426482	168427186	Pbx1	0	0	0	1	0	1	0	0	704	0.760606	0.743531	0.462089	0.708425	0.763788	0.655861	0.790539	0.763158	0.798129	0.404297	0.32409	0.361603	0.303928	0.589583	0.69453	0.699274	0.225033	0.113941	0.250916	0.558891	0.360348	0.459443	0.599192	0.592183	0.474939	0.716236	0.104702	0.34848	0.0442248
1	170331149	170332004	Nos1ap	0	0	0	1	1	0	0	0	855	0.872661	0.914621	0.745455	0.903231	0.91176	0.863316	0.832977	0.851024	0.959516	0.466809	0.581274	0.565229	0.52183	0.69928	0.799299	0.696676	0.212121	0.275505	0.25583	0.796989	0.661596	0.779046	0.753427	0.786099	0.636351	0.872729	0.0613183	0.533786	0.0512268
1	171096012	171096713	Cfap126	0	0	0	0	0	0	0	0	701	0.667965	0.776989	0.606173	0.642284	0.643541	0.796056	0.703217	0.615181	0.64052	0.357287	0.364353	0.253167	0.26924	0.414957	0.325573	0.447376	0.208333	0.156918	0.230031	0.49537	0.337061	0.469422	0.407535	0.487879	0.44246	0.676881	0.0684054	0.311012	0.0579587
1	171109671	171110027	Cfap126	0	0	0	0	0	0	0	0	356	0.768454	0.892883	0.837935	0.871441	0.831984	0.902778	0.887703	0.911888	0.889553	0.318429	0.443086	0.370252	0.383433	0.699346	0.597162	0.727526	0.296296	0.25499	0.355975	0.544974	0.650992	0.651321	0.514815	0.632523	0.588677	0.866069	0.0456841	0.3788	0.0512245
1	171189089	171189798	Pcp4l1	0	0	0	1	0	0	0	0	709	0.635243	0.600083	0.571551	0.711752	0.723277	0.45621	0.735289	0.751146	0.604769	0.28139	0.313281	0.237898	0.231331	0.551289	0.563587	0.531292	0.190476	0.135989	0.1942	0.621612	0.676923	0.603419	0.539716	0.645135	0.354212	0.643258	0.0966582	0.265975	0.0385746
1	171192846	171195404	Pcp4l1	0	1	1	1	0	1	0	1	2558	0.69304	0.722466	0.677728	0.706672	0.714591	0.662451	0.731664	0.678286	0.717869	0.12994	0.184753	0.0967817	0.137194	0.508983	0.613057	0.615486	0.0927474	0.0956415	0.109834	0.195274	0.239516	0.397153	0.370759	0.46169	0.267128	0.70053	0.0237366	0.137167	0.0362751
1	171250537	171252468	Adamts4,Ndufs2	0	0	1	2	0	1	3	0	1931	0.535457	0.620989	0.529682	0.607027	0.6607	0.572075	0.6809	0.626251	0.58996	0.24192	0.290863	0.241648	0.20364	0.305429	0.26284	0.329221	0.0559581	0.0569264	0.0888988	0.275583	0.23484	0.247074	0.2805	0.341335	0.205997	0.60256	0.0516483	0.244518	0.0357485
1	171319990	171320592	Dedd	0	0	0	0	0	0	0	1	602	0.706888	0.782495	0.767791	0.708761	0.752869	0.692979	0.864013	0.738258	0.788434	0.340441	0.403664	0.468124	0.354552	0.293877	0.462539	0.273101	0.16385	0.302084	0.300397	0.428307	0.447531	0.356854	0.385522	0.485557	0.383979	0.755832	0.053032	0.391695	0.0577096
1	171371743	171372574	Nectin4	0	0	0	1	0	1	0	0	831	0.804754	0.769395	0.770207	0.870578	0.771756	0.798938	0.805373	0.776042	0.792024	0.491736	0.601356	0.487007	0.46603	0.66845	0.730324	0.629782	0.382766	0.318522	0.43581	0.526984	0.652041	0.642079	0.756104	0.715703	0.63719	0.795452	0.0318341	0.511532	0.0609157
1	171380343	171380660	Nectin4	0	0	0	1	0	0	0	1	317	0.452954	0.440752	0.485363	0.387814	0.389551	0.445947	0.413982	0.284793	0.326893	0.083365	0.0991901	0.104588	0.0882679	0.151077	0.181965	0.187389	0.0561508	0.118452	0.0492472	0.110884	0.121286	0.207143	0.126472	0.145918	0.193023	0.403117	0.064076	0.0938528	0.00974551
1	171438636	171440051	F11r	0	1	1	1	0	1	0	0	1415	0.337568	0.447919	0.261099	0.495901	0.398318	0.24438	0.465949	0.467889	0.379386	0.064622	0.0660415	0.0513192	0.0592443	0.295447	0.201728	0.150188	0.0224921	0.0391473	0.0449961	0.150182	0.152363	0.10066	0.158582	0.138437	0.121032	0.388712	0.0916115	0.0603067	0.00666867
1	171446898	171447478	F11r	0	0	0	1	0	0	0	0	580	0.540551	0.4897	0.479966	0.473545	0.505791	0.350377	0.57138	0.580584	0.505832	0.0739478	0.111949	0.110985	0.115954	0.422549	0.481878	0.351986	0.101371	0.0784832	0.0761504	0.405644	0.281203	0.300705	0.362821	0.258113	0.18256	0.499747	0.0679105	0.103209	0.0196258
1	172004236	172004740	Vangl2	0	0	0	1	0	0	0	0	504	0.819552	0.898401	0.810551	0.95	0.901888	0.885582	0.911658	0.800663	0.926263	0.3644	0.316094	0.262684	0.362232	0.408479	0.384093	0.310554	0.146605	0.128748	0.283069	0.537037	0.446561	0.754497	0.46324	0.435582	0.471581	0.878284	0.0543556	0.326352	0.0479369
1	172027725	172028246	Vangl2	0	1	0	1	0	1	0	0	521	0.795998	0.736265	0.775275	0.661673	0.784524	0.829304	0.881102	0.776392	0.833791	0.297933	0.336146	0.286951	0.283694	0.637119	0.691332	0.80851	0.211111	0.146465	0.182168	0.427778	0.508595	0.385007	0.440101	0.598665	0.543568	0.786036	0.0626935	0.301181	0.0240929
1	172044905	172046200	Nhlh1	0	0	0	0	0	0	0	0	1295	0.737514	0.811926	0.634412	0.832403	0.722605	0.811972	0.792135	0.760792	0.807239	0.557494	0.544327	0.501044	0.446119	0.55893	0.589976	0.542139	0.338242	0.393882	0.315904	0.465873	0.460556	0.537381	0.668529	0.639891	0.51632	0.767889	0.0622703	0.512246	0.0502489
1	172048978	172049650	Nhlh1	0	0	0	0	0	0	0	0	672	0.819644	0.836165	0.75123	0.763109	0.862413	0.75754	0.861577	0.72664	0.772734	0.46004	0.499677	0.434136	0.385773	0.613981	0.605959	0.618113	0.261196	0.200794	0.264017	0.48186	0.506349	0.490327	0.57237	0.698721	0.644437	0.794561	0.0509682	0.444906	0.0477547
1	172053108	172053760	Nhlh1	0	1	0	1	0	1	0	0	652	0.441237	0.458221	0.391716	0.377289	0.370386	0.349084	0.546665	0.458243	0.41044	0.215812	0.100205	0.137766	0.109488	0.181486	0.217724	0.2837	0.0394333	0.0866667	0.0363992	0.192616	0.307609	0.171825	0.158794	0.329586	0.134615	0.422587	0.060791	0.140818	0.0524863
1	172203459	172205484	Pea15a	0	0	0	1	0	1	0	0	2025	0.601045	0.716164	0.616386	0.689709	0.68828	0.592836	0.694123	0.720741	0.671692	0.299133	0.283383	0.186802	0.205263	0.407106	0.433648	0.444796	0.056555	0.135878	0.164046	0.415831	0.468003	0.397653	0.467983	0.438569	0.38863	0.665664	0.049279	0.243645	0.0558636
1	172243614	172245134	Atp1a4	0	0	0	1	0	0	0	1	1520	0.389711	0.62402	0.427325	0.531878	0.463318	0.488955	0.620426	0.567716	0.525921	0.238024	0.350954	0.159729	0.170388	0.374226	0.414493	0.309808	0.157292	0.138034	0.0999536	0.208675	0.247283	0.204906	0.19522	0.271238	0.194895	0.515474	0.0813286	0.229774	0.0879123
1	172297524	172298492	Atp1a2,Igsf8	0	0	0	2	0	1	2	0	968	0.654048	0.699024	0.634793	0.723809	0.659474	0.655177	0.758217	0.71092	0.723385	0.150094	0.199936	0.129322	0.204221	0.529834	0.515681	0.425255	0.0492504	0.12988	0.1058	0.327623	0.326924	0.37769	0.421943	0.44494	0.354048	0.690983	0.041693	0.170893	0.0370358
1	172300730	172301287	Igsf8	0	0	0	1	0	0	0	0	557	0.890292	0.837729	0.807143	0.933923	0.863473	0.908234	0.901457	0.897463	0.933198	0.748343	0.682159	0.644726	0.665328	0.852276	0.830616	0.824893	0.436806	0.467989	0.522332	0.719114	0.625165	0.823578	0.830068	0.822739	0.693056	0.885879	0.0425194	0.685139	0.0448304
1	172306959	172308305	Igsf8	0	0	0	1	0	0	0	0	1346	0.692991	0.660072	0.610974	0.674272	0.688442	0.592685	0.6163	0.67907	0.598023	0.291891	0.334845	0.338873	0.361355	0.602404	0.577334	0.581414	0.256553	0.233157	0.304214	0.616623	0.620583	0.513124	0.541699	0.543426	0.522229	0.64587	0.0408555	0.331741	0.0290146
1	172350153	172350938	Kcnj10	0	0	0	1	0	0	0	0	785	0.526529	0.648902	0.467365	0.599724	0.639502	0.53125	0.567037	0.49005	0.609757	0.161976	0.141839	0.086024	0.118686	0.298729	0.227435	0.244818	0.133193	0.152083	0.102824	0.210784	0.220346	0.232353	0.297131	0.210644	0.291162	0.564457	0.0647782	0.127131	0.0326169
1	172392243	172392567	Pigm	0	0	0	0	0	0	0	1	324	0.785003	0.795225	0.793795	0.856011	0.694707	0.887662	0.8514	0.790762	0.702201	0.260768	0.479171	0.306076	0.286496	0.558133	0.620211	0.512852	0.144589	0.12987	0.178313	0.49676	0.292719	0.290922	0.487283	0.517121	0.432389	0.795196	0.065459	0.333128	0.099114
1	172394315	172394999	Pigm	0	0	0	0	0	0	0	0	684	0.794844	0.81383	0.706962	0.880602	0.75007	0.816357	0.808243	0.781411	0.762821	0.508722	0.518154	0.389521	0.4672	0.592782	0.767769	0.616348	0.30962	0.27906	0.399818	0.492901	0.525926	0.581033	0.739418	0.759087	0.568124	0.790571	0.0488964	0.470899	0.0585937
1	172406144	172406586	Pigm	0	0	0	0	0	0	0	0	442	0.726103	0.687329	0.698892	0.742857	0.687253	0.787284	0.728987	0.635947	0.688716	0.296719	0.410463	0.351412	0.368634	0.489586	0.57559	0.565139	0.217888	0.181519	0.233291	0.537075	0.542517	0.458176	0.422421	0.61096	0.497279	0.709263	0.0429519	0.356807	0.0471119
1	172482800	172483524	Igsf9	0	1	0	1	0	1	0	1	724	0.722732	0.711263	0.701944	0.826667	0.770727	0.713333	0.818539	0.708259	0.742402	0.350319	0.393919	0.344419	0.294805	0.628884	0.674097	0.611441	0.168409	0.194286	0.21	0.435185	0.570317	0.48105	0.570357	0.47039	0.56	0.746207	0.0481837	0.345865	0.0405716
1	172502682	172503630	Tagln2	0	1	1	1	0	1	0	0	948	0.41408	0.398923	0.192404	0.456236	0.374674	0.24747	0.364373	0.424254	0.364464	0.0633096	0.0958824	0.0959461	0.0532819	0.16767	0.15886	0.183709	0	0.0707672	0.056309	0.308976	0.221088	0.138734	0.207282	0.218757	0.195295	0.359653	0.0857571	0.077105	0.0221015
1	172532110	172532793	Cfap45	0	0	0	1	0	0	0	0	683	0.582855	0.685022	0.591146	0.668116	0.663657	0.560029	0.740113	0.709929	0.709905	0.120403	0.155278	0.116608	0.108586	0.444315	0.428443	0.428919	0.0922533	0.0218254	0.0663047	0.225631	0.306691	0.287371	0.314893	0.336025	0.288026	0.656752	0.0639319	0.125219	0.0206359
1	172560925	172561777	Vsig8	0	1	1	1	0	0	0	0	852	0.577542	0.722634	0.596189	0.660311	0.6362	0.55303	0.620291	0.607941	0.666851	0.248659	0.302873	0.201652	0.272189	0.455554	0.45086	0.482556	0.0848485	0.101377	0.13623	0.203694	0.326364	0.444522	0.378541	0.240503	0.360606	0.626777	0.0514817	0.256343	0.0426861
1	172585784	172586670	Slamf8	0	0	0	1	0	0	0	0	886	0.806944	0.789189	0.763943	0.861358	0.872807	0.861474	0.851793	0.819639	0.779538	0.475149	0.470883	0.39774	0.438207	0.725533	0.738768	0.732538	0.151165	0.238405	0.330949	0.520357	0.524141	0.568847	0.76661	0.704533	0.675949	0.822965	0.0403892	0.445495	0.0358589
1	172634614	172635318	Dusp23	0	1	1	0	0	0	0	1	704	0.811932	0.837591	0.73189	0.808396	0.810026	0.769949	0.845601	0.816642	0.823194	0.259915	0.260958	0.346887	0.23757	0.643113	0.58926	0.594152	0.142745	0.118799	0.154663	0.41957	0.468421	0.516834	0.512638	0.562003	0.394854	0.806136	0.0350429	0.276333	0.0482574
1	176997355	176998052	Sdccag8	0	0	0	1	0	1	0	0	697	0.943221	0.906396	0.88009	0.893	0.922612	0.859607	0.948341	0.866498	0.888124	0.651304	0.764612	0.477513	0.499289	0.854139	0.9044	0.860548	0.263561	0.257698	0.364221	0.836553	0.826621	0.785404	0.817774	0.955173	0.800104	0.900876	0.0318015	0.59818	0.13523
1	177011910	177012357	Sdccag8	0	0	0	1	1	0	0	0	447	0.688367	0.757384	0.666865	0.716849	0.70521	0.630351	0.699858	0.719756	0.706818	0.359596	0.340503	0.42823	0.367852	0.451812	0.410508	0.375876	0.290906	0.216667	0.292356	0.500595	0.494727	0.501155	0.417056	0.536312	0.543452	0.699051	0.0355614	0.374045	0.0378954
1	177322105	177322636	Akt3	0	1	0	0	0	0	0	0	531	0.432085	0.473877	0.448958	0.495723	0.501089	0.379461	0.453041	0.507527	0.429012	0.125939	0.0813757	0.101044	0.0706347	0.255098	0.413314	0.333327	0.0714286	0.0484568	0.0882716	0.152778	0.046875	0.198854	0.219753	0.124977	0.0722222	0.457864	0.0414895	0.0947484	0.0243092
1	177519074	177519857	Zbtb18	0	0	0	0	0	0	0	0	783	0.905543	0.827089	0.74644	0.832292	0.891469	0.9063	0.895094	0.916571	0.924729	0.542299	0.542555	0.457932	0.493061	0.831055	0.80586	0.77561	0.280211	0.343125	0.427523	0.67757	0.576136	0.645633	0.751017	0.833229	0.800316	0.871725	0.0584586	0.508962	0.041218
1	177555439	177556742	Zbtb18	0	0	0	0	0	0	0	0	1303	0.49987	0.526315	0.413641	0.456893	0.485863	0.469332	0.495994	0.3957	0.502434	0.211662	0.195919	0.249771	0.209986	0.253788	0.319253	0.313006	0.140488	0.149492	0.137976	0.197955	0.272766	0.224353	0.24876	0.331778	0.23845	0.471783	0.0431327	0.216835	0.0230647
1	177640354	177640733	1700016C15Rik	0	0	0	0	0	0	0	0	379	0.589207	0.703237	0.858974	0.733333	0.558193	0.631136	0.690614	0.748166	0.793248	0.314744	0.352248	0.23841	0.242652	0.39115	0.479481	0.380582	0.0631011	0.0996337	0.180607	0.355128	0.446062	0.261233	0.514286	0.360147	0.393395	0.700679	0.0965791	0.287014	0.0558411
1	179136610	179136979	Smyd3	0	0	0	1	0	0	0	1	369	0.655375	0.762587	0.32963	0.648413	0.632234	0.755556	0.724533	0.744258	0.788821	0.237368	0.566375	0.3306	0.373918	0.423976	0.421487	0.327571	0.152858	0.166667	0.286826	0.671312	0.308422	0.0333333	0.217569	0.510494	0.559788	0.671267	0.13984	0.377066	0.138471
1	179261540	179262350	Smyd3	0	0	0	1	0	0	0	0	810	0.571483	0.62772	0.563955	0.643849	0.552152	0.563624	0.72102	0.692022	0.70358	0.209772	0.184533	0.160339	0.177476	0.443603	0.448549	0.434115	0.200844	0.228175	0.101786	0.365206	0.490488	0.410417	0.474426	0.28793	0.301362	0.626601	0.0669801	0.18303	0.0205193
1	179606000	179606538	Cnst	0	0	0	1	1	0	0	0	538	0.851114	0.827284	0.739899	0.867759	0.792923	0.821032	0.881653	0.780084	0.877309	0.132825	0.145118	0.252251	0.0690429	0.675834	0.645587	0.516944	0.0909183	0.124964	0.142696	0.731481	0.697531	0.672278	0.723626	0.672964	0.504977	0.826562	0.048404	0.149809	0.0760001
1	179853908	179854415	Gm10518	0	0	0	0	0	0	0	0	507	0.379056	0.276355	0.259973	0.298858	0.291498	0.332187	0.315248	0.473749	0.255057	0.118845	0.157209	0.0793651	0.10679	0.296344	0.167681	0.134227	0.0634921	0.093254	0.0634143	0.247619	0.19052	0.18761	0.15679	0.243413	0.0679012	0.32022	0.0691757	0.115552	0.0323131
1	179865464	179866794	Gm10518	0	0	0	0	0	0	0	0	1330	0.778875	0.765069	0.718375	0.779984	0.753036	0.758364	0.75828	0.822748	0.736873	0.394261	0.442896	0.339808	0.331586	0.533446	0.457497	0.520298	0.200115	0.246799	0.234535	0.562732	0.537547	0.487216	0.569665	0.458247	0.513506	0.763512	0.0294307	0.377138	0.0519159
1	180191259	180191786	Coq8a	0	0	1	1	0	0	0	0	527	0.685791	0.731734	0.737823	0.760958	0.757066	0.686077	0.784059	0.723804	0.751496	0.327122	0.328644	0.344089	0.296828	0.579764	0.564354	0.451858	0.251872	0.175079	0.237535	0.61881	0.595469	0.458421	0.651614	0.589644	0.53027	0.735423	0.0331607	0.324171	0.0197743
1	180277452	180277833	Psen2	0	0	0	0	0	0	0	0	381	0.849202	0.816002	0.769481	0.883565	0.772966	0.763886	0.881119	0.7821	0.832814	0.211339	0.340179	0.301768	0.189633	0.642326	0.789218	0.699059	0.0864247	0.0674548	0.13437	0.661183	0.583708	0.602056	0.615617	0.705248	0.576197	0.816793	0.047521	0.26073	0.0718577
1	180284139	180284333	Psen2	0	0	0	0	0	0	0	1	194	0.541112	0.740619	0.550794	0.749299	0.850274	0.847306	0.814791	0.673298	0.778283	0.0515652	0.0740052	0.0644185	0.0702941	0.350884	0.308069	0.560976	0	0.015873	0.0758147	0.140873	0.262692	0.191975	0.19224	0.387113	0.20582	0.727308	0.11682	0.0650708	0.0098308
1	180301992	180302506	Itpkb	0	0	0	0	0	0	0	0	514	0.405038	0.305551	0.457335	0.412169	0.347052	0.265969	0.327743	0.440207	0.461897	0.109087	0.0609179	0.123877	0.0513023	0.338334	0.238352	0.220037	0.0262346	0.105387	0.173148	0.390212	0.377998	0.34921	0.21998	0.331882	0.32862	0.380329	0.0710066	0.0862959	0.0355919
1	180312397	180314025	Itpkb	0	0	0	0	0	0	0	1	1628	0.648877	0.724354	0.637672	0.712665	0.70527	0.669288	0.731911	0.716404	0.743984	0.226527	0.232634	0.228016	0.185627	0.482172	0.546221	0.477512	0.186551	0.141703	0.161631	0.347675	0.330637	0.386621	0.385874	0.349456	0.362729	0.698936	0.0378064	0.218201	0.0218712
1	180320005	180320308	Itpkb	0	0	0	0	0	0	0	0	303	0.84127	0.892195	0.925991	0.953704	0.795833	0.828704	0.857253	0.872564	0.955651	0.532229	0.522861	0.524289	0.430841	0.672822	0.65486	0.724868	0.356173	0.19721	0.310629	0.638393	0.57209	0.647619	0.514971	0.809303	0.64537	0.880352	0.0561316	0.502555	0.0479869
1	180332644	180333088	Itpkb	1	1	0	1	0	1	0	0	444	0.731319	0.566428	0.72175	0.57343	0.527683	0.492374	0.555526	0.564979	0.487846	0.143228	0.123504	0.102496	0.114229	0.305784	0.291843	0.244412	0.0440319	0.0384615	0.0427844	0.250386	0.356056	0.195884	0.172757	0.204097	0.272257	0.580148	0.0887061	0.120864	0.0172098
1	180352863	180354540	Itpkb	0	0	0	1	0	0	0	0	1677	0.669801	0.680303	0.662103	0.734352	0.666024	0.707946	0.689473	0.65034	0.678153	0.370564	0.40372	0.345051	0.382355	0.525245	0.566196	0.5497	0.264508	0.317468	0.269074	0.543114	0.536601	0.549804	0.516961	0.538065	0.457354	0.682055	0.0257141	0.375423	0.0244598
1	180355635	180356379	Itpkb	0	0	0	1	0	0	0	0	744	0.2651	0.380818	0.316362	0.278483	0.338253	0.376014	0.463798	0.340923	0.352856	0.0927526	0.0776379	0.0826632	0.0927268	0.219923	0.139922	0.189739	0.13933	0.0505952	0.126503	0.180689	0.208249	0.139598	0.233205	0.198239	0.148148	0.345845	0.0592705	0.0864451	0.00755235
1	180404625	180406360	Itpkb	0	0	0	1	0	0	0	0	1735	0.636867	0.611962	0.625427	0.679718	0.590741	0.651971	0.687554	0.672376	0.571446	0.292127	0.313867	0.352148	0.325428	0.505936	0.466686	0.530116	0.243256	0.170595	0.314332	0.582153	0.510387	0.625701	0.556129	0.506886	0.550259	0.636451	0.0403911	0.320893	0.0249951
1	180432518	180433108	Stum	0	0	0	1	0	0	0	0	590	0.30084	0.308238	0.359967	0.367177	0.349569	0.168421	0.216782	0.220506	0.259892	0.0530534	0.110729	0.0722363	0.0424271	0.105188	0.174189	0.144923	0.0520833	0.0491714	0.0832393	0.0914217	0.0960696	0.107547	0.0889252	0.0666458	0.056263	0.283488	0.0710166	0.0696114	0.0300593
1	180480268	180482600	Stum	0	1	1	1	0	1	0	1	2332	0.60796	0.606031	0.604902	0.531248	0.574825	0.603156	0.606505	0.644465	0.639872	0.389357	0.422697	0.302223	0.346848	0.510568	0.496237	0.460646	0.209833	0.255965	0.246772	0.342383	0.389383	0.391105	0.479767	0.439684	0.405176	0.602107	0.0336592	0.365281	0.0522567
1	180548413	180549412	Parp1	0	0	0	0	0	0	0	0	999	0.41386	0.496025	0.392788	0.447718	0.450088	0.534061	0.414917	0.409901	0.552212	0.129725	0.14014	0.112301	0.139713	0.259297	0.314414	0.25711	0.0791005	0.170696	0.130057	0.232441	0.290945	0.286343	0.319658	0.187488	0.281085	0.456841	0.0576997	0.13047	0.0130333
1	180697326	180697835	Mixl1	1	1	0	0	0	0	0	0	509	0.554818	0.526547	0.517246	0.656406	0.506855	0.505556	0.557598	0.56515	0.582965	0.15792	0.142183	0.186175	0.0844393	0.315991	0.289844	0.354342	0.167632	0.129762	0.15799	0.119133	0.213898	0.240986	0.233302	0.274907	0.278912	0.552571	0.0475914	0.14268	0.042881
1	180889222	180889863	Lefty2	0	0	0	0	0	0	0	1	641	0.769508	0.715687	0.667163	0.803339	0.754936	0.681662	0.760602	0.781494	0.767521	0.365231	0.403238	0.321421	0.283986	0.630909	0.600402	0.634245	0.216667	0.189286	0.28408	0.531408	0.537946	0.53366	0.583754	0.626543	0.577658	0.744657	0.0462517	0.343469	0.0518659
1	180892988	180893431	Lefty2	0	1	0	1	0	0	1	0	443	0.793691	0.86377	0.86519	0.847805	0.810025	0.788267	0.870687	0.842402	0.827874	0.43529	0.566266	0.530376	0.388133	0.75667	0.784312	0.69623	0.349096	0.265385	0.418721	0.657509	0.633316	0.568223	0.694048	0.648743	0.556471	0.834412	0.0312116	0.480016	0.0824986
1	180893805	180894579	Lefty2	1	1	0	1	0	1	0	0	774	0.385013	0.462766	0.421964	0.50883	0.438334	0.396164	0.407831	0.467372	0.41814	0.20018	0.237652	0.193792	0.170421	0.228372	0.247195	0.242742	0.11125	0.144154	0.130723	0.243136	0.275235	0.195817	0.229999	0.211382	0.170603	0.434046	0.039484	0.200511	0.0278697
1	180894740	180894821	Lefty2	1	1	0	1	0	1	0	0	81	0.154321	0.18951	0.133702	0.188492	0.282816	0.319153	0.293508	0.357778	0.275132	0.0368687	0.0770169	0.0300227	0.0200216	0.0313431	0.0718634	0.0957706	0.0407407	0.0185185	0.00694444	0.0595238	0.0811287	0.125	0.0780423	0.047848	0.0654321	0.243824	0.0788815	0.0409825	0.0249992
1	180934454	180935324	Lefty1	0	1	1	1	0	0	1	1	870	0.937904	0.907918	0.898282	0.87899	0.892256	0.928451	0.953264	0.940366	0.940829	0.342427	0.455965	0.415026	0.398653	0.824755	0.832429	0.855162	0.0888949	0.218188	0.164275	0.591182	0.551848	0.760512	0.837334	0.773096	0.762754	0.919807	0.0260189	0.403018	0.0470385
1	180937633	180938283	Lefty1	0	1	0	1	0	0	0	1	650	0.932388	0.959742	0.95098	0.910224	0.960731	0.953268	0.934625	0.914343	0.967682	0.753694	0.760819	0.641043	0.68841	0.917155	0.921698	0.898954	0.408248	0.434104	0.462701	0.800257	0.886533	0.817482	0.874809	0.923916	0.86676	0.942665	0.0207673	0.710992	0.0568889
1	180956978	180957439	Tmem63a	0	0	0	1	1	0	0	0	461	0.346974	0.550711	0.282098	0.4717	0.553955	0.361332	0.536999	0.523034	0.415432	0.0344136	0.0916781	0.0653766	0.13106	0.0795459	0.0827421	0.0748573	0.0111111	0.0297619	0	0.0910053	0.109259	0.127433	0.234524	0.188127	0.0759259	0.449137	0.101353	0.0806321	0.0409628
1	181231109	181231915	Wdr26	0	0	0	0	0	0	0	0	806	0.606327	0.647814	0.61634	0.669805	0.582191	0.583883	0.54669	0.535554	0.550623	0.267716	0.353936	0.277104	0.258291	0.429096	0.476594	0.527612	0.201496	0.180128	0.264499	0.457309	0.47607	0.408447	0.460764	0.322017	0.442502	0.593247	0.046187	0.289262	0.043795
1	181880999	181881410	Enah	0	0	0	0	0	0	0	1	411	0.593932	0.654735	0.491933	0.691234	0.666975	0.679221	0.715806	0.606129	0.629221	0.28665	0.28303	0.193378	0.157753	0.401917	0.491673	0.393142	0.105303	0.0969697	0.0946281	0.270418	0.314719	0.337807	0.395887	0.364433	0.216883	0.636576	0.0671365	0.230203	0.0647613
1	182094596	182095715	Srp9	0	0	0	0	0	0	0	1	1119	0.484482	0.558921	0.450378	0.499134	0.555786	0.525056	0.567143	0.551546	0.465174	0.100166	0.199546	0.180248	0.147934	0.272426	0.266442	0.237822	0.0819805	0.182265	0.139368	0.220241	0.224724	0.217442	0.324915	0.324884	0.234524	0.517513	0.0440638	0.156974	0.043447
1	182280636	182281210	Degs1	0	1	0	1	0	1	0	0	574	0.835985	0.795297	0.783819	0.818143	0.794433	0.834687	0.846532	0.791332	0.826446	0.477255	0.596454	0.580703	0.502645	0.71932	0.704734	0.713854	0.42619	0.302655	0.504198	0.545623	0.667956	0.610573	0.784748	0.724267	0.640568	0.814075	0.0231815	0.539264	0.0582352
1	182493127	182493369	Capn2	0	0	0	1	0	0	0	0	242	0.735097	0.91257	0.804978	0.859375	0.828563	0.979167	0.880533	0.893852	0.977778	0.214014	0.343949	0.232608	0.264955	0.461305	0.526452	0.436553	0.0666667	0.0555556	0.1347	0.651042	0.607965	0.447751	0.472109	0.606241	0.661772	0.874657	0.0791255	0.263881	0.0573779
1	182496831	182498044	Capn2	0	0	0	1	0	0	0	0	1213	0.686893	0.754349	0.825461	0.793375	0.798639	0.799423	0.752486	0.719414	0.69371	0.32252	0.438721	0.36635	0.355129	0.674947	0.585962	0.676061	0.270274	0.353656	0.374921	0.550642	0.652433	0.536393	0.592767	0.662798	0.509614	0.758195	0.0498641	0.37068	0.0490221
1	182505622	182506051	Capn2	0	0	0	1	0	0	0	0	429	0.761438	0.789493	0.765608	0.719665	0.819247	0.823427	0.808887	0.8383	0.878323	0.160771	0.241907	0.153208	0.0972612	0.477054	0.47339	0.415089	0.148132	0.0496914	0.0791098	0.425	0.323687	0.368622	0.567399	0.555119	0.465629	0.800488	0.0472116	0.163287	0.0595776
1	182511799	182512378	Capn2	0	0	0	1	0	0	0	0	579	0.804616	0.718299	0.678369	0.830429	0.793524	0.744643	0.679842	0.742312	0.768301	0.400349	0.472272	0.48015	0.440827	0.554738	0.535272	0.660098	0.280105	0.236806	0.317526	0.663175	0.605414	0.612404	0.659987	0.723244	0.616784	0.751148	0.0534032	0.4484	0.0362594
1	182670599	182671638	Capn8	0	0	0	0	0	0	0	0	1039	0.656724	0.630397	0.545291	0.630053	0.58685	0.536828	0.5822	0.598512	0.616065	0.230238	0.354214	0.288	0.234133	0.433664	0.450217	0.453997	0.129206	0.131643	0.14885	0.474513	0.288968	0.425949	0.425446	0.441629	0.43291	0.598102	0.0399159	0.276646	0.0580422
1	182727613	182727936	Ccdc185	0	0	0	0	0	0	0	0	323	0.871919	0.86679	0.815201	0.905367	0.846442	0.909921	0.932253	0.892807	0.925356	0.684051	0.571235	0.577507	0.632376	0.662562	0.730218	0.653908	0.533845	0.535185	0.514492	0.709428	0.640514	0.723016	0.82975	0.863845	0.694919	0.885117	0.0384372	0.616292	0.0528656
1	182765255	182766016	Susd4	0	1	0	1	0	1	0	0	761	0.721097	0.753028	0.688407	0.777134	0.753582	0.797344	0.796856	0.708259	0.795941	0.474062	0.333809	0.342528	0.313429	0.560056	0.632825	0.682014	0.14949	0.227381	0.36342	0.362812	0.380246	0.377806	0.516803	0.443815	0.431548	0.754628	0.0410555	0.365957	0.0730941
1	182818724	182819333	Susd4	0	0	0	1	0	0	0	0	609	0.49976	0.367031	0.324978	0.236477	0.36076	0.330231	0.311119	0.313263	0.281813	0.137338	0.0685503	0.0938513	0.069061	0.106652	0.0989825	0.118144	0.0493506	0.0138889	0.0630385	0.153206	0.0888518	0.113311	0.102154	0.170958	0.0943223	0.336159	0.0729082	0.0922	0.0323257
1	182881208	182881519	Susd4	0	0	0	1	1	0	0	0	311	0.794433	0.769266	0.781286	0.791667	0.806312	0.80804	0.838983	0.789036	0.787205	0.42967	0.487639	0.362343	0.416075	0.568305	0.617375	0.586394	0.175926	0.0751323	0.232524	0.561376	0.577581	0.474152	0.530423	0.608951	0.453792	0.796248	0.0199265	0.423932	0.0514667
1	183075286	183075745	Disp1	0	0	0	0	0	0	0	1	459	0.689226	0.551142	0.445785	0.628403	0.499186	0.549764	0.575599	0.579154	0.594613	0.160008	0.139409	0.16948	0.170192	0.335623	0.330271	0.372401	0.111869	0.140212	0.0768519	0.138404	0.212963	0.253086	0.350249	0.303826	0.191911	0.568097	0.0702878	0.159772	0.0143471
1	183319436	183319928	Aida	0	0	0	1	0	0	0	0	492	0.757895	0.736631	0.803089	0.698489	0.764862	0.698148	0.707712	0.835421	0.749836	0.183798	0.179936	0.238112	0.185132	0.423504	0.41738	0.40749	0.0652903	0.167328	0.16621	0.376014	0.4886	0.521942	0.42018	0.437141	0.349956	0.750231	0.0470465	0.196744	0.0276665
1	184275906	184276515	Dusp10	0	0	0	0	1	0	0	1	609	0.39199	0.361341	0.171425	0.495887	0.329769	0.337901	0.335552	0.329787	0.347547	0.112725	0.0764791	0.0769279	0.0580087	0.280701	0.20704	0.187475	0.125758	0.0739538	0.126951	0.26505	0.247988	0.233023	0.204025	0.26746	0.160399	0.344578	0.08365	0.0810351	0.0228916
1	184279209	184279692	Dusp10	0	0	0	0	1	0	0	0	483	0.615091	0.696532	0.589749	0.438228	0.630731	0.583542	0.632912	0.702227	0.676578	0.179445	0.124513	0.174316	0.112529	0.288561	0.263073	0.372807	0.0574495	0.0208333	0.0429212	0.325767	0.210813	0.299994	0.243233	0.394981	0.163889	0.618399	0.0801467	0.147701	0.0341116
1	184412629	184413279	Hlx	0	0	0	0	0	0	0	0	650	0.548944	0.713971	0.596205	0.598095	0.540984	0.52602	0.688149	0.676465	0.706749	0.213678	0.337579	0.239739	0.304986	0.566124	0.518011	0.527341	0.0611111	0.205185	0.206849	0.358492	0.359086	0.226825	0.421026	0.331438	0.28489	0.621731	0.0752765	0.273995	0.0571985
1	184440958	184441223	Hlx	0	0	0	0	0	1	0	0	265	0.430431	0.544075	0.443193	0.695238	0.618739	0.423765	0.666648	0.608987	0.650815	0.0506912	0.37037	0.134939	0.131762	0.28897	0.210566	0.347864	0.0239899	0.087037	0.0946361	0.17963	0.12284	0.327072	0.273769	0.218799	0.226207	0.564655	0.10771	0.171941	0.137912
1	184481982	184482463	Hlx	0	0	0	0	0	0	0	0	481	0.796665	0.790822	0.746154	0.738823	0.764693	0.671164	0.780336	0.764006	0.771056	0.143468	0.180406	0.126183	0.110784	0.402648	0.457271	0.401599	0.0410714	0.054335	0.153615	0.155507	0.274934	0.322553	0.375006	0.363552	0.312446	0.758191	0.0377008	0.14021	0.0299389
1	184594769	184595318	Hlx	0	0	0	0	0	0	0	0	549	0.852519	0.816457	0.880661	0.811797	0.803769	0.819681	0.864105	0.840435	0.841218	0.5617	0.545959	0.372027	0.414488	0.649002	0.735498	0.744857	0.387495	0.424964	0.464787	0.613564	0.609442	0.723333	0.676299	0.699244	0.664016	0.836738	0.0259139	0.473543	0.0945319
1	184644528	184645656	Hlx	0	0	0	0	0	0	0	0	1128	0.758194	0.69533	0.602391	0.581902	0.697504	0.823843	0.743351	0.77921	0.687339	0.32228	0.32209	0.240415	0.302788	0.664453	0.679613	0.525971	0.106791	0.160597	0.12446	0.552579	0.470581	0.574339	0.700231	0.731052	0.489538	0.707674	0.0790648	0.296894	0.0387466
1	184672508	184673401	Hlx	0	0	0	0	0	0	0	0	893	0.431423	0.428652	0.310004	0.4164	0.397206	0.327861	0.453167	0.379096	0.418037	0.0825501	0.103497	0.0857966	0.0903824	0.300869	0.259655	0.193685	0.0309524	0.0606685	0.081131	0.271364	0.253702	0.167267	0.235657	0.240734	0.194286	0.395761	0.0484971	0.0905566	0.00920601
1	184675660	184675934	Hlx	0	0	0	0	0	0	0	1	274	0.720422	0.832755	0.786257	0.783827	0.886101	0.745259	0.834727	0.850613	0.843787	0.450373	0.569351	0.514279	0.367016	0.676419	0.803713	0.656927	0.320197	0.398791	0.597825	0.53759	0.449706	0.670912	0.690892	0.669897	0.489951	0.809305	0.0538186	0.475255	0.0870092
1	184724802	184725637	Hlx	0	0	1	0	0	0	0	0	835	0.62535	0.710094	0.451076	0.709463	0.698701	0.565471	0.720088	0.717122	0.685594	0.139777	0.117524	0.0707126	0.105207	0.430961	0.488088	0.481297	0.0843101	0.015	0.0899323	0.205771	0.146094	0.16543	0.282691	0.270282	0.255744	0.653662	0.091792	0.108305	0.0288576
1	184726509	184728083	Hlx	1	2	0	1	0	0	0	0	1574	0.906316	0.905244	0.827181	0.87313	0.90365	0.934679	0.861718	0.851012	0.925685	0.586094	0.509506	0.440269	0.464938	0.650462	0.721253	0.654221	0.155118	0.146379	0.313588	0.435	0.434901	0.383177	0.595393	0.5257	0.549267	0.887624	0.0361498	0.500201	0.0640298
1	184729836	184731451	Hlx	0	1	0	1	0	1	0	0	1615	0.635923	0.67258	0.619546	0.627742	0.600903	0.58424	0.645159	0.631301	0.627487	0.203322	0.184865	0.135872	0.118386	0.646076	0.706329	0.654147	0.0823513	0.0524786	0.104987	0.389536	0.344304	0.364837	0.409502	0.424618	0.451764	0.627209	0.0251762	0.160611	0.0400309
1	184743691	184744114	Hlx	0	0	0	0	1	0	0	0	423	0.557038	0.604741	0.651124	0.579595	0.619997	0.633853	0.650972	0.654764	0.693078	0.227625	0.300428	0.239061	0.149802	0.427572	0.487556	0.504235	0.0900285	0.116643	0.190138	0.264517	0.353571	0.363623	0.328761	0.41551	0.24438	0.62724	0.0418726	0.229229	0.0618525
1	184748719	184749483	Hlx	0	0	0	0	0	0	0	0	764	0.624907	0.692604	0.706191	0.660182	0.616945	0.638435	0.684403	0.800728	0.676614	0.394534	0.378052	0.353544	0.223365	0.392203	0.424056	0.342447	0.101565	0.114449	0.168078	0.254233	0.251517	0.380723	0.306952	0.440863	0.336051	0.67789	0.0553878	0.337374	0.0778491
1	184781859	184782382	2023-03-01	0	0	0	0	1	0	0	0	523	0.885225	0.835893	0.82976	0.894391	0.877391	0.877231	0.880687	0.883395	0.868745	0.534518	0.504054	0.47573	0.593876	0.79614	0.759433	0.793634	0.353741	0.485169	0.365661	0.584382	0.64809	0.698264	0.692343	0.793658	0.67787	0.870302	0.0223902	0.527044	0.0506098
1	184851298	184851788	2023-03-02	0	0	0	0	0	0	0	1	490	0.521854	0.658861	0.627505	0.769444	0.385773	0.699471	0.518391	0.529295	0.528595	0.164909	0.226367	0.151407	0.168389	0.42851	0.37717	0.287545	0.0222222	0.087001	0.0690421	0.190123	0.265488	0.389779	0.423592	0.278924	0.314815	0.582132	0.116572	0.177768	0.0332169
1	185488064	185489510	Slc30a10	0	0	0	0	0	0	0	0	1446	0.648972	0.662859	0.621983	0.719556	0.575195	0.634206	0.733579	0.647708	0.690053	0.481038	0.458117	0.375938	0.357984	0.423895	0.527223	0.493519	0.243759	0.267917	0.32888	0.405852	0.356961	0.376706	0.445164	0.469407	0.386934	0.659346	0.0492996	0.418269	0.0604264
1	189703311	189703803	Cenpf	0	0	0	0	0	0	0	1	492	0.395264	0.437615	0.244883	0.476102	0.316831	0.176198	0.439803	0.307798	0.407731	0.0422813	0.0890581	0.0603519	0.0694444	0.241073	0.17714	0.0851555	0.035742	0.0509259	0.0784876	0.299512	0.139596	0.133995	0.154101	0.202689	0.0848325	0.355803	0.100535	0.0652839	0.0194591
1	189706316	189706798	Cenpf	0	0	0	0	1	0	0	0	482	0.691105	0.73365	0.683032	0.675453	0.697065	0.731393	0.780527	0.67709	0.702636	0.309275	0.277488	0.262126	0.275259	0.534027	0.599471	0.421688	0.202429	0.238889	0.256801	0.363248	0.441763	0.367284	0.500596	0.536778	0.388368	0.707995	0.0345277	0.281037	0.0200081
1	189729114	189730108	Ptpn14	0	1	0	1	0	1	0	0	994	0.5061	0.586907	0.504331	0.60395	0.603106	0.560554	0.583003	0.578034	0.591918	0.180858	0.186213	0.124376	0.164899	0.405266	0.474084	0.442626	0.0549784	0.0564246	0.123493	0.257524	0.202832	0.203867	0.336537	0.319148	0.263672	0.568656	0.0382708	0.164087	0.0279788
1	189756859	189757457	Ptpn14	0	0	0	1	0	0	0	0	598	0.296001	0.356514	0.198413	0.466972	0.388438	0.250549	0.467483	0.346051	0.472027	0.100634	0.162434	0.140058	0.147133	0.191045	0.31258	0.172941	0.0844988	0.0626457	0.0762363	0.224359	0.158215	0.164835	0.18015	0.247802	0.113675	0.360272	0.0992133	0.137565	0.026332
1	189806769	189807254	Ptpn14	0	0	0	1	0	0	0	0	485	0.618237	0.696062	0.62399	0.691595	0.677549	0.563203	0.702229	0.672763	0.726872	0.174195	0.203088	0.167746	0.109895	0.343783	0.406965	0.38146	0.0189394	0.0636364	0.112371	0.31597	0.32802	0.381181	0.508868	0.493825	0.462879	0.663611	0.0516209	0.163731	0.0390424
1	189860256	189860566	Ptpn14	0	0	0	1	1	0	0	1	310	0.741302	0.692279	0.636905	0.777542	0.741369	0.788038	0.744409	0.731469	0.772447	0.381272	0.422233	0.381097	0.337644	0.503959	0.55706	0.540529	0.22037	0.296296	0.412177	0.53254	0.241667	0.707275	0.607804	0.635773	0.633796	0.736195	0.0469591	0.380562	0.0345408
1	189860999	189861309	Ptpn14	0	0	0	1	1	0	0	0	310	0.459315	0.557587	0.576627	0.711596	0.723834	0.399383	0.631709	0.657074	0.654524	0.132935	0.136351	0.167414	0.169662	0.492463	0.351106	0.309104	0.0708458	0.0833333	0.120185	0.489839	0.391526	0.183201	0.275892	0.327315	0.170238	0.59685	0.110295	0.15159	0.0196405
1	189866530	189868303	Ptpn14	0	0	0	1	0	0	0	1	1773	0.4428	0.539877	0.474493	0.581579	0.489468	0.457522	0.55256	0.570303	0.513428	0.171399	0.238918	0.245504	0.153464	0.339762	0.351844	0.286168	0.14195	0.15518	0.209886	0.344823	0.338957	0.268322	0.385132	0.36588	0.28679	0.513559	0.0503909	0.202321	0.0467166
1	189916563	189917233	Smyd2	0	0	0	1	0	0	0	0	670	0.699639	0.783007	0.76834	0.818543	0.775986	0.771296	0.817279	0.783394	0.741202	0.434821	0.452389	0.422075	0.401404	0.734472	0.703639	0.672619	0.213971	0.158258	0.409668	0.684199	0.603135	0.660606	0.702125	0.741308	0.703581	0.773187	0.0365189	0.427672	0.0214739
1	189920881	189921527	Smyd2	0	1	0	1	0	1	0	0	646	0.602438	0.659065	0.632384	0.745714	0.761093	0.686991	0.726782	0.719769	0.717361	0.209038	0.219835	0.146301	0.129687	0.408357	0.402041	0.364461	0.0481818	0.085119	0.12056	0.252646	0.30294	0.355694	0.405189	0.353591	0.217105	0.694622	0.0535099	0.176215	0.0448693
1	191256349	191257040	Atf3	0	0	0	0	0	0	0	0	691	0.785572	0.905493	0.7651	0.912698	0.816092	0.786992	0.835779	0.859166	0.911111	0.46528	0.380265	0.342988	0.348737	0.731293	0.799572	0.717261	0.216358	0.220696	0.377119	0.579894	0.674495	0.615511	0.721655	0.733333	0.688889	0.842	0.058024	0.384318	0.0564077
1	191409075	191409965	Ppp2r5a	0	0	0	0	1	0	0	0	890	0.887029	0.926254	0.846609	0.929568	0.879946	0.916234	0.938397	0.92513	0.868259	0.660715	0.677258	0.50859	0.491	0.847449	0.867917	0.814821	0.349826	0.30493	0.42549	0.687777	0.767044	0.816342	0.86459	0.813219	0.767952	0.901936	0.0322639	0.584391	0.0981788
1	191410523	191411303	Ppp2r5a	0	0	0	0	0	0	0	0	780	0.66816	0.663726	0.552967	0.550952	0.592956	0.588309	0.580572	0.749844	0.745031	0.221639	0.262484	0.208871	0.249936	0.49077	0.548882	0.376467	0.148601	0.175311	0.155826	0.34707	0.351984	0.33779	0.380879	0.400193	0.310667	0.632502	0.0773534	0.235732	0.0247492
1	191432067	191432745	Ppp2r5a	0	0	0	0	0	0	0	0	678	0.335514	0.470186	0.297738	0.394006	0.456996	0.569619	0.50305	0.526552	0.43979	0.0854437	0.140338	0.105799	0.150686	0.213076	0.315181	0.100046	0.079249	0.069709	0.140333	0.160532	0.231515	0.142406	0.286445	0.291887	0.131171	0.443717	0.0884693	0.120567	0.0302754
1	191461967	191462657	Ppp2r5a	0	0	0	0	0	0	0	0	690	0.557438	0.633619	0.609963	0.686316	0.525389	0.615608	0.555364	0.600794	0.650433	0.153007	0.166426	0.212329	0.11273	0.379451	0.311555	0.303134	0.0819705	0.0458333	0.0799756	0.386977	0.389744	0.435558	0.400353	0.374972	0.294372	0.60388	0.050871	0.161123	0.0410607
1	191470172	191470771	Dtl	0	0	0	0	0	0	0	0	599	0.368758	0.502099	0.379313	0.570397	0.505202	0.354921	0.493594	0.471487	0.652579	0.108443	0.133112	0.0985464	0.0321429	0.295289	0.207114	0.203832	0.0644877	0.0225275	0.0642569	0.109405	0.267097	0.0973485	0.102904	0.243658	0.120523	0.477594	0.0983879	0.093061	0.0431347
1	191490291	191490761	Dtl	0	0	0	0	1	0	0	0	470	0.602223	0.738852	0.624916	0.666138	0.636786	0.603439	0.761246	0.732156	0.694971	0.195537	0.21247	0.214338	0.190122	0.566666	0.46962	0.477453	0.15373	0.010101	0.140356	0.253872	0.365826	0.389506	0.438638	0.491338	0.274459	0.673414	0.0608514	0.203117	0.0121069
1	191495044	191495441	Dtl	0	0	0	0	0	0	0	0	397	0.878704	0.708174	0.767019	0.843474	0.790142	0.813516	0.909354	0.753295	0.82112	0.358517	0.389095	0.294985	0.388237	0.608455	0.611766	0.662845	0.117396	0.194444	0.211064	0.441534	0.481918	0.525431	0.633838	0.660185	0.639815	0.809422	0.0629192	0.357709	0.0441662
1	191719301	191719474	Lpgat1	0	1	0	1	0	1	0	0	173	0.724341	0.57165	0.441534	0.662209	0.579028	0.419031	0.568984	0.62229	0.467375	0.134175	0.0991138	0.0681172	0.073733	0.627009	0.469281	0.42672	0.0897436	0.0776094	0.0424253	0.245591	0.150529	0.191414	0.181549	0.323769	0.214286	0.561827	0.102694	0.0937848	0.0301146
1	191896883	191897397	Slc30a1	0	0	0	0	1	0	0	0	514	0.413638	0.489339	0.367405	0.337851	0.481962	0.319996	0.440218	0.387035	0.414741	0.0974742	0.0980967	0.0663819	0.070638	0.186775	0.14289	0.0897973	0.0123457	0.087963	0.0314815	0.148563	0.207937	0.183249	0.117939	0.142981	0.108427	0.405798	0.059067	0.0831477	0.0169932
1	192795916	192796621	Hhat	0	0	0	0	0	0	0	0	705	0.638359	0.706803	0.612036	0.689069	0.677123	0.441558	0.776477	0.622096	0.727525	0.252474	0.233315	0.137693	0.223462	0.367974	0.386694	0.518719	0.0870851	0.0798701	0.151732	0.283189	0.504365	0.332465	0.331621	0.454998	0.404293	0.654561	0.0955977	0.211736	0.0508106
1	192833791	192834565	Sertad4	1	1	0	0	0	1	0	0	774	0.335654	0.413507	0.332034	0.363805	0.357043	0.344216	0.43958	0.354228	0.387961	0.0575928	0.122102	0.0970995	0.0825941	0.236733	0.252347	0.227382	0.0396851	0.0539693	0.0342172	0.0926407	0.0951567	0.158833	0.228223	0.198731	0.152316	0.369781	0.0367377	0.0898471	0.0269934
1	193152516	193152809	Irf6	0	1	0	0	0	1	0	0	293	0.695192	0.68695	0.540881	0.745916	0.603131	0.539875	0.658478	0.632417	0.668203	0.297145	0.33953	0.233494	0.214019	0.429006	0.557491	0.44517	0.119444	0.18454	0.260775	0.525088	0.417504	0.410879	0.463	0.459921	0.29224	0.641227	0.0696943	0.271047	0.0578315
1	193153516	193154004	Irf6	0	1	0	1	0	1	0	0	488	0.697074	0.720368	0.607143	0.794511	0.630398	0.686723	0.775664	0.71183	0.759563	0.145985	0.321946	0.215763	0.168789	0.474563	0.464527	0.440598	0.0900393	0.0811989	0.205628	0.55291	0.550669	0.437336	0.393981	0.45695	0.338161	0.709253	0.0628899	0.213121	0.0781505
1	193156180	193156929	Irf6	0	0	1	1	0	1	0	0	749	0.57289	0.549369	0.473214	0.408613	0.4431	0.359104	0.559561	0.581359	0.563886	0.209793	0.300203	0.213185	0.185878	0.368993	0.385888	0.355647	0.157913	0.185093	0.168922	0.313399	0.323296	0.297264	0.370822	0.282255	0.364686	0.501233	0.0822672	0.227264	0.0501211
1	193272381	193272838	G0s2,Lamb3	0	0	0	2	0	1	0	0	457	0.610313	0.647496	0.701128	0.482171	0.631058	0.56256	0.721146	0.7214	0.664993	0.177506	0.0646798	0.0621368	0.0454091	0.430989	0.348143	0.481468	0.0118421	0.0740741	0.0357143	0.246053	0.30941	0.291841	0.238317	0.192746	0.204926	0.638029	0.0786299	0.0874329	0.0606541
1	193368201	193368354	Camk1g	0	0	0	1	0	1	0	1	153	0.649122	0.381178	0.578125	0.507367	0.393956	0.508598	0.485109	0.473738	0.476603	0.204037	0.208162	0.114609	0.122992	0.307548	0.232955	0.442873	0.098545	0.150529	0.150132	0.175926	0.495238	0.213636	0.499471	0.258955	0.191895	0.494866	0.0829568	0.16245	0.0505462
1	193388582	193389314	Camk1g	0	0	0	0	0	0	0	0	732	0.850083	0.752751	0.802201	0.843308	0.737767	0.755005	0.834848	0.812668	0.828083	0.39446	0.386642	0.283584	0.281706	0.670746	0.646412	0.733882	0.256248	0.167172	0.233812	0.475691	0.588925	0.497506	0.698008	0.616327	0.371122	0.801857	0.042795	0.336598	0.0623859
1	193423609	193424112	Camk1g	0	0	0	0	0	0	0	0	503	0.460921	0.668434	0.440919	0.642474	0.697952	0.543939	0.722796	0.747402	0.61954	0.242012	0.25982	0.253003	0.228425	0.425155	0.412272	0.252663	0.0598485	0.119048	0.130931	0.39878	0.683452	0.329242	0.532452	0.604293	0.450649	0.616042	0.1111	0.245815	0.0137198
2	3113803	3114779	Fam171a1	0	0	1	1	0	0	1	0	976	0.774979	0.780994	0.639723	0.771343	0.762368	0.803011	0.875779	0.823503	0.785434	0.467239	0.477034	0.37633	0.450001	0.688215	0.7495	0.746044	0.161869	0.205247	0.357692	0.642593	0.565179	0.627974	0.721994	0.651591	0.444175	0.779682	0.0629622	0.442651	0.0456043
2	3134756	3135208	Fam171a1	0	0	0	1	0	0	0	0	452	0.878702	0.842486	0.87037	0.927778	0.828788	0.890442	0.908475	0.854915	0.88468	0.438516	0.452456	0.417541	0.50747	0.845739	0.883896	0.740146	0.26993	0.256614	0.40851	0.747354	0.625253	0.845062	0.863118	0.723928	0.757311	0.876293	0.0313337	0.453996	0.0384295
2	4285953	4286752	Frmd4a	0	0	0	1	0	0	0	0	799	0.458893	0.581024	0.461602	0.425144	0.453047	0.415315	0.563038	0.566012	0.465322	0.121591	0.172938	0.197605	0.184996	0.314539	0.399275	0.244771	0.1	0.113571	0.142647	0.333207	0.376111	0.360614	0.316429	0.330303	0.258333	0.487711	0.0641125	0.169282	0.0333512
2	4298268	4298961	Frmd4a	0	0	0	1	0	1	0	0	693	0.473621	0.569448	0.600338	0.528427	0.460737	0.465801	0.61055	0.527382	0.515636	0.0903149	0.0987042	0.109906	0.0916306	0.376618	0.344906	0.351477	0.0651974	0.0407407	0.0333333	0.145455	0.262348	0.261472	0.278069	0.279122	0.332048	0.527993	0.0562014	0.097639	0.00896955
2	4428338	4428787	Frmd4a	0	0	0	1	0	0	0	0	449	0.16434	0.274032	0.183416	0.18268	0.267261	0.219717	0.407418	0.312843	0.321669	0.0141093	0.104666	0.0212801	0.0884039	0.119722	0.105227	0.0621693	0.117605	0.0407407	0.00694444	0.337081	0.0997475	0.0985394	0.230259	0.0734207	0.020202	0.259264	0.0799916	0.0571149	0.0460932
2	4461874	4462804	Frmd4a	0	0	0	1	0	0	0	0	930	0.675248	0.769957	0.685069	0.754018	0.713326	0.804688	0.677433	0.784743	0.729737	0.337572	0.472836	0.480388	0.434214	0.543935	0.592602	0.582972	0.29814	0.422182	0.363115	0.545553	0.536191	0.550879	0.576702	0.634343	0.473958	0.732691	0.0484009	0.431252	0.0656463
2	4519505	4520248	Frmd4a	0	0	0	1	0	0	0	0	743	0.853593	0.809027	0.825249	0.846781	0.77358	0.806878	0.773004	0.837908	0.853175	0.333887	0.358905	0.400427	0.352936	0.631626	0.782502	0.611268	0.215087	0.176808	0.205263	0.616797	0.531799	0.630338	0.610952	0.615464	0.553585	0.819911	0.0315248	0.361539	0.0280352
2	4556292	4556763	Frmd4a	0	0	0	1	0	0	0	0	471	0.692358	0.846873	0.703455	0.766226	0.790729	0.749691	0.769218	0.768146	0.723657	0.47842	0.461993	0.356395	0.259342	0.576057	0.691224	0.392092	0.252052	0.19127	0.243424	0.636908	0.567681	0.541667	0.488034	0.432212	0.524308	0.756706	0.047148	0.389038	0.101977
2	4570177	4570869	Frmd4a	0	0	0	1	0	0	0	0	692	0.20275	0.245218	0.240407	0.287446	0.2285	0.332645	0.267135	0.287085	0.22417	0.0431818	0.0366178	0.0629558	0.0306534	0.0793892	0.0974634	0.0881008	0.0530303	0.0196281	0.0403139	0.126496	0.120455	0.0719697	0.121877	0.0884298	0.0892634	0.257262	0.0401614	0.0433522	0.014035
2	4716717	4717186	Bend7	0	1	0	0	0	1	0	0	469	0.763004	0.820359	0.888272	0.869156	0.777857	0.789914	0.885465	0.873834	0.732598	0.432466	0.486695	0.417771	0.395172	0.553099	0.515633	0.574948	0.182456	0.216667	0.284484	0.70119	0.374491	0.214286	0.395635	0.529834	0.532708	0.822273	0.0589318	0.433026	0.0389284
2	5715294	5715970	Camk1d	0	1	0	0	0	1	0	1	676	0.37264	0.362724	0.521556	0.317268	0.401792	0.492725	0.504002	0.361717	0.423904	0.0646696	0.0613757	0.107479	0.0819282	0.21346	0.217443	0.248879	0.0811287	0.0992144	0.0957642	0.111728	0.13174	0.12963	0.169909	0.134188	0.20285	0.417592	0.0728249	0.078863	0.0210991
2	6070936	6072367	Upf2	0	0	0	0	0	0	0	1	1431	0.6721	0.687685	0.612438	0.63975	0.689287	0.635838	0.734868	0.644331	0.622916	0.393857	0.434346	0.375081	0.359198	0.427043	0.442672	0.432661	0.158901	0.17586	0.238287	0.376753	0.41899	0.451418	0.489689	0.5486	0.315443	0.659912	0.0391351	0.390621	0.0324102
2	6211974	6212903	Echdc3	0	0	0	1	0	1	0	0	929	0.412508	0.500319	0.454775	0.451486	0.463079	0.404861	0.44492	0.432176	0.485892	0.168748	0.172573	0.195847	0.14714	0.295366	0.266082	0.287564	0.116369	0.15033	0.170966	0.348293	0.278859	0.251473	0.272376	0.322035	0.141825	0.450002	0.0312311	0.171077	0.0199513
2	6261244	6261803	Echdc3	0	0	0	0	0	0	0	0	559	0.886503	0.813978	0.889247	0.770245	0.792369	0.809992	0.829022	0.771331	0.802723	0.31968	0.257046	0.246614	0.249013	0.709803	0.737608	0.816446	0.192023	0.129012	0.153367	0.485714	0.765432	0.631481	0.747972	0.653439	0.752208	0.818379	0.043758	0.268088	0.0346825
2	6330592	6331097	Usp6nl	0	0	0	1	0	0	0	0	505	0.416628	0.460006	0.465984	0.557311	0.428782	0.4052	0.42531	0.510892	0.455897	0.108586	0.128315	0.137927	0.088925	0.29054	0.278875	0.307983	0.104762	0.0893468	0.0590909	0.305999	0.338744	0.254415	0.195924	0.190242	0.236067	0.458445	0.0489292	0.115938	0.02176
2	6403462	6403863	Usp6nl	0	0	0	1	0	0	0	1	401	0.910765	0.936941	0.947446	0.90812	0.913135	0.953535	0.939286	0.919143	0.879762	0.466726	0.443832	0.289201	0.514857	0.681646	0.728175	0.718189	0.121212	0.142857	0.0816494	0.277778	0.416739	0.612879	0.462534	0.648593	0.725108	0.923126	0.0232979	0.428654	0.0975673
2	6428557	6429524	Usp6nl	0	0	0	1	0	0	0	0	967	0.848984	0.806797	0.794507	0.810695	0.796759	0.805555	0.842017	0.757215	0.862807	0.251381	0.208771	0.26972	0.241472	0.561605	0.533821	0.499529	0.197947	0.187512	0.182832	0.618421	0.686871	0.582011	0.52147	0.555525	0.619004	0.813926	0.0324553	0.242836	0.0255477
2	6441744	6442123	Usp6nl	0	0	0	1	0	0	0	0	379	0.455348	0.492764	0.467408	0.533953	0.490199	0.494208	0.505423	0.412537	0.552525	0.0831636	0.179773	0.150714	0.129752	0.211504	0.23968	0.274345	0.0921717	0.194123	0.155706	0.181061	0.179978	0.27298	0.253704	0.328267	0.200954	0.489374	0.0415522	0.135851	0.0406744
2	6458845	6459894	Usp6nl	0	0	0	0	0	0	0	0	1049	0.515126	0.584905	0.479853	0.611258	0.611078	0.58196	0.610661	0.723415	0.640877	0.204017	0.273944	0.22184	0.244332	0.451923	0.424619	0.435982	0.171195	0.207333	0.246926	0.485749	0.423751	0.434312	0.392765	0.435775	0.39676	0.595459	0.0700641	0.236033	0.0301805
2	6470233	6472319	Usp6nl	0	0	0	0	0	0	0	0	2086	0.622074	0.636898	0.619954	0.682245	0.629158	0.63281	0.684598	0.632241	0.692814	0.226783	0.337991	0.310179	0.330542	0.52349	0.525081	0.489463	0.210356	0.24902	0.259184	0.426516	0.463062	0.387392	0.393101	0.508136	0.427213	0.648088	0.0294458	0.301374	0.0510974
2	6546634	6547336	Celf2	0	0	0	1	0	0	0	1	702	0.79711	0.818797	0.808113	0.8428	0.748468	0.846345	0.769493	0.828081	0.816209	0.32893	0.277505	0.323602	0.377677	0.268145	0.354707	0.381981	0.183376	0.222892	0.253517	0.331944	0.534817	0.39898	0.598027	0.613978	0.597678	0.80838	0.0324283	0.326929	0.0409598
2	6730098	6730458	Celf2	0	0	0	1	0	0	0	1	360	0.523763	0.691025	0.40754	0.553415	0.503212	0.474788	0.71237	0.667987	0.690328	0.197819	0.192396	0.274544	0.173845	0.520992	0.631672	0.471304	0.10291	0.156614	0.156433	0.444048	0.273345	0.253704	0.339566	0.409026	0.142546	0.580492	0.111992	0.209651	0.0444631
2	6923713	6924231	Celf2	0	0	0	1	0	0	0	0	518	0.664641	0.683893	0.691333	0.634968	0.591174	0.542373	0.740491	0.683416	0.670581	0.326847	0.35924	0.386339	0.351105	0.465701	0.397111	0.515657	0.101819	0.0885943	0.15995	0.482639	0.29678	0.494147	0.394632	0.455252	0.416049	0.655874	0.0589063	0.355883	0.0245272
2	7080807	7081861	Celf2	0	0	0	1	0	1	3	0	1054	0.442659	0.503298	0.378832	0.445656	0.467016	0.388425	0.558478	0.49854	0.511189	0.200956	0.173242	0.131069	0.160521	0.360447	0.32622	0.363631	0.0780515	0.103114	0.0917578	0.170688	0.239681	0.184661	0.227943	0.266643	0.174868	0.46601	0.058758	0.166447	0.0290043
2	9867045	9868089	Gata3	0	0	0	1	0	0	0	0	1044	0.539998	0.575617	0.367689	0.602763	0.516811	0.591534	0.724935	0.693634	0.586578	0.132339	0.118793	0.121761	0.0420868	0.196285	0.285556	0.199224	0.0422419	0.0580247	0.0866402	0.221627	0.308686	0.177951	0.273834	0.254305	0.119258	0.577729	0.103232	0.103745	0.0415145
2	9874562	9875415	Gata3	1	2	0	1	0	1	0	0	853	0.836625	0.879928	0.86115	0.894563	0.873689	0.91489	0.915537	0.922199	0.885212	0.429866	0.407897	0.337139	0.315189	0.769381	0.71501	0.4499	0.0341775	0.103634	0.127838	0.353946	0.497633	0.427619	0.650588	0.682616	0.453978	0.887088	0.0281171	0.372523	0.0550115
2	9875726	9876606	Gata3	0	1	0	1	0	1	0	0	880	0.583726	0.755989	0.568027	0.696429	0.621184	0.629167	0.817432	0.649537	0.691665	0.138697	0.0988885	0.102642	0.0770798	0.646898	0.581091	0.365591	0.0183983	0.054396	0.12004	0.476282	0.337343	0.219926	0.328877	0.415001	0.312637	0.668128	0.0810689	0.104327	0.0255349
2	9884632	9887654	9230102O04Rik,Gata3	0	1	1	2	0	2	0	0	3022	0.533984	0.543253	0.561409	0.545631	0.562587	0.541851	0.544435	0.550905	0.554515	0.325179	0.373111	0.303743	0.327643	0.498633	0.505591	0.559527	0.141919	0.163384	0.286508	0.224811	0.27498	0.317628	0.306721	0.303212	0.311132	0.54873	0.00944576	0.332419	0.029174
2	9897841	9898260	Gata3	0	0	0	0	0	0	0	0	419	0.660937	0.623258	0.46532	0.639795	0.548424	0.603263	0.596685	0.547176	0.650174	0.162541	0.30066	0.123829	0.222447	0.447427	0.407579	0.411199	0.134315	0.116314	0.112495	0.411111	0.293732	0.170334	0.19752	0.423108	0.187967	0.592781	0.0627466	0.202369	0.0770696
2	9903828	9904156	Taf3	0	0	0	0	0	0	0	0	328	0.419753	0.565178	0.519481	0.571429	0.650653	0.532187	0.647564	0.663554	0.611391	0.297003	0.274363	0.282323	0.168327	0.413747	0.380599	0.274389	0.200673	0.287566	0.142557	0.286386	0.4304	0.242901	0.391636	0.503692	0.379365	0.575688	0.0784833	0.255504	0.0588697
2	10001908	10002907	Taf3	0	0	0	1	1	0	0	0	999	0.872067	0.885067	0.741093	0.89167	0.874946	0.846565	0.871946	0.8661	0.82822	0.608157	0.587147	0.592389	0.595338	0.771007	0.800111	0.75889	0.321328	0.499054	0.497326	0.688336	0.7444	0.773098	0.82392	0.692535	0.807207	0.853075	0.0462032	0.595758	0.00893318
2	10006503	10006991	Taf3	0	0	0	1	0	0	0	0	488	0.842203	0.772024	0.889649	0.948294	0.894162	0.823707	0.96859	0.830669	0.85615	0.36799	0.602437	0.635087	0.561848	0.662925	0.89476	0.806752	0.324008	0.489545	0.485492	0.652453	0.757724	0.679596	0.718456	0.899338	0.686407	0.869494	0.0623209	0.54184	0.119709
2	10007341	10008856	Taf3	0	0	0	1	0	0	0	1	1515	0.809597	0.81184	0.663822	0.74787	0.797676	0.755563	0.827857	0.747554	0.802675	0.442379	0.520849	0.481049	0.463846	0.777977	0.715604	0.674423	0.312407	0.349122	0.423272	0.632989	0.651064	0.569246	0.675735	0.636309	0.511358	0.773828	0.0510434	0.477031	0.0332203
2	10157359	10157657	Itih5	0	0	0	1	0	0	0	0	298	0.591616	0.730344	0.824074	0.789903	0.861772	0.716358	0.648701	0.74206	0.847202	0.17037	0.272085	0.210354	0.173502	0.344026	0.364259	0.40873	0.0762346	0.195767	0.0959272	0.286111	0.343607	0.412548	0.421348	0.640212	0.233995	0.750226	0.0907939	0.206578	0.047295
2	10283463	10284142	Itih5	0	0	0	0	0	0	0	0	679	0.60781	0.679514	0.594774	0.688462	0.675288	0.522721	0.655078	0.662539	0.597506	0.18245	0.327999	0.21863	0.236325	0.476536	0.670837	0.599482	0.131622	0.174972	0.0686092	0.304874	0.235101	0.331149	0.354235	0.423865	0.271605	0.631521	0.054641	0.241351	0.0619643
2	13233883	13234486	Rsu1	0	0	0	1	0	0	0	1	603	0.65432	0.607259	0.598856	0.713029	0.542045	0.62013	0.737558	0.683701	0.584848	0.187499	0.210567	0.19094	0.217893	0.396775	0.393721	0.387474	0.119192	0.168146	0.177755	0.519643	0.370563	0.422245	0.466667	0.404565	0.349495	0.637972	0.063958	0.201725	0.0148129
2	13370797	13371993	Cubn	0	0	0	1	0	0	0	0	1196	0.744741	0.820184	0.651693	0.844965	0.791835	0.758011	0.839058	0.766918	0.820337	0.381583	0.343488	0.393383	0.401413	0.67639	0.678202	0.741493	0.127016	0.156299	0.213612	0.671875	0.585565	0.542645	0.584064	0.674824	0.536023	0.781971	0.0606381	0.379966	0.0256467
2	14873814	14874378	Cacnb2	0	0	0	1	0	1	0	0	564	0.862913	0.868971	0.830475	0.879056	0.880258	0.915906	0.8675	0.888134	0.866843	0.592325	0.660131	0.601033	0.607445	0.740206	0.71305	0.767611	0.407584	0.326455	0.462259	0.755329	0.690741	0.669567	0.858069	0.753171	0.667735	0.87334	0.0227838	0.615234	0.0305662
2	16357466	16357963	Plxdc2	0	1	0	1	0	1	0	0	497	0.303247	0.330678	0.206139	0.250095	0.345255	0.247294	0.277617	0.315205	0.251227	0.0739156	0.0977443	0.0882922	0.046342	0.198965	0.164543	0.132595	0.05	0.0181818	0.0728355	0.199405	0.0774892	0.178896	0.167208	0.0974026	0.193506	0.280751	0.0458996	0.0765735	0.0224094
2	17670014	17670281	Nebl	0	0	0	1	0	0	0	0	267	0.852333	0.759093	0.775253	0.756834	0.756041	0.729742	0.82811	0.780385	0.920858	0.614995	0.557002	0.511836	0.565089	0.60532	0.665943	0.633135	0.445106	0.528571	0.518827	0.469641	0.439771	0.575309	0.724058	0.718998	0.536933	0.795406	0.0605681	0.562231	0.0422659
2	17852779	17853931	Nebl	0	0	0	0	0	0	0	1	1152	0.865784	0.858471	0.774306	0.895202	0.821271	0.852709	0.868102	0.872089	0.876683	0.465442	0.489848	0.374273	0.389203	0.700792	0.799578	0.71429	0.15009	0.100764	0.224563	0.591303	0.520417	0.620419	0.720072	0.69822	0.618048	0.853846	0.0359181	0.429692	0.0565904
2	17858245	17858614	Nebl	0	0	0	0	0	0	0	0	369	0.867465	0.929256	0.8157	0.836559	0.877805	1	0.914494	0.912928	0.9529	0.369244	0.427654	0.360837	0.18555	0.862858	0.873316	0.821691	0.0856566	0.261925	0.194621	0.623016	0.629736	0.757496	0.709788	0.754597	0.7097	0.90079	0.0577801	0.335821	0.104495
2	17945551	17946262	H2al2a	0	0	0	0	0	0	0	0	711	0.561168	0.665628	0.626387	0.657258	0.537683	0.607864	0.634094	0.560155	0.601502	0.260838	0.318243	0.266516	0.230623	0.430853	0.421575	0.354476	0.226781	0.225204	0.226058	0.386052	0.427733	0.410993	0.453057	0.494717	0.364364	0.605749	0.0449859	0.269055	0.03638
2	18030671	18031540	A930004D18Rik	0	1	0	1	0	1	0	0	869	0.693762	0.715616	0.709546	0.774337	0.681807	0.753698	0.747299	0.634534	0.710947	0.305886	0.268339	0.16721	0.168845	0.771157	0.744545	0.657762	0.105728	0.178151	0.21794	0.433006	0.408712	0.459941	0.517504	0.515981	0.466494	0.713505	0.0420055	0.22757	0.0704448
2	18032162	18033602	A930004D18Rik	1	1	0	1	0	1	0	0	1440	0.633908	0.563491	0.570428	0.599558	0.601184	0.512638	0.693634	0.586421	0.642323	0.272958	0.300394	0.242205	0.233937	0.623666	0.592698	0.529085	0.169192	0.223728	0.168093	0.45896	0.341019	0.417834	0.438919	0.465866	0.336237	0.600398	0.0521207	0.262374	0.0304029
2	18039573	18040113	Skida1	1	1	0	0	0	1	0	0	540	0.777938	0.831786	0.829688	0.781659	0.727276	0.807197	0.871607	0.88822	0.867202	0.143854	0.120457	0.1054	0.0376811	0.504315	0.478148	0.46061	0.0219618	0.0108401	0.0501422	0.295945	0.215515	0.402323	0.299777	0.230539	0.26461	0.820286	0.0521755	0.101848	0.0456099
2	18041135	18041714	Skida1	0	1	0	1	0	1	0	0	579	0.843959	0.87668	0.831814	0.936162	0.872079	0.933606	0.891624	0.915245	0.931032	0.329498	0.34622	0.212772	0.234003	0.805657	0.829897	0.786414	0.0885653	0.107937	0.111333	0.633333	0.590097	0.72314	0.760714	0.769803	0.744643	0.892467	0.0392194	0.280623	0.0670047
2	18045294	18046195	Skida1	0	1	1	1	0	1	0	0	901	0.804934	0.805179	0.782291	0.869139	0.827769	0.747344	0.804448	0.76439	0.875163	0.238056	0.248147	0.19946	0.151478	0.800402	0.638764	0.775563	0.157823	0.0999496	0.118245	0.56451	0.411896	0.572767	0.500882	0.531898	0.434088	0.808962	0.0431613	0.209285	0.0438791
2	18049393	18049976	Skida1	0	1	0	0	0	1	0	0	583	0.580583	0.546847	0.613977	0.65062	0.401696	0.221304	0.559634	0.552625	0.612675	0.0373932	0.0933998	0.0697346	0.0304517	0.502998	0.445262	0.529026	0.0774564	0.0409091	0.0684196	0.229004	0.227594	0.247777	0.258671	0.232161	0.141775	0.526662	0.134315	0.0577448	0.0292924
2	18054224	18055342	Mllt10	0	1	1	1	0	1	1	0	1118	0.68181	0.69893	0.673848	0.697068	0.666429	0.63	0.696288	0.6915	0.715257	0.271675	0.255554	0.245392	0.199778	0.55851	0.568515	0.600152	0.148655	0.171583	0.193735	0.382778	0.314333	0.411237	0.513118	0.55299	0.461928	0.683459	0.0247687	0.2431	0.0308419
2	18453993	18454408	Dnajc1	0	0	0	0	0	0	0	0	415	0.439178	0.498318	0.537825	0.566808	0.380873	0.418654	0.606894	0.678129	0.467593	0.204771	0.197996	0.139012	0.178565	0.231816	0.328136	0.407429	0.0903704	0.0150794	0.095404	0.17873	0.224721	0.150503	0.311746	0.168906	0.168973	0.510475	0.0959321	0.180086	0.0295495
2	18617555	18618132	Commd3	0	0	0	0	0	0	0	0	577	0.884167	0.878576	0.738446	0.881151	0.847418	0.793663	0.895999	0.875844	0.817659	0.350901	0.428725	0.431142	0.460717	0.665714	0.622732	0.597399	0.129551	0.15983	0.206481	0.424524	0.565227	0.592063	0.581421	0.467659	0.512857	0.84588	0.0527449	0.417872	0.0469563
2	18675785	18676188	Commd3	0	0	1	1	0	1	0	1	403	0.739394	0.714928	0.703062	0.808422	0.790741	0.784479	0.72033	0.799142	0.733493	0.297245	0.310542	0.344225	0.271668	0.656683	0.743266	0.752215	0.19596	0.19709	0.141971	0.518519	0.53343	0.604233	0.47454	0.568638	0.42769	0.754888	0.0405588	0.30592	0.0302053
2	18681425	18681754	Bmi1	0	1	0	1	0	1	0	0	329	0.696661	0.565426	0.635802	0.672231	0.656568	0.643098	0.714501	0.695296	0.747793	0.244726	0.273732	0.18254	0.286332	0.61361	0.482423	0.583324	0.11358	0.0935185	0.159061	0.528299	0.510392	0.533249	0.447451	0.485693	0.437667	0.669708	0.0529107	0.246832	0.0462664
2	18686993	18687705	Bmi1	0	1	0	0	0	0	0	0	712	0.773168	0.709829	0.687654	0.675415	0.721549	0.718735	0.744288	0.760102	0.779215	0.332445	0.336238	0.243847	0.214616	0.699206	0.70772	0.728483	0.125974	0.114418	0.200394	0.513691	0.557	0.551587	0.624495	0.754798	0.58448	0.729995	0.0366978	0.281787	0.0618667
2	18928109	18929049	Pip4k2a	0	0	0	1	0	0	0	0	940	0.595778	0.398153	0.487873	0.553212	0.407456	0.356032	0.504733	0.548057	0.48172	0.193468	0.158818	0.195523	0.148457	0.262372	0.320165	0.327681	0.0755102	0.141355	0.165538	0.294542	0.222647	0.164759	0.331548	0.275995	0.17792	0.481446	0.0801433	0.174066	0.0239801
2	18935962	18936697	Pip4k2a	0	0	0	1	0	0	0	1	735	0.656112	0.597777	0.537712	0.671236	0.66191	0.572718	0.609164	0.557309	0.658693	0.191087	0.291148	0.18422	0.170984	0.428861	0.412784	0.469774	0.100794	0.193239	0.14927	0.313805	0.349973	0.375585	0.499954	0.395243	0.381349	0.613626	0.0504546	0.20936	0.0551601
2	18940026	18941492	Pip4k2a	0	0	0	1	0	0	0	0	1466	0.602068	0.729461	0.611589	0.747768	0.701451	0.595285	0.771016	0.700149	0.636861	0.164819	0.120602	0.118649	0.11538	0.672781	0.58802	0.573816	0.0556145	0.0649115	0.100579	0.359472	0.406933	0.357988	0.462081	0.537556	0.258218	0.677294	0.067002	0.129862	0.0234039
2	19270715	19271417	Armc3	0	0	0	1	0	0	0	0	702	0.955051	0.8822	0.825641	0.927434	0.779172	0.881614	0.876274	0.888854	0.883744	0.595542	0.60099	0.582866	0.599608	0.698618	0.782613	0.677269	0.30704	0.238846	0.456768	0.598148	0.753956	0.70291	0.749562	0.751147	0.638889	0.877776	0.0513238	0.594752	0.00825435
2	20942461	20943044	Arhgap21	0	0	0	1	0	0	0	0	583	0.642533	0.748854	0.52501	0.673148	0.736662	0.613182	0.78268	0.765206	0.628499	0.0651608	0.140906	0.127866	0.105854	0.533022	0.489719	0.406443	0.0185185	0.0397306	0.0663818	0.364265	0.409283	0.503317	0.647583	0.531602	0.394905	0.67953	0.0853977	0.109947	0.0331768
2	20965543	20967346	Arhgap21	0	1	1	1	0	1	0	0	1803	0.531231	0.567463	0.470116	0.554037	0.5482	0.43171	0.643372	0.562318	0.535424	0.198649	0.196674	0.233899	0.176401	0.455547	0.404646	0.464151	0.127438	0.148701	0.142035	0.364689	0.349583	0.301299	0.348575	0.399923	0.300885	0.538208	0.0600851	0.201406	0.023882
2	24405288	24405642	Psd4	0	0	0	1	0	1	0	1	354	0.791142	0.791509	0.655303	0.740693	0.693667	0.690712	0.695397	0.737519	0.82702	0.124126	0.233438	0.219724	0.200459	0.209515	0.297789	0.146337	0.0242424	0.0691558	0.0242424	0.497884	0.403283	0.483333	0.559091	0.466129	0.319156	0.735885	0.0574831	0.194437	0.0487867
2	24405768	24405893	Psd4	0	0	0	1	0	1	0	1	125	0.291992	0.175182	0.178042	0.468254	0.262261	0.107015	0.45214	0.355781	0.370509	0.075485	0.010101	0.0356369	0.0397215	0.0143519	0.0651459	0.0381766	0.0440516	0.0555556	0.0410701	0.111616	0.0502646	0.0777778	0.109518	0.0277778	0.0891615	0.295686	0.126766	0.0402361	0.0269074
2	24607058	24608613	Cacna1b	0	0	0	1	0	1	1	0	1555	0.862618	0.884817	0.770343	0.876828	0.827523	0.915238	0.88342	0.865553	0.883302	0.530143	0.596853	0.344457	0.395041	0.751231	0.82186	0.697879	0.264594	0.246658	0.35563	0.695455	0.729766	0.805605	0.797148	0.807941	0.643199	0.863294	0.041945	0.466624	0.116966
2	25093521	25096246	Noxa1	0	0	0	1	0	1	2	2	2725	0.576652	0.703376	0.503353	0.625595	0.600642	0.51334	0.6515	0.660283	0.625661	0.392111	0.473483	0.323022	0.403797	0.478746	0.467273	0.416203	0.214877	0.26893	0.320701	0.322784	0.449295	0.416135	0.446286	0.449746	0.422066	0.606711	0.0664052	0.398104	0.0616108
2	25177260	25178908	Nrarp	0	1	1	0	0	0	0	0	1648	0.741586	0.736282	0.684577	0.802232	0.721898	0.790522	0.802461	0.730647	0.822396	0.297727	0.317295	0.244247	0.244566	0.638405	0.68331	0.637659	0.118687	0.0964508	0.164263	0.641377	0.557202	0.592199	0.621193	0.612914	0.497532	0.759178	0.0465145	0.275959	0.0372991
2	25179809	25180214	Nrarp	0	1	0	0	0	1	0	0	405	0.676107	0.70111	0.601338	0.744048	0.716644	0.682973	0.718194	0.739664	0.687548	0.164337	0.244183	0.185959	0.211383	0.55436	0.613353	0.500606	0.136511	0.172176	0.0709124	0.505411	0.366742	0.505952	0.586183	0.481517	0.412554	0.696403	0.0429482	0.201465	0.0343616
2	25182338	25183182	Nrarp	0	1	0	1	0	1	0	0	844	0.381419	0.460121	0.459573	0.576052	0.472046	0.406061	0.501659	0.33384	0.414266	0.1083	0.132985	0.0880947	0.0840136	0.484701	0.371505	0.391119	0.0376683	0.109749	0.10568	0.175584	0.191557	0.255873	0.183747	0.20721	0.101172	0.445004	0.0710785	0.103348	0.0224305
2	25425305	25425540	Fut7	1	1	0	1	0	0	0	0	235	0.898358	0.892986	0.901601	0.855461	0.89393	0.89632	0.908631	0.907303	0.886572	0.674878	0.802007	0.604483	0.664983	0.779064	0.802815	0.768203	0.190643	0.409609	0.651856	0.925069	0.779932	0.801982	0.919444	0.756831	0.857653	0.893463	0.0158589	0.686588	0.0829992
2	25576984	25577316	Ajm1	1	1	0	1	0	0	0	0	332	0.726335	0.729985	0.69332	0.735794	0.696481	0.704696	0.743027	0.685062	0.735111	0.347992	0.497444	0.373922	0.378896	0.432008	0.505988	0.37287	0.138282	0.111627	0.274039	0.332273	0.349781	0.423981	0.433117	0.428807	0.483862	0.716646	0.021698	0.399564	0.0666457
2	26040129	26040218	Nacc2	0	0	0	0	0	0	0	0	89	0.297541	0.195633	0.415785	0.339506	0.148918	0.124824	0.336596	0.278778	0.420503	0.0233618	0.0244431	0.0342446	0.0124217	0.156349	0.173251	0.180614	0.0222222	0.0462963	0.0595238	0.161111	0.17284	0.0558642	0.130932	0.132828	0.0555556	0.284232	0.10808	0.0236178	0.00892615
2	26121478	26122155	Nacc2	0	1	0	1	0	1	0	0	677	0.856034	0.799145	0.776586	0.750758	0.791752	0.777552	0.835082	0.777285	0.798654	0.155395	0.199144	0.171938	0.15057	0.456579	0.470708	0.390766	0.131957	0.108929	0.0807161	0.352778	0.2721	0.324206	0.416717	0.47903	0.437837	0.795872	0.0321727	0.169262	0.0219226
2	26316224	26317181	Gpsm1	0	1	0	1	0	1	0	0	957	0.501674	0.469844	0.541342	0.489072	0.511731	0.560523	0.556697	0.485087	0.546545	0.130446	0.150102	0.14166	0.19624	0.348614	0.369369	0.441884	0.0567211	0.117949	0.164113	0.424686	0.302113	0.235261	0.330491	0.323861	0.271212	0.518057	0.0339304	0.154612	0.0288962
2	26342006	26343137	Gpsm1	0	0	0	1	0	0	0	0	1131	0.570719	0.623044	0.564387	0.612434	0.506532	0.656125	0.70004	0.64592	0.645591	0.172394	0.195557	0.265187	0.214814	0.355077	0.312074	0.268932	0.142725	0.0667789	0.160351	0.452976	0.479625	0.443044	0.500915	0.462903	0.399485	0.613866	0.0582692	0.211988	0.0394792
2	26474997	26475580	Notch1	0	0	0	1	0	0	0	0	583	0.343128	0.273268	0.293218	0.45623	0.396533	0.243341	0.333847	0.363972	0.239135	0.0961038	0.104286	0.0911761	0.081438	0.0974386	0.0415913	0.0979304	0.0125	0.0592532	0.0375864	0.160833	0.29607	0.253175	0.160635	0.217547	0.139444	0.326964	0.0724195	0.0932509	0.00955262
2	26487023	26487855	Notch1	0	0	0	1	0	0	0	0	832	0.808302	0.832919	0.767226	0.872128	0.879743	0.803816	0.867862	0.822052	0.920477	0.645371	0.624947	0.513125	0.529223	0.797161	0.807828	0.726331	0.307234	0.310897	0.44126	0.738828	0.83837	0.744414	0.90293	0.767949	0.808547	0.841614	0.047201	0.578166	0.0666599
2	26488491	26488984	Notch1	0	0	0	1	0	0	0	0	493	0.554144	0.518182	0.477954	0.569481	0.421415	0.623413	0.572579	0.579151	0.538057	0.093661	0.123552	0.11906	0.132577	0.360233	0.368419	0.394535	0.0891975	0.0920635	0.0606061	0.368122	0.241667	0.25376	0.288982	0.333826	0.305556	0.539375	0.0602177	0.117213	0.0166768
2	26500496	26501577	Notch1	0	1	0	1	0	1	0	0	1081	0.766114	0.740188	0.615695	0.698889	0.67429	0.671495	0.696362	0.647304	0.68934	0.142699	0.137515	0.150047	0.117643	0.493752	0.469101	0.494954	0.0381834	0.0330487	0.0282738	0.436001	0.440825	0.39025	0.420357	0.488103	0.386797	0.688853	0.0452128	0.136976	0.0138765
2	26519084	26520274	Notch1	0	0	0	0	0	0	0	0	1190	0.913676	0.904857	0.846934	0.889769	0.877516	0.871276	0.914831	0.859627	0.926348	0.646272	0.633467	0.634575	0.63716	0.878282	0.777261	0.801048	0.43898	0.537179	0.49571	0.757659	0.690659	0.767221	0.803221	0.825291	0.763986	0.889426	0.0273855	0.637868	0.00581232
2	26571218	26573051	Egfl7	0	0	0	0	0	1	0	1	1833	0.403206	0.441064	0.400509	0.388215	0.455849	0.380324	0.428156	0.456476	0.497144	0.103973	0.111232	0.101294	0.112248	0.272088	0.253363	0.304805	0.0850758	0.0904028	0.119385	0.219118	0.176957	0.252963	0.240103	0.203726	0.251485	0.427883	0.0383475	0.107187	0.00538591
2	26575933	26576675	Egfl7	0	0	0	0	0	1	0	0	742	0.815741	0.680093	0.592929	0.622928	0.723719	0.632386	0.80918	0.65162	0.868162	0.269192	0.273141	0.227523	0.198237	0.570615	0.561747	0.407921	0.113889	0.125397	0.215608	0.301339	0.467035	0.422531	0.490512	0.479233	0.408105	0.710751	0.0986344	0.242023	0.0357489
2	26580266	26580528	Egfl7	0	0	0	1	0	0	0	0	262	0.694286	0.720437	0.650146	0.73064	0.633469	0.628042	0.633581	0.703804	0.725529	0.20615	0.229244	0.159464	0.227117	0.531913	0.60294	0.549772	0.0862434	0.0291486	0.111111	0.410494	0.596296	0.562434	0.443378	0.573505	0.458057	0.679993	0.0432346	0.205494	0.032408
2	26581845	26583215	Egfl7	0	0	1	1	0	2	0	0	1370	0.658339	0.533004	0.654684	0.667451	0.592775	0.535455	0.643526	0.486331	0.631901	0.177652	0.182937	0.209697	0.20624	0.410588	0.359343	0.463162	0.0809772	0.160517	0.166537	0.32557	0.397914	0.320128	0.405379	0.521107	0.461328	0.600385	0.0665975	0.194131	0.0161844
2	26584477	26586219	Egfl7	0	1	1	1	0	1	0	0	1742	0.634719	0.578538	0.601913	0.52225	0.663486	0.438595	0.623686	0.523036	0.641491	0.0688286	0.0439429	0.0450702	0.0408726	0.288088	0.265626	0.387973	0.0164292	0.008	0.0275257	0.216438	0.279433	0.182699	0.297244	0.28759	0.347905	0.580857	0.0730621	0.0496786	0.0128893
2	26587576	26588479	Egfl7,Gm20532	0	1	0	2	0	1	0	0	903	0.631105	0.563926	0.533238	0.744264	0.597799	0.550098	0.602987	0.585222	0.673226	0.10644	0.137576	0.120796	0.116022	0.344945	0.313321	0.307507	0.0318182	0.049718	0.0787879	0.394048	0.41131	0.387879	0.535913	0.374639	0.392749	0.609096	0.0660282	0.120209	0.0130264
2	26593856	26595767	Agpat2,Gm20532	0	0	0	2	0	0	0	2	1911	0.666369	0.754812	0.681006	0.757342	0.69396	0.723549	0.741293	0.690201	0.7264	0.323302	0.288282	0.336841	0.288802	0.353701	0.348966	0.386258	0.0971666	0.0547461	0.108316	0.563136	0.56759	0.52295	0.486797	0.558048	0.536796	0.714992	0.0332612	0.309307	0.0246067
2	27095922	27096517	Adamtsl2	0	0	0	1	0	0	0	0	595	0.821111	0.708605	0.705191	0.84537	0.686228	0.799495	0.858995	0.788033	0.719865	0.325731	0.363945	0.385152	0.342636	0.666802	0.593393	0.618607	0.0763533	0.0934744	0.110399	0.453704	0.612424	0.485043	0.570082	0.591125	0.476405	0.770321	0.0660569	0.354366	0.0258014
2	27104547	27104946	Adamtsl2	0	0	0	1	0	0	0	0	399	0.870827	0.952533	0.888841	0.974868	0.95679	0.91317	0.858129	0.892632	0.943386	0.784954	0.733939	0.608568	0.651939	0.883748	0.939704	0.833987	0.32425	0.269625	0.544673	0.6625	0.881958	0.894017	0.878431	0.817935	0.819709	0.916797	0.0416676	0.69485	0.0794413
2	27296927	27297417	Vav2	0	0	0	1	0	0	0	0	490	0.432655	0.499103	0.580556	0.370827	0.372679	0.384921	0.593939	0.365604	0.586835	0.115585	0.164663	0.0772555	0.137083	0.258031	0.303979	0.407469	0.0722703	0.100224	0.0778867	0.302621	0.338272	0.37033	0.301984	0.346473	0.427032	0.465235	0.100446	0.123647	0.0368783
2	27395258	27396487	Vav2	0	0	0	1	0	0	0	0	1229	0.739284	0.787352	0.575294	0.750374	0.758199	0.760088	0.708501	0.735354	0.756194	0.509472	0.503934	0.463928	0.420243	0.611344	0.632831	0.596291	0.30652	0.308201	0.264598	0.576342	0.559275	0.532147	0.655516	0.644431	0.505841	0.730071	0.0618485	0.474394	0.0414126
2	27425204	27425387	Vav2	0	1	0	1	0	1	0	0	183	0.493073	0.432817	0.547226	0.501984	0.406034	0.451548	0.397188	0.496997	0.458929	0.0691718	0.0688095	0.102177	0.0657773	0.435013	0.287647	0.403105	0.0375	0	0.0546703	0.178258	0.235317	0.201786	0.207815	0.254286	0.0366667	0.465088	0.0490787	0.0764839	0.0171962
2	27554476	27554841	Wdr5	0	0	0	0	0	0	0	1	365	0.859428	0.815175	0.713131	0.922222	0.825346	0.869048	0.879714	0.884617	0.891358	0.475266	0.580543	0.588496	0.512768	0.655053	0.830926	0.720811	0.455552	0.556268	0.625409	0.703439	0.716049	0.830864	0.685714	0.629233	0.798942	0.851115	0.0612393	0.539268	0.0545454
2	27649712	27650400	Rxra	0	0	0	0	1	0	0	0	688	0.782602	0.73644	0.771044	0.733036	0.723387	0.625088	0.714647	0.723192	0.794793	0.28644	0.31556	0.298573	0.263471	0.460749	0.503786	0.580711	0.20754	0.0945767	0.212607	0.463492	0.377005	0.598512	0.500893	0.534127	0.578427	0.733803	0.049878	0.291011	0.021903
2	27679884	27680724	Rxra	0	1	1	1	0	1	0	0	840	0.745506	0.755849	0.694996	0.750469	0.703994	0.670145	0.79335	0.767884	0.747538	0.269822	0.169673	0.235429	0.159539	0.642676	0.594806	0.598945	0.106061	0.131818	0.181259	0.390909	0.468566	0.421314	0.61207	0.510982	0.521467	0.736637	0.0390055	0.208616	0.0528842
2	27699593	27700190	Rxra	0	0	0	1	0	0	0	1	597	0.533662	0.515091	0.383626	0.550867	0.48229	0.482684	0.512611	0.474075	0.441801	0.142712	0.151531	0.132973	0.0967006	0.445739	0.425652	0.434345	0.0567493	0.0211111	0.101235	0.2425	0.455785	0.396179	0.352226	0.354234	0.351479	0.486301	0.0507864	0.130979	0.0240765
2	27739625	27740019	Rxra	0	0	0	1	0	1	0	0	394	0.794758	0.768423	0.736777	0.800305	0.720822	0.681682	0.72393	0.743822	0.692857	0.276789	0.331665	0.228291	0.227689	0.544945	0.526601	0.566167	0.230411	0.105983	0.11521	0.575	0.492193	0.410073	0.480678	0.48504	0.502564	0.740375	0.0414069	0.266108	0.0493893
2	27746090	27746416	Rxra	0	0	0	1	0	0	0	0	326	0.648525	0.640569	0.658006	0.68739	0.665718	0.506967	0.688559	0.72479	0.701311	0.0634489	0.0943168	0.037778	0.0600394	0.365543	0.286758	0.312145	0.0373016	0.0615608	0.0417949	0.20127	0.246236	0.226032	0.365317	0.207037	0.271001	0.657982	0.0626483	0.0638958	0.0232569
2	27767544	27768364	Rxra	0	0	0	0	0	0	0	0	820	0.829012	0.856885	0.792558	0.789903	0.828252	0.814198	0.886257	0.775362	0.859646	0.296005	0.34299	0.334316	0.227066	0.743284	0.704262	0.703724	0.195772	0.23179	0.267616	0.566667	0.678061	0.606481	0.69927	0.601175	0.511762	0.825786	0.0368365	0.300094	0.0527922
2	27774145	27774524	Rxra	0	0	0	0	0	0	0	0	379	0.792088	0.761163	0.695883	0.725982	0.735419	0.756173	0.802145	0.731486	0.75651	0.38122	0.442203	0.289917	0.372552	0.519031	0.550199	0.64317	0.216827	0.115079	0.261684	0.503704	0.536837	0.723413	0.407407	0.566258	0.687963	0.750761	0.0330741	0.371473	0.0625843
2	28270516	28271350	Olfm1	0	0	0	0	0	0	0	0	834	0.712864	0.6402	0.720493	0.830227	0.794492	0.596781	0.651159	0.618233	0.656125	0.366202	0.31925	0.214749	0.211362	0.436819	0.434962	0.520883	0.126235	0.149655	0.19521	0.386772	0.387963	0.366314	0.396605	0.404145	0.334536	0.691175	0.0798427	0.277891	0.0772926
2	28533998	28536001	Ralgds	0	1	1	1	0	1	0	0	2003	0.729266	0.754921	0.716631	0.750037	0.719888	0.736958	0.784139	0.755189	0.83121	0.326184	0.441154	0.377217	0.32233	0.675894	0.701408	0.624576	0.143299	0.217097	0.248514	0.516359	0.525734	0.591591	0.669794	0.663392	0.439797	0.753138	0.0359571	0.366722	0.0555706
2	28536156	28537536	Ralgds	0	0	1	1	0	1	0	0	1380	0.686744	0.632709	0.67479	0.672901	0.599675	0.584924	0.734684	0.637666	0.614833	0.156483	0.155135	0.210378	0.160542	0.448393	0.457468	0.430837	0.127198	0.100782	0.148201	0.389783	0.485629	0.470066	0.438945	0.547821	0.424836	0.64877	0.0475686	0.170635	0.0265952
2	28602190	28602755	Gfi1b	0	0	0	0	0	0	0	0	565	0.549306	0.638308	0.544156	0.646465	0.595564	0.72702	0.626186	0.544799	0.647339	0.315031	0.316362	0.247932	0.236277	0.486406	0.542552	0.547897	0.155844	0.136019	0.201984	0.401095	0.362698	0.449628	0.543975	0.523695	0.23456	0.613238	0.0610996	0.2789	0.0427575
2	28638400	28639330	Tsc1	0	1	1	0	0	0	0	0	930	0.486746	0.615566	0.486868	0.575276	0.466977	0.464648	0.588787	0.541837	0.580179	0.15636	0.210554	0.148341	0.0978563	0.21795	0.376155	0.233826	0.0629984	0.100107	0.0666206	0.179211	0.165877	0.208057	0.14946	0.230944	0.230289	0.534098	0.0584256	0.153278	0.0461376
2	28728078	28728693	Ak8	0	0	0	1	0	0	0	0	615	0.89882	0.915421	0.782882	0.917593	0.847456	0.885719	0.922581	0.853964	0.930929	0.414819	0.662168	0.560866	0.531104	0.873702	0.810459	0.819162	0.215432	0.149603	0.370346	0.828601	0.730421	0.858697	0.848064	0.888986	0.718659	0.883929	0.0480774	0.542239	0.1018
2	28750713	28751140	Ak8	0	0	0	1	0	0	0	0	427	0.697078	0.708833	0.645751	0.549559	0.608736	0.764683	0.728945	0.716239	0.716772	0.276108	0.306502	0.324622	0.232682	0.571596	0.581326	0.63101	0.0680828	0.0969882	0.205459	0.188228	0.317426	0.284011	0.451102	0.484035	0.414815	0.681844	0.0676304	0.284979	0.0402015
2	28752040	28753637	Ak8	0	0	0	1	0	0	0	0	1597	0.768201	0.764215	0.716889	0.754035	0.786288	0.794693	0.785173	0.758207	0.77473	0.539049	0.587645	0.499452	0.554435	0.63296	0.657376	0.596193	0.331131	0.32985	0.432626	0.595657	0.566831	0.628524	0.706923	0.652144	0.607317	0.766937	0.0231696	0.545145	0.0365952
2	29039823	29042011	Cfap77	0	0	0	1	1	0	0	0	2188	0.59141	0.585567	0.561354	0.581222	0.607828	0.564131	0.553815	0.553347	0.590813	0.294131	0.392103	0.38129	0.380872	0.367136	0.404144	0.37861	0.164196	0.21404	0.241762	0.247279	0.363136	0.323771	0.405367	0.38963	0.384879	0.57661	0.0191899	0.362099	0.0456094
2	29206040	29206870	Ntng2	0	0	0	1	0	0	0	0	830	0.728816	0.768302	0.713959	0.71685	0.74172	0.829013	0.758499	0.663696	0.799352	0.37877	0.487336	0.398312	0.427313	0.488415	0.548276	0.520761	0.241606	0.342582	0.400963	0.375175	0.375682	0.568807	0.667972	0.600432	0.616891	0.74669	0.0491818	0.422933	0.0473407
2	29249128	29250174	Ntng2	0	1	0	1	0	1	0	0	1046	0.719582	0.745097	0.667561	0.744495	0.694044	0.702022	0.69667	0.687494	0.720181	0.422309	0.445211	0.396536	0.356944	0.632133	0.675266	0.696025	0.257011	0.274426	0.292268	0.369871	0.44664	0.488827	0.552736	0.568764	0.581069	0.708572	0.0259863	0.40525	0.0378473
2	29255007	29255661	Ntng2	0	1	1	0	0	0	0	0	654	0.767956	0.748331	0.772991	0.764208	0.734531	0.754978	0.860581	0.762776	0.780618	0.296007	0.570993	0.480182	0.397034	0.590809	0.642373	0.64536	0.303608	0.295913	0.318984	0.36237	0.432143	0.548095	0.558548	0.573557	0.595336	0.771885	0.0359475	0.436054	0.117319
2	29643125	29643599	Rapgef1	0	0	0	1	0	0	0	0	474	0.959877	0.922736	0.922567	0.94537	0.959877	0.867544	0.899615	0.942168	0.915432	0.589845	0.55312	0.593855	0.563472	0.869075	0.785304	0.863801	0.332311	0.253609	0.40262	0.784071	0.855764	0.860354	0.866302	0.84946	0.87037	0.926132	0.0299562	0.575073	0.0198956
2	29674188	29675096	Rapgef1	0	0	0	1	0	0	0	0	908	0.913269	0.860566	0.795057	0.897222	0.818094	0.870346	0.884874	0.846778	0.91893	0.475956	0.585948	0.562043	0.55411	0.753326	0.758832	0.845559	0.357323	0.511091	0.524552	0.682822	0.777835	0.74122	0.740224	0.705267	0.854514	0.867237	0.0419806	0.544514	0.0476664
2	29676406	29677074	Rapgef1	0	0	0	1	0	0	0	0	668	0.739659	0.756117	0.880959	0.768247	0.79666	0.704441	0.788663	0.849153	0.911742	0.243181	0.285352	0.266871	0.13884	0.621046	0.604454	0.531361	0.040625	0.177636	0.132339	0.465861	0.625204	0.524603	0.542328	0.67563	0.482234	0.799516	0.0682832	0.233561	0.0654639
2	29730582	29731351	Rapgef1	0	0	0	1	0	0	0	0	769	0.778469	0.813989	0.74952	0.788839	0.78592	0.800521	0.753007	0.750916	0.754977	0.509806	0.577666	0.549679	0.455259	0.483508	0.608272	0.530359	0.28135	0.279523	0.41657	0.710764	0.703066	0.601339	0.696095	0.734896	0.647301	0.775129	0.0240001	0.523103	0.0531134
2	29845072	29846413	Urm1	1	1	0	0	0	1	0	0	1341	0.700743	0.730677	0.595401	0.737512	0.724223	0.725329	0.804704	0.79348	0.787074	0.231521	0.329706	0.33999	0.252432	0.309029	0.286226	0.23695	0.0616682	0.0838142	0.126501	0.265222	0.319869	0.265845	0.34368	0.488663	0.272666	0.733238	0.0631055	0.288412	0.0544566
2	30252705	30253586	Gm28035,Lrrc8a	0	0	1	2	0	0	0	0	881	0.581801	0.594531	0.566831	0.589577	0.647056	0.555843	0.65284	0.590911	0.669005	0.256811	0.316546	0.252414	0.201406	0.470476	0.486321	0.429575	0.246118	0.166667	0.16998	0.507763	0.396828	0.449764	0.514542	0.433112	0.414851	0.605377	0.0404819	0.256794	0.0471072
2	30413402	30413878	Crat	0	1	0	1	0	1	0	1	476	0.843577	0.871097	0.831217	0.803968	0.901816	0.93	0.867206	0.850206	0.828505	0.467764	0.39437	0.461534	0.453766	0.66131	0.679098	0.663333	0.211319	0.238215	0.30767	0.645	0.704245	0.547403	0.711923	0.648016	0.623539	0.858621	0.0389424	0.444358	0.0338141
2	30419009	30419386	Ptpa	0	0	1	1	0	1	0	0	377	0.675059	0.731255	0.683951	0.607804	0.717796	0.854938	0.649808	0.713704	0.659436	0.253583	0.234071	0.296256	0.230781	0.46652	0.432318	0.440677	0.0787037	0.0753968	0.0897436	0.37328	0.447487	0.581481	0.450537	0.491138	0.386155	0.699306	0.0698456	0.253673	0.0301195
2	30546881	30547668	Cstad	0	1	1	0	0	0	0	0	787	0.767237	0.673597	0.606298	0.655702	0.726595	0.64517	0.735735	0.747654	0.687757	0.395187	0.370983	0.403974	0.347463	0.584334	0.442874	0.549721	0.190437	0.278049	0.32897	0.445865	0.503041	0.618732	0.544362	0.609503	0.466374	0.693972	0.0536711	0.379402	0.0254553
2	30567307	30568261	Cstad	0	0	0	0	0	0	0	0	954	0.766208	0.750643	0.694603	0.806845	0.741818	0.769528	0.789206	0.750811	0.799353	0.555738	0.533622	0.455035	0.524101	0.562948	0.638521	0.674542	0.329127	0.262143	0.502215	0.371992	0.526439	0.548984	0.572567	0.589276	0.376793	0.763224	0.0342987	0.517124	0.0434622
2	30606936	30607170	Cstad	0	0	0	1	0	1	0	0	234	0.490659	0.396196	0.303197	0.453186	0.44877	0.435229	0.457029	0.470197	0.274792	0.0601719	0.24416	0.104266	0.113417	0.14255	0.300149	0.338818	0.0336292	0.0729185	0.070415	0.145833	0.211996	0.180826	0.0803959	0.0833064	0.222222	0.414362	0.0758728	0.130504	0.0792564
2	30613532	30614296	Cstad	0	0	0	0	0	0	0	1	764	0.481475	0.596807	0.500667	0.586142	0.595493	0.309136	0.633265	0.680416	0.643205	0.13695	0.13093	0.186206	0.139291	0.248452	0.227864	0.178034	0.0598765	0.0983333	0.143621	0.181761	0.321118	0.173549	0.253131	0.214771	0.168942	0.558512	0.113296	0.148344	0.0254858
2	30626064	30626455	Cstad	0	0	0	0	0	0	0	0	391	0.442219	0.588447	0.442168	0.525547	0.479623	0.486763	0.576096	0.600178	0.530289	0.166981	0.163693	0.0690071	0.103643	0.35717	0.279378	0.278542	0.0845083	0.0607143	0.0591095	0.183702	0.342212	0.269171	0.207764	0.346055	0.176281	0.519037	0.0604474	0.125831	0.0477776
2	30639582	30640471	Cstad	0	0	0	0	0	0	0	0	889	0.607558	0.616106	0.582257	0.639532	0.564211	0.667143	0.6929	0.567268	0.624721	0.128713	0.104057	0.108647	0.0478272	0.364683	0.364521	0.346857	0.07	0.0879365	0.0561617	0.350952	0.265796	0.43719	0.450958	0.426289	0.365349	0.617966	0.043862	0.0973111	0.0346831
2	30647042	30648246	Cstad	0	0	0	0	0	0	0	1	1204	0.771333	0.717879	0.785304	0.712424	0.635298	0.688823	0.719056	0.671605	0.670243	0.180845	0.21886	0.159491	0.235842	0.444166	0.390391	0.389883	0.123722	0.124827	0.143501	0.252637	0.260679	0.386276	0.397021	0.339219	0.417148	0.707996	0.0482571	0.19876	0.0348429
2	30652639	30652913	Cstad	0	0	0	0	0	0	0	0	274	0.697556	0.624122	0.719048	0.768162	0.69224	0.726455	0.519012	0.675704	0.856041	0.128042	0.137217	0.0778867	0.155213	0.305563	0.375427	0.291426	0.0361111	0.047619	0.0436508	0.133333	0.221356	0.229167	0.327778	0.483631	0.229012	0.697593	0.0929894	0.12459	0.0331176
2	30659487	30661954	Cstad	0	1	1	0	0	0	0	1	2467	0.657495	0.675904	0.620196	0.642725	0.69459	0.627029	0.710126	0.690986	0.676261	0.392768	0.419881	0.361763	0.35211	0.574853	0.545064	0.564783	0.262564	0.296819	0.312422	0.505939	0.502338	0.494076	0.495902	0.552301	0.485983	0.666146	0.0312707	0.381631	0.0308404
2	30667284	30667732	Cstad	0	0	0	0	0	0	0	0	448	0.886635	0.786518	0.797222	0.787125	0.827991	0.87124	0.81816	0.679415	0.878387	0.162562	0.186811	0.176448	0.250825	0.724119	0.676272	0.503723	0.0864198	0.0444444	0.142314	0.428645	0.553704	0.509788	0.585648	0.788215	0.455688	0.814744	0.0640099	0.194161	0.0390599
2	30669905	30670718	Cstad	0	0	0	0	1	0	0	0	813	0.49399	0.47443	0.42307	0.502255	0.504759	0.387798	0.523236	0.476382	0.597192	0.176612	0.135248	0.122866	0.100887	0.273953	0.338673	0.2805	0.126885	0.0727431	0.165424	0.246949	0.303716	0.243169	0.240972	0.237361	0.24318	0.487013	0.0594257	0.133903	0.0318211
2	30686940	30687519	Cstad	0	0	0	0	0	0	0	0	579	0.477357	0.560652	0.42423	0.511905	0.458056	0.38815	0.490278	0.577692	0.467679	0.0892944	0.0833071	0.0544683	0.0398693	0.15492	0.16785	0.115505	0.0277778	0.0343086	0.0323078	0.165731	0.34798	0.146608	0.182048	0.117573	0.111472	0.484	0.0604309	0.0667348	0.0234933
2	30716362	30717265	1700001O22Rik	0	0	0	0	0	1	0	0	903	0.378107	0.512167	0.532292	0.411688	0.41798	0.378269	0.451929	0.385289	0.436059	0.121912	0.144679	0.1241	0.103727	0.202842	0.217901	0.214445	0.0364583	0.0985863	0.0819681	0.192912	0.199107	0.185417	0.277133	0.200834	0.232688	0.433753	0.0564065	0.123604	0.0167567
2	30720419	30721238	1700001O22Rik	0	0	0	0	0	1	0	0	819	0.824718	0.829339	0.78157	0.85101	0.797032	0.849495	0.883917	0.822924	0.823347	0.636341	0.615368	0.553573	0.615325	0.834142	0.844205	0.721737	0.401524	0.560626	0.494986	0.690476	0.670459	0.791975	0.774522	0.859955	0.735606	0.829261	0.0301635	0.605152	0.0357815
2	30722053	30722272	1700001O22Rik	0	0	0	0	0	1	0	0	219	0.807629	0.747773	0.6367	0.878544	0.635428	0.787081	0.810898	0.854178	0.715222	0.117052	0.10115	0.0630349	0.0674603	0.538985	0.68876	0.63491	0	0.0440917	0.0277778	0.444967	0.374074	0.515741	0.646296	0.514065	0.437987	0.763717	0.0875114	0.0871743	0.0262002
2	30725194	30725669	1700001O22Rik	0	0	0	0	0	1	0	0	475	0.59172	0.666056	0.553526	0.744216	0.733472	0.609258	0.628213	0.707294	0.725244	0.22542	0.276094	0.184848	0.176172	0.40568	0.490329	0.396945	0.0917044	0.137568	0.11495	0.328283	0.511966	0.367247	0.356199	0.418376	0.272078	0.662111	0.0694304	0.215634	0.0456663
2	30744032	30744304	1700001O22Rik	0	0	0	0	0	0	0	0	272	0.934264	0.885051	0.837695	0.936364	0.927414	0.831382	0.909809	0.866954	0.950631	0.463636	0.444613	0.394433	0.388863	0.702198	0.673885	0.607838	0.141775	0.0778571	0.187933	0.600649	0.388788	0.746104	0.581818	0.561639	0.471048	0.897729	0.0443946	0.422886	0.0369671
2	30753384	30753576	1700001O22Rik	0	0	0	0	0	0	0	1	192	0.604383	0.754262	0.634292	0.77037	0.754189	0.709259	0.709841	0.751313	0.727625	0.335831	0.211322	0.25146	0.172177	0.327778	0.312324	0.40754	0.1125	0.0185185	0.137486	0.29574	0.196948	0.409259	0.360185	0.268519	0.318098	0.712837	0.0574333	0.242697	0.0700194
2	30758511	30759123	1700001O22Rik	0	0	0	0	0	0	0	1	612	0.561809	0.552104	0.467719	0.601587	0.553463	0.531441	0.567036	0.54598	0.673979	0.142304	0.22701	0.165621	0.144552	0.264399	0.227494	0.378968	0.0772283	0.193948	0.113442	0.30608	0.219231	0.277622	0.32877	0.221893	0.22674	0.56168	0.0552055	0.169872	0.0395132
2	30783886	30784482	1700001O22Rik	0	1	0	0	0	0	0	0	596	0.27525	0.3221	0.304762	0.406385	0.398058	0.31671	0.339963	0.328086	0.551984	0.146623	0.0766316	0.0660615	0.0811452	0.184675	0.122073	0.201521	0.0571133	0.057702	0.023416	0.112698	0.106655	0.119064	0.156061	0.0890625	0.185954	0.360367	0.0832322	0.0926153	0.0365558
2	30893288	30893722	Ptges	0	0	0	1	0	0	0	2	434	0.877778	0.812295	0.690685	0.887776	0.776359	0.775132	0.815667	0.860935	0.864478	0.499595	0.417464	0.395028	0.396342	0.752756	0.735088	0.626663	0.254101	0.224868	0.280497	0.62037	0.610541	0.656878	0.700277	0.70564	0.600777	0.817901	0.0635064	0.427108	0.0494066
2	30902432	30902980	Ptges	0	0	0	1	0	1	0	0	548	0.561393	0.667129	0.44702	0.647294	0.566452	0.537857	0.726747	0.696182	0.557197	0.209906	0.240022	0.165315	0.223109	0.39381	0.428767	0.436441	0.149747	0.147976	0.109872	0.234345	0.306741	0.322321	0.309214	0.409802	0.301049	0.600808	0.0892788	0.209588	0.0319854
2	30918060	30919095	Ptges	0	0	0	1	1	0	0	0	1035	0.817046	0.851385	0.77051	0.873756	0.81308	0.877281	0.861752	0.811867	0.903487	0.494122	0.55311	0.514937	0.518315	0.681922	0.683848	0.658197	0.396877	0.431723	0.343102	0.641069	0.664006	0.698061	0.677311	0.653889	0.67112	0.842241	0.0418172	0.520121	0.0244567
2	30985248	30985649	Usp20	0	0	1	1	0	0	0	0	401	0.461291	0.51171	0.514409	0.438702	0.432989	0.395748	0.521046	0.480653	0.476439	0.117114	0.081533	0.150579	0.0877518	0.0942698	0.146746	0.0723371	0.0418367	0.0544862	0.0650253	0.2	0.262168	0.176871	0.162843	0.180885	0.161124	0.470332	0.0424413	0.109244	0.0316243
2	31049505	31049816	Fnbp1	0	0	0	1	0	0	0	0	311	0.652421	0.673451	0.541179	0.650794	0.714603	0.734307	0.743117	0.662645	0.789286	0.156457	0.180231	0.196814	0.142798	0.27417	0.286326	0.225	0.0277778	0.0642857	0.0553114	0.628929	0.266944	0.225	0.362143	0.51119	0.322619	0.684645	0.0716839	0.169075	0.0241078
2	31068203	31068999	Fnbp1	0	0	0	1	0	0	0	0	796	0.664052	0.808146	0.749632	0.824493	0.784637	0.668594	0.827914	0.675299	0.690526	0.191935	0.236611	0.180148	0.185477	0.405173	0.434418	0.399695	0.0287879	0.00961538	0.0514436	0.572253	0.522602	0.57265	0.426686	0.389875	0.288465	0.743699	0.0697987	0.198543	0.0258324
2	31089018	31089375	Fnbp1	0	0	0	1	0	0	0	0	357	0.648973	0.725164	0.680515	0.740344	0.60857	0.705379	0.777907	0.703966	0.769821	0.228558	0.359821	0.322161	0.318315	0.597192	0.547203	0.528876	0.271958	0.214815	0.304509	0.556349	0.66746	0.458874	0.589506	0.515921	0.42754	0.706738	0.0549822	0.307214	0.0556806
2	31106845	31107804	Fnbp1	0	0	0	1	0	1	0	0	959	0.847942	0.811731	0.746364	0.74709	0.770036	0.825285	0.824256	0.810657	0.814345	0.474826	0.503518	0.470257	0.411943	0.562928	0.584642	0.53015	0.215125	0.339568	0.336341	0.476443	0.614733	0.604806	0.616943	0.697707	0.582068	0.799745	0.036326	0.465136	0.0383963
2	31119944	31120609	Fnbp1	0	0	0	1	0	0	0	0	665	0.875442	0.78326	0.694923	0.8493	0.825913	0.839542	0.854951	0.865494	0.785175	0.378329	0.573475	0.471782	0.435062	0.689863	0.687706	0.568959	0.165873	0.229349	0.35844	0.580415	0.716807	0.580187	0.692153	0.72483	0.46808	0.819333	0.0568366	0.464662	0.0820983
2	31129807	31130256	Fnbp1	0	0	0	1	0	0	0	0	449	0.62555	0.745273	0.71047	0.709788	0.717886	0.729497	0.813594	0.660305	0.850733	0.271107	0.307503	0.311626	0.303662	0.513512	0.585459	0.562439	0.200625	0.247002	0.243505	0.474603	0.477064	0.466931	0.545082	0.741524	0.355864	0.729233	0.0693689	0.298474	0.0185326
2	31135701	31136502	Fnbp1	0	0	0	1	0	0	0	0	801	0.365624	0.507327	0.319331	0.439782	0.560285	0.232468	0.419491	0.402902	0.53119	0.104581	0.170935	0.189226	0.126996	0.142156	0.252101	0.178938	0.0827839	0.056213	0.0928679	0.282474	0.224905	0.176437	0.261077	0.26054	0.19393	0.419822	0.105245	0.147934	0.0389525
2	31137226	31137937	Fnbp1	0	0	1	1	0	0	0	0	711	0.778288	0.835816	0.880917	0.866667	0.784719	0.80205	0.877144	0.871047	0.875791	0.472137	0.466304	0.551483	0.446199	0.763967	0.676912	0.627563	0.288608	0.230357	0.363449	0.823443	0.68456	0.65724	0.767108	0.685785	0.702992	0.841382	0.0423007	0.484031	0.0463204
2	31162142	31162435	Gpr107	0	0	0	1	0	0	0	0	293	0.618015	0.570573	0.503307	0.487995	0.551099	0.522663	0.490843	0.640003	0.57874	0.0663003	0.178325	0.0962555	0.104183	0.174176	0.326115	0.232063	0.0545455	0.0634921	0.186632	0.484877	0.149559	0.357892	0.309848	0.366701	0.372084	0.551471	0.0550333	0.111266	0.0475897
2	31164823	31165862	Gpr107	0	0	0	1	0	0	0	0	1039	0.630913	0.672134	0.592612	0.699524	0.586465	0.686349	0.752356	0.71611	0.630783	0.244321	0.272743	0.33307	0.225317	0.627292	0.592104	0.481688	0.105859	0.242976	0.176464	0.525198	0.505476	0.575671	0.590476	0.571241	0.438687	0.663027	0.0566209	0.268863	0.0470324
2	31169030	31169377	Gpr107	0	0	0	1	1	0	0	0	347	0.884797	0.906837	0.748457	0.911897	0.917455	0.965608	0.929068	0.867525	0.936279	0.410805	0.60745	0.437677	0.435619	0.414029	0.64162	0.423104	0.240741	0.205519	0.227574	0.72381	0.664803	0.78488	0.784314	0.783995	0.646128	0.896436	0.0623452	0.472888	0.0905353
2	31205753	31207723	Gpr107	0	0	0	1	1	0	0	0	1970	0.756101	0.778405	0.741467	0.792496	0.764996	0.711348	0.742699	0.757919	0.798731	0.489848	0.47303	0.566251	0.484473	0.68737	0.645493	0.709441	0.297123	0.423095	0.410004	0.672581	0.588031	0.593998	0.672524	0.647142	0.621074	0.760462	0.0272654	0.5034	0.0424831
2	31418150	31418958	Hmcn2	0	0	0	1	0	0	0	0	808	0.793204	0.807222	0.725191	0.824337	0.773118	0.749228	0.834513	0.799906	0.749913	0.515411	0.531228	0.494361	0.520264	0.719265	0.713915	0.734239	0.47808	0.379079	0.520227	0.526391	0.682112	0.743168	0.743585	0.616259	0.514991	0.78407	0.0370868	0.515316	0.0154577
2	31808472	31809075	Qrfp	0	0	0	1	0	0	0	1	603	0.784856	0.746195	0.504421	0.824857	0.765669	0.49386	0.835937	0.73859	0.866719	0.403334	0.409345	0.209976	0.298227	0.261521	0.206615	0.283835	0.0654762	0.0688095	0.128652	0.274339	0.250451	0.227381	0.438294	0.335902	0.219107	0.729011	0.137008	0.33022	0.0950238
2	31858744	31860136	Fibcd1	0	0	0	0	0	0	0	0	1392	0.755728	0.826299	0.755022	0.815949	0.821152	0.769345	0.839953	0.774735	0.7868	0.424152	0.378455	0.26639	0.313038	0.675684	0.677289	0.69562	0.144348	0.072534	0.138206	0.447874	0.45973	0.516073	0.689371	0.508588	0.534657	0.793887	0.032382	0.345509	0.0697242
2	31876492	31876803	Lamc3	0	0	0	0	0	0	0	0	311	0.787992	0.78671	0.677171	0.872688	0.799247	0.877309	0.870569	0.77403	0.849249	0.375433	0.568843	0.356606	0.437376	0.645813	0.614153	0.567718	0.178614	0.146111	0.302081	0.503463	0.512313	0.560829	0.644372	0.583701	0.670763	0.810551	0.0649485	0.434564	0.0959387
2	31881215	31882204	Lamc3	0	0	0	0	0	0	0	0	989	0.488733	0.456213	0.471322	0.447274	0.500668	0.464238	0.535061	0.503218	0.52826	0.210582	0.255149	0.231726	0.202042	0.31307	0.360037	0.290987	0.216991	0.159091	0.142857	0.309343	0.337201	0.283993	0.364358	0.331494	0.150974	0.488332	0.0311027	0.224875	0.0237281
2	32038492	32038960	Nup214	0	0	0	1	1	0	0	0	468	0.394732	0.431195	0.302411	0.415153	0.480568	0.255026	0.323219	0.437539	0.417935	0.0597953	0.0457135	0.0992226	0.0666667	0.128001	0.23499	0.177022	0.0123457	0.0148148	0.0274286	0.351543	0.444168	0.279894	0.364248	0.251899	0.222222	0.384198	0.0738591	0.0678495	0.0226609
2	32061891	32062655	Fam78a	0	0	0	1	0	0	0	0	764	0.336518	0.312665	0.28003	0.361795	0.310961	0.284911	0.320778	0.327522	0.351476	0.0457217	0.057178	0.0261744	0.0248935	0.239468	0.263518	0.268236	0.0802381	0.0493939	0.0510061	0.0133333	0.18045	0.201372	0.230521	0.227156	0.152207	0.320739	0.0274478	0.0384919	0.0156852
2	32077872	32078251	Fam78a	0	0	0	1	0	1	0	0	379	0.772929	0.778942	0.753231	0.875253	0.753792	0.821509	0.806437	0.771903	0.812302	0.442049	0.474534	0.373631	0.491227	0.585654	0.595534	0.636942	0.325379	0.188889	0.33902	0.6	0.662839	0.552132	0.709969	0.717172	0.694269	0.794033	0.0391889	0.445361	0.0519964
2	32105129	32105403	Plpp7	0	0	0	1	0	0	0	0	274	0.898155	0.924427	0.717074	0.738757	0.889637	0.71627	0.862003	0.883947	0.913628	0.578646	0.606157	0.446782	0.651047	0.648171	0.763392	0.541225	0.377806	0.414683	0.489059	0.401587	0.487939	0.481007	0.641204	0.562514	0.501828	0.838211	0.087644	0.570658	0.0878099
2	32152696	32154668	Prrc2b	0	1	1	1	0	1	0	0	1972	0.463978	0.548464	0.395204	0.547958	0.513342	0.390946	0.523824	0.444755	0.502604	0.0769561	0.131724	0.105231	0.0619049	0.281061	0.32952	0.288921	0.0299892	0.0585859	0.0550541	0.263697	0.256334	0.203174	0.258191	0.24073	0.211753	0.481231	0.0606784	0.0939542	0.0309292
2	32156814	32159374	Prrc2b	0	0	0	1	0	0	0	1	2560	0.846199	0.82007	0.795198	0.85002	0.81446	0.834941	0.839618	0.850101	0.869666	0.507323	0.525628	0.518967	0.503793	0.690418	0.676575	0.688729	0.343124	0.370373	0.409928	0.782478	0.722796	0.665179	0.723887	0.734055	0.657911	0.835586	0.022439	0.513928	0.0101423
2	32164593	32165592	Prrc2b	0	0	0	1	0	0	0	0	999	0.679962	0.639891	0.618546	0.661996	0.674265	0.614137	0.731083	0.698199	0.623764	0.326565	0.328785	0.3254	0.30284	0.551278	0.503875	0.391669	0.127951	0.16237	0.25205	0.373559	0.483329	0.606345	0.465365	0.515481	0.445196	0.660205	0.0397754	0.320897	0.0121199
2	32174493	32175012	Prrc2b	0	0	0	1	0	1	0	0	519	0.752052	0.833082	0.757977	0.831308	0.793418	0.692342	0.836356	0.843083	0.814815	0.214821	0.334527	0.302718	0.276834	0.553599	0.630296	0.577093	0.106322	0.129726	0.0795223	0.708069	0.689214	0.719088	0.67963	0.729524	0.461053	0.794937	0.0511613	0.282225	0.0507536
2	32315563	32316331	Dnm1	0	0	1	1	0	1	0	0	768	0.741385	0.768759	0.578816	0.783138	0.782553	0.593451	0.737264	0.719979	0.769272	0.411772	0.475533	0.326862	0.356346	0.527849	0.594335	0.452601	0.133583	0.198657	0.228119	0.520513	0.375	0.420788	0.489061	0.500685	0.496187	0.719402	0.0785845	0.392628	0.065527
2	32428070	32428893	Slc25a25	0	0	0	1	0	1	0	0	823	0.404371	0.412603	0.316781	0.435106	0.343644	0.296349	0.348679	0.353679	0.401203	0.192904	0.152172	0.161125	0.137505	0.257161	0.173761	0.177556	0.0744444	0.13952	0.0797607	0.479151	0.285552	0.294315	0.260771	0.234684	0.170794	0.368046	0.0472317	0.160927	0.0234363
2	32430776	32431415	Slc25a25	0	0	0	1	0	1	3	0	639	0.88489	0.918506	0.880688	0.862564	0.871421	0.921667	0.893742	0.912211	0.899658	0.565602	0.624532	0.550041	0.442734	0.748146	0.750979	0.800255	0.225457	0.403519	0.333873	0.722937	0.620873	0.761869	0.820238	0.832956	0.746641	0.893927	0.0208804	0.545727	0.0757879
2	32438955	32439685	Slc25a25	0	0	0	1	0	0	0	0	730	0.746068	0.816578	0.780207	0.778504	0.778837	0.766389	0.820159	0.733633	0.770184	0.286668	0.355154	0.337462	0.386591	0.604852	0.642243	0.621224	0.192538	0.115079	0.158767	0.598333	0.695228	0.684873	0.523182	0.743081	0.449008	0.776729	0.0283746	0.341469	0.0418028
2	32501803	32503900	Fam102a	0	0	0	0	1	0	0	0	2097	0.510257	0.501031	0.404487	0.573896	0.521098	0.452726	0.633874	0.528102	0.552087	0.166397	0.250117	0.201129	0.180104	0.427601	0.499456	0.355588	0.103297	0.11099	0.15026	0.38826	0.36975	0.311539	0.372623	0.414294	0.274692	0.519729	0.0664188	0.199437	0.0366824
2	32539487	32539941	Fam102a	0	0	1	1	0	1	0	0	454	0.621464	0.608904	0.413136	0.482716	0.582132	0.43664	0.629718	0.667507	0.732804	0.237522	0.273005	0.25285	0.224958	0.468218	0.496309	0.359209	0.14087	0.131481	0.160341	0.63545	0.492593	0.316799	0.46811	0.395154	0.451299	0.575003	0.108209	0.247084	0.0207052
2	32556124	32556626	Fam102a	0	0	0	1	0	0	0	0	502	0.448578	0.706893	0.421251	0.678648	0.572038	0.417536	0.628735	0.591269	0.524466	0.142995	0.171939	0.203372	0.177013	0.433292	0.41975	0.365069	0.119444	0.154938	0.0862193	0.273504	0.386728	0.31936	0.353697	0.349744	0.279012	0.554379	0.108652	0.17383	0.024747
2	32589424	32589780	St6galnac4	0	0	1	1	0	0	0	0	356	0.738027	0.745328	0.697575	0.76649	0.67585	0.777778	0.772468	0.786127	0.7723	0.366485	0.424598	0.532605	0.343167	0.387116	0.477844	0.296072	0.100529	0.243134	0.291211	0.476235	0.672531	0.630952	0.472399	0.499084	0.40463	0.747994	0.0382857	0.416714	0.0845083
2	32609159	32609696	St6galnac6	0	1	1	1	0	1	0	0	537	0.604674	0.761136	0.552343	0.651961	0.658498	0.621875	0.782079	0.740901	0.627893	0.30265	0.255194	0.191826	0.193423	0.35922	0.435344	0.393049	0.0892157	0.154762	0.228461	0.528546	0.472632	0.431209	0.449301	0.497718	0.423256	0.666818	0.0778305	0.235773	0.053462
2	32627616	32629010	Ak1	0	0	0	1	0	1	1	1	1394	0.7055	0.775843	0.686587	0.799385	0.747076	0.735407	0.829498	0.765764	0.760342	0.305515	0.385849	0.376038	0.275392	0.653013	0.682601	0.566334	0.202028	0.253661	0.313827	0.403641	0.663206	0.604785	0.592075	0.596573	0.472302	0.756156	0.0442493	0.335698	0.0538217
2	32636730	32637159	Ak1	0	0	0	0	0	0	0	0	429	0.862036	0.946927	0.853836	0.981481	0.86761	0.90463	0.910507	0.902476	0.909331	0.649579	0.758073	0.589475	0.52274	0.820749	0.902868	0.825373	0.332099	0.346021	0.496884	0.811111	0.799327	0.833204	0.838349	0.759921	0.898148	0.904315	0.0411101	0.629967	0.0998883
2	32640643	32641240	Eng	0	0	0	0	0	0	0	0	597	0.437097	0.380106	0.422318	0.370683	0.456593	0.397354	0.403434	0.443263	0.471673	0.119363	0.104305	0.112216	0.11929	0.160079	0.260647	0.193219	0.0434343	0.0421076	0.116138	0.145833	0.255688	0.171113	0.221517	0.185633	0.256331	0.42028	0.0347459	0.113793	0.00715899
2	32644134	32644549	Eng	0	0	0	0	0	0	0	0	415	0.748457	0.786899	0.69596	0.921465	0.763696	0.799158	0.8846	0.819242	0.839791	0.322146	0.319482	0.3665	0.404942	0.625834	0.706531	0.546474	0.129487	0.225926	0.188536	0.630223	0.569865	0.705908	0.722575	0.570462	0.572222	0.806585	0.069323	0.353268	0.0406421
2	32653045	32656267	Eng	0	0	0	1	0	2	0	0	3222	0.550807	0.53576	0.554944	0.608637	0.529326	0.492284	0.592438	0.538641	0.552482	0.313922	0.294378	0.324943	0.267988	0.374608	0.394638	0.375645	0.146936	0.176599	0.170855	0.462408	0.423076	0.411233	0.425463	0.431953	0.463745	0.550591	0.0342012	0.300308	0.0249799
2	32665074	32666032	Eng	0	0	0	1	0	0	0	0	958	0.788087	0.750435	0.788056	0.754775	0.735258	0.78119	0.722297	0.751818	0.748552	0.236966	0.239661	0.337361	0.202043	0.24799	0.252153	0.286046	0.0625	0.055754	0.0820175	0.437573	0.529492	0.537698	0.457547	0.646537	0.508987	0.75783	0.0232732	0.254008	0.0581505
2	32688391	32688627	Fpgs	0	0	0	1	0	0	0	0	236	0.958385	0.94033	0.949735	0.908443	0.949974	0.971781	0.961048	0.976756	0.943613	0.64576	0.848148	0.773449	0.656224	0.874244	0.850209	0.827237	0.37985	0.426768	0.364492	0.85776	0.919312	0.921958	0.931121	0.941107	0.912522	0.951118	0.0201021	0.730895	0.0972676
2	32740901	32742049	6330409D20Rik,Sh2d3c	1	2	0	2	0	1	1	0	1148	0.750021	0.888685	0.84173	0.932923	0.809847	0.827134	0.896154	0.867086	0.89648	0.203719	0.357307	0.258122	0.234385	0.257911	0.302434	0.193014	0.0703612	0.124452	0.114523	0.571475	0.722709	0.528766	0.510805	0.609248	0.35336	0.856673	0.0556255	0.263383	0.0664582
2	32766931	32767522	Ttc16	0	0	0	1	0	0	0	1	591	0.479689	0.455618	0.437454	0.553297	0.455049	0.368312	0.54908	0.520337	0.58702	0.168221	0.192609	0.181581	0.198857	0.294076	0.282488	0.290446	0.14908	0.203105	0.179075	0.232377	0.144938	0.32702	0.354274	0.278698	0.15202	0.48954	0.0688362	0.185317	0.0134504
2	32771666	32772236	Ttc16	0	0	1	1	0	0	0	1	570	0.630112	0.612236	0.619444	0.602222	0.500589	0.695265	0.732131	0.635112	0.57037	0.28026	0.286866	0.259203	0.280091	0.241118	0.351199	0.384953	0.109903	0.12254	0.146667	0.397778	0.290031	0.348413	0.33082	0.391937	0.375909	0.621942	0.0667396	0.276605	0.0120224
2	32877230	32878416	Fam129b	0	1	0	1	0	1	0	0	1186	0.601174	0.605991	0.548418	0.618517	0.667657	0.615983	0.73435	0.587032	0.574143	0.154187	0.0895101	0.155059	0.0394361	0.589509	0.599736	0.531622	0.0583333	0.0457702	0.12002	0.349176	0.446164	0.395452	0.402084	0.35374	0.341667	0.617029	0.0549435	0.109548	0.0559199
2	32880937	32881562	Fam129b	0	0	0	1	0	0	0	0	625	0.594195	0.642978	0.713922	0.608586	0.525172	0.643651	0.584615	0.634066	0.585173	0.224585	0.254693	0.249896	0.26964	0.51625	0.386524	0.549796	0.158333	0.129654	0.169969	0.392208	0.467405	0.50002	0.532448	0.533274	0.470164	0.614706	0.0525687	0.249704	0.018738
2	32888034	32888556	Fam129b	0	0	0	1	0	1	0	0	522	0.531772	0.529613	0.489524	0.528889	0.479714	0.500833	0.646848	0.517513	0.587262	0.0591479	0.0692272	0.111827	0.0660623	0.458458	0.411906	0.497894	0.03	0.0325	0.025	0.256825	0.333221	0.30421	0.413912	0.281591	0.298846	0.534663	0.0523388	0.0765662	0.0238812
2	32888840	32890305	Fam129b	0	0	0	1	0	1	0	0	1465	0.724912	0.672544	0.697943	0.704424	0.698183	0.64245	0.71608	0.634145	0.743384	0.31851	0.356179	0.356277	0.378107	0.567397	0.601388	0.598428	0.327496	0.303662	0.290107	0.534967	0.53418	0.565686	0.581534	0.579388	0.508727	0.692674	0.0365859	0.352268	0.0247564
2	32895707	32896953	Fam129b	0	0	0	1	0	0	0	0	1246	0.628804	0.702172	0.602534	0.765733	0.732047	0.689386	0.76689	0.701956	0.678312	0.29568	0.336497	0.305509	0.342932	0.632696	0.568661	0.549502	0.185271	0.204715	0.234497	0.518627	0.52034	0.481852	0.617138	0.573482	0.501634	0.696426	0.055753	0.320155	0.0230896
2	32906476	32908002	Fam129b	0	0	0	1	0	0	0	0	1526	0.77373	0.859156	0.761742	0.806861	0.795808	0.812444	0.867635	0.824039	0.823978	0.424695	0.533795	0.500797	0.457867	0.796362	0.762923	0.679148	0.237966	0.326629	0.310486	0.770772	0.70042	0.693315	0.728716	0.692283	0.554978	0.813932	0.0350943	0.479289	0.0478636
2	32908395	32909178	Fam129b	0	0	0	1	0	1	0	0	783	0.907338	0.900088	0.818474	0.935784	0.843549	0.855443	0.876445	0.862212	0.886087	0.202465	0.190823	0.188965	0.184447	0.646751	0.652782	0.706109	0.132965	0.044397	0.0633991	0.639795	0.672263	0.755979	0.793233	0.792304	0.648812	0.876158	0.0357302	0.191675	0.00767542
2	33168876	33170266	Ralgps1	0	0	0	1	1	0	0	0	1390	0.762056	0.737104	0.601034	0.758121	0.713135	0.694361	0.78511	0.703653	0.774721	0.333072	0.300736	0.320152	0.352642	0.508213	0.491832	0.54108	0.211591	0.338416	0.302098	0.413659	0.381174	0.557546	0.565333	0.50602	0.485305	0.725477	0.0565717	0.326651	0.021837
2	33173033	33173592	Ralgps1	0	0	0	1	1	0	0	0	559	0.468503	0.504679	0.421033	0.633441	0.587505	0.524434	0.59237	0.52601	0.493474	0.0693122	0.113937	0.0571651	0.0616576	0.170942	0.198507	0.211643	0.027972	0.0403263	0.0371517	0.150305	0.173843	0.283566	0.23486	0.235028	0.196886	0.527939	0.0666488	0.075518	0.026099
2	33179455	33180255	Ralgps1	0	0	0	1	0	0	0	0	800	0.908121	0.793047	0.807626	0.85723	0.840922	0.813123	0.903009	0.834782	0.861702	0.470151	0.594839	0.415965	0.392964	0.833462	0.77645	0.729771	0.26511	0.246773	0.316966	0.621245	0.703963	0.654475	0.632157	0.760379	0.500539	0.846618	0.0402916	0.46848	0.0902401
2	33200203	33200949	Ralgps1	0	0	0	1	0	0	0	0	746	0.823902	0.782208	0.779744	0.823369	0.770978	0.877126	0.872666	0.857152	0.920645	0.499007	0.504315	0.343336	0.387941	0.676204	0.645476	0.659783	0.247225	0.223812	0.319148	0.507568	0.6339	0.692994	0.731349	0.73849	0.601005	0.834199	0.0514913	0.43365	0.0806456
2	33216336	33217682	Angptl2,Ralgps1	0	0	0	2	0	1	0	0	1346	0.625357	0.693284	0.605687	0.676776	0.663521	0.68751	0.753216	0.637719	0.753674	0.110305	0.130823	0.103005	0.0783313	0.419227	0.397472	0.42809	0.0863209	0.0454439	0.0802094	0.20097	0.231378	0.355223	0.339558	0.331138	0.174599	0.677416	0.0518884	0.105616	0.021669
2	33575562	33575774	Lmx1b	0	0	0	1	0	0	0	0	212	0.662644	0.64362	0.553616	0.818254	0.774098	0.718827	0.648354	0.624507	0.662037	0.291779	0.430199	0.31129	0.314551	0.416962	0.417038	0.423655	0.154364	0.259259	0.241597	0.187963	0.32197	0.455688	0.553704	0.42963	0.339683	0.67844	0.0801995	0.336955	0.0629707
2	33592800	33593468	Lmx1b	0	0	0	1	0	0	0	0	668	0.813224	0.771239	0.819426	0.894231	0.757777	0.868498	0.827933	0.782282	0.762843	0.505359	0.586317	0.508288	0.459736	0.519877	0.523453	0.63842	0.28818	0.21221	0.377868	0.37677	0.57094	0.621445	0.618343	0.623776	0.447161	0.810828	0.0476358	0.514925	0.0525302
2	33604461	33605068	Lmx1b	0	0	0	1	0	0	0	0	607	0.778473	0.769244	0.65723	0.807937	0.648737	0.780644	0.743272	0.722023	0.719364	0.371316	0.345678	0.29219	0.312548	0.674982	0.709019	0.646406	0.175752	0.110149	0.10752	0.265344	0.419126	0.446154	0.426818	0.603704	0.518519	0.736325	0.05525	0.330433	0.0350534
2	33637854	33639079	Lmx1b	0	1	0	1	0	0	0	0	1225	0.539782	0.541417	0.578079	0.455854	0.576022	0.468884	0.539109	0.503656	0.570968	0.144284	0.150004	0.129168	0.0988688	0.347009	0.346592	0.48072	0.057963	0.109432	0.0486167	0.167941	0.21348	0.211884	0.243378	0.297586	0.27874	0.530419	0.0451971	0.130581	0.0228962
2	33689592	33689790	Mvb12b	0	0	0	0	0	0	0	1	198	0.757073	0.738747	0.634957	0.840476	0.748766	0.757602	0.685671	0.76381	0.743417	0.614084	0.511048	0.458427	0.461232	0.502528	0.588652	0.493566	0.128391	0.45303	0.414915	0.439719	0.586075	0.224242	0.349387	0.634062	0.572541	0.741169	0.0562663	0.511198	0.0727253
2	33705817	33706242	Mvb12b	0	0	0	0	0	0	0	0	425	0.771976	0.76361	0.737312	0.773912	0.741206	0.788008	0.711171	0.769226	0.791506	0.449707	0.502584	0.355044	0.38692	0.526921	0.501502	0.620539	0.146297	0.223203	0.343713	0.268182	0.347054	0.286425	0.519036	0.497588	0.459757	0.760881	0.0261185	0.423564	0.0657404
2	33753593	33754380	Mvb12b	0	0	0	1	0	0	0	0	787	0.545645	0.525854	0.493934	0.481101	0.589963	0.463702	0.560177	0.611601	0.60257	0.0932815	0.11475	0.132142	0.0827783	0.407295	0.349092	0.334757	0.0575893	0.0526042	0.0667468	0.399784	0.412188	0.197696	0.325521	0.215079	0.204254	0.541616	0.0542749	0.105738	0.0220658
2	33760652	33760839	Mvb12b	0	0	0	1	0	0	0	0	187	0.843908	0.963489	0.917769	0.878283	0.841156	0.924868	0.896457	0.945774	0.910104	0.594208	0.672393	0.783102	0.596883	0.876402	0.870328	0.796226	0.59612	0.419893	0.437585	0.864618	0.940741	0.927778	0.836905	0.816029	0.573818	0.902423	0.0421348	0.661646	0.0887113
2	33772564	33772999	Mvb12b	0	0	0	1	0	0	0	0	435	0.691518	0.738544	0.747056	0.712278	0.725726	0.777337	0.779651	0.780378	0.858369	0.353106	0.513894	0.50005	0.503647	0.458923	0.459668	0.389896	0.162318	0.121296	0.200221	0.405138	0.496186	0.551467	0.513596	0.521499	0.525705	0.756762	0.0493127	0.467674	0.0766036
2	33785482	33785771	Mvb12b	0	0	0	1	0	0	0	0	289	0.728895	0.894607	0.674115	0.929714	0.858267	0.724074	0.865233	0.840238	0.92967	0.592423	0.373894	0.341388	0.345193	0.724788	0.636613	0.636328	0.123723	0.156222	0.243119	0.438945	0.511841	0.519907	0.756502	0.717284	0.520767	0.827202	0.0947816	0.413225	0.120344
2	33810456	33810815	Mvb12b	0	0	0	1	0	0	0	0	359	0.936442	0.963334	0.889141	0.950617	0.926575	0.939153	0.959421	0.958133	0.919974	0.677553	0.473935	0.584069	0.628999	0.871329	0.786293	0.847483	0.473545	0.587963	0.425071	0.788183	0.933586	0.82225	0.887963	0.901235	0.80291	0.938088	0.0237475	0.591139	0.0869625
2	33843507	33845026	Mvb12b	0	0	0	1	0	0	0	0	1519	0.663144	0.675357	0.68564	0.719503	0.70472	0.666388	0.724379	0.64559	0.581674	0.267752	0.251448	0.303355	0.287773	0.535781	0.572284	0.4538	0.16376	0.242947	0.244001	0.456027	0.446847	0.418538	0.60101	0.439339	0.42227	0.674044	0.0435841	0.277582	0.0227136
2	33875603	33877003	Mvb12b	0	0	0	1	0	0	0	0	1400	0.887202	0.874178	0.866362	0.879109	0.846642	0.897351	0.874541	0.876044	0.892648	0.534958	0.641815	0.510706	0.411899	0.779523	0.842237	0.835808	0.208166	0.340449	0.362514	0.790996	0.763198	0.775514	0.807605	0.811886	0.711294	0.87712	0.0150712	0.524845	0.0944122
2	33878371	33878992	Mvb12b	0	0	0	1	0	0	0	0	621	0.80159	0.657189	0.69884	0.781838	0.611356	0.727126	0.745218	0.700518	0.690795	0.228647	0.294389	0.304419	0.307793	0.551278	0.657319	0.555389	0.148397	0.0899573	0.171952	0.604976	0.494498	0.551077	0.543384	0.612632	0.524978	0.712719	0.0592868	0.283812	0.0372147
2	33919752	33920591	Mvb12b	0	0	0	0	0	0	0	0	839	0.718365	0.788004	0.738809	0.804229	0.820512	0.76808	0.848808	0.814166	0.803308	0.10776	0.226215	0.138229	0.0862826	0.568238	0.573082	0.572781	0.0671717	0.0289855	0.0645635	0.286784	0.338733	0.28744	0.457152	0.424453	0.265342	0.789365	0.0412094	0.139622	0.0615375
2	33924429	33925000	Mvb12b	0	0	0	0	0	0	0	0	571	0.867336	0.845073	0.770547	0.92284	0.81912	0.910979	0.93722	0.877211	0.917249	0.623789	0.729225	0.620956	0.638806	0.725576	0.782318	0.780915	0.593198	0.461376	0.567333	0.708689	0.77275	0.845855	0.87037	0.867725	0.663636	0.874175	0.0550291	0.653194	0.051289
2	33966126	33967125	Mvb12b	1	2	0	0	0	0	0	2	999	0.663888	0.772758	0.720033	0.761458	0.776824	0.748028	0.804049	0.785516	0.796685	0.205474	0.334719	0.282372	0.215063	0.500892	0.477814	0.373511	0.133112	0.0598837	0.112752	0.297032	0.298043	0.249566	0.389671	0.339812	0.373893	0.758804	0.0438042	0.259407	0.0607577
2	33981803	33983577	Mvb12b	0	0	0	0	1	0	0	0	1774	0.768816	0.763453	0.744849	0.73199	0.705303	0.787766	0.765039	0.767499	0.731944	0.520289	0.54116	0.482154	0.512405	0.574105	0.672608	0.598591	0.400986	0.411749	0.400025	0.445566	0.566931	0.618047	0.637004	0.627809	0.544887	0.751851	0.0253418	0.514002	0.0244535
2	34027101	34028021	Mvb12b	0	0	0	0	0	0	0	1	920	0.699962	0.798048	0.788537	0.79318	0.725549	0.833753	0.753274	0.762188	0.758739	0.438113	0.519367	0.378853	0.396922	0.595645	0.459665	0.509816	0.319683	0.309524	0.365315	0.602685	0.4036	0.482129	0.616681	0.536597	0.495886	0.768137	0.0403881	0.433314	0.0624995
2	34031071	34031689	Pbx3	0	0	0	0	0	0	0	0	618	0.580898	0.618219	0.505436	0.702809	0.590212	0.759177	0.694397	0.626083	0.636277	0.239974	0.307269	0.232787	0.250779	0.344867	0.281085	0.36185	0.149524	0.0687229	0.217268	0.224058	0.458969	0.292203	0.445231	0.386981	0.339881	0.634834	0.0755219	0.257702	0.033862
2	34620712	34620998	Mapkap1	0	0	0	1	0	0	0	0	286	0.644029	0.652987	0.705756	0.532937	0.660019	0.36045	0.711065	0.658268	0.775012	0.338553	0.309828	0.296572	0.347117	0.538694	0.428893	0.57486	0.0407407	0.295944	0.142593	0.429101	0.483001	0.509576	0.600715	0.452354	0.537037	0.633391	0.121315	0.323017	0.0237732
2	34622604	34622891	Mapkap1	0	0	0	1	0	0	0	0	287	0.186909	0.379279	0.279982	0.268454	0.360389	0.306058	0.430367	0.35649	0.27402	0.0412015	0.0669824	0.0415894	0.00766284	0.188142	0.236192	0.189636	0.0568563	0.0407407	0.0567784	0.352646	0.317155	0.189727	0.190344	0.222663	0.203704	0.315772	0.0731241	0.039359	0.0243315
2	34644968	34645449	Mapkap1	0	0	0	0	0	0	0	1	481	0.660233	0.670463	0.644039	0.571363	0.654594	0.694444	0.573932	0.630682	0.774355	0.346059	0.461407	0.240682	0.271332	0.394026	0.387652	0.396326	0.0539177	0.247222	0.185587	0.33379	0.280503	0.338889	0.425627	0.520267	0.268449	0.652678	0.0615409	0.32987	0.0982264
2	34873958	34875312	Cutal,Psmd5	0	0	1	2	0	1	3	0	1354	0.493505	0.492711	0.501785	0.547338	0.467554	0.353464	0.502305	0.505307	0.484173	0.161465	0.172075	0.134578	0.138691	0.270604	0.34183	0.289613	0.0432266	0.0326247	0.0918287	0.222258	0.195986	0.188314	0.227174	0.256795	0.237555	0.483127	0.0531348	0.151702	0.0180082
2	34965588	34966799	Traf1	0	0	0	0	0	0	0	1	1211	0.720623	0.691493	0.585972	0.734354	0.653118	0.610607	0.754932	0.690141	0.693139	0.352377	0.415346	0.359386	0.436883	0.527913	0.510697	0.465572	0.240973	0.266613	0.281276	0.583248	0.503726	0.482691	0.528837	0.48477	0.531139	0.681598	0.055883	0.390998	0.0415896
2	35502898	35503850	Ggta1	0	0	0	0	0	0	0	0	952	0.485553	0.499688	0.506449	0.559821	0.555951	0.548022	0.593754	0.479311	0.439101	0.119189	0.214517	0.249419	0.224393	0.432742	0.42872	0.513632	0.166679	0.186537	0.130582	0.287374	0.294649	0.397751	0.493258	0.373993	0.33754	0.518628	0.0488223	0.20188	0.0570506
2	35581081	35581603	Dab2ip	1	1	0	1	0	1	0	0	522	0.317609	0.305422	0.415397	0.453492	0.403231	0.213081	0.348884	0.296736	0.255613	0.0837134	0.039652	0.0469744	0.0450851	0.137432	0.0972593	0.105249	0.0602646	0.0534127	0.0689938	0.173386	0.025	0.142912	0.135714	0.161544	0.059127	0.334385	0.0783876	0.0538562	0.0201453
2	35588176	35588773	Dab2ip	0	0	0	1	0	0	0	0	597	0.617046	0.611019	0.577469	0.4537	0.589297	0.590113	0.646819	0.567883	0.611895	0.316794	0.386412	0.249779	0.276332	0.440135	0.546697	0.57189	0.174887	0.228175	0.254845	0.368197	0.223498	0.305499	0.377984	0.383763	0.345084	0.585027	0.0546385	0.30733	0.0594882
2	35609726	35610572	Dab2ip	0	0	0	1	0	0	0	1	846	0.447582	0.600653	0.496648	0.513736	0.51533	0.464054	0.577596	0.589733	0.453755	0.159655	0.19767	0.166895	0.143639	0.291961	0.30109	0.295615	0.103963	0.101923	0.125583	0.323485	0.332051	0.237973	0.243813	0.382863	0.284824	0.517676	0.0591667	0.166965	0.0226593
2	35612791	35614852	Dab2ip	0	0	0	1	0	0	0	0	2061	0.655036	0.612497	0.526684	0.644457	0.597112	0.557428	0.66722	0.58807	0.640514	0.318983	0.28448	0.33364	0.289884	0.555534	0.538929	0.555344	0.219386	0.302882	0.332873	0.462083	0.430043	0.478802	0.524697	0.500894	0.446085	0.609891	0.0471422	0.306747	0.0234743
2	35617304	35617784	Dab2ip	0	0	0	1	0	0	0	1	480	0.841667	0.776597	0.837935	0.787481	0.787705	0.800807	0.858559	0.827369	0.907066	0.322086	0.258431	0.18514	0.257776	0.68849	0.768435	0.758773	0.140212	0.210269	0.231169	0.548398	0.650656	0.679882	0.773044	0.715972	0.65954	0.825021	0.0418905	0.255858	0.0559686
2	35619970	35620836	Dab2ip	0	1	0	1	0	1	0	0	866	0.638788	0.582315	0.524823	0.59283	0.569328	0.513918	0.543983	0.537058	0.58627	0.0921033	0.153733	0.0947338	0.105634	0.353756	0.356502	0.345185	0.0685714	0.0985714	0.0646825	0.450706	0.418968	0.429816	0.454663	0.395952	0.35643	0.565479	0.039424	0.111551	0.028725
2	35623389	35624034	Dab2ip	0	1	0	1	0	1	0	0	645	0.85467	0.853507	0.679403	0.901559	0.771776	0.927211	0.941078	0.877887	0.874387	0.538039	0.596838	0.606723	0.584586	0.843566	0.85893	0.863086	0.278139	0.351551	0.339763	0.745376	0.637487	0.762005	0.841552	0.879221	0.646934	0.853498	0.0817265	0.581547	0.0303853
2	35627357	35628174	Dab2ip	0	0	0	1	0	0	0	0	817	0.675688	0.788968	0.787998	0.849603	0.705326	0.715737	0.826535	0.742638	0.77247	0.140431	0.23744	0.150282	0.167868	0.667175	0.663376	0.632907	0.110761	0.036839	0.126935	0.332563	0.378058	0.566361	0.566425	0.566251	0.469328	0.762774	0.0575796	0.174005	0.0437861
2	35662645	35663449	Dab2ip	0	1	0	1	0	1	0	0	804	0.852651	0.816521	0.773869	0.85481	0.852047	0.816238	0.842648	0.801064	0.801388	0.258429	0.344738	0.278677	0.275638	0.705654	0.619017	0.659365	0.105333	0.106667	0.124262	0.45671	0.416619	0.480619	0.58132	0.59518	0.494466	0.823471	0.0286545	0.289371	0.0379729
2	35677697	35678704	Dab2ip	0	0	0	1	0	0	0	1	1007	0.368865	0.388594	0.374433	0.427682	0.334004	0.32619	0.42038	0.327266	0.280417	0.114826	0.118302	0.0935809	0.111613	0.3046	0.28798	0.288956	0.0656746	0.0365079	0.0646259	0.234467	0.219728	0.185606	0.15377	0.185375	0.141636	0.36087	0.0481511	0.10958	0.0110106
2	35690201	35692140	Dab2ip	0	0	0	1	0	1	1	0	1939	0.706688	0.802715	0.643419	0.805772	0.760454	0.817572	0.798301	0.800402	0.819098	0.471378	0.503323	0.476409	0.464789	0.728782	0.725666	0.697782	0.265774	0.344722	0.405758	0.638056	0.552452	0.684755	0.75676	0.727718	0.591973	0.772713	0.0600049	0.478975	0.0169155
2	35832797	35833008	Ttll11	0	0	0	1	0	0	0	0	211	0.330227	0.417253	0.28064	0.611392	0.485113	0.302538	0.524008	0.628593	0.378664	0.015949	0.14747	0.0849486	0.0332561	0.407019	0.269349	0.224965	0.0244047	0.0354938	0.0520961	0.212674	0.325363	0.182576	0.187566	0.329385	0.015873	0.439825	0.129738	0.0704059	0.0591495
2	35843985	35844437	Ttll11	0	0	0	1	0	0	0	0	452	0.690927	0.657389	0.705247	0.671164	0.643867	0.553231	0.679156	0.620142	0.577806	0.0963845	0.139621	0.0839059	0.14651	0.34902	0.44312	0.466162	0.0444444	0.100882	0.131361	0.282143	0.249872	0.339506	0.439506	0.349508	0.345899	0.644325	0.0515937	0.116605	0.0311029
2	36004216	36004726	Ttll11	0	0	0	0	0	0	0	1	510	0.85693	0.799536	0.777364	0.780403	0.820132	0.806409	0.874871	0.852549	0.799141	0.537334	0.500286	0.418093	0.439949	0.561528	0.597698	0.546986	0.194805	0.208639	0.413212	0.651984	0.445024	0.557845	0.67619	0.524167	0.556277	0.818593	0.0350726	0.473915	0.0547332
2	36036445	36036620	Ndufa8	0	0	0	1	1	0	0	0	175	0.752728	0.71452	0.680976	0.715498	0.753636	0.711111	0.777602	0.732568	0.795286	0.161862	0.299157	0.248637	0.185089	0.543908	0.527527	0.559507	0.127147	0.17356	0.0944241	0.555423	0.606481	0.579349	0.5806	0.591029	0.389727	0.737103	0.0359967	0.223686	0.0622637
2	36197838	36198511	Mrrf	0	0	0	0	0	0	0	0	673	0.493179	0.628372	0.476429	0.588056	0.614419	0.543014	0.579082	0.550085	0.606079	0.218987	0.130013	0.167111	0.159919	0.421056	0.336512	0.480037	0.0908333	0.143968	0.0842191	0.135	0.192857	0.414127	0.319101	0.410357	0.346282	0.564302	0.0531276	0.169007	0.0369897
2	36234226	36236466	Ptgs1	0	0	1	1	0	0	0	1	2240	0.488201	0.495312	0.391097	0.514287	0.48423	0.386077	0.504663	0.494768	0.595579	0.151963	0.216151	0.237209	0.150825	0.411326	0.374682	0.325691	0.203355	0.0715197	0.141571	0.274078	0.292619	0.338095	0.363	0.288485	0.320542	0.483801	0.0635169	0.189037	0.0443106
2	37516353	37516854	Gpr21,Rabgap1,Strbp	0	0	0	3	0	1	1	1	501	0.771441	0.86447	0.825926	0.88955	0.86805	0.931217	0.955287	0.882422	0.868091	0.291469	0.344164	0.45171	0.29071	0.413919	0.374229	0.33667	0.0462963	0.0806878	0.128898	0.564815	0.563624	0.472663	0.580584	0.68244	0.371693	0.872939	0.0538222	0.344513	0.0757181
2	37758155	37758931	Crb2	0	0	0	0	0	0	0	0	776	0.539732	0.661299	0.620504	0.655195	0.626037	0.555465	0.631857	0.681094	0.672403	0.0726718	0.0479652	0.0688403	0.0270049	0.265928	0.308081	0.335573	0.0288312	0.0416667	0.0601601	0.13768	0.151394	0.17983	0.282822	0.214721	0.1407	0.627065	0.0496974	0.0541206	0.0210869
2	37766532	37767436	Crb2	0	0	0	0	0	0	0	1	904	0.693301	0.707034	0.640383	0.501644	0.581145	0.68125	0.67308	0.655708	0.766353	0.284876	0.313413	0.243066	0.260216	0.524024	0.472681	0.460289	0.178559	0.158883	0.272547	0.227778	0.432215	0.575451	0.586521	0.513256	0.477424	0.655544	0.0764642	0.275393	0.0306096
2	37775622	37777565	Crb2	0	0	0	1	0	1	1	0	1943	0.663294	0.717163	0.618624	0.694559	0.692092	0.593919	0.713266	0.707994	0.648632	0.291835	0.416115	0.280851	0.271599	0.364964	0.39245	0.344132	0.125161	0.172242	0.182927	0.371177	0.259592	0.272367	0.348233	0.352626	0.336227	0.672171	0.0440424	0.3151	0.0678492
2	37842190	37843206	Dennd1a	0	0	0	1	0	0	0	0	1016	0.282529	0.177772	0.308186	0.280682	0.243002	0.258403	0.32411	0.325038	0.248051	0.0508584	0.0478379	0.0408701	0.0482516	0.244762	0.113976	0.123928	0.0286024	0.0541126	0.0387737	0.269076	0.151786	0.126659	0.1822	0.123779	0.10015	0.271975	0.0467738	0.0469545	0.00427097
2	38484608	38484878	Nek6	0	0	0	0	0	0	0	0	270	0.557645	0.567144	0.376852	0.563228	0.547675	0.542328	0.557782	0.577549	0.624339	0.17932	0.0988754	0.131513	0.120448	0.571499	0.505066	0.36337	0.170034	0.164021	0.112743	0.483333	0.466005	0.584127	0.426455	0.459933	0.331481	0.54606	0.0678029	0.132539	0.0340044
2	38512648	38513653	Nek6	0	1	0	1	0	1	0	0	1005	0.608277	0.579083	0.588429	0.678439	0.653308	0.369658	0.53604	0.522918	0.577607	0.0944516	0.104904	0.112234	0.0646418	0.491504	0.545635	0.521556	0.0253497	0.0385512	0.0552198	0.349084	0.282058	0.384444	0.436264	0.375336	0.336497	0.568195	0.0895279	0.0940579	0.0209243
2	38537778	38538011	Nek6	0	0	0	1	0	0	0	0	233	0.906699	0.904821	0.864037	0.910053	0.930812	0.965608	0.925455	0.868698	0.939683	0.644062	0.609157	0.611488	0.606577	0.798136	0.845404	0.892688	0.328042	0.337875	0.378395	0.69806	0.794734	0.67328	0.830467	0.732407	0.854277	0.912874	0.032456	0.617821	0.0176089
2	38621266	38622046	Psmb7	0	0	0	1	0	0	0	1	780	0.645227	0.70632	0.628789	0.651455	0.721356	0.618219	0.771654	0.699584	0.691134	0.14074	0.218256	0.13253	0.171232	0.362644	0.38386	0.347006	0.083165	0.179748	0.0789242	0.510714	0.363516	0.44986	0.425882	0.51011	0.280014	0.681526	0.049691	0.165689	0.0387984
2	38712534	38713892	Nr5a1	1	1	0	1	0	0	0	0	1358	0.747478	0.676772	0.737887	0.741305	0.696851	0.698019	0.720347	0.722461	0.704484	0.450729	0.49791	0.426948	0.422508	0.585646	0.591027	0.594316	0.231085	0.310941	0.403703	0.394393	0.360518	0.556318	0.492003	0.501981	0.482024	0.716178	0.0238013	0.449524	0.0345553
2	38719416	38720223	Nr6a1	0	0	0	0	0	0	0	0	807	0.632382	0.717767	0.570202	0.652328	0.764808	0.729038	0.799848	0.703864	0.757251	0.371568	0.367536	0.362276	0.362038	0.587989	0.613447	0.51543	0.238636	0.261039	0.295592	0.309091	0.563184	0.446349	0.599482	0.570952	0.480844	0.703054	0.0726545	0.365855	0.00457681
2	38924191	38924947	Nr6a1	0	1	0	1	0	1	0	0	756	0.572862	0.677261	0.569205	0.48414	0.482169	0.434714	0.553374	0.597069	0.425637	0.207794	0.215336	0.0997668	0.26512	0.546705	0.65723	0.628403	0.145353	0.0826204	0.109727	0.124575	0.198051	0.205653	0.163954	0.213742	0.175227	0.532937	0.0824536	0.197004	0.0696356
2	44311072	44311718	Arhgap15	0	0	0	1	0	0	0	0	646	0.878098	0.890691	0.812042	0.941327	0.874045	0.836355	0.895219	0.84513	0.918539	0.368344	0.333263	0.383987	0.168935	0.754219	0.749774	0.653324	0.10454	0.0970085	0.145442	0.715476	0.632738	0.730782	0.895527	0.832504	0.528644	0.876828	0.0407425	0.313632	0.0987688
2	45019164	45020197	Zeb2	0	0	0	1	1	0	0	0	1033	0.759723	0.783019	0.676346	0.811538	0.772328	0.757163	0.788244	0.78689	0.815091	0.323474	0.45459	0.472063	0.373624	0.484811	0.567393	0.374093	0.28345	0.176923	0.236879	0.524241	0.630169	0.591706	0.592133	0.562225	0.32825	0.77226	0.041151	0.405938	0.0697235
2	45023474	45024900	Zeb2	0	0	0	1	0	1	0	0	1426	0.764121	0.778111	0.757053	0.837569	0.67679	0.801838	0.711482	0.820112	0.761956	0.201335	0.414133	0.285959	0.21521	0.644829	0.750429	0.525478	0.112067	0.137202	0.210932	0.593672	0.627227	0.546698	0.651255	0.626491	0.466075	0.76767	0.0506047	0.279159	0.0973145
2	45037062	45038378	Zeb2	0	0	0	1	0	0	0	0	1316	0.781697	0.84831	0.669048	0.869111	0.798963	0.812237	0.82083	0.869385	0.771911	0.563077	0.558914	0.572354	0.517747	0.731756	0.792422	0.730601	0.288611	0.368112	0.363368	0.615799	0.703071	0.66228	0.77336	0.781615	0.703048	0.80461	0.0618369	0.553023	0.0241788
2	45044327	45045426	Zeb2	0	0	0	1	0	1	0	0	1099	0.300216	0.259195	0.305594	0.296569	0.252427	0.249703	0.354156	0.377705	0.354003	0.0352644	0.0309524	0.0795976	0.0352742	0.155631	0.143486	0.130686	0.0138889	0.0458817	0.0341917	0.171673	0.22202	0.180005	0.183476	0.172835	0.164107	0.305508	0.0475858	0.0452721	0.0229739
2	45080552	45081922	Zeb2	0	0	0	1	0	0	0	0	1370	0.628415	0.654571	0.521756	0.634744	0.544115	0.529268	0.566134	0.765737	0.574875	0.211717	0.365455	0.342401	0.272822	0.405019	0.440292	0.361371	0.168003	0.186043	0.254241	0.64135	0.685626	0.37799	0.399394	0.498126	0.303314	0.60218	0.077818	0.298099	0.069762
2	45097533	45098230	Zeb2	0	0	0	1	0	0	0	0	697	0.82056	0.811011	0.796586	0.767262	0.745645	0.820833	0.847984	0.824019	0.798654	0.403506	0.437107	0.512004	0.319716	0.564393	0.607621	0.591307	0.108045	0.201563	0.143904	0.541667	0.477047	0.513677	0.643452	0.638251	0.355208	0.803617	0.0311835	0.418083	0.0797321
2	45105813	45106987	Zeb2	0	0	1	1	0	1	0	0	1174	0.635428	0.706863	0.424212	0.583242	0.562033	0.578571	0.699168	0.690029	0.598638	0.125182	0.257645	0.179672	0.188457	0.425883	0.484085	0.441567	0.0673077	0.114469	0.126993	0.466667	0.435684	0.397244	0.418803	0.413645	0.318753	0.608687	0.0887553	0.187739	0.0543626
2	45114469	45116059	Zeb2	0	1	1	1	0	2	0	0	1590	0.265859	0.48277	0.263364	0.537808	0.423053	0.364493	0.553525	0.497684	0.490396	0.0156919	0.0253494	0.0298243	0.0235177	0.38736	0.428281	0.352558	0.022592	0.0354051	0.0343816	0.0703798	0.0996152	0.0701518	0.0899971	0.123107	0.105173	0.430995	0.110077	0.0235959	0.00589765
2	45129361	45129790	Zeb2	0	0	0	0	0	0	0	0	429	0.867875	0.947663	0.881036	0.861279	0.878629	0.929293	0.885662	0.928958	0.924493	0.527617	0.531979	0.584956	0.500249	0.747295	0.769094	0.759019	0.358642	0.415244	0.473589	0.75202	0.749912	0.781081	0.778771	0.744473	0.676704	0.900543	0.0318569	0.5362	0.035408
2	45158273	45158622	Zeb2	0	0	0	0	0	0	0	0	349	0.771413	0.802229	0.719745	0.91164	0.830376	0.870675	0.881098	0.826797	0.750441	0.433075	0.465537	0.310101	0.316905	0.710481	0.726896	0.629069	0.162405	0.162542	0.291397	0.590476	0.532981	0.603583	0.64375	0.604994	0.6056	0.818268	0.0636316	0.381404	0.0795667
2	45169599	45172465	Zeb2	0	0	0	0	0	0	0	0	2866	0.639324	0.68409	0.55085	0.656171	0.613026	0.548915	0.777092	0.651663	0.648946	0.201156	0.190992	0.221797	0.185285	0.58494	0.5752	0.458509	0.114902	0.147385	0.157071	0.472164	0.379674	0.431598	0.443353	0.459481	0.357438	0.64112	0.0690803	0.199808	0.0160619
2	45183751	45184303	Zeb2	0	0	0	0	0	0	0	0	552	0.908374	0.842415	0.868746	0.798512	0.900264	0.924107	0.859177	0.845431	0.851419	0.628233	0.443365	0.366752	0.41589	0.6915	0.789708	0.804067	0.227023	0.32662	0.329931	0.713116	0.723178	0.670139	0.820286	0.762143	0.626957	0.866494	0.0389623	0.46356	0.114265
2	45184868	45185526	Zeb2	0	0	0	0	0	0	0	0	658	0.535372	0.629604	0.383419	0.677171	0.51538	0.540152	0.74929	0.595363	0.667716	0.0712856	0.0816667	0.0452116	0.0370757	0.468752	0.385347	0.448309	0.0463373	0.0561646	0.0388698	0.201104	0.202877	0.247067	0.258435	0.268538	0.135822	0.588163	0.108565	0.0588099	0.0210979
2	45227031	45227470	Zeb2	0	0	0	0	0	0	0	0	439	0.836321	0.968211	0.880197	0.888023	0.826484	0.799167	0.931417	0.895189	0.903301	0.564594	0.615568	0.395993	0.369743	0.786868	0.783604	0.807307	0.297222	0.153135	0.308815	0.626263	0.587656	0.626011	0.808055	0.821465	0.514548	0.880923	0.0531049	0.486475	0.121903
2	48318632	48319134	Acvr2a	0	0	0	0	0	0	0	0	502	0.802876	0.881195	0.696711	0.849315	0.79157	0.829837	0.865123	0.801821	0.905578	0.512358	0.562653	0.481546	0.408637	0.793806	0.82985	0.734769	0.18092	0.231235	0.268929	0.714109	0.603285	0.751804	0.75301	0.762382	0.587759	0.824892	0.0617226	0.491298	0.0644539
2	48419746	48420229	Acvr2a	0	0	0	0	0	0	0	0	483	0.652791	0.771368	0.695527	0.811584	0.597707	0.593112	0.803909	0.686944	0.636119	0.424846	0.368114	0.433035	0.411114	0.39481	0.485705	0.563019	0.268027	0.168736	0.330002	0.444048	0.301786	0.486593	0.327735	0.682459	0.669204	0.69434	0.0839956	0.409277	0.0288937
2	48425568	48426065	Acvr2a	0	0	0	0	0	0	0	0	497	0.865865	0.86859	0.789886	0.924868	0.878363	0.827778	0.8704	0.847615	0.885298	0.574122	0.549403	0.659456	0.488425	0.714209	0.749917	0.726453	0.325	0.240236	0.422367	0.582716	0.66918	0.682937	0.794118	0.603255	0.774074	0.862074	0.0378654	0.567852	0.0708982
2	49730130	49731622	Kif5c	0	0	0	1	0	0	0	1	1492	0.572513	0.627294	0.606179	0.600736	0.630423	0.517514	0.59694	0.571016	0.644469	0.274622	0.303005	0.300525	0.305932	0.451138	0.392411	0.440416	0.212543	0.210032	0.221928	0.381888	0.381025	0.366244	0.398182	0.419202	0.392499	0.596343	0.0386897	0.296021	0.0144361
2	49797092	49797625	Lypd6b	0	0	0	1	1	0	0	0	533	0.917564	0.939318	0.751667	0.87037	0.809307	0.783333	0.851131	0.887756	0.904798	0.467033	0.523988	0.434461	0.508774	0.753427	0.75771	0.621564	0.267619	0.373333	0.383683	0.712698	0.770833	0.688889	0.808333	0.8025	0.458929	0.857249	0.0639179	0.483564	0.0406366
2	49844919	49845344	Lypd6b	0	0	0	1	0	0	0	0	425	0.849295	0.829059	0.871667	0.841758	0.848788	0.808283	0.859354	0.792894	0.922778	0.419011	0.562283	0.413187	0.360592	0.740535	0.778576	0.852897	0.345635	0.353333	0.236927	0.491964	0.647386	0.678492	0.762459	0.837564	0.562143	0.847097	0.0375625	0.438768	0.0864335
2	49860651	49861900	Lypd6b	0	0	0	1	0	0	0	1	1249	0.690637	0.742347	0.507105	0.740272	0.692145	0.598018	0.6556	0.711969	0.741272	0.296334	0.364964	0.307962	0.353267	0.427152	0.52822	0.347199	0.169152	0.17732	0.213549	0.374081	0.280553	0.491151	0.409336	0.324924	0.393698	0.675485	0.078726	0.330632	0.0335725
2	49909058	49910070	Lypd6b	0	0	0	1	0	0	0	0	1012	0.779856	0.855657	0.776015	0.846627	0.828447	0.817111	0.82773	0.792677	0.865907	0.532383	0.578293	0.534949	0.454044	0.61962	0.694168	0.623734	0.350085	0.349418	0.259934	0.47123	0.461436	0.635409	0.627423	0.691038	0.48075	0.821114	0.0326132	0.524917	0.0517309
2	50110088	50110501	Lypd6	0	0	0	1	0	0	0	0	413	0.635081	0.679885	0.721834	0.766789	0.720532	0.574542	0.762963	0.671556	0.684402	0.0547518	0.0819116	0.081628	0.0739134	0.500587	0.515729	0.540439	0.0711233	0.00699301	0.0435526	0.203164	0.254748	0.26907	0.32249	0.41967	0.239927	0.690843	0.0612167	0.0730512	0.0127499
2	50971074	50971585	Rnd3	0	0	0	0	0	0	0	1	511	0.884797	0.888124	0.826611	0.854993	0.87546	0.831019	0.956364	0.858082	0.904281	0.383531	0.47189	0.466524	0.267129	0.791314	0.765298	0.752576	0.0950092	0.0930556	0.21804	0.543056	0.697724	0.537302	0.704097	0.695461	0.462235	0.875526	0.0398527	0.397268	0.0957245
2	51140693	51141155	Rnd3	0	0	0	1	0	0	0	0	462	0.914242	0.807173	0.800962	0.886905	0.825226	0.866629	0.914583	0.814355	0.922317	0.415502	0.389198	0.388938	0.343772	0.762194	0.885784	0.780587	0.0942653	0.128968	0.0732092	0.520202	0.828968	0.681892	0.678507	0.679181	0.579389	0.861377	0.0501555	0.384352	0.0297857
2	51145754	51146799	Rnd3	0	1	0	1	0	1	0	0	1045	0.704861	0.723242	0.591111	0.715238	0.742125	0.641267	0.672473	0.728064	0.673007	0.315689	0.369811	0.310192	0.252579	0.613025	0.587866	0.582652	0.139048	0.160952	0.145598	0.36395	0.444101	0.352696	0.46797	0.538363	0.500611	0.687932	0.0485285	0.312068	0.0479231
2	52016409	52017277	Tnfaip6	0	0	0	0	0	0	0	1	868	0.477024	0.618024	0.415879	0.62101	0.502738	0.480747	0.565418	0.581137	0.537069	0.327732	0.272589	0.224664	0.2271	0.312256	0.322436	0.268886	0.190002	0.0997306	0.252203	0.186243	0.244613	0.373608	0.349687	0.377212	0.261384	0.533227	0.0696922	0.263021	0.0484443
2	52372339	52373261	Neb	0	0	0	1	1	0	0	0	922	0.697717	0.704739	0.507853	0.686164	0.705067	0.661343	0.781308	0.78713	0.701502	0.368216	0.383532	0.34274	0.3166	0.575241	0.580802	0.544346	0.199339	0.259569	0.280802	0.447039	0.370274	0.407573	0.552877	0.570242	0.4655	0.692536	0.0809038	0.352772	0.0294037
2	52377657	52378646	Neb	0	0	0	1	0	1	1	0	989	0.67348	0.720081	0.710703	0.768985	0.781495	0.713963	0.809514	0.728339	0.80945	0.594242	0.563235	0.443484	0.395595	0.581021	0.620265	0.518276	0.244604	0.317154	0.511957	0.382649	0.458496	0.495653	0.512992	0.530116	0.32381	0.746223	0.0479098	0.499139	0.0948187
2	52635566	52636002	Cacnb4	0	0	0	1	0	0	0	0	436	0.868473	0.864085	0.778974	0.904463	0.775109	0.90739	0.904661	0.884856	0.891919	0.469522	0.575204	0.384803	0.411098	0.731622	0.783975	0.767585	0.302646	0.170194	0.364979	0.497354	0.549559	0.732804	0.793386	0.557937	0.646938	0.864437	0.0518857	0.460157	0.084476
2	52859547	52861119	Fmnl2	0	1	1	1	0	1	0	0	1572	0.442062	0.647504	0.372122	0.603001	0.543862	0.498984	0.683256	0.595152	0.662686	0.17428	0.141999	0.166641	0.0953012	0.61647	0.543778	0.386729	0.0863757	0.118939	0.143113	0.401518	0.436834	0.295272	0.332258	0.299264	0.169835	0.560959	0.105866	0.144555	0.0356081
2	52942989	52943800	Fmnl2	0	0	0	1	0	0	0	0	811	0.414608	0.281609	0.378105	0.376079	0.386916	0.352016	0.383686	0.358729	0.463901	0.0751061	0.0841942	0.0886984	0.0655844	0.297376	0.275275	0.310374	0.056993	0.095202	0.0963869	0.266034	0.238348	0.230592	0.266847	0.227381	0.183162	0.377294	0.0489489	0.0783958	0.0102424
2	53051283	53051740	Fmnl2	0	0	0	1	0	0	0	0	457	0.263662	0.271459	0.158401	0.29147	0.218122	0.20885	0.332731	0.355973	0.239605	0.0597545	0.0415622	0.0244856	0.0903255	0.104551	0.131791	0.124041	0.015873	0.0123457	0.0147198	0.174824	0.24293	0.0880952	0.148888	0.205083	0.111476	0.26003	0.061992	0.054032	0.028157
2	57112975	57113937	Nr4a2	0	1	0	1	0	1	1	0	962	0.617672	0.577429	0.532238	0.628535	0.672384	0.617336	0.612622	0.655794	0.607193	0.204769	0.189776	0.296392	0.138397	0.585642	0.60027	0.627316	0.171387	0.167895	0.165108	0.287338	0.264233	0.410276	0.297086	0.365984	0.33656	0.613467	0.0410175	0.207333	0.0658244
2	58473827	58474329	Acvr1	0	0	0	1	0	0	0	0	502	0.743662	0.706343	0.719427	0.795991	0.753021	0.777183	0.820833	0.708577	0.783796	0.48992	0.35485	0.603339	0.417001	0.502541	0.532609	0.506723	0.19418	0.284307	0.225427	0.523707	0.479935	0.588234	0.548248	0.532639	0.442713	0.756537	0.0406737	0.466277	0.106754
2	58516079	58516390	Acvr1	0	0	0	1	0	1	1	0	311	0.890324	0.797943	0.617673	0.940516	0.688902	0.833874	0.901616	0.883503	0.837049	0.424596	0.334618	0.320442	0.245459	0.600428	0.564244	0.546232	0.19632	0.152381	0.246212	0.357813	0.608983	0.574577	0.674567	0.603824	0.423921	0.821267	0.105618	0.331279	0.0734886
2	58529788	58530238	Acvr1	0	0	0	1	0	0	0	0	450	0.568198	0.684907	0.533558	0.698752	0.560343	0.689153	0.771338	0.71213	0.629068	0.206027	0.1787	0.209781	0.164166	0.538783	0.531997	0.45995	0.00740741	0.0965608	0.0269608	0.592392	0.535017	0.236279	0.394138	0.456365	0.447972	0.649716	0.0809611	0.189669	0.02193
2	58532236	58532724	Acvr1	0	0	0	1	0	1	0	0	488	0.527878	0.584568	0.622917	0.764759	0.626233	0.572619	0.596128	0.635665	0.746296	0.165705	0.0743867	0.0755896	0.072887	0.253992	0.40628	0.226003	0.015625	0	0.0648148	0.213757	0.358201	0.0572917	0.425132	0.473737	0.269841	0.630785	0.0780293	0.097142	0.0457218
2	59647664	59648766	Tanc1	0	0	0	1	0	0	0	0	1102	0.899778	0.855563	0.840329	0.910374	0.841545	0.858824	0.883528	0.805237	0.91434	0.613784	0.697366	0.579686	0.548796	0.892011	0.87245	0.826993	0.321894	0.383403	0.485267	0.534368	0.663022	0.621657	0.836003	0.770407	0.776096	0.867724	0.0368048	0.609908	0.0640623
2	59670266	59671098	Tanc1	0	0	0	1	0	0	0	0	832	0.682828	0.644486	0.544416	0.664985	0.623291	0.612302	0.703953	0.638622	0.589918	0.284816	0.24088	0.185978	0.261365	0.451638	0.503394	0.518179	0.146429	0.126082	0.0886447	0.240171	0.22872	0.424725	0.476162	0.452831	0.379121	0.633867	0.0486349	0.24326	0.0421963
2	59675101	59675456	Tanc1	0	0	0	1	0	0	0	0	355	0.935561	0.85443	0.923165	0.890542	0.888181	0.937626	0.931635	0.847864	0.917769	0.616033	0.577445	0.456563	0.635107	0.847737	0.730541	0.670012	0.178752	0.271429	0.338095	0.451027	0.510767	0.659061	0.723396	0.705313	0.654582	0.902975	0.0344197	0.571287	0.0801556
2	59675545	59675885	Tanc1	0	0	0	1	0	0	0	1	340	0.853885	0.83854	0.792528	0.799383	0.703696	0.887358	0.820727	0.822268	0.815221	0.438203	0.567017	0.45222	0.549973	0.680809	0.766946	0.789745	0.259812	0.326705	0.515256	0.518783	0.529221	0.594444	0.731818	0.691426	0.657717	0.814845	0.0506517	0.501853	0.0660222
2	59676394	59677076	Tanc1	0	0	0	1	0	0	0	1	682	0.647185	0.735873	0.766925	0.8223	0.771134	0.75484	0.886897	0.809352	0.71992	0.397661	0.497661	0.21317	0.267351	0.615634	0.703169	0.654953	0.199123	0.233486	0.193759	0.532307	0.457884	0.485365	0.45677	0.534567	0.462821	0.76827	0.0679324	0.343961	0.12843
2	59697815	59698777	Tanc1	0	0	0	1	0	0	0	0	962	0.6868	0.655801	0.469231	0.564286	0.609917	0.625344	0.627862	0.684957	0.572851	0.186891	0.214637	0.108113	0.111078	0.353428	0.30098	0.288524	0.0393773	0.0511161	0.0927624	0.133095	0.142361	0.174762	0.335592	0.177728	0.157366	0.610783	0.0684189	0.15518	0.0538548
2	59706882	59707257	Tanc1	0	0	0	1	1	0	0	0	375	0.718627	0.718364	0.744408	0.731115	0.87788	0.728373	0.729907	0.767537	0.80214	0.307176	0.449989	0.438352	0.433099	0.523076	0.377215	0.394605	0.241294	0.358466	0.317763	0.316369	0.272267	0.367713	0.451989	0.553163	0.599928	0.757595	0.0525653	0.407154	0.0670248
2	59771718	59772485	Tanc1	0	0	0	1	0	0	0	0	767	0.733827	0.603095	0.593254	0.532977	0.665803	0.654488	0.633002	0.555548	0.673646	0.157832	0.343155	0.335478	0.370506	0.436159	0.431613	0.374739	0.0361111	0.136869	0.215809	0.38868	0.360724	0.350159	0.421893	0.391589	0.399692	0.627294	0.0627897	0.301743	0.0971112
2	59785766	59786045	Tanc1	0	0	0	1	0	0	0	0	279	0.835919	0.848677	0.802827	0.746667	0.855921	0.736905	0.845168	0.825621	0.672698	0.290606	0.407604	0.347753	0.449068	0.501815	0.471665	0.507172	0.128889	0.304762	0.265438	0.594762	0.408387	0.540372	0.673254	0.488417	0.561905	0.796711	0.0636643	0.373758	0.0693007
2	59799956	59800190	Tanc1	0	0	0	1	0	0	0	0	234	0.818781	0.662593	0.818182	0.842593	0.672953	0.771958	0.785126	0.759727	0.810125	0.424142	0.48391	0.520514	0.457753	0.677245	0.688604	0.737133	0.456902	0.387262	0.398871	0.556614	0.635354	0.640244	0.784921	0.694591	0.834921	0.771337	0.0640872	0.47158	0.040776
2	59829294	59829477	Tanc1	0	0	0	1	0	0	0	0	183	0.380384	0.262893	0.341785	0.167901	0.383184	0.287011	0.171362	0.152164	0.298239	0.0209035	0.0110038	0.0186254	0.00740741	0.0781643	0.090994	0.133165	0.010101	0.0434473	0.0135802	0.0546296	0.0799062	0.0823871	0.0314815	0.0529101	0.122944	0.271658	0.0903465	0.014485	0.00633905
2	59830192	59830616	Tanc1	0	0	0	1	0	0	0	1	424	0.655194	0.565271	0.681902	0.774074	0.675038	0.578483	0.580808	0.607837	0.645118	0.175583	0.113206	0.0757485	0.144413	0.211187	0.217202	0.393056	0.0728395	0.0385802	0.109576	0.242929	0.180207	0.226431	0.342833	0.350758	0.190179	0.640414	0.0662587	0.127238	0.0427408
2	60354322	60355488	Ly75	0	0	0	1	0	1	0	1	1166	0.826275	0.831435	0.700197	0.756715	0.792218	0.80525	0.802882	0.799341	0.808289	0.395936	0.377581	0.326505	0.293379	0.585435	0.556039	0.585318	0.197131	0.179978	0.257341	0.542863	0.535512	0.581011	0.675199	0.611526	0.556644	0.7914	0.0403312	0.34835	0.0469677
2	60552316	60552624	Pla2r1	0	0	0	1	0	1	0	0	308	0.682085	0.763021	0.720146	0.837263	0.780343	0.780768	0.83662	0.754388	0.740428	0.438432	0.4733	0.407089	0.293582	0.578495	0.488144	0.600757	0.145862	0.219192	0.341492	0.249162	0.314845	0.389286	0.48284	0.42096	0.428791	0.766118	0.0505363	0.403101	0.07786
2	60879790	60880291	Rbms1	0	1	0	1	0	1	0	0	501	0.609411	0.654602	0.668611	0.595877	0.647493	0.689683	0.722112	0.65779	0.711581	0.215242	0.194931	0.134418	0.229921	0.716557	0.662504	0.70954	0.0290909	0.114412	0.107833	0.369841	0.348333	0.45369	0.48928	0.531264	0.347994	0.661907	0.0422824	0.193628	0.0419993
2	60939921	60940669	Rbms1	0	0	0	1	0	0	0	0	748	0.630912	0.677791	0.628556	0.763252	0.773854	0.624691	0.706449	0.679375	0.719727	0.170123	0.152528	0.190431	0.129179	0.383626	0.387983	0.491736	0.103881	0.0851852	0.131341	0.336901	0.412644	0.314815	0.494669	0.392929	0.314744	0.689401	0.0562831	0.160565	0.0260322
2	61387193	61387882	Tank	0	0	0	0	1	0	0	1	689	0.669886	0.687575	0.582804	0.629189	0.65844	0.579151	0.632868	0.591147	0.746807	0.0867063	0.259018	0.103912	0.134275	0.605054	0.712285	0.685306	0.066847	0.0817901	0.147972	0.339923	0.361376	0.392665	0.517705	0.468329	0.450164	0.641985	0.0552237	0.145978	0.0778837
2	61655163	61655336	Tank	0	1	0	0	0	0	0	0	173	0.884504	0.826812	0.65766	0.904674	0.875309	0.875661	0.874212	0.842387	0.870569	0.273653	0.345561	0.259476	0.278996	0.788265	0.787715	0.770843	0.0401235	0.19022	0.253216	0.75	0.411275	0.671517	0.484259	0.636772	0.645723	0.845754	0.0740913	0.289422	0.0383222
2	61811054	61811545	Tbr1	1	1	0	1	0	0	0	0	491	0.34335	0.231218	0.266656	0.164091	0.353095	0.324495	0.259397	0.223529	0.271437	0.0616086	0.0788808	0.0671131	0.0805147	0.256886	0.18052	0.180082	0.0475	0.0125	0.105474	0.0625	0.115833	0.13096	0.2025	0.0859203	0.116198	0.270808	0.0614968	0.0720293	0.00915981
2	61816026	61816295	Tbr1	1	1	0	0	0	0	0	0	269	0.730329	0.783813	0.860287	0.835531	0.768824	0.834407	0.818789	0.78789	0.78588	0.243346	0.319292	0.273675	0.285746	0.542671	0.506962	0.588743	0.121667	0.150259	0.236717	0.465751	0.322756	0.370441	0.460897	0.3375	0.448919	0.800639	0.0401001	0.280515	0.0314075
2	65037557	65038368	Grb14	0	0	0	0	0	0	0	0	811	0.700411	0.759722	0.620536	0.922619	0.735683	0.709524	0.777354	0.677899	0.782407	0.407517	0.541983	0.333078	0.248729	0.439074	0.539846	0.429854	0.184127	0.129915	0.26281	0.375358	0.405988	0.423942	0.490738	0.416336	0.340703	0.742906	0.0847786	0.382827	0.124362
2	65175219	65175819	Cobll1	0	0	0	1	1	0	0	0	600	0.844365	0.673247	0.647503	0.825937	0.721662	0.705291	0.759917	0.738106	0.856085	0.233515	0.315958	0.315219	0.25471	0.553834	0.631613	0.607501	0.106173	0.252205	0.130679	0.421549	0.394974	0.294108	0.465917	0.46336	0.386965	0.752457	0.0752573	0.27985	0.0421652
2	65284098	65285128	Slc38a11	0	0	0	0	1	0	0	0	1030	0.903461	0.884366	0.844456	0.879261	0.807197	0.941508	0.918056	0.857081	0.842	0.667061	0.626118	0.667693	0.657561	0.853207	0.831512	0.848971	0.401246	0.307948	0.501554	0.676364	0.76865	0.755926	0.722407	0.813418	0.779255	0.875265	0.0420307	0.654608	0.0195505
2	65318672	65318874	Slc38a11	0	0	0	1	0	0	0	0	202	0.83646	0.838925	0.732604	0.886111	0.866138	0.873142	0.899858	0.864141	0.904062	0.547884	0.502116	0.306674	0.590546	0.677361	0.679487	0.819822	0.244444	0.305443	0.383422	0.714727	0.788624	0.780556	0.652778	0.725253	0.686332	0.855716	0.0518438	0.486805	0.125399
2	65848737	65849232	Csrnp3	0	0	0	1	0	1	0	0	495	0.876994	0.805202	0.742901	0.838384	0.803092	0.891975	0.857178	0.813457	0.843303	0.577933	0.614932	0.488126	0.53006	0.753611	0.620359	0.673409	0.334259	0.266947	0.418447	0.442304	0.612362	0.541242	0.626196	0.639715	0.518166	0.830276	0.0450464	0.552763	0.055353
2	66191831	66192500	Ttc21b	0	0	0	1	0	0	0	0	669	0.40016	0.47066	0.362642	0.551292	0.414822	0.412088	0.50372	0.467886	0.315223	0.0617466	0.0602687	0.119078	0.0540904	0.175443	0.110433	0.202082	0.0259259	0.0285714	0.037037	0.200893	0.209711	0.200278	0.182837	0.186051	0.169032	0.433166	0.0727129	0.073796	0.0303697
2	68366635	68367253	Stk39	0	0	0	1	0	1	0	0	618	0.924976	0.84486	0.781125	0.775412	0.817691	0.771717	0.863858	0.786143	0.778532	0.397412	0.398403	0.338184	0.550978	0.639346	0.771218	0.731059	0.181416	0.227116	0.250335	0.528363	0.495238	0.63091	0.656085	0.696237	0.54686	0.816035	0.0525856	0.421244	0.090957
2	68404383	68404908	Stk39	0	0	0	1	0	0	0	1	525	0.767623	0.844813	0.731761	0.784722	0.790272	0.742989	0.787408	0.752882	0.781748	0.386218	0.487506	0.396598	0.376649	0.597616	0.576634	0.485516	0.155544	0.134848	0.289161	0.414782	0.404827	0.417725	0.588128	0.647938	0.520623	0.776024	0.0332219	0.411743	0.0511616
2	68435328	68436124	Stk39	0	0	0	1	0	0	0	0	796	0.232131	0.428711	0.197438	0.292521	0.280201	0.150397	0.40956	0.372151	0.333922	0.0634254	0.0646313	0.0829211	0.0790908	0.128024	0.119044	0.135109	0.0291631	0.0675926	0.0515216	0.141474	0.0771368	0.0789377	0.175834	0.108059	0.0788212	0.29967	0.095446	0.0725171	0.00993816
2	69047227	69047727	Cers6	0	0	0	1	0	0	0	0	500	0.467771	0.47882	0.455005	0.490417	0.420558	0.481559	0.530952	0.464283	0.609762	0.139189	0.134697	0.153355	0.163547	0.260102	0.428272	0.338796	0.0888889	0.0948718	0.0529982	0.229321	0.248765	0.288745	0.36075	0.324474	0.344668	0.488792	0.0540899	0.147697	0.0132236
2	69418069	69418902	Lrp2	0	0	0	0	0	0	0	0	833	0.718893	0.743329	0.615912	0.775859	0.686536	0.650521	0.708328	0.68356	0.754949	0.219354	0.299276	0.275911	0.240604	0.604968	0.572826	0.548828	0.179637	0.109206	0.190117	0.377183	0.359976	0.467499	0.514286	0.456667	0.4486	0.70421	0.0510988	0.258786	0.0356755
2	69612248	69612780	Lrp2	0	0	0	0	0	0	0	0	532	0.704968	0.79337	0.645459	0.654787	0.786247	0.638318	0.796683	0.815282	0.787862	0.343889	0.412056	0.316812	0.277971	0.542898	0.476642	0.512484	0.18147	0.158805	0.202158	0.269866	0.418962	0.538648	0.469561	0.559379	0.385488	0.735886	0.0739694	0.337682	0.0564831
2	69803829	69804288	Phospho2	0	0	0	0	0	0	0	0	459	0.647847	0.674899	0.571771	0.713352	0.659286	0.588536	0.770274	0.715007	0.650057	0.485211	0.372024	0.296261	0.262792	0.590844	0.630513	0.566676	0.135971	0.19127	0.17962	0.313272	0.290839	0.372158	0.461605	0.371493	0.31035	0.66567	0.0623536	0.354072	0.0986473
2	70477649	70478241	Sp5	0	1	0	1	0	0	0	0	592	0.747872	0.773217	0.661223	0.743911	0.672162	0.679545	0.812325	0.786991	0.76093	0.401864	0.356551	0.268035	0.492127	0.738527	0.750706	0.748619	0.112346	0.130688	0.197626	0.347619	0.351058	0.328521	0.431843	0.580934	0.43836	0.737575	0.0541611	0.379644	0.093338
2	71328136	71328655	Slc25a12	0	0	0	1	1	0	0	0	519	0.859765	0.855137	0.888464	0.896939	0.82755	0.840136	0.890735	0.9031	0.868367	0.519521	0.643763	0.568143	0.53863	0.723485	0.744508	0.645148	0.365385	0.259609	0.445625	0.802806	0.713605	0.741843	0.776587	0.767852	0.580357	0.870021	0.0264913	0.567514	0.0546259
2	71376419	71376807	Slc25a12	0	0	0	0	0	0	0	0	388	0.539058	0.718899	0.591477	0.565152	0.650578	0.423436	0.637255	0.596611	0.751444	0.321936	0.238868	0.176601	0.228899	0.207026	0.275253	0.269574	0.1399	0.110069	0.0793388	0.248737	0.392229	0.219697	0.373849	0.304983	0.279293	0.608212	0.0978512	0.241576	0.060132
2	71383870	71384125	Hat1	0	0	0	0	0	0	0	0	255	0.802487	0.829874	0.860494	0.858642	0.753408	0.804329	0.80496	0.793466	0.849074	0.488278	0.390386	0.373449	0.388477	0.461805	0.488272	0.296627	0.110009	0.207672	0.163095	0.487787	0.460017	0.554012	0.375281	0.54139	0.447363	0.817415	0.035236	0.410147	0.0526347
2	71506642	71507035	Metap1d	0	0	0	1	0	0	0	0	393	0.731985	0.700692	0.79067	0.829233	0.776684	0.829357	0.808805	0.727346	0.78981	0.202935	0.195085	0.156748	0.142622	0.607351	0.551642	0.631717	0.196869	0.0666667	0.0841892	0.50048	0.470714	0.474417	0.515403	0.588977	0.437312	0.776065	0.0462858	0.174347	0.0292319
2	71626593	71626987	Dlx2	0	0	0	0	0	0	0	0	394	0.62404	0.679249	0.58351	0.632251	0.687609	0.621104	0.581875	0.680068	0.691254	0.193769	0.204126	0.151353	0.14748	0.470184	0.484184	0.452279	0.0191919	0.0883838	0.0941718	0.278047	0.272806	0.223693	0.3077	0.522446	0.339863	0.642329	0.0436349	0.174182	0.0289505
2	71673153	71673511	Itga6	0	0	0	0	0	0	0	0	358	0.624235	0.731001	0.516817	0.83407	0.511369	0.556135	0.823443	0.819413	0.620365	0.132419	0.0838606	0.115812	0.127679	0.360828	0.267549	0.282611	0.00793651	0.0221088	0.0395081	0.512642	0.589744	0.401871	0.227336	0.458372	0.258787	0.670761	0.133537	0.114943	0.0218668
2	71698338	71699238	Itga6	0	0	0	0	0	0	0	0	900	0.81292	0.847533	0.750534	0.835412	0.776068	0.775185	0.778175	0.830074	0.744119	0.450944	0.387778	0.443987	0.471981	0.570885	0.658488	0.70072	0.275699	0.335875	0.365421	0.457576	0.45197	0.607865	0.535223	0.718867	0.603283	0.794447	0.0379829	0.438673	0.0359563
2	71734743	71735470	Itga6	0	0	0	0	0	0	0	0	727	0.295877	0.299171	0.211548	0.316465	0.184963	0.24284	0.217331	0.297068	0.266212	0.0460118	0.0433478	0.0348485	0.0947341	0.132477	0.191373	0.17274	0.0834416	0.0357143	0.0782747	0.19074	0.102648	0.0703768	0.127128	0.0734127	0.0930484	0.259053	0.0467809	0.0547355	0.0270873
2	71750030	71750406	Itga6	0	0	0	1	0	1	0	0	376	0.949212	0.918466	0.833028	0.889827	0.887235	0.850758	0.924878	0.892798	0.928478	0.489563	0.599116	0.545754	0.342089	0.863938	0.862715	0.854577	0.296826	0.477273	0.312022	0.732359	0.773657	0.586433	0.824456	0.771878	0.755653	0.897187	0.0376659	0.494131	0.110792
2	71815024	71815900	Itga6	0	0	0	1	0	0	0	0	876	0.388183	0.561595	0.483686	0.672222	0.571444	0.483422	0.593693	0.562468	0.496362	0.125066	0.132621	0.122639	0.14919	0.286667	0.2005	0.283469	0.082716	0.0178571	0.0788671	0.275854	0.151808	0.270202	0.27792	0.244444	0.285391	0.534786	0.0817052	0.132379	0.0119862
2	72046493	72046896	Rapgef4	0	0	0	1	0	0	0	0	403	0.554756	0.613387	0.512963	0.632443	0.677797	0.7184	0.634666	0.700032	0.684966	0.294225	0.320093	0.280101	0.135537	0.328377	0.454359	0.376486	0.330171	0.155739	0.322871	0.612856	0.527183	0.373043	0.434055	0.498973	0.348274	0.636601	0.0682785	0.257489	0.0829708
2	72053958	72055092	Rapgef4	0	0	0	1	0	1	1	0	1134	0.862249	0.912533	0.747855	0.730675	0.863818	0.871679	0.822274	0.834113	0.873054	0.375538	0.425761	0.401687	0.491073	0.811845	0.735406	0.686537	0.283475	0.395739	0.448716	0.616463	0.507686	0.609087	0.629316	0.816217	0.53144	0.835361	0.0602262	0.423515	0.0494883
2	72116814	72117327	Rapgef4	0	0	0	1	0	0	0	0	513	0.761895	0.713681	0.672531	0.673655	0.671516	0.780796	0.735147	0.712124	0.751952	0.179452	0.293611	0.247037	0.285053	0.609208	0.627729	0.542675	0.152866	0.184259	0.164815	0.444913	0.521032	0.566219	0.684381	0.677553	0.492328	0.719255	0.041156	0.251288	0.0519927
2	72140369	72141403	Rapgef4	0	0	0	1	1	0	0	0	1034	0.632814	0.69299	0.690375	0.680925	0.679837	0.687992	0.773749	0.68039	0.742292	0.433346	0.398389	0.383153	0.450072	0.677884	0.669026	0.65078	0.352644	0.331339	0.427367	0.487156	0.626648	0.57333	0.723925	0.5798	0.582606	0.695707	0.0403369	0.41624	0.0308254
2	72146110	72146405	Rapgef4	0	0	0	1	0	0	0	0	295	0.758048	0.802721	0.706834	0.704557	0.570326	0.787776	0.770428	0.855136	0.749239	0.403276	0.381354	0.321938	0.472286	0.574962	0.546347	0.623708	0.119929	0.142196	0.127402	0.652778	0.31748	0.481481	0.683684	0.406955	0.337193	0.745007	0.0804125	0.394713	0.0620901
2	72159023	72160484	Rapgef4	0	0	0	1	0	0	0	0	1461	0.775039	0.730049	0.765313	0.748851	0.756184	0.647828	0.799173	0.753593	0.781194	0.40258	0.418306	0.359384	0.377909	0.727466	0.689477	0.693469	0.32421	0.311694	0.359026	0.596276	0.626701	0.613379	0.606769	0.665919	0.533816	0.750803	0.0434976	0.389545	0.0260908
2	72169298	72169877	Rapgef4	0	0	0	1	0	0	0	0	579	0.574022	0.583859	0.417124	0.455026	0.502494	0.487698	0.569212	0.467538	0.497029	0.170805	0.189951	0.11694	0.104698	0.210879	0.355905	0.263333	0.103535	0.149074	0.0560136	0.337931	0.17716	0.323954	0.269577	0.37696	0.317857	0.506	0.0581905	0.145598	0.0412173
2	72174152	72174646	Rapgef4	0	0	0	1	0	0	0	0	494	0.82506	0.967695	0.781924	0.90042	0.850355	0.855906	0.825477	0.856014	0.903269	0.660071	0.547374	0.624828	0.545808	0.843112	0.809513	0.921583	0.226558	0.401515	0.307099	0.777742	0.79612	0.826538	0.820779	0.764033	0.906577	0.862902	0.0543859	0.59452	0.0571875
2	72399769	72400160	Map3k20	0	0	0	1	0	0	0	0	391	0.62794	0.663228	0.744533	0.675661	0.553451	0.665285	0.779461	0.659803	0.659695	0.0737875	0.0656085	0.0922933	0.0601852	0.581764	0.521285	0.50795	0.0916667	0.0409544	0.00925926	0.300583	0.402632	0.580315	0.4194	0.411629	0.516623	0.669895	0.0644201	0.0729686	0.014044
2	72405623	72406066	Map3k20	0	0	0	1	0	0	0	0	443	0.44208	0.602453	0.713216	0.830952	0.646664	0.532584	0.689144	0.495656	0.633586	0.194307	0.344491	0.0962307	0.177503	0.459465	0.647283	0.547869	0.144445	0.102293	0.0193603	0.472222	0.439851	0.241246	0.413951	0.419557	0.497531	0.620704	0.119336	0.203133	0.103513
2	72406374	72407130	Map3k20	0	0	0	1	0	0	0	0	756	0.478409	0.545516	0.369366	0.380236	0.361193	0.539233	0.423822	0.462777	0.484834	0.0811404	0.0523148	0.0644444	0.105208	0.299288	0.322995	0.307982	0.0713146	0.0628571	0.0833992	0.279833	0.225859	0.188185	0.219949	0.307542	0.177635	0.449487	0.0700073	0.0757768	0.0229043
2	73070610	73071215	Ola1	0	0	0	0	0	0	0	0	605	0.547466	0.637367	0.524474	0.618939	0.493766	0.541931	0.618767	0.60201	0.626348	0.239143	0.319608	0.151568	0.242278	0.327526	0.455435	0.342325	0.208091	0.206017	0.292014	0.125763	0.330457	0.287075	0.357063	0.353438	0.312745	0.579008	0.0523939	0.238149	0.0686778
2	73450371	73451084	Wipf1	0	0	0	1	0	1	0	0	713	0.533814	0.598432	0.583693	0.590962	0.429269	0.46354	0.605298	0.476599	0.646789	0.287834	0.194669	0.198099	0.247823	0.330925	0.406196	0.423614	0.146111	0.154829	0.233845	0.315952	0.299419	0.321407	0.309412	0.306502	0.347194	0.5476	0.0751947	0.232106	0.0443873
2	73560600	73561136	Chrna1	0	0	0	0	0	0	0	0	536	0.624257	0.650353	0.639187	0.594001	0.591563	0.470892	0.732368	0.678181	0.700245	0.191809	0.225974	0.164675	0.163344	0.272565	0.359691	0.243759	0.109827	0.168207	0.130055	0.241914	0.353241	0.262507	0.413352	0.340561	0.271779	0.631227	0.0761101	0.186451	0.029433
2	73585174	73585807	Chrna1	0	0	0	0	0	1	0	0	633	0.585539	0.556658	0.483081	0.634188	0.523099	0.526399	0.674267	0.591754	0.573077	0.239292	0.232938	0.17188	0.196357	0.356834	0.328155	0.352341	0.113005	0.104167	0.137675	0.332242	0.255495	0.169905	0.354011	0.248681	0.32106	0.572007	0.0586444	0.210117	0.0317457
2	73591966	73592657	Chrna1	0	0	0	0	0	0	0	0	691	0.656557	0.606307	0.579277	0.65	0.616667	0.609861	0.681808	0.600686	0.687767	0.284855	0.365804	0.232145	0.255135	0.383996	0.445948	0.323343	0.200152	0.261023	0.271667	0.553571	0.464462	0.355556	0.492705	0.541093	0.38082	0.632103	0.0381829	0.284485	0.0583489
2	74723111	74723509	Hoxd3,Hoxd4	0	0	1	3	0	1	0	0	398	0.482356	0.577322	0.482035	0.474932	0.454185	0.479203	0.446329	0.53166	0.500273	0.157946	0.231424	0.062324	0.0685896	0.31778	0.35016	0.170833	0.145867	0.156424	0.15795	0.0623016	0.173512	0.140733	0.170152	0.161161	0.105619	0.492033	0.040442	0.130071	0.0804549
2	74930101	74930869	Mtx2	0	0	0	0	0	0	0	0	768	0.813405	0.841692	0.709155	0.823016	0.804356	0.82224	0.798462	0.817693	0.736628	0.455353	0.410098	0.417416	0.441775	0.815576	0.687184	0.716259	0.22396	0.341368	0.280433	0.545459	0.543849	0.554762	0.62058	0.597892	0.504365	0.796294	0.0439059	0.43116	0.0210592
2	74970570	74971362	Mtx2	0	0	0	0	0	0	0	0	792	0.864904	0.799547	0.736119	0.887657	0.851066	0.790292	0.886042	0.859422	0.885014	0.463674	0.548972	0.382385	0.441238	0.748986	0.707999	0.68787	0.246528	0.201253	0.315977	0.443949	0.518956	0.535027	0.544364	0.653342	0.509076	0.840007	0.0529572	0.459067	0.0690462
2	75011644	75012302	Mtx2	0	0	0	0	0	0	0	0	658	0.792655	0.851098	0.692652	0.89145	0.809132	0.764719	0.856956	0.773727	0.906452	0.536378	0.540898	0.42886	0.440225	0.766243	0.718915	0.677708	0.178535	0.420455	0.37949	0.511852	0.550506	0.501984	0.680348	0.544995	0.447799	0.815427	0.0680113	0.48659	0.0603067
2	75021720	75022138	Mtx2	0	0	0	0	1	0	0	0	418	0.751235	0.7895	0.680776	0.872703	0.817664	0.748148	0.791025	0.736931	0.784436	0.325648	0.325093	0.258584	0.208115	0.757185	0.740362	0.564325	0.151709	0.154181	0.241198	0.608642	0.529396	0.584103	0.538933	0.503449	0.46164	0.774713	0.0542387	0.27936	0.0569839
2	75147390	75147935	Mtx2	0	0	0	0	0	0	0	0	545	0.812648	0.840662	0.762924	0.915179	0.754438	0.861409	0.791581	0.833657	0.815501	0.58162	0.620057	0.553205	0.554164	0.645053	0.695759	0.671718	0.399647	0.502183	0.594354	0.59289	0.536938	0.687269	0.716763	0.657027	0.537134	0.820889	0.049772	0.577262	0.0314253
2	75244362	75244822	Mtx2	0	0	0	0	0	0	0	0	460	0.841676	0.825034	0.776113	0.885062	0.843142	0.852525	0.802037	0.807353	0.881494	0.610064	0.658688	0.574943	0.556177	0.774972	0.710379	0.856672	0.356061	0.308333	0.476299	0.828968	0.687302	0.727525	0.808461	0.825398	0.75184	0.834937	0.0362348	0.599968	0.0450697
2	75772510	75772961	Agps	0	0	0	0	0	0	0	0	451	0.86948	0.746751	0.672857	0.79537	0.690516	0.582363	0.797345	0.696671	0.728816	0.0581161	0.0532913	0.0335455	0.0233211	0.674791	0.668658	0.600334	0	0.0111111	0.0520961	0.32025	0.288889	0.44709	0.255568	0.417288	0.153255	0.73113	0.0838641	0.0420685	0.0164072
2	75790158	75790478	Agps	0	0	0	0	0	0	0	0	320	0.444196	0.704904	0.671356	0.717961	0.626121	0.612302	0.682915	0.689552	0.686839	0.265893	0.211462	0.205535	0.225826	0.663491	0.531856	0.609217	0.0818452	0.143376	0.168589	0.373611	0.325794	0.534103	0.443238	0.500758	0.32426	0.648461	0.0839788	0.227179	0.0271792
2	75814803	75815810	Agps	0	0	0	0	0	0	0	0	1007	0.772619	0.792416	0.781794	0.750924	0.775529	0.755711	0.819723	0.717618	0.749505	0.373179	0.353159	0.387468	0.398338	0.588898	0.648549	0.67347	0.266045	0.214294	0.243146	0.605887	0.588841	0.489658	0.485121	0.605466	0.455487	0.768426	0.0292853	0.378036	0.0195242
2	75959333	75960739	Ttc30a2	0	0	0	0	0	0	0	0	1406	0.728788	0.701771	0.708412	0.758796	0.700284	0.648073	0.768453	0.74178	0.792015	0.250672	0.260492	0.166858	0.14914	0.511844	0.470573	0.510993	0.0855227	0.0938654	0.181144	0.398094	0.404189	0.412185	0.379878	0.411175	0.355753	0.727597	0.0434451	0.20679	0.0569433
2	75977863	75978100	Ttc30a2	0	0	1	1	0	1	0	0	237	0.752722	0.740645	0.644792	1	0.824952	0.618304	0.740028	0.745381	0.79881	0.052925	0.143204	0.0756565	0.207277	0.294497	0.259375	0.381151	0.0204388	NA	0.204593	0.146131	0.206778	0.398268	0.274554	0.331027	0.640306	0.762848	0.110478	0.119766	0.0698115
2	76069361	76069565	Pde11a	0	0	0	1	0	0	0	0	204	0.334945	0.254971	0.462821	0.353058	0.48744	0.304541	0.209011	0.448399	0.482492	0.208507	0.121864	0.140251	0.118489	0.140532	0.253382	0.224935	0.0826211	0.0960317	0.14908	0.294893	0.278808	0.0845029	0.281538	0.176417	0.168763	0.370853	0.103774	0.147278	0.0419246
2	77264033	77265525	Sestd1	0	0	0	1	0	0	0	1	1492	0.411258	0.569858	0.434172	0.603668	0.49543	0.501129	0.661463	0.623918	0.560357	0.230943	0.263545	0.223064	0.229595	0.506163	0.437155	0.374051	0.220801	0.226265	0.19886	0.309212	0.431559	0.282634	0.348001	0.344888	0.370774	0.540139	0.0854594	0.236787	0.0181677
2	79510815	79511480	Cerkl	0	0	0	0	0	0	0	0	665	0.694267	0.775279	0.686723	0.826232	0.769487	0.74142	0.789618	0.769644	0.767176	0.299813	0.474988	0.315794	0.240137	0.563712	0.735263	0.520018	0.190404	0.205151	0.131507	0.509357	0.5191	0.555231	0.567598	0.650583	0.462843	0.757761	0.0443316	0.332683	0.100301
2	79538030	79538387	Cerkl	0	0	0	0	0	0	0	0	357	0.559858	0.767983	0.507263	0.818293	0.606683	0.65291	0.765462	0.696432	0.671044	0.322672	0.284199	0.332564	0.180676	0.35702	0.475786	0.423584	0.146365	0.0925926	0.324804	0.559877	0.345679	0.485185	0.259961	0.355556	0.165344	0.67177	0.102647	0.280028	0.0694427
2	79611330	79611631	Itprid2	0	0	0	0	0	0	0	0	301	0.654816	0.795346	0.749339	0.730159	0.654048	0.566472	0.738454	0.722157	0.654872	0.298244	0.396988	0.352244	0.415586	0.387954	0.581387	0.574816	0.0370851	0.556229	0.143645	0.372751	0.555515	0.447721	0.455688	0.380752	0.521954	0.696185	0.0691854	0.365766	0.0522776
2	83734038	83734536	Itgav	0	0	0	1	0	0	0	0	498	0.370742	0.357132	0.205994	0.433675	0.42799	0.38128	0.386637	0.472607	0.344042	0.0667969	0.153114	0.121871	0.129323	0.414241	0.354193	0.228473	0.0311355	0.0497669	0.051524	0.362363	0.413409	0.219999	0.396149	0.33997	0.15709	0.375566	0.0756708	0.117776	0.0365044
2	83759375	83760184	Itgav	0	0	0	1	0	1	0	0	809	0.850469	0.861236	0.651396	0.782555	0.789079	0.781915	0.864959	0.778468	0.886874	0.434048	0.518796	0.577194	0.567115	0.694567	0.696233	0.647907	0.319677	0.401196	0.384053	0.691987	0.554563	0.663794	0.798594	0.779315	0.640799	0.805217	0.0716904	0.524288	0.0653369
2	84183620	84185702	Calcrl	0	0	0	0	0	0	0	2	2082	0.683897	0.756782	0.674907	0.778358	0.730662	0.681801	0.739924	0.796068	0.755567	0.229988	0.288919	0.264015	0.290353	0.575899	0.590047	0.585946	0.167796	0.153073	0.197277	0.462887	0.477421	0.382261	0.443071	0.510826	0.344834	0.733107	0.0441167	0.268319	0.0282701
2	84386928	84388298	Calcrl	0	0	0	1	0	0	0	1	1370	0.536153	0.539477	0.602203	0.562621	0.40214	0.403045	0.512233	0.474557	0.460396	0.16949	0.310691	0.187279	0.122588	0.286697	0.329565	0.283489	0.0593474	0.0573353	0.0845027	0.208459	0.286358	0.298373	0.317945	0.314495	0.241377	0.499203	0.0694341	0.197512	0.0802352
2	84475866	84476987	Tfpi	0	0	0	1	0	1	3	0	1121	0.441738	0.351973	0.486878	0.462523	0.415685	0.428902	0.415427	0.473138	0.456152	0.0697204	0.145001	0.134838	0.117586	0.18765	0.269694	0.341852	0.027972	0.0674603	0.110254	0.210823	0.14413	0.230126	0.258544	0.240747	0.209193	0.436935	0.0403877	0.116786	0.0333555
2	84518888	84520334	Tfpi	0	0	0	0	0	0	0	0	1446	0.871611	0.908525	0.764528	0.907233	0.89973	0.912457	0.921588	0.883119	0.935861	0.715881	0.698363	0.653157	0.647051	0.86334	0.846521	0.821434	0.411455	0.364016	0.476623	0.630803	0.829606	0.809617	0.874269	0.804343	0.685031	0.889406	0.0505789	0.678613	0.0337794
2	84633620	84635298	Ctnnd1,Gm28635	0	0	0	2	0	1	0	0	1678	0.587606	0.540707	0.579784	0.595824	0.558713	0.506727	0.57002	0.601028	0.541917	0.251401	0.220156	0.188551	0.219632	0.508652	0.475381	0.44339	0.153102	0.152929	0.167753	0.322882	0.42754	0.367686	0.404064	0.387376	0.376963	0.564703	0.0307417	0.219935	0.0256592
2	84666203	84666504	Btbd18,Gm28635	0	0	1	2	0	0	0	0	301	0.74805	0.846884	0.700748	0.752546	0.68954	0.692184	0.697527	0.803301	0.756339	0.328869	0.356934	0.201106	0.229087	0.48659	0.512513	0.408066	0.204365	0.0992424	0.120367	0.400167	0.457799	0.3875	0.585223	0.506043	0.343056	0.743013	0.0547904	0.278999	0.0755409
2	84741140	84741343	Gm19426	0	0	1	0	0	1	0	1	203	0.92346	0.894008	0.844529	0.878571	0.911278	0.825505	0.87401	0.84503	0.864189	0.216342	0.267436	0.215101	0.233041	0.684289	0.642916	0.545373	0.0981041	0.0907888	0.173979	0.774735	0.700573	0.56239	0.691424	0.682323	0.619048	0.873398	0.0324224	0.23298	0.0243836
2	84774799	84775286	Serping1	0	0	0	1	0	1	0	0	487	0.622554	0.723647	0.746098	0.708333	0.750313	0.724524	0.833505	0.761506	0.705026	0.264286	0.213552	0.130404	0.101256	0.331638	0.294617	0.329762	0.100635	0.0355556	0.0908514	0.49537	0.337857	0.292857	0.559864	0.291667	0.121481	0.730612	0.0559937	0.177375	0.0749725
2	84789835	84790656	Ube2l6	0	0	0	0	0	0	0	0	821	0.837728	0.847884	0.744545	0.85754	0.82245	0.84626	0.8726	0.834555	0.876481	0.637017	0.516011	0.476061	0.429309	0.702843	0.666065	0.585007	0.328704	0.395635	0.483645	0.652804	0.67384	0.636429	0.690151	0.640587	0.650914	0.837783	0.0390717	0.514599	0.0889712
2	85001311	85001858	P2rx3	0	0	0	1	0	0	0	0	547	0.890016	0.836714	0.742063	0.821917	0.80054	0.830046	0.86513	0.86729	0.895621	0.20022	0.348665	0.184259	0.114908	0.555087	0.558186	0.553114	0.126425	0.101206	0.0752298	0.521745	0.542298	0.334632	0.559025	0.52736	0.449204	0.838815	0.0481461	0.212013	0.0983405
2	85012844	85013176	P2rx3	0	0	0	1	0	0	0	0	332	0.730605	0.570141	0.563292	0.579185	0.598189	0.632071	0.673778	0.622907	0.677909	0.168706	0.12788	0.15768	0.213568	0.536201	0.482147	0.363228	0.106421	0.206313	0.185071	0.382651	0.435134	0.387762	0.323003	0.437564	0.288387	0.627564	0.0569666	0.166959	0.0355371
2	85050418	85051596	Tnks1bp1	0	1	1	1	0	1	1	0	1178	0.574714	0.708445	0.571062	0.710202	0.613261	0.675092	0.707202	0.77048	0.683088	0.214715	0.215361	0.181428	0.192005	0.455812	0.451911	0.403097	0.080769	0.0294118	0.112449	0.471111	0.382897	0.202898	0.585967	0.440999	0.320694	0.668172	0.06785	0.200877	0.0169138
2	90476723	90479009	Ptprj	0	0	0	1	0	0	0	0	2286	0.715138	0.701267	0.62745	0.754954	0.740153	0.69512	0.766864	0.684693	0.721563	0.476191	0.536842	0.480815	0.405966	0.655687	0.670106	0.685443	0.255169	0.368568	0.368529	0.606082	0.586885	0.642206	0.653043	0.636302	0.544674	0.711911	0.0418976	0.474954	0.0536201
2	90559749	90560720	Ptprj	0	0	0	1	0	0	0	0	971	0.331265	0.399106	0.413792	0.511364	0.430368	0.369767	0.523263	0.376157	0.404144	0.0940805	0.135764	0.129803	0.102013	0.448389	0.237177	0.273419	0.0303571	0.0885417	0.133499	0.283144	0.106771	0.245015	0.23817	0.297201	0.189352	0.417692	0.0633601	0.115415	0.0204603
2	90632797	90633235	Nup160	0	0	0	0	0	0	0	0	438	0.750936	0.768218	0.614696	0.753571	0.738355	0.724968	0.769425	0.807663	0.773618	0.447654	0.395473	0.398673	0.429548	0.645675	0.662595	0.582987	0.362163	0.321032	0.385499	0.510009	0.726103	0.540885	0.592929	0.605589	0.521184	0.744606	0.0540984	0.417837	0.0251238
2	90929018	90929464	Celf1	0	0	0	0	0	0	0	0	446	0.724551	0.75589	0.83591	0.777381	0.791739	0.7837	0.784888	0.749017	0.806642	0.383566	0.512511	0.414466	0.526784	0.479946	0.538989	0.590666	0.315152	0.360606	0.291955	0.486364	0.553316	0.517244	0.572786	0.539683	0.514407	0.778858	0.0328293	0.459332	0.0710193
2	91068592	91069546	Slc39a13	0	1	0	1	0	1	0	0	954	0.76502	0.733828	0.627537	0.786204	0.772459	0.719131	0.78351	0.746379	0.791446	0.452593	0.467902	0.450128	0.438408	0.580951	0.598325	0.555897	0.29975	0.174813	0.339571	0.602404	0.511459	0.649257	0.578808	0.604185	0.37727	0.747279	0.0512829	0.452258	0.012127
2	91077820	91078246	Spi1	0	0	0	0	0	0	0	0	426	0.338552	0.428359	0.256277	0.51431	0.440368	0.207621	0.532313	0.467632	0.420339	0.0259259	0.0290413	0.0167888	0.043843	0.226843	0.280366	0.189876	0.0295414	0.0407407	0.0339506	0.142989	0.169667	0.191433	0.128345	0.19287	0.0682472	0.400641	0.111486	0.0288997	0.0112374
2	91083978	91084992	Spi1	0	0	0	1	0	0	0	0	1014	0.219324	0.264842	0.288089	0.458855	0.371559	0.122895	0.240725	0.315516	0.170294	0.0558976	0.0702872	0.100286	0.0611664	0.206361	0.218182	0.193989	0.0578512	0.0311688	0.0284829	0.259912	0.214447	0.169697	0.18214	0.141581	0.187302	0.272455	0.102077	0.0719093	0.0198298
2	91115092	91115344	Spi1	1	1	0	1	0	0	0	1	252	0.777031	0.819647	0.856506	0.782073	0.87942	0.811064	0.865895	0.789414	0.877275	0.254059	0.421742	0.4209	0.335246	0.0777102	0.153737	0.0961697	0.0392157	0.0359477	0.0788971	0.231793	0.493158	0.365245	0.46811	0.31119	0.335621	0.828703	0.0416366	0.357986	0.080293
2	91308474	91309022	1110051M20Rik	0	0	0	1	1	0	0	1	548	0.450165	0.467347	0.518434	0.52228	0.557202	0.495062	0.582202	0.649711	0.520666	0.109104	0.133723	0.198361	0.136604	0.272353	0.274944	0.268681	0.0462963	0.0785714	0.111119	0.200096	0.207099	0.270128	0.321429	0.264298	0.169667	0.52923	0.0608181	0.144448	0.0380018
2	91456897	91457225	Lrp4	0	1	0	0	0	1	0	0	328	0.484067	0.496876	0.393486	0.574691	0.713955	0.42186	0.530736	0.430937	0.478916	0.185409	0.122002	0.177355	0.168078	0.409384	0.49105	0.390927	0.0222222	0.0595238	0.0457271	0.0555556	0.159482	0.202259	0.17791	0.251984	0.337037	0.502836	0.0969257	0.163211	0.0283703
2	91462161	91463078	Lrp4	0	0	0	1	0	0	0	0	917	0.752297	0.723413	0.668204	0.745363	0.71548	0.619345	0.810997	0.791277	0.726095	0.170134	0.185727	0.21008	0.150712	0.484545	0.428596	0.469544	0.0449946	0.0693204	0.0701705	0.223958	0.35935	0.237479	0.37132	0.426826	0.255991	0.728052	0.058467	0.179163	0.0250993
2	91635676	91635972	F2	0	0	0	1	0	1	0	0	296	0.622116	0.807294	0.815476	0.659083	0.756274	0.672379	0.835278	0.75569	0.736419	0.549134	0.366389	0.234042	0.301195	0.448744	0.561971	0.439443	0.18563	0.143915	0.321829	0.481818	0.350144	0.415079	0.447531	0.58789	0.401675	0.740001	0.0748696	0.36269	0.135532
2	91930585	91931295	Mdk	0	0	0	1	0	1	0	1	710	0.280037	0.340474	0.291628	0.227034	0.349609	0.166794	0.314566	0.313847	0.306266	0.0691495	0.103013	0.0624572	0.0503714	0.111201	0.15727	0.142289	0.0632727	0.0324444	0.0726785	0.15654	0.220734	0.0780952	0.148215	0.148853	0.111255	0.287806	0.0578152	0.0712477	0.0225573
2	91967971	91968572	Dgkz	0	0	1	1	0	0	0	0	601	0.54615	0.607123	0.624874	0.643315	0.697244	0.573504	0.646473	0.608945	0.578541	0.133038	0.14485	0.136925	0.11912	0.601761	0.554287	0.485012	0.0785548	0.120055	0.115842	0.4495	0.400591	0.35754	0.4802	0.563767	0.45134	0.614019	0.0454634	0.133483	0.0107635
2	91971040	91971556	Dgkz	0	0	1	1	0	0	0	0	516	0.518182	0.505867	0.362626	0.369444	0.504233	0.445679	0.475614	0.496525	0.57791	0.115593	0.120341	0.113831	0.0939836	0.274033	0.414731	0.321368	0.0729167	0.0570988	0.11532	0.304012	0.337282	0.103968	0.306268	0.123626	0.198413	0.472898	0.0701035	0.110937	0.0116319
2	91975317	91975541	Dgkz	1	1	0	1	0	1	0	0	224	0.562892	0.506075	0.594997	0.514377	0.515831	0.380917	0.455648	0.512122	0.445055	0.123892	0.0962759	0.0718892	0.065108	0.320845	0.240732	0.276916	0.0667582	0.0717949	0.165509	0.205708	0.224835	0.152661	0.185159	0.180629	0.239288	0.498657	0.0640035	0.0892912	0.0266686
2	92140335	92140862	Phf21a	0	0	0	1	0	0	0	0	527	0.750452	0.726007	0.703092	0.848148	0.809965	0.924383	0.886205	0.800457	0.76593	0.358772	0.329811	0.274729	0.21557	0.594204	0.613164	0.597716	0.0774691	0.122222	0.106101	0.580159	0.620323	0.420547	0.408832	0.550705	0.386111	0.801626	0.0739748	0.294721	0.0632418
2	92143929	92144586	Phf21a	0	0	0	1	0	0	0	0	657	0.754095	0.73375	0.713596	0.763664	0.731556	0.662346	0.77805	0.754769	0.825986	0.323771	0.290851	0.264458	0.189235	0.579877	0.577668	0.540463	0.164815	0.149206	0.22265	0.37202	0.417989	0.473413	0.426896	0.58562	0.440741	0.746424	0.0451174	0.267079	0.057288
2	92254893	92257820	Phf21a	0	0	0	1	3	0	0	2	2927	0.579936	0.637318	0.5037	0.613777	0.594609	0.48835	0.60713	0.607459	0.593206	0.280661	0.262515	0.319254	0.302773	0.447085	0.465322	0.37563	0.214157	0.294937	0.232843	0.455621	0.399163	0.377445	0.518037	0.471526	0.339404	0.580609	0.0506486	0.291301	0.0248652
2	92367482	92367651	Large2	0	0	1	1	0	0	0	0	169	0.611274	0.654491	0.592262	0.354167	0.655556	0.424074	0.564848	0.550756	0.705556	0.109259	0.177337	0.13241	0.119368	0.19476	0.177162	0.144	0.0444444	0.0944444	0.146176	0.315476	0.0973545	0.387037	0.540123	0.372222	0.278042	0.568109	0.11362	0.134594	0.03003
2	92369358	92370616	Large2	1	1	0	1	0	1	0	0	1258	0.754599	0.770267	0.699047	0.776873	0.739526	0.732561	0.753375	0.737141	0.806723	0.52566	0.546176	0.489983	0.481177	0.651751	0.66805	0.628895	0.30591	0.308403	0.429054	0.598004	0.614151	0.594265	0.727692	0.705196	0.587348	0.752235	0.030646	0.510749	0.0304584
2	92371300	92374243	Large2	0	2	1	1	0	2	1	1	2943	0.574117	0.640138	0.587706	0.62012	0.558608	0.631701	0.654888	0.605598	0.667564	0.417294	0.395227	0.38289	0.347747	0.456215	0.483825	0.460909	0.260925	0.310011	0.321606	0.423009	0.431595	0.462134	0.486147	0.492334	0.449269	0.615604	0.0370349	0.38579	0.0290818
2	92967416	92968064	Prdm11	0	0	0	1	0	0	0	0	648	0.824883	0.858447	0.663095	0.837823	0.73669	0.746296	0.878715	0.826449	0.85918	0.508776	0.614158	0.344764	0.454081	0.698211	0.658629	0.599179	0.193122	0.220815	0.30269	0.710071	0.689457	0.65582	0.721296	0.681578	0.660889	0.803509	0.071927	0.480445	0.112229
2	92970901	92971392	Prdm11	0	0	0	1	0	0	0	0	491	0.230219	0.413174	0.35119	0.692857	0.599437	0.324074	0.226339	0.480707	0.359788	0.0666667	0.0572391	0.0975684	0.0611111	0.25564	0.162668	0.201696	0.103836	0.101852	0.115079	0.113889	0.0976431	0.17672	0.0941919	0.161376	0.112434	0.408643	0.158234	0.0706463	0.0183604
2	93013842	93014387	Prdm11	0	1	0	1	0	1	0	0	545	0.551676	0.4005	0.457143	0.587831	0.548681	0.446335	0.522002	0.478964	0.480722	0.0844227	0.0358645	0.0138651	0.0179544	0.26852	0.280255	0.292573	0.031746	0.0636905	0.0363356	0.0814815	0.19494	0.223909	0.312726	0.234127	0.162037	0.497095	0.0597848	0.0380267	0.0323725
2	93030483	93031390	Prdm11	0	0	0	1	0	0	0	0	907	0.603209	0.630163	0.641919	0.729195	0.611156	0.505861	0.622122	0.533567	0.695785	0.107352	0.126614	0.107494	0.0880575	0.397255	0.460713	0.446366	0.0384615	0.0267857	0.104918	0.372083	0.38161	0.256746	0.275611	0.292121	0.260884	0.61922	0.0699181	0.107379	0.0157409
2	93035695	93036350	Prdm11	0	0	0	1	0	0	0	0	655	0.672619	0.595259	0.612273	0.617893	0.59798	0.583533	0.614685	0.523962	0.628377	0.00505051	0.0583936	0.0250479	0.0486517	0.371313	0.379769	0.462195	0.010101	0.030303	0.0274476	0.391775	0.296753	0.328571	0.202597	0.323496	0.280664	0.605176	0.0396919	0.0342859	0.0239973
2	93040450	93041838	Prdm11	0	0	1	1	0	0	0	0	1388	0.655425	0.739406	0.572281	0.679755	0.645816	0.679527	0.716235	0.675258	0.685055	0.170337	0.286071	0.256579	0.239117	0.548747	0.510211	0.538663	0.204058	0.165054	0.211281	0.504048	0.48281	0.487448	0.429453	0.543498	0.39119	0.672084	0.0470402	0.238026	0.0491104
2	93112017	93112768	Prdm11	0	0	0	0	1	0	0	0	751	0.690491	0.584856	0.563261	0.682407	0.67434	0.627706	0.685352	0.630987	0.683428	0.305079	0.292123	0.319232	0.296187	0.472176	0.541071	0.504861	0.170506	0.19733	0.183284	0.370205	0.31189	0.403869	0.397673	0.383774	0.361806	0.646981	0.0476884	0.303155	0.0120062
2	93118899	93120120	Trp53i11	0	0	0	0	1	0	0	0	1221	0.574974	0.64664	0.41613	0.579292	0.64066	0.575291	0.606927	0.592657	0.638399	0.343588	0.422559	0.368694	0.327922	0.501762	0.51206	0.539344	0.25936	0.397332	0.340697	0.529017	0.405699	0.535511	0.467612	0.497623	0.509583	0.585663	0.0698469	0.365691	0.0414649
2	93142513	93143008	Trp53i11	0	0	0	0	1	0	0	0	495	0.779236	0.784747	0.685262	0.874681	0.755469	0.736111	0.787	0.762736	0.871184	0.38325	0.518961	0.338632	0.331241	0.730009	0.735814	0.537074	0.260185	0.262787	0.218	0.513536	0.623016	0.727646	0.673781	0.739683	0.674603	0.781825	0.0603351	0.393021	0.0870464
2	93173886	93174967	Trp53i11	0	0	0	0	0	0	0	0	1081	0.722281	0.810975	0.64854	0.789377	0.755599	0.756044	0.838858	0.738701	0.82197	0.458536	0.473939	0.432301	0.411387	0.706374	0.712799	0.713903	0.265377	0.356899	0.351311	0.536355	0.52583	0.692152	0.727228	0.616178	0.639316	0.764705	0.0587959	0.444041	0.0277376
2	93177098	93177353	Trp53i11	0	0	1	0	0	0	0	0	255	0.351287	0.426744	0.25873	0.312021	0.591082	0.421726	0.409893	0.329692	0.375982	0	0.0160791	0.0104696	0.00277778	0.0683078	0.0968964	0.125236	0.0416667	0.0111111	0.030303	0.0416667	0.0754755	0.0648148	0.0238095	0.0859585	0.125349	0.386351	0.0946778	0.00733161	0.00732245
2	93183834	93184551	Trp53i11	0	0	1	0	0	0	0	0	717	0.815702	0.809016	0.864667	0.825647	0.772174	0.79798	0.877903	0.827962	0.89285	0.591699	0.646606	0.530909	0.475706	0.743241	0.696309	0.732138	0.418564	0.361126	0.565152	0.554444	0.611982	0.605291	0.678158	0.671424	0.53836	0.831544	0.0394686	0.56123	0.0740523
2	93200539	93201153	Trp53i11	0	0	0	1	0	0	0	0	614	0.697094	0.719513	0.776453	0.707143	0.721989	0.805216	0.680445	0.655802	0.761308	0.299734	0.186548	0.302816	0.203659	0.325554	0.334408	0.386243	0.0762346	0.0805195	0.0846561	0.289029	0.419373	0.421281	0.545587	0.538889	0.387963	0.724996	0.0478416	0.248189	0.0617077
2	93303481	93304539	Tspan18	0	0	0	1	0	0	0	0	1058	0.625203	0.545955	0.505369	0.559271	0.589268	0.609543	0.649663	0.625902	0.571042	0.255938	0.298595	0.234988	0.232188	0.3486	0.352048	0.326789	0.121701	0.106311	0.162788	0.209194	0.405923	0.192505	0.337172	0.294048	0.29328	0.586802	0.0458043	0.255427	0.030668
2	93346560	93347224	Tspan18	0	0	0	0	0	0	0	0	664	0.644078	0.65247	0.623163	0.680632	0.664952	0.706316	0.573695	0.609344	0.646309	0.243526	0.288078	0.18585	0.18137	0.508274	0.471218	0.464609	0.102189	0.139304	0.173052	0.510795	0.384614	0.451872	0.499862	0.531397	0.395833	0.644551	0.0392372	0.224706	0.0508529
2	93352620	93353991	Tspan18	0	0	0	0	0	0	0	0	1371	0.587778	0.625814	0.509747	0.65956	0.629653	0.49721	0.593743	0.627205	0.557201	0.275447	0.267043	0.28603	0.286709	0.506224	0.449969	0.385502	0.110631	0.141797	0.157646	0.364633	0.363502	0.365242	0.369678	0.380127	0.320014	0.587545	0.05609	0.278807	0.00938604
2	93424323	93425024	Cd82	0	0	0	1	0	0	0	0	701	0.369252	0.4798	0.318386	0.301768	0.353956	0.407672	0.296456	0.41056	0.309584	0.0464868	0.0559077	0.0440196	0.0591168	0.178413	0.165014	0.239654	0.0324074	0.0740741	0.0228175	0.398413	0.371164	0.17793	0.210714	0.211157	0.2495	0.360826	0.0622489	0.0513827	0.00726813
2	93438819	93439601	Cd82	0	0	0	1	0	0	0	0	782	0.94055	0.888181	0.92904	0.954167	0.903114	0.887908	0.958795	0.911658	0.892003	0.549011	0.72452	0.676142	0.695316	0.927745	0.939042	0.862815	0.371753	0.338387	0.45613	0.921855	0.800649	0.867605	0.883471	0.874928	0.907071	0.91838	0.0281375	0.661247	0.077423
2	93449516	93452959	Cd82	0	0	0	1	0	0	2	1	3443	0.687405	0.679347	0.623538	0.716431	0.72778	0.675385	0.725899	0.70661	0.710956	0.455892	0.490857	0.464735	0.4584	0.674855	0.659224	0.615462	0.356293	0.416261	0.420503	0.620777	0.61395	0.518826	0.633607	0.647475	0.547419	0.694817	0.032924	0.467471	0.0160284
2	93454221	93454827	Cd82	0	0	0	1	0	0	0	0	606	0.715608	0.669483	0.537201	0.5837	0.590767	0.645055	0.649523	0.558453	0.636192	0.223241	0.339917	0.301074	0.262411	0.526951	0.591554	0.412126	0.123517	0.223905	0.23991	0.5695	0.492063	0.371467	0.516539	0.522372	0.399779	0.620664	0.0571873	0.281661	0.0501801
2	93468740	93469411	Cd82	0	0	0	0	0	0	0	1	671	0.370856	0.470601	0.41645	0.511289	0.347213	0.260614	0.302218	0.423964	0.420235	0.076392	0.16898	0.143246	0.126361	0.299614	0.301652	0.192065	0.144228	0.104396	0.124304	0.264456	0.238474	0.147977	0.202219	0.217491	0.164059	0.391493	0.0795286	0.128745	0.0390542
2	93483471	93484011	Cd82	0	0	0	0	1	0	0	0	540	0.652383	0.628626	0.677341	0.734656	0.682773	0.694092	0.633355	0.705336	0.597468	0.257656	0.285952	0.232536	0.249383	0.613123	0.585606	0.546701	0.30291	0.169092	0.20437	0.51243	0.589187	0.424868	0.632818	0.641998	0.516182	0.667337	0.042995	0.256382	0.0223129
2	93488136	93489586	Cd82	0	0	0	0	0	0	0	1	1450	0.853214	0.855149	0.839395	0.888333	0.865657	0.945914	0.914452	0.868407	0.911392	0.686123	0.741902	0.640036	0.632306	0.867034	0.853723	0.869707	0.387968	0.422332	0.525689	0.709289	0.768969	0.812743	0.829322	0.87686	0.799088	0.882435	0.0351018	0.675092	0.0504806
2	93501464	93501837	Cd82	0	0	0	0	1	0	0	0	373	0.752756	0.777151	0.709029	0.773611	0.796288	0.729592	0.830716	0.834174	0.769041	0.328333	0.47604	0.427316	0.335145	0.668611	0.588611	0.580779	0.269841	0.279621	0.386012	0.62449	0.639048	0.581481	0.563968	0.529524	0.315278	0.774706	0.0418467	0.391708	0.0721006
2	93582449	93583211	Gm10803	0	0	0	0	0	0	0	0	762	0.747783	0.746255	0.673748	0.751515	0.793966	0.684202	0.751031	0.724979	0.75066	0.396741	0.431371	0.345781	0.379481	0.587089	0.539695	0.564895	0.282468	0.316883	0.281648	0.528237	0.600722	0.591126	0.617405	0.602814	0.499892	0.736016	0.0370226	0.388344	0.0356464
2	93629290	93629563	Alx4	0	0	0	0	1	0	0	0	273	0.75657	0.767936	0.73664	0.723016	0.734873	0.57037	0.711817	0.647361	0.848268	0.389482	0.338876	0.250782	0.261889	0.56959	0.522673	0.413049	0.117108	0.139506	0.280792	0.388889	0.261111	0.43125	0.409788	0.411684	0.316667	0.721872	0.0776983	0.310257	0.065758
2	93643793	93645909	Alx4	0	1	0	1	0	0	0	0	2116	0.776687	0.724631	0.774914	0.711587	0.777621	0.601416	0.741171	0.759901	0.783182	0.173271	0.206693	0.177436	0.135335	0.698687	0.756148	0.729404	0.0422907	0.0406049	0.121401	0.197812	0.245682	0.32707	0.414349	0.399269	0.395766	0.739012	0.0575354	0.173184	0.0292888
2	93696202	93696402	Ext2	0	0	0	1	0	0	0	0	200	0.74092	0.761177	0.541548	0.708333	0.863907	0.552381	0.848297	0.824716	0.820106	0.4558	0.41156	0.268092	0.563446	0.69286	0.354335	0.454437	0.452737	0.037037	0.203758	0.25873	0.425794	0.489583	0.530688	0.695238	0.407343	0.740154	0.120784	0.424724	0.122361
2	93758508	93759501	Ext2	0	0	0	1	0	0	0	0	993	0.494788	0.590224	0.43421	0.415457	0.50352	0.451205	0.576466	0.547198	0.667309	0.151902	0.24129	0.200768	0.225701	0.290479	0.343594	0.312406	0.101961	0.0353641	0.164685	0.383036	0.314331	0.32417	0.311508	0.416401	0.252599	0.520042	0.0825293	0.204915	0.0390845
2	93772140	93773382	Ext2	0	0	0	1	0	0	0	0	1242	0.290574	0.258381	0.255232	0.25395	0.36054	0.272213	0.359967	0.305103	0.294867	0.0528839	0.0855099	0.0450497	0.0458106	0.0996928	0.0937627	0.131122	0.0407648	0.0232323	0.0292738	0.172329	0.138773	0.148948	0.124913	0.140131	0.149215	0.294536	0.0414771	0.0573135	0.0191257
2	93780610	93781346	Ext2	0	0	0	1	1	0	0	0	736	0.905582	0.924186	0.829149	0.963175	0.903261	0.941373	0.918232	0.920516	0.892561	0.449371	0.688661	0.576057	0.583835	0.863134	0.882206	0.746977	0.363061	0.396027	0.483854	0.85619	0.764061	0.755408	0.802921	0.81759	0.709141	0.910893	0.0372327	0.574481	0.0979449
2	93791817	93792536	Ext2	0	0	0	1	0	0	0	1	719	0.516985	0.643787	0.581944	0.721005	0.624621	0.572553	0.651623	0.718767	0.616926	0.0640326	0.0489441	0.0957044	0.0514679	0.348531	0.391031	0.322995	0.0583732	0.0594017	0.0208333	0.352713	0.326716	0.405652	0.417063	0.408724	0.343153	0.627579	0.0664718	0.0650373	0.0214834
2	93886011	93886703	Accsl	0	0	0	0	1	0	0	0	692	0.741295	0.668001	0.650408	0.707143	0.631392	0.653591	0.709515	0.701787	0.704037	0.244625	0.262601	0.279009	0.137333	0.54338	0.581726	0.639428	0.154762	0.230495	0.25679	0.451886	0.477513	0.437831	0.469221	0.436147	0.25366	0.685241	0.0357945	0.230892	0.0639339
2	93947147	93948011	Gm13889	0	0	0	0	0	0	0	1	864	0.730324	0.783996	0.555904	0.697811	0.643918	0.702183	0.733911	0.695488	0.729781	0.211643	0.307154	0.222977	0.149	0.455891	0.453839	0.500555	0.166071	0.147321	0.116376	0.401299	0.406795	0.370833	0.452057	0.461878	0.397309	0.697035	0.0650685	0.222693	0.0650298
2	93974942	93976053	Gm27027	0	1	0	1	0	0	0	0	1111	0.745019	0.826363	0.747363	0.828709	0.841296	0.734745	0.809589	0.758502	0.805028	0.58471	0.602486	0.518534	0.490696	0.61579	0.618523	0.66028	0.320751	0.328278	0.468136	0.501967	0.646893	0.55144	0.596129	0.703256	0.560156	0.788513	0.0417254	0.549106	0.0531146
2	101978978	101979315	Ldlrad3	0	0	0	1	0	0	0	0	337	0.756597	0.819144	0.829331	0.962302	0.822611	0.869201	0.870946	0.903057	0.925589	0.6446	0.620797	0.425447	0.557017	0.703408	0.76595	0.785906	0.10404	0.169643	0.231303	0.710593	0.596696	0.652567	0.707901	0.841435	0.726151	0.862086	0.0627363	0.561965	0.0982367
2	102002714	102003532	Ldlrad3	0	0	0	1	0	0	0	0	818	0.785907	0.808096	0.63106	0.852579	0.760076	0.728009	0.823513	0.777024	0.819772	0.367841	0.329426	0.331198	0.291653	0.594786	0.677737	0.610025	0.113393	0.118654	0.147891	0.556812	0.546098	0.57662	0.627595	0.567097	0.42004	0.776226	0.0658891	0.33003	0.0311138
2	102032619	102034815	Ldlrad3	0	0	0	1	0	0	0	1	2196	0.546022	0.533924	0.503805	0.592445	0.502431	0.575678	0.630448	0.52677	0.571613	0.161221	0.159842	0.165521	0.151973	0.382339	0.411202	0.36163	0.0988219	0.148753	0.164094	0.326099	0.352852	0.301933	0.361612	0.38048	0.317985	0.553682	0.0425568	0.159639	0.00565425
2	102048433	102049090	Ldlrad3	0	0	0	1	0	0	0	0	657	0.802402	0.851101	0.657214	0.863492	0.741808	0.855666	0.851738	0.812796	0.878089	0.446687	0.537182	0.572221	0.383099	0.768804	0.83089	0.661272	0.344776	0.433343	0.430455	0.782275	0.689899	0.668658	0.76981	0.797782	0.493631	0.812701	0.071596	0.484797	0.0859884
2	102052864	102054104	Ldlrad3	0	0	0	1	0	0	0	0	1240	0.450561	0.431926	0.341184	0.486145	0.498594	0.398979	0.464863	0.534524	0.46443	0.13066	0.193495	0.107525	0.0495347	0.344909	0.34624	0.242464	0.0626642	0.0887475	0.0884688	0.223988	0.263714	0.289341	0.334264	0.263699	0.251672	0.452356	0.0569674	0.120304	0.0595418
2	102100054	102100438	Ldlrad3	0	0	0	1	1	0	0	0	384	0.838458	0.815006	0.715608	0.743242	0.810551	0.78263	0.825038	0.781131	0.805423	0.421265	0.468431	0.418117	0.397948	0.602038	0.683259	0.677022	0.238814	0.138626	0.33058	0.670651	0.674538	0.63642	0.73176	0.672412	0.511464	0.790787	0.0398579	0.42644	0.0298389
2	102135751	102135981	Ldlrad3	0	0	0	1	0	0	0	0	230	0.752104	0.916212	0.820635	0.832275	0.691807	0.900617	0.871243	0.818872	0.809788	0.381349	0.563743	0.554784	0.630113	0.721931	0.866966	0.752285	0.47619	0.601852	0.489683	0.818519	0.733333	0.639198	0.721549	0.716931	0.717593	0.823728	0.0703176	0.532497	0.106219
2	102205660	102207362	Ldlrad3	0	0	0	0	0	0	0	0	1702	0.63381	0.632701	0.540448	0.656035	0.61647	0.630333	0.645979	0.613046	0.660213	0.338006	0.317909	0.247611	0.249303	0.404572	0.495007	0.413203	0.133922	0.212756	0.183991	0.300044	0.274342	0.303817	0.421739	0.392624	0.348516	0.625448	0.0356572	0.288207	0.0466323
2	102407219	102408244	Trim44	0	0	0	1	0	1	1	1	1025	0.743851	0.821792	0.717731	0.734498	0.785071	0.785451	0.841129	0.83899	0.780665	0.452835	0.433201	0.44116	0.42899	0.608181	0.591884	0.547188	0.342046	0.462685	0.430932	0.522095	0.531471	0.588377	0.524939	0.565629	0.471563	0.783242	0.0449709	0.439047	0.0104862
2	103580908	103581258	Abtb2	0	0	0	1	0	0	0	0	350	0.872266	0.836377	0.798092	0.825176	0.814918	0.8625	0.866082	0.829055	0.912522	0.61369	0.618999	0.656814	0.574661	0.811831	0.844199	0.784963	0.328704	0.438889	0.486772	0.869613	0.682576	0.687602	0.702982	0.742593	0.690958	0.846332	0.0351146	0.616041	0.0336109
2	103894116	103895498	Lmo2	0	0	0	0	0	2	0	0	1382	0.494253	0.586632	0.407618	0.52062	0.402357	0.48994	0.506354	0.459526	0.454272	0.249499	0.263575	0.143674	0.306722	0.423379	0.452206	0.358173	0.153935	0.147342	0.248078	0.332895	0.288112	0.315514	0.449938	0.320107	0.405176	0.480175	0.057408	0.240867	0.0692181
2	103902591	103903389	Lmo2	0	0	0	0	0	0	0	0	798	0.702062	0.699993	0.765049	0.683433	0.660725	0.627811	0.701364	0.65243	0.689429	0.351918	0.310639	0.304713	0.323356	0.56053	0.580161	0.619615	0.280726	0.303735	0.340166	0.654071	0.500458	0.514153	0.541782	0.536137	0.53677	0.686922	0.0388926	0.322656	0.0210007
2	103976990	103977845	4931422A03Rik,Lmo2	0	0	0	2	0	0	0	0	855	0.811616	0.832924	0.780329	0.827922	0.797489	0.769045	0.864697	0.801901	0.821552	0.316082	0.409212	0.412334	0.293696	0.371854	0.510637	0.367062	0.179138	0.188889	0.328466	0.688522	0.783105	0.555556	0.634815	0.583901	0.616758	0.811942	0.0289837	0.357831	0.0618249
2	103992624	103993053	4931422A03Rik	0	0	0	1	0	0	0	0	429	0.880901	0.871859	0.845615	0.924882	0.823963	0.854545	0.914251	0.911616	0.871699	0.560818	0.491346	0.464109	0.312255	0.85488	0.775431	0.824967	0.263348	0.165909	0.257287	0.6323	0.650974	0.612085	0.82448	0.790416	0.620346	0.877704	0.0339964	0.457132	0.104816
2	104714342	104714762	Pin1rt1	0	1	1	1	0	0	0	1	420	0.941404	0.850758	0.898119	0.860926	0.830234	0.875498	0.872086	0.894836	0.913019	0.652932	0.667553	0.567948	0.473032	0.717978	0.655479	0.714577	0.14342	0.247434	0.314198	0.609004	0.637932	0.746137	0.708188	0.768241	0.637477	0.881876	0.0338302	0.590366	0.0897073
2	105225929	105227525	Them7	0	1	1	1	1	0	0	0	1596	0.73138	0.772261	0.716914	0.812721	0.73078	0.814854	0.817289	0.741755	0.866207	0.53247	0.483225	0.524981	0.531857	0.638875	0.625777	0.624584	0.357428	0.390738	0.440446	0.609045	0.581879	0.593444	0.615437	0.746107	0.579696	0.77824	0.0516826	0.518133	0.0235186
2	105234308	105235980	Them7	0	0	0	1	0	0	0	0	1672	0.738659	0.761558	0.703924	0.727183	0.761993	0.744833	0.710576	0.715202	0.699694	0.451851	0.494415	0.462362	0.473861	0.602005	0.605679	0.620125	0.369198	0.278068	0.2953	0.504289	0.471003	0.525292	0.594278	0.649317	0.515783	0.729291	0.0237501	0.470622	0.0182317
2	105311607	105312632	Them7	0	0	0	1	0	0	0	1	1025	0.762449	0.829061	0.802494	0.863756	0.843654	0.833647	0.827333	0.837553	0.844701	0.513451	0.539232	0.50907	0.479241	0.539668	0.515006	0.55744	0.203239	0.150451	0.314083	0.465275	0.60107	0.565836	0.507032	0.621337	0.543813	0.827183	0.0293017	0.510248	0.024584
2	109996529	109996879	Lgr4	0	0	0	1	0	0	0	0	350	0.569614	0.762362	0.473321	0.55067	0.665708	0.698611	0.840394	0.790922	0.454799	0.243244	0.204852	0.403839	0.386888	0.403602	0.498526	0.464796	0.177168	0.113591	0.288815	0.510901	0.399125	0.451999	0.511187	0.429701	0.571429	0.645156	0.139991	0.309706	0.100382
2	112243883	112244579	Lpcat4	0	0	1	1	0	0	0	0	696	0.555224	0.568589	0.566327	0.429365	0.580862	0.56622	0.627742	0.576319	0.605762	0.22478	0.19213	0.277867	0.210846	0.361852	0.389183	0.295148	0.138087	0.129417	0.106088	0.500805	0.462412	0.425361	0.383689	0.353618	0.401894	0.564046	0.0553152	0.226406	0.0368232
2	112245820	112246371	Lpcat4	0	0	0	1	1	0	0	0	551	0.91769	0.946524	0.895271	0.939394	0.924132	0.955501	0.905909	0.901649	0.957645	0.661328	0.700999	0.829242	0.685843	0.894185	0.875896	0.876487	0.603211	0.572178	0.565376	0.817364	0.707864	0.878247	0.888636	0.896317	0.73355	0.927079	0.0236521	0.719353	0.0750605
2	112248198	112248539	Nutm1	0	0	0	1	0	0	0	0	341	0.652295	0.542138	0.640653	0.587963	0.581553	0.78351	0.578884	0.56036	0.557401	0.318735	0.181453	0.299385	0.214164	0.391731	0.373162	0.508157	0.113409	0.0535354	0.311199	0.636772	0.506061	0.485144	0.393254	0.370018	0.410929	0.609417	0.0749417	0.253434	0.0660785
2	113595331	113596065	Fmn1	0	0	0	1	0	0	0	1	734	0.674104	0.727657	0.484025	0.7364	0.670042	0.618519	0.747727	0.671444	0.760498	0.175407	0.24834	0.211584	0.118386	0.297805	0.493087	0.362678	0.047619	0.100088	0.0716049	0.235097	0.291809	0.253373	0.271296	0.454706	0.135714	0.676713	0.0857431	0.188429	0.0553807
2	113828865	113829412	Scg5	0	0	0	1	0	1	1	0	547	0.525822	0.60768	0.477329	0.67216	0.439396	0.457513	0.626917	0.728016	0.636694	0.180991	0.168547	0.116149	0.123964	0.119584	0.0884124	0.116314	0.053467	0.0482456	0.114162	0.140013	0.235485	0.225036	0.223684	0.188596	0.247361	0.574614	0.102818	0.147413	0.0321524
2	114119607	114119950	Aqr	0	0	0	1	0	0	0	0	343	0.573965	0.598882	0.591925	0.594036	0.574504	0.560812	0.631955	0.650689	0.519043	0.113668	0.172479	0.229344	0.232166	0.216941	0.195886	0.168988	0.0815873	0	0.0997586	0.488723	0.374008	0.30991	0.283084	0.318258	0.178144	0.588423	0.0385747	0.186914	0.0560396
2	115579096	115580228	BC052040	0	1	1	0	0	0	0	0	1132	0.733423	0.840125	0.696377	0.841441	0.770105	0.663313	0.861954	0.818356	0.759739	0.253748	0.443417	0.298114	0.228815	0.632695	0.589836	0.546884	0.172959	0.193219	0.271154	0.555849	0.452686	0.447083	0.474127	0.479851	0.42393	0.776092	0.0695762	0.306023	0.0959747
2	116020596	116021431	Meis2	0	0	0	1	0	0	0	0	835	0.712531	0.772527	0.69088	0.840476	0.71632	0.730936	0.689727	0.669806	0.653695	0.432251	0.463913	0.433057	0.405584	0.480396	0.479236	0.389913	0.22583	0.0867965	0.242932	0.400992	0.447132	0.325652	0.52473	0.452769	0.471503	0.719655	0.0571639	0.433702	0.0238457
2	116930235	116930626	Tmco5	0	0	0	0	0	0	0	0	391	0.772347	0.724911	0.787037	0.839506	0.812133	0.853676	0.793406	0.817432	0.800353	0.432842	0.499461	0.483625	0.508254	0.578344	0.690433	0.6346	0.461111	0.250377	0.365432	0.662831	0.484669	0.658874	0.724654	0.583422	0.635802	0.800089	0.0379268	0.481045	0.033713
2	116976636	116978361	Tmco5	0	1	1	0	0	1	0	0	1725	0.615411	0.549717	0.539628	0.610968	0.58927	0.60345	0.587014	0.576688	0.652371	0.2216	0.258089	0.147762	0.175882	0.535047	0.500015	0.507819	0.140244	0.154524	0.127931	0.41551	0.348869	0.408878	0.419573	0.450905	0.316645	0.591613	0.0344232	0.200833	0.0488144
2	117099363	117099618	Spred1	0	0	0	0	0	0	0	0	255	0.892763	0.921825	0.858605	0.898148	0.880483	0.847884	0.892179	0.839476	0.85881	0.443043	0.440394	0.361262	0.474435	0.803356	0.726753	0.916442	0.253042	0.170202	0.170434	0.485185	0.634965	0.760185	0.792789	0.772227	0.660334	0.876686	0.0270917	0.429784	0.0482262
2	117119393	117119680	Spred1	0	1	0	0	0	1	0	0	287	0.555586	0.613912	0.58764	0.567901	0.620062	0.533606	0.70974	0.590596	0.577816	0.130321	0.133917	0.0813606	0.0643214	0.435875	0.501316	0.384317	0.0484873	0.0717677	0.0563131	0.242063	0.291358	0.359829	0.254746	0.275472	0.287569	0.595207	0.0507156	0.10248	0.0349549
2	117343369	117343803	Rasgrp1	0	1	0	0	0	0	0	0	434	0.530666	0.616055	0.623543	0.602633	0.641103	0.518982	0.698087	0.646098	0.719697	0.255875	0.389569	0.246267	0.419923	0.504887	0.428676	0.433538	0.132287	0.220058	0.292477	0.271717	0.384665	0.44007	0.401255	0.452773	0.349301	0.621874	0.0667521	0.327909	0.0896716
2	117988537	117988986	Thbs1	0	0	0	0	0	0	0	0	449	0.468125	0.555526	0.327036	0.597002	0.517822	0.39234	0.497671	0.509788	0.519155	0.204986	0.211201	0.12015	0.141163	0.249001	0.376052	0.300098	0.037037	0.0574074	0.134634	0.342879	0.277337	0.280688	0.375533	0.401893	0.170833	0.487163	0.0824001	0.169375	0.0455948
2	118203682	118204214	Fsip1	0	0	0	1	0	0	0	0	532	0.501653	0.458683	0.403521	0.451679	0.457675	0.330075	0.410638	0.467345	0.427	0.204048	0.170221	0.120965	0.114631	0.207308	0.246061	0.215997	0.0517084	0.079396	0.070758	0.109026	0.16369	0.219042	0.212874	0.224228	0.211039	0.434252	0.0493642	0.152467	0.0424254
2	118494972	118495299	Srp14	0	0	0	0	0	0	0	0	327	0.610552	0.67062	0.627734	0.674912	0.697436	0.597893	0.771081	0.656655	0.708818	0.187176	0.231083	0.212202	0.186284	0.53805	0.485994	0.470459	0.10073	0.166667	0.227425	0.409788	0.483983	0.516104	0.454586	0.424711	0.326102	0.668411	0.0538246	0.204186	0.0215836
2	118497866	118498902	Srp14	0	0	0	0	0	0	0	0	1036	0.778598	0.762401	0.677128	0.723694	0.779145	0.848876	0.779759	0.778242	0.777151	0.460527	0.584407	0.450608	0.490819	0.709327	0.717731	0.714679	0.415804	0.368667	0.428262	0.644665	0.65726	0.648755	0.653955	0.666767	0.665686	0.767222	0.046571	0.49659	0.0609916
2	118532602	118533736	Bmf	0	0	0	1	0	0	0	0	1134	0.644046	0.737658	0.612963	0.733761	0.704575	0.698901	0.704413	0.704277	0.695724	0.220541	0.236851	0.28152	0.220324	0.587501	0.487154	0.556432	0.178355	0.15464	0.170399	0.524947	0.614799	0.564219	0.55933	0.608883	0.476515	0.692924	0.0401432	0.239809	0.0288643
2	118539853	118540869	Bmf	0	0	0	1	0	0	0	0	1016	0.726571	0.617845	0.601204	0.616697	0.606263	0.585221	0.577131	0.594945	0.55262	0.139615	0.223659	0.127352	0.157519	0.524896	0.437461	0.418425	0.143864	0.0416667	0.138253	0.400855	0.366758	0.441986	0.440085	0.471645	0.393526	0.608722	0.0487151	0.162036	0.042909
2	118673666	118675021	Pak6	0	1	1	1	0	0	0	0	1355	0.72898	0.702838	0.715738	0.691619	0.733691	0.716802	0.74531	0.737556	0.759249	0.237739	0.353311	0.277244	0.294303	0.569543	0.594923	0.609894	0.166444	0.165871	0.155293	0.304625	0.414807	0.399461	0.373505	0.434116	0.508406	0.725754	0.0211772	0.290649	0.0480245
2	118696072	118696740	Pak6	0	0	0	1	0	0	0	1	668	0.613645	0.592689	0.518603	0.567364	0.548727	0.488318	0.526559	0.523806	0.646961	0.17725	0.285989	0.208624	0.253986	0.31337	0.325534	0.313662	0.184557	0.165941	0.129968	0.346003	0.475132	0.266201	0.353239	0.322109	0.314917	0.558519	0.0511744	0.231462	0.0481007
2	118697684	118698255	Pak6	0	0	0	1	0	0	0	1	571	0.500196	0.615231	0.486208	0.482407	0.50622	0.459127	0.659232	0.536041	0.555445	0.134274	0.23849	0.211699	0.253644	0.615183	0.383926	0.46431	0.392901	0.162963	0.147565	0.568519	0.533466	0.566859	0.627469	0.600116	0.318975	0.533345	0.06634	0.209527	0.0530813
2	118701460	118702538	Ankrd63	1	1	0	1	0	0	0	0	1078	0.660939	0.639715	0.631171	0.583373	0.59651	0.479996	0.614613	0.598202	0.623782	0.0904208	0.139497	0.0856641	0.0673327	0.565142	0.57087	0.646475	0.0304101	0.0561111	0.0476727	0.244842	0.236511	0.273656	0.242619	0.241099	0.245177	0.603145	0.0520162	0.0957287	0.0308301
2	118710869	118711729	Plcb2	1	2	0	1	0	1	0	0	860	0.307446	0.503799	0.338122	0.377548	0.447781	0.392167	0.58125	0.557282	0.281915	0.0361438	0.0592465	0.0403379	0.0592936	0.0690865	0.0517577	0.0652845	0.027062	0.0132143	0.038094	0.0969762	0.112296	0.085667	0.112825	0.0781368	0.0857095	0.420812	0.108197	0.0487554	0.0122614
2	118751978	118752709	Ccdc9b	0	0	0	0	0	0	0	0	731	0.820109	0.830464	0.799669	0.888947	0.864077	0.913435	0.768309	0.781532	0.88557	0.52721	0.527366	0.495658	0.506771	0.762821	0.751265	0.766793	0.191141	0.22894	0.272028	0.702451	0.616782	0.660392	0.852584	0.7354	0.710629	0.839124	0.051368	0.514252	0.0157227
2	118763574	118764314	Ccdc9b	0	0	0	0	0	0	0	1	740	0.762979	0.730742	0.647354	0.737179	0.665593	0.74494	0.740898	0.633899	0.677083	0.136062	0.187572	0.204756	0.200627	0.590401	0.552802	0.49725	0.148864	0.160847	0.20964	0.589683	0.500974	0.444676	0.582639	0.488716	0.24127	0.704519	0.0482858	0.182254	0.0316538
2	118790456	118790621	Disp2	1	1	0	1	0	0	0	1	165	0.654469	0.662856	0.489201	0.655466	0.52498	0.666005	0.62635	0.667024	0.738759	0.282907	0.359599	0.329982	0.302417	0.274384	0.237867	0.376218	0.0469136	0.162257	0.176327	0.078836	0.32809	0.350309	0.293798	0.542945	0.615961	0.631679	0.077188	0.318726	0.0333978
2	118895332	118896060	Bahd1	0	0	0	0	0	0	0	0	728	0.690241	0.70742	0.758617	0.754895	0.685463	0.709524	0.690031	0.714911	0.610895	0.322536	0.366269	0.348298	0.330649	0.587893	0.531653	0.576958	0.239519	0.188861	0.27151	0.357845	0.458247	0.535989	0.498031	0.474273	0.496911	0.702444	0.0434589	0.341938	0.0194623
2	118898824	118899651	Bahd1	0	1	1	0	0	0	0	0	827	0.481982	0.430119	0.492224	0.321797	0.547882	0.572487	0.366036	0.334676	0.490855	0.111756	0.0674932	0.101977	0.108315	0.223547	0.236576	0.282856	0.0580592	0.0873016	0.126989	0.0559965	0.16045	0.188889	0.224539	0.153175	0.325752	0.448673	0.0909833	0.0973855	0.0203357
2	119018957	119019459	Ccdc32	0	0	0	1	0	0	0	1	502	0.834371	0.88797	0.825047	0.919754	0.908031	0.826404	0.925873	0.854528	0.920513	0.234808	0.170481	0.210158	0.125342	0.70185	0.655281	0.723863	0	0.017094	0.0547619	0.468956	0.312948	0.661844	0.688936	0.771032	0.663353	0.878055	0.04296	0.185197	0.0479009
2	119172649	119174050	Dnajc17	0	0	0	1	0	1	0	0	1401	0.56161	0.574889	0.37285	0.683521	0.540658	0.472024	0.567411	0.583637	0.617571	0.21958	0.259978	0.224967	0.19899	0.365791	0.354014	0.293485	0.0823365	0.14075	0.232275	0.319236	0.352956	0.38085	0.333169	0.458163	0.310192	0.552686	0.088082	0.225879	0.0253396
2	119236862	119237060	Spint1	1	1	0	0	0	1	0	0	198	0.511399	0.424692	0.319435	0.423854	0.359625	0.341803	0.457549	0.373078	0.579365	0.138889	0.113225	0.093565	0.0768751	0.359656	0.297268	0.272732	0.0222222	0.0481481	0.083819	0.134921	0.186671	0.164021	0.194372	0.217733	0.121212	0.4212	0.0846019	0.105639	0.0266849
2	119238149	119238335	Spint1	1	1	0	1	0	1	0	0	186	0.697994	0.611109	0.557937	0.66807	0.559804	0.55213	0.719779	0.656422	0.706874	0.180345	0.201806	0.153058	0.183168	0.472509	0.490116	0.453797	0.0685185	0.0595238	0.0627529	0.262434	0.319872	0.2597	0.324452	0.393458	0.345723	0.63668	0.0678971	0.179594	0.0200905
2	119299146	119299962	Vps18	0	0	0	0	0	0	0	0	816	0.526861	0.532899	0.461324	0.59816	0.475539	0.628814	0.558491	0.536937	0.479268	0.183334	0.163274	0.222245	0.182588	0.278958	0.293703	0.280914	0.0888889	0.0818182	0.118739	0.334504	0.404188	0.294614	0.399847	0.386298	0.38647	0.533144	0.0564084	0.18786	0.0247324
2	119311415	119311857	Vps18	0	0	0	0	0	0	0	0	442	0.699206	0.823221	0.629927	0.893333	0.649562	0.756944	0.81581	0.771325	0.751386	0.175765	0.321558	0.200452	0.124643	0.573596	0.509973	0.521951	0.128108	0.142608	0.135913	0.347222	0.44273	0.548581	0.515741	0.433399	0.229167	0.754524	0.0848843	0.205604	0.0835002
2	119314713	119315561	Dll4	0	0	0	0	0	0	0	0	848	0.929849	0.924056	0.795408	0.956349	0.884014	0.897397	0.909202	0.892237	0.935969	0.634969	0.754783	0.581983	0.573731	0.921468	0.902083	0.838437	0.351282	0.402015	0.493224	0.929082	0.799291	0.787193	0.864087	0.895068	0.834488	0.90272	0.0463934	0.636367	0.0834771
2	119322921	119324171	Dll4	1	1	0	0	0	0	0	0	1250	0.628701	0.614894	0.522073	0.595185	0.469919	0.55031	0.606071	0.551918	0.586945	0.125445	0.144359	0.103995	0.100009	0.474356	0.452797	0.474725	0.059899	0.0922696	0.108821	0.212464	0.276659	0.284724	0.36541	0.361652	0.243618	0.569557	0.0508796	0.118452	0.0205689
2	119327647	119328741	Dll4	0	1	0	1	0	1	0	0	1094	0.805009	0.803625	0.7161	0.910799	0.704885	0.743024	0.819708	0.771494	0.828195	0.361393	0.328292	0.307032	0.291995	0.653982	0.646912	0.717399	0.168587	0.181419	0.211971	0.442685	0.578144	0.654225	0.605721	0.727812	0.463054	0.789204	0.0638299	0.322178	0.0300869
2	119737073	119737673	Rtf1	0	0	0	0	0	0	0	0	600	0.597752	0.626361	0.568905	0.677075	0.651244	0.623833	0.751599	0.612853	0.563469	0.32462	0.347043	0.330946	0.316796	0.286453	0.306174	0.389547	0.177767	0.151127	0.337255	0.337671	0.304113	0.420085	0.360495	0.450921	0.275788	0.630344	0.0580915	0.329851	0.0128393
2	119743371	119743926	Itpka	2	1	0	1	0	1	0	0	555	0.368185	0.35019	0.33054	0.310455	0.330398	0.305594	0.333439	0.299323	0.275065	0.1252	0.0991577	0.128533	0.0806715	0.136643	0.153909	0.159024	0.0644065	0.0894928	0.100055	0.130468	0.104037	0.0670754	0.164567	0.152706	0.167984	0.322577	0.0281038	0.108391	0.0226707
2	120121695	120122330	Ehd4	0	0	0	1	1	0	0	0	635	0.682758	0.827415	0.640468	0.761287	0.798894	0.881766	0.858596	0.850264	0.832431	0.225208	0.298028	0.166728	0.215643	0.569824	0.636757	0.509065	0.0262346	0.155924	0.145582	0.57599	0.624868	0.362851	0.546958	0.607937	0.422138	0.792653	0.0826585	0.226402	0.0541865
2	120128961	120130016	Ehd4	0	0	0	1	1	0	0	0	1055	0.817124	0.730183	0.719346	0.741049	0.708468	0.703535	0.839654	0.745757	0.820066	0.365765	0.407904	0.465204	0.379948	0.567677	0.567438	0.604253	0.215575	0.225084	0.308056	0.56734	0.620403	0.689815	0.624191	0.630078	0.509987	0.758354	0.052606	0.404705	0.0439679
2	120481609	120482308	Capn3	0	0	0	1	0	0	0	0	699	0.703206	0.724793	0.715099	0.810668	0.724866	0.661911	0.637291	0.743787	0.82298	0.349475	0.319307	0.30617	0.30512	0.551164	0.533692	0.556236	0.274053	0.140212	0.323593	0.51746	0.427934	0.261905	0.452693	0.405647	0.478208	0.727178	0.0607201	0.320018	0.0206715
2	120973519	120973678	Ubr1	0	0	1	0	0	0	0	0	159	0.694118	0.774464	0.709167	0.799524	0.771836	0.767403	0.909032	0.903525	0.633071	0.374641	0.433381	0.376841	0.408263	0.551844	0.432654	0.356588	0.124842	0.11496	0.333913	0.271786	0.411071	0.275649	0.479571	0.551817	0.277262	0.773571	0.0909354	0.398281	0.0279893
2	121509422	121509842	Wdr76	0	0	1	1	0	1	0	0	420	0.653872	0.67778	0.513894	0.630392	0.693414	0.613901	0.721634	0.749707	0.635422	0.298851	0.294425	0.313421	0.227064	0.134074	0.237698	0.21829	0.0933812	0.0917293	0.138565	0.206266	0.436083	0.197556	0.348329	0.341427	0.280584	0.654446	0.0689126	0.28344	0.0384505
2	122337307	122337615	Duox1	0	0	0	1	0	0	0	1	308	0.919544	0.868488	0.796324	0.860714	0.843471	0.771259	0.832043	0.878011	0.846825	0.732836	0.60223	0.64156	0.503035	0.532911	0.458377	0.549413	0.308957	0.440136	0.523173	0.531094	0.774235	0.683673	0.47453	0.719549	0.595405	0.846298	0.0438901	0.619915	0.0952075
2	122656998	122658411	AA467197	0	0	0	0	2	0	0	0	1413	0.447287	0.572872	0.479389	0.480266	0.468228	0.507991	0.564305	0.580223	0.439763	0.212021	0.210073	0.217186	0.217284	0.406631	0.295532	0.300406	0.161238	0.265972	0.178435	0.425334	0.338194	0.362013	0.325553	0.38125	0.290436	0.50448	0.054767	0.214141	0.00366035
2	124553738	124554717	Sema6d	0	0	0	1	1	0	0	0	979	0.814098	0.855502	0.785872	0.885185	0.761555	0.765091	0.845848	0.85292	0.771813	0.45022	0.410403	0.406183	0.358989	0.725281	0.694285	0.618516	0.128367	0.203704	0.285757	0.491799	0.481738	0.518871	0.638272	0.743583	0.442681	0.81532	0.0461202	0.406449	0.0373455
2	124602265	124602765	Sema6d	0	0	0	1	0	0	0	0	500	0.832539	0.897944	0.800559	0.824887	0.892033	0.755291	0.865327	0.762989	0.806268	0.60822	0.561235	0.44341	0.459549	0.509176	0.574627	0.753188	0.262947	0.257275	0.368895	0.487374	0.47944	0.484858	0.619944	0.706173	0.526808	0.826426	0.0513955	0.518104	0.0795595
2	124704377	124705432	Sema6d	0	0	0	0	1	0	0	0	1055	0.455469	0.424785	0.467659	0.432632	0.46391	0.442937	0.573835	0.429316	0.593318	0.139629	0.123699	0.137236	0.0763501	0.233297	0.337387	0.281444	0.0765545	0.040404	0.114994	0.270743	0.287994	0.204841	0.311572	0.336503	0.211699	0.475984	0.0629968	0.119228	0.0294334
2	124810801	124811925	Sema6d	0	0	0	0	0	0	0	1	1124	0.595718	0.505066	0.627345	0.659488	0.621066	0.384199	0.592877	0.593799	0.641883	0.152434	0.224773	0.232545	0.186466	0.366502	0.402986	0.383579	0.0820346	0.145346	0.157493	0.361551	0.306144	0.292208	0.341116	0.318261	0.218713	0.58016	0.0856094	0.199055	0.0370361
2	125263888	125264378	Dut	0	0	0	0	0	0	0	0	490	0.457499	0.522385	0.587393	0.517549	0.662654	0.459965	0.646489	0.658686	0.710229	0.16855	0.138149	0.0742504	0.0683403	0.3724	0.364862	0.269218	0.0712251	0.0185185	0.0759596	0.284091	0.218784	0.227786	0.265541	0.241193	0.195767	0.580317	0.0942683	0.112323	0.0490323
2	125504842	125505265	Fbn1,Gm9913	0	1	0	2	0	1	1	0	423	0.56749	0.640814	0.67673	0.618154	0.661528	0.614069	0.638224	0.621252	0.586409	0.206274	0.294447	0.137372	0.153908	0.560209	0.573082	0.594843	0.0747475	0.135017	0.234718	0.393082	0.398566	0.297222	0.33434	0.331481	0.398437	0.624963	0.0343007	0.198	0.070688
2	125660910	125661250	Shc4	0	0	0	1	0	0	0	0	340	0.60591	0.675131	0.610737	0.55888	0.554233	0.375794	0.693421	0.678548	0.621383	0.243748	0.380086	0.172173	0.19756	0.249475	0.470449	0.336442	0.0729167	0.0858135	0.102183	0.25	0.266246	0.395833	0.177712	0.262831	0.278241	0.597115	0.0969075	0.248392	0.0926607
2	125722497	125722993	Shc4	0	1	0	1	0	1	0	0	496	0.430905	0.376972	0.390624	0.41318	0.372645	0.372823	0.356661	0.364425	0.457667	0.167625	0.207434	0.108669	0.104273	0.187844	0.245819	0.244136	0.0434885	0.0589286	0.0897692	0.0880952	0.121137	0.0988749	0.167956	0.196789	0.115476	0.392878	0.0339976	0.147	0.0495734
2	125725147	125725714	Shc4	0	1	1	0	0	1	0	0	567	0.794636	0.677281	0.703941	0.753427	0.750104	0.759259	0.855423	0.711369	0.679539	0.554972	0.31681	0.358869	0.375651	0.69697	0.690508	0.567405	0.245567	0.25873	0.294601	0.545791	0.573809	0.672258	0.501816	0.583178	0.445535	0.742775	0.0576636	0.401576	0.105217
2	125732346	125732513	Secisbp2l	0	0	0	0	0	0	0	0	167	0.605057	0.672857	0.396184	0.635643	0.679288	0.472013	0.678273	0.738043	0.789472	0.23271	0.221057	0.183769	0.194947	0.46958	0.431442	0.471971	0.138889	0.0566138	0.14321	0.216402	0.276832	0.188941	0.333169	0.345012	0.322293	0.629648	0.124491	0.208121	0.0226459
2	126361364	126361871	Atp8b4	0	0	0	1	0	0	0	0	507	0.485132	0.670493	0.441875	0.601913	0.619389	0.51339	0.689848	0.739457	0.622594	0.116417	0.239974	0.187461	0.150742	0.256249	0.280032	0.244189	0.118206	0.0886243	0.0992988	0.277866	0.245112	0.303908	0.341399	0.312498	0.166887	0.598232	0.0994053	0.173649	0.0528838
2	126553549	126554225	Slc27a2	0	1	0	1	0	1	0	0	676	0.731412	0.776288	0.767732	0.730472	0.726578	0.737545	0.771848	0.68739	0.799182	0.289158	0.320803	0.370432	0.300489	0.609646	0.591255	0.544085	0.0912698	0.177681	0.232955	0.379902	0.458375	0.414286	0.541012	0.561672	0.41477	0.747605	0.0339127	0.32022	0.0359432
2	126621224	126622359	Hdc	0	0	0	0	0	0	0	0	1135	0.688018	0.730232	0.738475	0.722961	0.695275	0.646679	0.79439	0.727918	0.807448	0.413343	0.346936	0.426818	0.437256	0.591234	0.534903	0.527126	0.30119	0.381487	0.306975	0.60368	0.548559	0.493042	0.598627	0.579922	0.60917	0.727933	0.0501777	0.406088	0.0406316
2	127324436	127324897	Dusp2	0	0	0	0	0	0	0	0	461	0.328486	0.392324	0.443637	0.442532	0.391772	0.345194	0.425433	0.335368	0.483697	0.13058	0.118397	0.119834	0.0933333	0.299112	0.253857	0.315944	0.0862841	0.0992063	0.131896	0.212743	0.283598	0.271793	0.262864	0.182972	0.243612	0.398716	0.0545118	0.115536	0.0157686
2	127332736	127334366	Dusp2	0	1	1	0	0	0	0	0	1630	0.534753	0.530188	0.525288	0.510127	0.528106	0.431697	0.546937	0.510601	0.608719	0.0803529	0.0544433	0.0396491	0.0358524	0.383658	0.367258	0.354186	0.0868634	0.0354497	0.0395816	0.208959	0.275714	0.270673	0.299549	0.290314	0.24347	0.525157	0.045765	0.0525744	0.0201811
2	127339203	127339748	Astl	0	0	1	1	0	0	0	0	545	0.75234	0.721534	0.666702	0.702189	0.691795	0.767019	0.762914	0.647852	0.743066	0.270236	0.267582	0.213354	0.27678	0.38839	0.463257	0.419639	0.137566	0.142901	0.273052	0.496737	0.481304	0.436243	0.466443	0.47364	0.544841	0.717268	0.0429014	0.256988	0.029345
2	127521684	127522899	Kcnip3	0	0	0	1	0	1	0	0	1215	0.69316	0.731573	0.548375	0.66689	0.602783	0.623027	0.694176	0.663166	0.671666	0.159801	0.179458	0.184363	0.118251	0.668551	0.62469	0.574562	0.0257937	0.0901361	0.0686573	0.388283	0.398682	0.436715	0.409519	0.426834	0.374282	0.65498	0.0552924	0.160468	0.0300795
2	127541305	127541607	Prom2	1	1	0	1	0	1	2	0	302	0.31008	0.51645	0.395937	0.427363	0.470903	0.379511	0.510601	0.428312	0.485329	0.050974	0.107808	0.071617	0.0657999	0.110923	0.171672	0.094546	0.0573593	0.0151515	0.126228	0.139881	0.156818	0.109848	0.103571	0.230032	0.0640512	0.436054	0.0675229	0.0740496	0.0241251
2	127552483	127553314	Prom2	0	0	0	0	0	0	0	0	831	0.565153	0.608532	0.508905	0.55256	0.580242	0.574018	0.531982	0.579166	0.64933	0.249947	0.253604	0.298209	0.174706	0.276886	0.338896	0.339298	0.163049	0.119331	0.151966	0.386593	0.295266	0.401587	0.359188	0.393958	0.318512	0.57221	0.040995	0.244116	0.051211
2	128155953	128156532	Bcl2l11	0	0	0	1	0	0	0	0	579	0.776193	0.844194	0.662037	0.863275	0.723445	0.80769	0.829746	0.784227	0.79234	0.28833	0.375003	0.387149	0.282286	0.67358	0.75531	0.789113	0.22502	0.22246	0.203861	0.477778	0.496613	0.732334	0.667618	0.625926	0.460317	0.787016	0.0624021	0.333192	0.0555682
2	128158973	128160576	Bcl2l11	0	0	0	1	0	0	0	1	1603	0.562868	0.505189	0.611144	0.537744	0.540516	0.440052	0.55456	0.498971	0.571976	0.0995514	0.0919012	0.0824121	0.0912597	0.391437	0.345562	0.355533	0.0650905	0.0729167	0.0959431	0.261929	0.292407	0.257715	0.330954	0.310662	0.300136	0.535891	0.0494431	0.0912811	0.00701051
2	128211862	128212187	Bcl2l11	0	0	0	0	0	0	0	0	325	0.48174	0.658627	0.517059	0.67015	0.532908	0.448677	0.734677	0.620863	0.593815	0.104223	0.0934878	0.0746446	0.0395914	0.196463	0.324518	0.304973	0.02442	0.0138889	0.05962	0.286508	0.247675	0.185746	0.182407	0.21074	0.130291	0.58428	0.0955312	0.0779867	0.0283666
2	128282132	128282605	Bcl2l11	0	0	0	0	0	0	0	0	473	0.723183	0.819664	0.708286	0.908025	0.792363	0.872727	0.808385	0.767761	0.775661	0.410836	0.492203	0.400032	0.411738	0.710696	0.548937	0.526559	0.220899	0.354308	0.281972	0.33373	0.587831	0.551058	0.527425	0.588468	0.354329	0.797339	0.06457	0.428702	0.0426664
2	128309738	128310276	Bcl2l11	0	0	0	0	0	0	0	0	538	0.734864	0.739121	0.735971	0.716402	0.78756	0.735522	0.703824	0.755027	0.720899	0.381137	0.272101	0.330676	0.258884	0.531301	0.532398	0.543495	0.180556	0.167116	0.17235	0.603535	0.497531	0.482323	0.562989	0.566398	0.417428	0.736577	0.0241767	0.3107	0.0563771
2	128324454	128324776	Bcl2l11	0	0	0	0	0	0	0	0	322	0.396794	0.320788	0.200617	0.506257	0.438794	0.329101	0.461642	0.372561	0.396429	0.0665685	0.0906242	0.0642254	0.0421456	0.322051	0.294781	0.260716	0.0277778	0.0628788	0.144134	0.293875	0.32326	0.262808	0.216179	0.184861	0.0563464	0.380331	0.0901001	0.0658909	0.0198226
2	128339884	128340569	Bcl2l11	0	0	0	0	0	0	0	1	685	0.2796	0.226263	0.172981	0.323189	0.296987	0.202108	0.403086	0.314141	0.330494	0.0488023	0.0784226	0.0625412	0.0542483	0.219198	0.186788	0.247383	0.071875	0.0316558	0.069391	0.178323	0.218575	0.168641	0.151547	0.141667	0.127851	0.283205	0.0718809	0.0610036	0.0129137
2	128402607	128404483	Spdye4c	0	0	0	0	0	0	0	0	1876	0.722173	0.733276	0.658707	0.816374	0.693143	0.72824	0.749856	0.708762	0.769914	0.363617	0.506648	0.37736	0.353093	0.615044	0.666371	0.582843	0.215827	0.246098	0.345675	0.486973	0.519184	0.414167	0.562887	0.587207	0.446058	0.73116	0.0452812	0.40018	0.0716711
2	128430699	128431233	Spdye4c	0	0	0	0	0	0	0	0	534	0.452796	0.676607	0.575293	0.770282	0.67669	0.465961	0.587929	0.582244	0.577672	0.133208	0.175947	0.157722	0.0811152	0.453864	0.372441	0.446996	0.0524691	0.0604497	0.161285	0.35113	0.379228	0.333884	0.448088	0.367388	0.232094	0.596164	0.10113	0.136998	0.0411653
2	128746864	128747913	Mertk	0	0	0	1	0	0	0	0	1049	0.517057	0.603218	0.445219	0.593604	0.458751	0.498756	0.576142	0.569448	0.618918	0.193281	0.249125	0.187679	0.185458	0.363349	0.397561	0.305653	0.103338	0.146429	0.144947	0.323063	0.436235	0.281073	0.434815	0.415705	0.317117	0.542346	0.0642594	0.203886	0.0303384
2	129226418	129226900	Slc20a1	0	0	0	0	0	1	0	0	482	0.680608	0.751807	0.528209	0.689722	0.683226	0.82603	0.798597	0.740613	0.773016	0.348652	0.366312	0.228136	0.285086	0.577056	0.586786	0.435897	0.158167	0.232246	0.292552	0.568353	0.4721	0.299709	0.674786	0.557512	0.250254	0.719092	0.0882216	0.307047	0.0631207
2	129243929	129244230	Ckap2l	0	0	0	0	0	0	0	0	301	0.257547	0.213109	0.178783	0.160582	0.353023	0.145679	0.258046	0.345935	0.367244	0.0267677	0.0108985	0.0135328	0.0260057	0.0505119	0.0801299	0.163204	0.0138889	0	0.065873	0.0788841	0.104167	0.015873	0.0437322	0.0416667	0.136251	0.253328	0.0858025	0.0193011	0.00825791
2	129515460	129515912	F830045P16Rik	0	0	0	1	0	0	0	0	452	0.782833	0.75481	0.835606	0.816799	0.733718	0.623545	0.743934	0.739744	0.767581	0.331472	0.284586	0.259704	0.289696	0.670633	0.698042	0.560887	0.191534	0.0661376	0.314089	0.612302	0.396296	0.671958	0.530467	0.645791	0.530384	0.755397	0.0605563	0.291365	0.0297754
2	129574748	129575069	Sirpa	0	0	0	0	0	0	0	0	321	0.409029	0.621857	0.610721	0.463567	0.504378	0.458624	0.485965	0.462927	0.455579	0.223043	0.233293	0.124158	0.25341	0.235376	0.276757	0.348749	0.161513	0.175102	0.0756288	0.192493	0.227821	0.209815	0.18607	0.214779	0.245825	0.496961	0.0723741	0.208476	0.0576097
2	130637906	130638657	Lzts3	0	0	1	1	0	1	2	0	751	0.57938	0.645427	0.699919	0.703858	0.656724	0.585683	0.630384	0.616024	0.594966	0.307892	0.261705	0.266329	0.313115	0.380557	0.37768	0.327232	0.0455782	0.119353	0.17885	0.159293	0.29269	0.232907	0.230926	0.28207	0.264509	0.634707	0.0461594	0.28726	0.0269897
2	130698025	130698343	Slc4a11	0	1	0	0	0	1	0	0	318	0.599395	0.54357	0.695513	0.546551	0.599923	0.496115	0.624215	0.676348	0.528448	0.115006	0.105377	0.102087	0.215696	0.122377	0.255175	0.207289	0.010989	0.047533	0.136804	0.270088	0.243875	0.234343	0.216911	0.226539	0.245177	0.590009	0.0676323	0.134542	0.0543799
2	131135592	131136241	Hspa12b	0	0	0	1	0	1	0	0	649	0.812964	0.687728	0.789834	0.810312	0.646839	0.743956	0.614997	0.776028	0.855361	0.440231	0.307525	0.296627	0.344262	0.48009	0.534555	0.659069	0.156828	0.316026	0.356308	0.410897	0.295529	0.672527	0.691789	0.878846	0.407443	0.748669	0.0819555	0.347161	0.065307
2	131492600	131493026	Smox	0	1	0	1	0	1	0	0	426	0.680696	0.561012	0.491123	0.650224	0.55833	0.576527	0.698654	0.5926	0.590646	0.0584131	0.068399	0.0668603	0.0222222	0.477401	0.572826	0.332323	0.065873	0.0843915	0.0803195	0.412698	0.365266	0.248533	0.378621	0.37323	0.266667	0.599979	0.065737	0.0539737	0.021618
2	131524556	131524855	Smox	0	0	1	1	0	0	0	0	299	0.638973	0.715252	0.807384	0.584928	0.643005	0.511255	0.688942	0.684209	0.695968	0.32996	0.319766	0.386984	0.338431	0.35325	0.494821	0.280981	0.0710956	0.153022	0.290695	0.369907	0.349739	0.312892	0.341367	0.222816	0.585623	0.663324	0.0835798	0.343785	0.0297932
2	131889225	131889945	Prnp	0	0	0	0	0	0	0	0	720	0.821605	0.780902	0.709596	0.764021	0.744599	0.740168	0.681642	0.688555	0.777564	0.191725	0.23805	0.104361	0.138531	0.557762	0.640615	0.752006	0.162843	0.0776014	0.115562	0.440608	0.417328	0.414175	0.464839	0.406966	0.385538	0.745406	0.0461727	0.168167	0.0588447
2	131890554	131891576	Prnp	0	0	0	0	0	0	0	0	1022	0.6006	0.587116	0.689819	0.731452	0.619379	0.622078	0.612013	0.675882	0.566875	0.191118	0.261552	0.149272	0.21263	0.643809	0.639683	0.441205	0.121549	0.197727	0.147466	0.363973	0.519841	0.330905	0.698231	0.468786	0.411508	0.633913	0.0536487	0.203643	0.0467163
2	131953312	131953666	Prn,Prnd	0	0	0	2	0	0	0	0	354	0.272301	0.38774	0.248	0.401961	0.325884	0.324464	0.375275	0.308141	0.37444	0.106579	0.161986	0.12374	0.135685	0.138757	0.119489	0.136799	0.0376457	0.0703704	0.0423012	0.122553	0.20728	0.0829781	0.123584	0.126218	0.170481	0.335356	0.0534525	0.131998	0.0232893
2	131981479	131982398	Rassf2	0	0	0	0	0	0	0	0	919	0.846955	0.865309	0.85936	0.919952	0.890189	0.874826	0.87058	0.848895	0.844364	0.636733	0.642039	0.618279	0.68287	0.787496	0.866359	0.800059	0.487395	0.528976	0.615739	0.73329	0.653473	0.77579	0.695244	0.812847	0.727282	0.868937	0.0242003	0.64498	0.0272351
2	131993527	131993951	Rassf2	0	0	0	1	0	0	0	0	424	0.674694	0.682227	0.588384	0.720856	0.639558	0.610606	0.692456	0.724249	0.752958	0.307542	0.405605	0.395628	0.412436	0.525955	0.483714	0.399478	0.269156	0.136364	0.276383	0.619481	0.539866	0.589394	0.56342	0.544553	0.461272	0.676221	0.0546059	0.380303	0.0489958
2	132030817	132031314	Rassf2	0	1	0	0	0	1	0	0	497	0.893875	0.846083	0.79321	0.95368	0.840793	0.820268	0.839195	0.782035	0.836566	0.51795	0.55511	0.454792	0.394867	0.715669	0.602596	0.64856	0.265774	0.154401	0.42493	0.703824	0.629949	0.649495	0.659257	0.705259	0.530556	0.845078	0.05194	0.48068	0.0706234
2	132049639	132050425	Slc23a2	0	0	0	0	2	0	0	0	786	0.703409	0.810802	0.814085	0.873737	0.732448	0.830247	0.810331	0.770194	0.900128	0.34584	0.344391	0.348815	0.35826	0.703714	0.704203	0.645258	0.14467	0.199074	0.183474	0.506349	0.534259	0.534392	0.619954	0.550353	0.544877	0.805042	0.0626021	0.349327	0.00623395
2	132107076	132107954	Slc23a2	0	0	0	1	0	0	0	0	878	0.692199	0.752825	0.742282	0.790524	0.741162	0.774508	0.742315	0.728547	0.73763	0.419768	0.480771	0.445905	0.424131	0.652917	0.574805	0.649607	0.195513	0.198981	0.197566	0.519891	0.705574	0.713095	0.678389	0.695307	0.609018	0.744666	0.0277165	0.442644	0.0278707
2	132283374	132283837	Cds2	0	0	0	1	0	0	0	0	463	0.368206	0.419201	0.34028	0.489286	0.377483	0.414571	0.635736	0.613555	0.351387	0.0669643	0.0481421	0.0104167	0.00555556	0.527524	0.562321	0.467831	0.107804	0.27096	0.179131	0.0902778	0.206746	0.154403	0.149835	0.261147	0.19056	0.445523	0.110977	0.0327697	0.0296976
2	132880739	132881565	Lrrn4	0	1	0	1	0	0	1	0	826	0.701746	0.746574	0.622605	0.78699	0.719683	0.774405	0.781651	0.769612	0.839832	0.344459	0.331293	0.174433	0.24387	0.640122	0.653695	0.56792	0.0809785	0.0685315	0.114041	0.363662	0.375574	0.513832	0.418282	0.580853	0.344983	0.749233	0.0621525	0.273514	0.0797236
2	135140703	135141165	Plcb1	0	0	0	1	0	0	0	0	462	0.713836	0.710632	0.709804	0.608844	0.650967	0.642593	0.597683	0.525882	0.720238	0.208612	0.305029	0.278653	0.265349	0.221113	0.292569	0.416037	0.196384	0.114583	0.203984	0.273898	0.276323	0.332011	0.34537	0.406746	0.425926	0.653387	0.0671287	0.264411	0.0406899
2	135717124	135718142	Plcb4	0	0	0	1	0	0	0	0	1018	0.421772	0.609607	0.41182	0.639583	0.567341	0.560927	0.687735	0.604495	0.554205	0.179041	0.222138	0.179987	0.218679	0.287012	0.295074	0.372134	0.0531305	0.0563725	0.186529	0.247148	0.340512	0.411556	0.312809	0.333824	0.307736	0.561943	0.0923371	0.199961	0.0236558
2	137109882	137110079	Jag1	0	0	0	1	0	0	0	0	197	0.175054	0.306808	0.24543	0.512963	0.305964	0.25477	0.382201	0.341719	0.404429	0.0178063	0.0694004	0.0323546	0.0475758	0.166309	0.151304	0.122588	0.0262346	0.0714286	0.0891331	0.201852	0.0595679	0.0825397	0.127834	0.198677	0.0704185	0.325482	0.0997678	0.0417843	0.0220609
2	138279351	138280012	Btbd3	0	0	0	1	0	1	0	0	661	0.68783	0.816979	0.799235	0.688911	0.668674	0.696439	0.835241	0.696846	0.767783	0.319266	0.291954	0.283862	0.288988	0.570557	0.539785	0.516548	0.113831	0.109091	0.192614	0.626555	0.425101	0.209921	0.415079	0.542092	0.330051	0.739771	0.0646682	0.296017	0.0158552
2	138280448	138281081	Btbd3	0	0	0	1	0	1	0	0	633	0.879923	0.86837	0.916144	0.929198	0.86011	0.887933	0.948514	0.921917	0.911413	0.578459	0.670536	0.524307	0.655251	0.829075	0.862665	0.710354	0.176389	0.38881	0.512222	0.830476	0.877789	0.827449	0.820411	0.811184	0.786865	0.902613	0.0299086	0.607138	0.068356
2	144086106	144086806	Banf2	0	0	0	0	0	0	0	0	700	0.523479	0.572494	0.533923	0.587213	0.57111	0.604383	0.520059	0.482865	0.65862	0.21583	0.219141	0.220039	0.143724	0.17895	0.185284	0.188146	0.025463	0.0324074	0.0450397	0.329696	0.24989	0.32573	0.326058	0.301489	0.211279	0.561572	0.0527405	0.199684	0.0373501
2	144164085	144164407	Snx5	0	1	0	0	0	0	0	0	322	0.729938	0.843577	0.588889	0.791358	0.716149	0.844504	0.795	0.743369	0.668036	0.21403	0.279215	0.309751	0.237263	0.575279	0.598926	0.481826	0.0740741	0.130952	0.191278	0.343651	0.579515	0.407407	0.552028	0.561762	0.196825	0.746758	0.0833634	0.260065	0.0427185
2	145787250	145787948	Rin2	0	0	0	1	0	1	0	0	698	0.79321	0.833985	0.674997	0.847669	0.765056	0.857937	0.849923	0.811668	0.835049	0.408402	0.431325	0.34291	0.395774	0.625151	0.662972	0.518064	0.260494	0.229082	0.33432	0.449735	0.613933	0.555548	0.665579	0.652834	0.554363	0.807721	0.0580918	0.394603	0.0374721
2	145884158	145885502	Rin2	0	0	0	1	0	0	0	0	1344	0.439736	0.48958	0.390873	0.458075	0.543457	0.374677	0.527541	0.597324	0.476548	0.236435	0.227388	0.207284	0.205007	0.31479	0.272399	0.269538	0.160279	0.141339	0.183599	0.352254	0.338228	0.247288	0.372843	0.249197	0.23249	0.477534	0.0717977	0.219029	0.0153558
2	146217929	146218230	Cfap61	0	1	0	0	0	0	0	0	301	0.355895	0.421184	0.327877	0.321824	0.285549	0.20797	0.331043	0.215444	0.298794	0.0244027	0.110287	0.0152116	0.0342713	0.330107	0.279744	0.341824	0.0409722	0.0305556	0.030815	0.124008	0.0672187	0.0915705	0.182867	0.0802156	0.244444	0.307287	0.0665007	0.0460431	0.0435305
2	146262219	146262533	Ralgapa2	0	0	0	1	0	0	0	0	314	0.931481	0.912647	0.860169	0.846296	0.920115	0.890868	0.962857	0.891675	0.915168	0.67647	0.760984	0.67777	0.698959	0.822247	0.866065	0.808656	0.470006	0.278846	0.477497	0.881041	0.864387	0.898369	0.876966	0.812149	0.869621	0.903475	0.0357969	0.703546	0.0396553
2	146290953	146291286	Ralgapa2	0	0	0	1	1	0	0	1	333	0.650761	0.630241	0.731122	0.766188	0.730606	0.599967	0.776774	0.778248	0.740093	0.290903	0.323295	0.298768	0.326695	0.388182	0.497163	0.410186	0.230695	0.154945	0.199242	0.420466	0.403999	0.439743	0.431576	0.446983	0.454945	0.711555	0.0670878	0.309915	0.0177605
2	146302320	146302874	Ralgapa2	0	0	0	1	1	0	0	0	554	0.782564	0.767985	0.620996	0.744417	0.768613	0.719296	0.797621	0.765056	0.826454	0.379644	0.207091	0.133505	0.282829	0.500394	0.610311	0.622332	0.1425	0.0694444	0.158718	0.326389	0.35917	0.577897	0.433561	0.477305	0.46433	0.754778	0.0586096	0.250767	0.105349
2	146548933	146549980	Ralgapa2	0	0	0	0	0	0	0	0	1047	0.831775	0.765635	0.891252	0.873611	0.832454	0.902778	0.751129	0.801043	0.866423	0.618603	0.671445	0.598039	0.578082	0.644069	0.743016	0.626229	0.411284	0.477083	0.60703	0.651999	0.516567	0.684771	0.738411	0.704642	0.698876	0.835122	0.0539121	0.616542	0.0401665
2	146958596	146959273	Kiz	0	0	0	1	0	0	0	1	677	0.759414	0.81339	0.737481	0.656283	0.689602	0.647761	0.725662	0.743118	0.625915	0.279529	0.318468	0.197973	0.266419	0.399326	0.453664	0.460305	0.039418	0.0982884	0.0935613	0.255022	0.284247	0.41852	0.556966	0.438206	0.387362	0.710959	0.0606897	0.265597	0.0502101
2	148394773	148395123	Sstr4	1	1	0	0	0	1	0	0	350	0.636389	0.721374	0.481481	0.783929	0.681407	0.475309	0.778208	0.732683	0.712795	0.249889	0.217204	0.260774	0.22734	0.559666	0.473511	0.560746	0.103704	0.0833333	0.248359	0.44246	0.327778	0.412169	0.479894	0.540476	0.280247	0.667064	0.116036	0.238802	0.0200298
2	148677429	148678535	Nxt1	0	0	1	0	0	1	0	0	1106	0.798955	0.872818	0.866856	0.918104	0.814331	0.849202	0.913221	0.900859	0.915382	0.624848	0.649578	0.627245	0.521384	0.663072	0.5938	0.635021	0.195499	0.196956	0.435847	0.643077	0.636686	0.551869	0.709023	0.643143	0.67144	0.872192	0.0443669	0.605764	0.0573452
2	148679347	148679782	Gzf1	0	1	0	0	0	1	0	0	435	0.726696	0.814236	0.75	0.677083	0.9	0.825926	0.82153	0.774155	0.635053	0.334921	0.336572	0.201535	0.355355	0.314021	0.299295	0.383389	0.139286	0.183333	0.153472	0.455556	0.427083	0.385417	0.416402	0.57037	0.364583	0.769409	0.0819859	0.307096	0.0709813
2	150650043	150650918	Acss1	0	0	0	1	0	0	0	0	875	0.862881	0.843943	0.74876	0.843513	0.848797	0.801389	0.862759	0.857763	0.82248	0.43405	0.527149	0.40273	0.341927	0.793985	0.64415	0.645735	0.178596	0.282292	0.278976	0.717871	0.519611	0.794568	0.765424	0.807229	0.689509	0.832476	0.0372078	0.426464	0.0772546
2	151544545	151545278	Fkbp1a	0	1	1	1	0	1	0	0	733	0.832384	0.822309	0.794841	0.847934	0.695159	0.793038	0.84155	0.737549	0.865793	0.251886	0.287133	0.258863	0.249319	0.547277	0.579467	0.585868	0.213986	0.199495	0.193398	0.558983	0.60792	0.556031	0.678211	0.7513	0.602273	0.803395	0.0556352	0.2618	0.0173633
2	151970604	151970816	Fam110a	1	0	0	1	0	1	0	1	212	0.464026	0.579239	0.550054	0.55147	0.359776	0.5875	0.592719	0.581139	0.5047	0.115492	0.0667421	0.0330177	0.020378	0.143087	0.114833	0.0577991	0.038961	0.125	0.0268828	0.0833333	0.147222	0.169874	0.140224	0.153193	0.0897817	0.530069	0.0767396	0.0589076	0.0424973
2	151999773	152000085	Slc52a3	0	0	0	1	0	1	2	1	312	0.702232	0.759805	0.755456	0.810144	0.777679	0.751215	0.758921	0.672682	0.856566	0.159667	0.130575	0.116809	0.122119	0.305156	0.259759	0.354865	0.0256696	0.0229167	0.077399	0.244891	0.333581	0.341872	0.330335	0.439202	0.375595	0.760522	0.0538633	0.132292	0.0191099
2	152015435	152016747	Slc52a3	0	0	0	0	1	0	0	0	1312	0.808598	0.780517	0.776148	0.822216	0.852938	0.829397	0.724449	0.730651	0.835768	0.560483	0.657566	0.608739	0.574413	0.724912	0.682597	0.659498	0.444686	0.632932	0.538526	0.747687	0.710369	0.746677	0.792939	0.697375	0.749887	0.795631	0.045836	0.6003	0.0432289
2	152114369	152114755	Srxn1	0	0	0	0	0	0	0	0	386	0.345398	0.351214	0.398967	0.505026	0.416667	0.281481	0.250705	0.364119	0.341595	0.109212	0.0723743	0.0820541	0.074931	0.1558	0.143449	0.144268	0.141975	0.031746	0.0691358	0.0833333	0.237963	0.134392	0.25	0.205387	0.17037	0.361686	0.0745764	0.0846428	0.0168836
2	152150106	152150612	Tcf15	0	0	0	0	2	0	0	0	506	0.784351	0.828371	0.776005	0.792593	0.871171	0.717593	0.781785	0.819788	0.794068	0.303836	0.587998	0.47782	0.551804	0.628778	0.641821	0.70495	0.42292	0.0837743	0.39841	0.531201	0.646384	0.607804	0.6922	0.728336	0.51746	0.796192	0.0420784	0.480364	0.126303
2	152189216	152189934	Csnk2a1	0	0	0	0	0	0	0	0	718	0.819099	0.781024	0.818849	0.709524	0.809454	0.691417	0.702125	0.744788	0.698258	0.232382	0.286714	0.231246	0.20155	0.511257	0.496443	0.491916	0.119397	0.103912	0.12793	0.493518	0.380361	0.438319	0.618205	0.550827	0.377891	0.752726	0.0547858	0.237973	0.0354912
2	152344926	152345825	Trib3	0	1	0	0	0	0	0	1	899	0.927248	0.848912	0.839316	0.917636	0.841274	0.896131	0.934831	0.871212	0.894017	0.668305	0.619869	0.572436	0.573839	0.851971	0.824239	0.756596	0.320255	0.352183	0.481052	0.803142	0.882969	0.780577	0.809524	0.81005	0.78546	0.88562	0.0371253	0.608612	0.0454893
2	152346442	152347289	Trib3	0	0	1	0	0	0	0	0	847	0.426757	0.477855	0.390376	0.588942	0.447266	0.445238	0.338136	0.481668	0.586343	0.150794	0.154004	0.202716	0.126294	0.29913	0.203833	0.194302	0.0470328	0.0668981	0.115546	0.239668	0.363955	0.284358	0.399934	0.327609	0.2848	0.464731	0.0824309	0.158452	0.0319995
2	152374268	152374634	Nrsn2	0	0	0	1	0	0	0	0	366	0.818182	0.84903	0.844907	0.786869	0.784298	0.813528	0.877618	0.814631	0.75279	0.365661	0.438622	0.344304	0.399098	0.649279	0.643659	0.65202	0.453247	0.260931	0.44901	0.336047	0.449315	0.436567	0.527778	0.577715	0.549459	0.815761	0.0380537	0.386921	0.0411887
2	152375620	152375879	Nrsn2	0	0	0	1	0	1	0	0	259	0.745414	0.583218	0.671969	0.67037	0.71143	0.646004	0.61559	0.604495	0.637241	0.154196	0.171091	0.0443705	0.136398	0.301678	0.347537	0.593739	0.0587823	0.037037	0.113233	0.1172	0.207804	0.281473	0.145282	0.305135	0.21455	0.65397	0.0518732	0.126514	0.0565646
2	152375945	152376319	Nrsn2	0	0	0	1	0	1	0	0	374	0.294174	0.313012	0.279731	0.328406	0.312819	0.189057	0.281069	0.275306	0.239476	0.0453704	0.0914457	0.0597649	0.0301087	0.0658852	0.0790179	0.135878	0.0282717	0	0.041958	0.107681	0.0590699	0.158829	0.0721408	0.076425	0.0602273	0.279228	0.0427807	0.0566724	0.0261541
2	152395418	152396053	Sox12	0	1	0	1	0	1	0	0	635	0.736097	0.641503	0.627416	0.734127	0.625752	0.536572	0.622801	0.508555	0.600868	0.173179	0.25085	0.190897	0.190417	0.281963	0.34257	0.360523	0.0598952	0.0476152	0.160556	0.261538	0.32967	0.297203	0.418954	0.353114	0.249334	0.625966	0.0762297	0.201336	0.0340228
2	152410553	152411430	Zcchc3	0	0	1	0	0	1	0	0	877	0.493693	0.493668	0.496467	0.628373	0.560859	0.39661	0.571544	0.516849	0.53511	0.0899643	0.136892	0.132521	0.0759967	0.230227	0.233347	0.235349	0.0767774	0.0597826	0.0593391	0.286869	0.207949	0.233102	0.2616	0.302113	0.261025	0.521464	0.0646666	0.108843	0.0304557
2	152411484	152413926	Zcchc3	1	1	1	1	0	1	0	0	2442	0.807213	0.769557	0.791602	0.836696	0.790539	0.765621	0.84913	0.835735	0.793132	0.169455	0.199896	0.136408	0.145	0.595032	0.601699	0.616758	0.0398671	0.0529989	0.0667894	0.389821	0.392916	0.446137	0.495504	0.499729	0.47205	0.804358	0.0300714	0.16269	0.0284825
2	152427491	152427829	6820408C15Rik	0	0	0	1	0	1	1	0	338	0.710354	0.686255	0.532608	0.511364	0.685313	0.641834	0.759005	0.7481	0.625904	0.414832	0.468418	0.273483	0.219506	0.356884	0.452764	0.397336	0.170142	0.0497685	0.248057	0.368254	0.330225	0.234722	0.320373	0.386813	0.267416	0.655637	0.0873727	0.34406	0.11686
2	152674419	152675551	H13	0	0	0	1	0	0	0	0	1132	0.687389	0.693523	0.619861	0.680706	0.690499	0.699136	0.761144	0.755144	0.663631	0.400565	0.388404	0.471771	0.420626	0.522575	0.507067	0.545325	0.352197	0.360203	0.402752	0.479872	0.58706	0.614767	0.50869	0.540456	0.494004	0.694559	0.043189	0.420341	0.0367702
2	152707505	152707925	H13	1	2	0	1	0	0	0	0	420	0.959764	0.905674	0.90404	0.958333	0.950722	0.934613	0.948655	0.939746	0.93694	0.265195	0.26396	0.192354	0.132343	0.108661	0.15214	0.112129	0.0726652	0.0489899	0.0327955	0.29329	0.435762	0.58631	0.638648	0.534554	0.590401	0.93761	0.0205396	0.213463	0.0639066
2	152725349	152725526	Id1	0	0	0	0	0	0	0	0	177	0.902642	0.951449	0.925044	0.939815	0.908333	0.915741	0.853575	0.769766	0.904399	0.737159	0.730578	0.571237	0.669379	0.737116	0.782598	0.662125	0.677778	0.617262	0.568525	0.651455	0.664141	0.660714	0.839683	0.723954	0.724868	0.896752	0.0550274	0.677088	0.0768845
2	152764412	152765290	Cox4i2	0	0	0	1	0	0	0	0	878	0.761021	0.809294	0.778148	0.844444	0.853896	0.847416	0.848959	0.802895	0.886732	0.2773	0.332465	0.241723	0.256972	0.638074	0.526386	0.69344	0.0878495	0.0732323	0.159404	0.610165	0.597569	0.578835	0.556944	0.645433	0.522647	0.825867	0.040493	0.277115	0.0396736
2	152785541	152786145	Bcl2l1	0	0	0	1	0	0	0	0	604	0.799929	0.840704	0.673234	0.769046	0.806117	0.844048	0.81797	0.822746	0.852697	0.194928	0.249538	0.159831	0.15298	0.584802	0.637666	0.636267	0.0803285	0.0812092	0.0635027	0.460504	0.39232	0.540523	0.579026	0.588352	0.521359	0.802943	0.0550016	0.189319	0.0441508
2	152926929	152927402	Mylk2	0	0	0	0	0	0	0	0	473	0.433545	0.399606	0.519877	0.491071	0.580544	0.433333	0.49127	0.388837	0.420107	0.0535131	0.0841915	0.0844386	0.0301659	0.202867	0.136138	0.214909	0.0138889	0.0239899	0.0111111	0.137266	0.200244	0.225573	0.122383	0.276896	0.290917	0.462021	0.0629846	0.0630773	0.0263106
2	152928084	152928609	Foxs1	0	0	0	0	0	0	0	0	525	0.717266	0.695501	0.505011	0.70291	0.737924	0.562037	0.483081	0.465031	0.718819	0.285165	0.228585	0.212743	0.242635	0.314423	0.227526	0.237823	0.0375	0.104762	0.017094	0.592593	0.520282	0.526852	0.501219	0.537646	0.467292	0.620842	0.114589	0.242282	0.0310873
2	153066962	153067667	Ccm2l	0	0	0	1	0	1	0	0	705	0.722667	0.749843	0.710943	0.711032	0.726605	0.580013	0.746031	0.707386	0.684456	0.218125	0.211116	0.126002	0.115965	0.616954	0.580084	0.522172	0.0412698	0.0536325	0.0637731	0.421825	0.323852	0.446176	0.378921	0.45861	0.438131	0.704331	0.0507328	0.167802	0.0542919
2	153107293	153107980	Hck	0	1	0	0	0	1	0	0	687	0.314032	0.357827	0.273896	0.489956	0.417722	0.327468	0.469282	0.497123	0.328124	0.0610748	0.0520527	0.0331336	0.02955	0.159176	0.151974	0.183106	0.0290885	0.0282412	0.00462963	0.0419192	0.0941468	0.0572421	0.129981	0.0753157	0.0944535	0.386159	0.0839741	0.0439528	0.0150916
2	153122443	153123044	Hck	0	0	0	1	0	0	0	1	601	0.422807	0.374788	0.469962	0.413777	0.459899	0.405729	0.452339	0.491576	0.416758	0.171456	0.188443	0.162823	0.145011	0.220257	0.272024	0.347334	0.170909	0.263628	0.14288	0.383237	0.32963	0.270723	0.312487	0.189187	0.262344	0.434182	0.0366606	0.166933	0.0180795
2	153308688	153309476	Kif3b	0	0	0	1	1	0	0	0	788	0.848094	0.795564	0.745849	0.748446	0.729905	0.745996	0.701463	0.788347	0.793105	0.470128	0.332016	0.378714	0.36233	0.623487	0.63602	0.654649	0.238107	0.34652	0.26184	0.734951	0.631725	0.550164	0.638135	0.621933	0.554762	0.766308	0.0439161	0.385797	0.0594558
2	153424170	153425277	Nol4l	0	0	0	1	0	0	0	0	1107	0.620462	0.624318	0.645157	0.608121	0.664347	0.624764	0.717439	0.667957	0.667386	0.275246	0.344585	0.312266	0.280162	0.419129	0.381567	0.307671	0.109109	0.287139	0.2763	0.640056	0.672094	0.52791	0.523351	0.450437	0.418585	0.648883	0.0341204	0.303065	0.0321819
2	153432405	153432851	Nol4l	0	0	0	1	0	0	0	0	446	0.816673	0.894566	0.718254	0.922615	0.875619	0.86904	0.859914	0.855986	0.864644	0.307449	0.307642	0.275298	0.264103	0.44735	0.441958	0.533581	0.0601852	0.0796857	0.0890332	0.652381	0.488492	0.493827	0.640979	0.739645	0.440741	0.853035	0.0581069	0.288623	0.0223225
2	153436459	153437813	Nol4l	0	0	0	1	0	0	0	0	1354	0.840864	0.781875	0.708773	0.898565	0.746293	0.812664	0.855167	0.709295	0.818019	0.138089	0.23505	0.183778	0.186871	0.612941	0.655929	0.553602	0.0717338	0.118315	0.050813	0.579594	0.611244	0.615304	0.602289	0.656783	0.572833	0.796835	0.0657515	0.185947	0.0396108
2	153457389	153458875	Nol4l	0	0	0	1	1	0	0	0	1486	0.793175	0.759541	0.651361	0.769212	0.77468	0.714881	0.770772	0.688734	0.791253	0.238328	0.284214	0.228411	0.253408	0.566388	0.559459	0.611444	0.110431	0.194322	0.18806	0.482445	0.496148	0.583436	0.657736	0.586878	0.527247	0.745956	0.0495429	0.25109	0.0243572
2	153491288	153492105	Nol4l	0	1	0	1	0	1	0	0	817	0.612168	0.632404	0.579956	0.734747	0.54685	0.529359	0.571903	0.639331	0.63013	0.249833	0.240171	0.252707	0.223477	0.488174	0.512981	0.457212	0.167349	0.212897	0.191483	0.241049	0.388136	0.356895	0.352211	0.376808	0.370833	0.608539	0.0613999	0.241547	0.0131863
2	153512055	153512485	Nol4l	0	0	0	1	0	0	0	0	430	0.494948	0.438818	0.419907	0.69127	0.398755	0.491667	0.658115	0.362318	0.536874	0.174451	0.141073	0.125625	0.167643	0.298713	0.353603	0.239206	0.0508658	0.118717	0.136469	0.258267	0.17123	0.170975	0.485917	0.508207	0.136364	0.499186	0.113136	0.152198	0.0228301
2	153575701	153576419	Commd7	0	0	0	0	0	0	0	0	718	0.704579	0.727852	0.692906	0.823219	0.751049	0.731038	0.704021	0.632271	0.848737	0.342211	0.362063	0.347687	0.340258	0.568144	0.661031	0.533202	0.196071	0.206795	0.301827	0.506107	0.605519	0.704781	0.6664	0.745297	0.497222	0.735075	0.0663828	0.348055	0.00985404
2	153585972	153586553	Commd7	0	0	0	0	0	0	0	1	581	0.288041	0.254559	0.216198	0.463925	0.331489	0.210757	0.339305	0.356096	0.312407	0.067785	0.0643623	0.0414141	0.0418418	0.203893	0.208041	0.169588	0.059819	0.0484848	0.0662881	0.134573	0.156566	0.117424	0.168547	0.20272	0.082989	0.308086	0.0785136	0.0538508	0.0141838
2	153609028	153609549	Commd7	0	0	0	0	0	0	0	0	521	0.703257	0.779934	0.702046	0.820923	0.70498	0.706846	0.722465	0.779896	0.774455	0.342235	0.345821	0.298951	0.348846	0.669941	0.667728	0.556982	0.133221	0.353591	0.266811	0.630952	0.537285	0.579173	0.62639	0.657589	0.475902	0.743867	0.0450153	0.333963	0.0234972
2	153638540	153639033	Commd7	0	0	0	0	0	0	0	0	493	0.567391	0.560553	0.36832	0.527249	0.513516	0.317593	0.410558	0.339108	0.535915	0.196225	0.196465	0.136364	0.151709	0.337905	0.236728	0.278103	0.139683	0.172419	0.161486	0.358466	0.281538	0.259147	0.281987	0.327469	0.305556	0.460022	0.100335	0.170191	0.0308434
2	153651011	153651499	Dnmt3b	0	1	0	1	0	0	0	0	488	0.335742	0.439506	0.328245	0.312458	0.332707	0.219593	0.406752	0.354727	0.335931	0.0301173	0.028974	0.0129505	0.0322751	0.194305	0.194845	0.132051	0.0222222	0.125	0.035002	0.161243	0.122807	0.281624	0.118567	0.164672	0.0916667	0.340629	0.0612913	0.0260792	0.0088589
2	154427240	154428510	Cbfa2t2	0	0	0	0	0	0	0	0	1270	0.826278	0.837471	0.708951	0.771932	0.79258	0.763028	0.725439	0.798589	0.794437	0.456127	0.502811	0.418692	0.391346	0.536385	0.472553	0.527054	0.183736	0.134073	0.243639	0.495762	0.494657	0.631659	0.493175	0.678666	0.464021	0.779856	0.0426242	0.442244	0.0483267
2	154548889	154549463	1700003F12Rik,Necab3	1	1	0	2	0	1	1	1	574	0.56649	0.481487	0.57668	0.456481	0.543231	0.527303	0.552789	0.568336	0.540255	0.148887	0.142581	0.137817	0.113311	0.290181	0.301881	0.150285	0.0814815	0.015625	0.0886724	0.24375	0.18254	0.362963	0.272246	0.270679	0.27381	0.534784	0.0408345	0.135649	0.0155668
2	154551470	154552226	Actl10,Necab3	0	1	0	2	0	1	2	1	756	0.608019	0.579471	0.529248	0.452813	0.564921	0.489116	0.613763	0.643749	0.582722	0.278674	0.39128	0.341767	0.252178	0.288634	0.288952	0.31351	0.231992	0.208873	0.226481	0.19961	0.272239	0.281298	0.273834	0.246977	0.409879	0.562647	0.0617717	0.315975	0.0627098
2	154567980	154568669	E2f1	0	1	0	1	0	1	0	0	689	0.542467	0.516251	0.415961	0.637981	0.462599	0.486078	0.537468	0.50463	0.604367	0.0949725	0.169485	0.144322	0.0716148	0.288566	0.258273	0.230922	0.0328283	0.0538961	0.104654	0.250574	0.224357	0.199101	0.237105	0.298642	0.318469	0.523089	0.0682654	0.120099	0.0447505
2	154614973	154615483	Zfp341	0	1	0	1	0	1	0	0	510	0.609851	0.749139	0.800733	0.80696	0.747728	0.709213	0.705916	0.713712	0.770167	0.309297	0.443921	0.316461	0.374361	0.521208	0.46681	0.444752	0.2	0.148927	0.23543	0.575733	0.564499	0.312887	0.566786	0.470579	0.372436	0.734824	0.0599204	0.36101	0.0624801
2	154677099	154678162	Chmp4b	0	0	0	1	0	0	0	0	1063	0.727083	0.749256	0.716334	0.696218	0.772264	0.718074	0.775654	0.776513	0.784263	0.3578	0.484338	0.421343	0.440278	0.615419	0.572377	0.608606	0.344859	0.204708	0.355544	0.583694	0.50192	0.572134	0.598972	0.539369	0.428466	0.746184	0.0325397	0.42594	0.052536
2	155074854	155075461	Ahcy	0	1	0	0	0	1	0	0	607	0.508709	0.484828	0.521664	0.441654	0.535636	0.388894	0.578177	0.475023	0.532959	0.150806	0.177045	0.111108	0.112999	0.457402	0.428843	0.440444	0.162365	0.181777	0.207226	0.112821	0.115751	0.336906	0.29436	0.268248	0.230046	0.496394	0.0564564	0.137989	0.0318159
2	155628400	155629151	Myh7b	0	1	0	1	0	1	0	1	751	0.880901	0.829815	0.777673	0.864234	0.823144	0.868321	0.841679	0.773578	0.868156	0.623177	0.704932	0.556479	0.633142	0.662807	0.705543	0.659856	0.319979	0.381116	0.567754	0.563406	0.693974	0.646688	0.724876	0.61435	0.632255	0.836389	0.0394094	0.629432	0.06076
2	155630805	155631235	Myh7b	0	1	0	1	0	0	0	0	430	0.509146	0.492696	0.366016	0.552321	0.504573	0.641627	0.443401	0.485919	0.429404	0.257685	0.326391	0.219296	0.185396	0.13062	0.146351	0.111166	0.0595027	0.104412	0.120119	0.229825	0.127183	0.331587	0.268175	0.316567	0.113849	0.491678	0.0779965	0.247192	0.0604967
2	155736706	155738160	Gm17581	0	0	0	0	0	0	0	0	1454	0.572382	0.620592	0.514969	0.584169	0.579784	0.542677	0.605332	0.574589	0.611141	0.235867	0.213917	0.247711	0.248606	0.377969	0.428873	0.440584	0.109642	0.118375	0.143595	0.388764	0.369559	0.402985	0.423842	0.399953	0.397616	0.578404	0.0334721	0.236525	0.0161519
2	155742384	155742651	Gm17581	0	0	0	0	0	0	0	0	267	0.271878	0.36175	0.225071	0.376455	0.294058	0.243519	0.410076	0.475957	0.285151	0.0756924	0.0205247	0.0609584	0.0656695	0.170112	0.202782	0.182027	0.0707163	0.0277778	0.0640693	0.30968	0.216049	0.194048	0.183796	0.184447	0.114757	0.327101	0.0836486	0.0557113	0.024249
2	156352197	156353667	Cnbd2	0	0	0	1	0	0	0	1	1470	0.78222	0.674518	0.620372	0.703908	0.758593	0.690503	0.67893	0.662319	0.572624	0.370058	0.313637	0.321813	0.261332	0.552367	0.575327	0.510296	0.191852	0.203864	0.237989	0.422684	0.496786	0.463375	0.460626	0.53728	0.398629	0.682665	0.0639069	0.31671	0.0445276
2	156420060	156420530	Epb41l1	0	1	0	0	0	1	0	0	470	0.83504	0.857823	0.817845	0.891667	0.75687	0.807242	0.794884	0.725007	0.844907	0.470748	0.403078	0.36887	0.241335	0.645903	0.615426	0.514698	0.22282	0.298975	0.222872	0.236508	0.441332	0.493266	0.546429	0.632013	0.559491	0.814587	0.051182	0.371008	0.0962567
2	156425292	156426178	Epb41l1	0	0	1	1	0	0	0	0	886	0.85079	0.828211	0.774476	0.850366	0.83226	0.877325	0.814131	0.817265	0.919057	0.593494	0.622514	0.53806	0.598074	0.738698	0.758462	0.754453	0.396062	0.328156	0.44741	0.607448	0.676679	0.673254	0.742423	0.705586	0.609127	0.840431	0.0411457	0.588036	0.0356693
2	156749640	156750248	Dlgap4	0	1	1	1	0	0	0	0	608	0.560415	0.448022	0.542484	0.598677	0.638051	0.427512	0.653191	0.474892	0.586324	0.131645	0.0879563	0.0721036	0.10917	0.291648	0.255768	0.214035	0.0691358	0.0888889	0.0444444	0.220811	0.262548	0.28048	0.310796	0.25692	0.421133	0.54773	0.0815882	0.100219	0.0258749
2	156814811	156815704	Tgif2	0	0	0	0	0	0	0	0	893	0.674844	0.702684	0.603052	0.748571	0.663186	0.612424	0.685289	0.699429	0.640678	0.282262	0.251757	0.252046	0.232563	0.540667	0.56976	0.498658	0.248571	0.183333	0.244114	0.36142	0.446515	0.476214	0.527628	0.563532	0.471071	0.670018	0.0461901	0.254657	0.0205377
2	156839395	156839708	Tgif2	0	1	0	0	0	1	0	0	313	0.294126	0.383534	0.297506	0.30633	0.409185	0.334921	0.220376	0.28352	0.297196	0.022963	0.0183981	0.0132912	0.00743697	0.0531305	0.0322231	0.0974973	0	0.0178571	0.00701754	0.0760582	0.160426	0.121905	0.0763675	0.0416667	0.0490476	0.314077	0.0559414	0.0155223	0.00668291
2	156842466	156843020	Tgif2	0	1	0	1	0	1	0	0	554	0.856038	0.79666	0.803307	0.857804	0.805446	0.792108	0.773138	0.745094	0.817148	0.193096	0.231998	0.119966	0.198163	0.605794	0.622968	0.578666	0.0929894	0.147024	0.0843661	0.279744	0.386111	0.497058	0.483475	0.489573	0.609155	0.805194	0.0360263	0.185806	0.0471683
2	157027234	157028039	Soga1	0	0	0	1	0	1	0	0	805	0.501149	0.58424	0.293589	0.481234	0.576272	0.546356	0.585625	0.585697	0.544317	0.145735	0.289052	0.36371	0.190229	0.35748	0.253493	0.24087	0.121397	0.0404135	0.0496924	0.610625	0.508668	0.372663	0.415978	0.453959	0.207192	0.522053	0.0937311	0.247181	0.0980935
2	157058475	157059397	Soga1	0	0	0	1	0	0	0	0	922	0.611883	0.589022	0.863665	0.516009	0.787883	0.715413	0.698265	0.654071	0.729889	0.106746	0.101386	0.0951982	0.0619683	0.135128	0.157853	0.234474	0.0381602	0.0381587	0.0959662	0.19375	0.0981602	0.163499	0.242286	0.294072	0.223802	0.685122	0.105886	0.0913246	0.0201316
2	157065612	157066059	Soga1	0	0	0	1	0	0	0	0	447	0.945869	0.910066	0.880393	0.907407	0.903982	0.866963	0.902688	0.883491	0.909747	0.513901	0.631297	0.554664	0.607505	0.743491	0.816984	0.630556	0.47783	0.195483	0.383206	0.908289	0.796296	0.804012	0.712201	0.767787	0.602301	0.901179	0.0226775	0.576842	0.0527859
2	157082022	157082998	Soga1	0	0	1	0	0	0	0	0	976	0.603029	0.735867	0.602755	0.716714	0.676731	0.681416	0.718171	0.746925	0.741648	0.386381	0.388934	0.384595	0.354568	0.504395	0.513706	0.514101	0.283929	0.229926	0.345137	0.470593	0.46994	0.593667	0.453179	0.519653	0.475383	0.691473	0.0558176	0.37862	0.0161329
2	157089556	157090562	Tldc2	0	0	0	1	1	0	0	0	1006	0.658486	0.715923	0.584748	0.694968	0.669696	0.613828	0.735348	0.680229	0.64943	0.294193	0.384958	0.350154	0.361775	0.500906	0.608539	0.551241	0.173282	0.184447	0.252434	0.322346	0.393244	0.481568	0.501278	0.535762	0.509001	0.666962	0.0474384	0.34777	0.038537
2	157417938	157418713	Src	0	0	0	1	0	0	1	0	775	0.727346	0.695918	0.584657	0.65072	0.7476	0.695094	0.738024	0.744056	0.800981	0.438394	0.499071	0.407805	0.340529	0.435525	0.467825	0.476261	0.194544	0.20657	0.321338	0.346353	0.393155	0.330139	0.429273	0.504254	0.49991	0.709377	0.0628285	0.42145	0.0659459
2	157422409	157423140	Src	0	1	0	1	0	0	0	0	731	0.781895	0.784978	0.738112	0.82848	0.715761	0.819414	0.785031	0.754668	0.798149	0.430303	0.49809	0.459302	0.420688	0.719274	0.691755	0.765148	0.16859	0.41859	0.291952	0.653114	0.579315	0.651514	0.625044	0.693536	0.561561	0.778499	0.0367245	0.452096	0.0347789
2	157451658	157452154	Src	0	0	0	1	1	0	0	0	496	0.730284	0.722664	0.634734	0.731922	0.627519	0.849206	0.675305	0.701907	0.708316	0.209281	0.350079	0.283545	0.21364	0.558017	0.519312	0.362522	0.13664	0.205625	0.165312	0.464732	0.5171	0.381766	0.447618	0.494473	0.419974	0.709095	0.0653486	0.264136	0.066638
2	157463004	157465149	Src	0	0	0	1	0	0	0	0	2145	0.763641	0.786561	0.808224	0.81793	0.838973	0.827646	0.815792	0.811223	0.80186	0.240319	0.27142	0.255979	0.232342	0.546747	0.543473	0.592762	0.0981102	0.141838	0.14289	0.439734	0.382453	0.50724	0.612584	0.601177	0.614016	0.807983	0.0223049	0.250015	0.0173211
2	157746527	157747472	Ctnnbl1	0	0	0	1	0	0	0	0	945	0.810846	0.669488	0.629002	0.914036	0.532466	0.785354	0.645193	0.625188	0.844943	0.24571	0.347828	0.330181	0.303303	0.463635	0.467247	0.432164	0.140212	0.272024	0.194928	0.36075	0.429266	0.389941	0.610125	0.481797	0.595833	0.717391	0.125653	0.306755	0.0446249
2	158141515	158142467	Tgm2	0	0	0	1	0	1	0	0	952	0.665656	0.617987	0.542056	0.684632	0.647434	0.677194	0.718035	0.689665	0.706581	0.204658	0.209011	0.25846	0.208787	0.521359	0.54008	0.446023	0.13922	0.0651515	0.132023	0.379588	0.493681	0.428437	0.578048	0.595735	0.421218	0.661027	0.0538245	0.220229	0.025566
2	158144319	158145992	Tgm2	0	0	0	1	0	1	0	0	1673	0.704805	0.716097	0.62777	0.726055	0.727596	0.730728	0.793437	0.737674	0.745774	0.311199	0.305538	0.379442	0.266652	0.719051	0.697395	0.714161	0.22429	0.265734	0.294913	0.611023	0.622903	0.515082	0.615307	0.556017	0.456595	0.723326	0.0436348	0.315708	0.0468765
2	158375939	158376338	Snhg11	0	1	0	1	0	1	0	0	399	0.366406	0.303985	0.379868	0.292523	0.368791	0.426471	0.38179	0.298172	0.348381	0.196259	0.160477	0.128989	0.109782	0.140833	0.11711	0.200782	0.120288	0.0546875	0.0406521	0.110119	0.117658	0.152728	0.167212	0.136434	0.102912	0.351821	0.0453495	0.148877	0.0378751
2	158688380	158690090	Ppp1r16b	0	0	0	1	0	0	0	0	1710	0.59924	0.657497	0.583117	0.618153	0.615296	0.685411	0.705231	0.633635	0.710812	0.217112	0.238523	0.254391	0.199326	0.564845	0.479962	0.475626	0.169869	0.133266	0.289659	0.434739	0.389411	0.593893	0.437756	0.463608	0.422443	0.645377	0.0466403	0.227338	0.024126
2	158769931	158771303	Fam83d	0	1	1	1	0	1	0	0	1372	0.66984	0.771729	0.669761	0.810785	0.743335	0.749729	0.798178	0.758534	0.751472	0.197073	0.236998	0.198375	0.170191	0.50738	0.475601	0.396061	0.126287	0.0894237	0.113763	0.425967	0.442959	0.389567	0.516637	0.43735	0.398601	0.74704	0.0492349	0.200659	0.0274887
2	158774763	158775339	Fam83d	0	0	0	1	0	0	0	0	576	0.59315	0.555162	0.526285	0.567888	0.513309	0.463167	0.490226	0.544707	0.546995	0.132387	0.139562	0.172477	0.0939781	0.311246	0.30239	0.3212	0.0642913	0.021978	0.0370527	0.423465	0.345055	0.339777	0.282058	0.346714	0.358755	0.533432	0.0399946	0.134601	0.0322197
2	158777329	158778117	Fam83d	0	0	0	1	0	0	0	0	788	0.788722	0.803006	0.653247	0.808117	0.809663	0.71645	0.773128	0.711425	0.735281	0.268299	0.240826	0.245896	0.233924	0.518498	0.451559	0.476142	0.0297203	0.120996	0.22215	0.472294	0.359789	0.346676	0.37866	0.58189	0.440424	0.755449	0.0544352	0.247236	0.0148742
2	158778520	158778931	Fam83d	0	0	0	1	0	0	0	0	411	0.916785	0.913613	0.875353	0.917228	0.924363	0.949776	0.871003	0.851543	0.858105	0.433217	0.441842	0.415342	0.471173	0.701161	0.723449	0.629663	0.316799	0.357407	0.373148	0.910494	0.793266	0.809612	0.881874	0.818618	0.87702	0.89753	0.0341534	0.440394	0.0232991
2	160433326	160433785	Mafb	0	0	0	0	0	0	0	0	459	0.451323	0.435001	0.305776	0.56875	0.421997	0.395282	0.696649	0.556656	0.499074	0.101811	0.107601	0.121556	0.100156	0.318888	0.419117	0.189925	0.0741703	0.031746	0.0963003	0.243771	0.259259	0.236111	0.101852	0.366813	0.0787037	0.481168	0.114446	0.107781	0.00972215
2	160734095	160735083	Plcg1	0	1	1	1	0	0	0	0	988	0.817172	0.855944	0.8675	0.848219	0.842185	0.972571	0.907667	0.833145	0.922582	0.64064	0.720215	0.615612	0.668139	0.84185	0.853779	0.798675	0.301215	0.609554	0.544216	0.776323	0.807275	0.807002	0.838219	0.807634	0.724323	0.87411	0.0501916	0.661152	0.04484
2	160880471	160880964	Lpin3	0	0	0	1	0	0	1	0	493	0.742408	0.795575	0.581908	0.774074	0.664146	0.633099	0.692556	0.706277	0.720148	0.220194	0.322825	0.284389	0.188578	0.628739	0.596567	0.517101	0.111207	0.141005	0.205194	0.488232	0.409534	0.383558	0.426792	0.393923	0.308484	0.701132	0.0676536	0.253996	0.0607819
2	162922941	162923883	Srsf6	0	0	0	0	0	0	0	1	942	0.521296	0.524352	0.450816	0.750198	0.575633	0.514219	0.569126	0.563185	0.598912	0.240773	0.174383	0.197533	0.119849	0.389522	0.380409	0.318633	0.130769	0.206777	0.171521	0.459127	0.406862	0.457879	0.418448	0.446592	0.3386	0.563082	0.0827102	0.183135	0.050369
2	162947733	162948093	L3mbtl1	0	0	0	1	0	1	1	0	360	0.570912	0.569644	0.489286	0.620238	0.64712	0.710291	0.670495	0.599577	0.622465	0.245736	0.199146	0.340458	0.297046	0.308972	0.398967	0.393205	0.212222	0.213528	0.143957	0.158095	0.3	0.271376	0.325322	0.365633	0.205714	0.611114	0.0644029	0.270596	0.0613826
2	162973632	162973870	L3mbtl1	0	0	0	1	0	0	0	0	238	0.702819	0.847514	0.745006	0.760802	0.705889	0.775511	0.831874	0.849429	0.749639	0.211901	0.43529	0.38499	0.246475	0.730363	0.629691	0.689664	0.151367	0.0123457	0.136319	0.620635	0.623932	0.470988	0.512861	0.715292	0.529233	0.774276	0.0567439	0.319664	0.107403
2	163693542	163694242	Pkig	0	0	0	1	0	1	1	0	700	0.886182	0.850187	0.907591	0.802083	0.836539	0.867689	0.801672	0.819865	0.862551	0.615885	0.505057	0.54943	0.45053	0.730195	0.743996	0.74605	0.412269	0.405557	0.489099	0.654798	0.712997	0.574796	0.77338	0.808586	0.691733	0.848262	0.0367256	0.530225	0.069979
2	163776789	163777233	Ada	0	0	0	0	0	0	0	0	444	0.663252	0.549405	0.496522	0.564802	0.626251	0.566558	0.609412	0.553669	0.527255	0.120566	0.128271	0.169433	0.0855915	0.25822	0.272034	0.337525	0.0670077	0.116589	0.0608993	0.28171	0.223313	0.272691	0.338508	0.279228	0.269824	0.573014	0.0515843	0.125966	0.0344188
2	163823880	163824347	Wisp2	0	0	0	1	0	0	0	1	467	0.770799	0.84154	0.659733	0.802808	0.782359	0.813792	0.751149	0.644531	0.832659	0.587743	0.513348	0.44209	0.396715	0.541087	0.50696	0.631692	0.220529	0.270455	0.352011	0.653419	0.578541	0.650675	0.735317	0.637973	0.715201	0.766597	0.0710142	0.484974	0.0836563
2	164171369	164172161	Kcns1	0	1	0	0	0	0	0	0	792	0.77282	0.713534	0.722222	0.791986	0.739359	0.755664	0.896602	0.824765	0.676413	0.179217	0.298155	0.213346	0.240444	0.783689	0.808437	0.799277	0.547421	0.588889	0.694314	0.311161	0.261022	0.355619	0.486618	0.479781	0.371048	0.765929	0.065901	0.23279	0.0502634
2	164354933	164355248	Slpi	0	0	0	1	0	0	0	0	315	0.679719	0.754608	0.650159	0.713492	0.776158	0.663907	0.848576	0.828266	0.742282	0.323149	0.461388	0.349441	0.354818	0.614915	0.621822	0.615701	0.436545	0.511813	0.475638	0.411905	0.436845	0.621549	0.415624	0.467261	0.520899	0.739685	0.0700919	0.372199	0.0610482
2	164418565	164419692	Rbpjl	0	0	1	0	0	0	0	0	1127	0.607992	0.649048	0.602994	0.729925	0.543124	0.621103	0.62143	0.593821	0.734198	0.3489	0.324866	0.31679	0.327938	0.408724	0.449639	0.356985	0.147619	0.163725	0.257006	0.294048	0.332126	0.455996	0.418534	0.394974	0.317053	0.633737	0.0625519	0.329624	0.0136837
2	164426068	164426486	Sdc4	0	0	0	1	0	0	0	0	418	0.815362	0.779344	0.759668	0.703438	0.733687	0.740051	0.596613	0.602414	0.753487	0.333935	0.338184	0.210433	0.248645	0.321111	0.301339	0.376613	0.0660806	0.0555556	0.166674	0.272249	0.240635	0.235562	0.47089	0.536905	0.292698	0.720452	0.0751859	0.282799	0.063471
2	164429421	164430307	Sdc4	0	0	0	1	0	0	0	0	886	0.890032	0.833601	0.756695	0.950957	0.872208	0.908576	0.833914	0.793047	0.897843	0.673126	0.661013	0.571221	0.58541	0.746715	0.789843	0.824459	0.318056	0.255284	0.308945	0.535067	0.616072	0.759315	0.801798	0.796946	0.654062	0.859652	0.0608757	0.622693	0.0518051
2	164432574	164433170	Sdc4	0	0	0	1	0	1	0	0	596	0.680093	0.706682	0.648294	0.6828	0.709606	0.733159	0.689225	0.622159	0.794167	0.186472	0.304452	0.210667	0.194841	0.461405	0.430969	0.445445	0.106667	0.0950216	0.11223	0.26631	0.331083	0.389129	0.381822	0.456644	0.315193	0.696243	0.0493935	0.224108	0.054494
2	164512205	164513847	Pigt	0	0	0	0	0	0	0	0	1642	0.552472	0.616993	0.603029	0.681972	0.586637	0.637844	0.605532	0.58809	0.586286	0.31776	0.366728	0.359794	0.343895	0.424169	0.412634	0.400832	0.207236	0.224063	0.26738	0.471471	0.401157	0.391237	0.486904	0.45145	0.406937	0.606539	0.0368487	0.347044	0.021737
2	164518380	164519543	Pigt	0	0	0	0	0	0	0	1	1163	0.655994	0.588798	0.47936	0.673215	0.65071	0.464672	0.726506	0.707011	0.618468	0.272386	0.317316	0.259628	0.259115	0.617573	0.519468	0.587999	0.310009	0.365253	0.394649	0.46232	0.388947	0.38594	0.486474	0.400289	0.263862	0.618304	0.092764	0.277111	0.0274972
2	164562516	164563053	Wfdc2	0	0	0	1	0	1	4	0	537	0.670482	0.760303	0.771655	0.726007	0.789734	0.642404	0.504554	0.470953	0.756236	0.030107	0.0860041	0.0521199	0.0314049	0.172361	0.120291	0.176411	0.00952381	0	0.0641667	0.143939	0.317687	0.222339	0.337188	0.163702	0.130075	0.676925	0.117644	0.0499089	0.0260913
2	164563144	164563420	Wfdc2	0	0	0	1	0	1	0	0	276	0.358314	0.477367	0.333009	0.44697	0.422529	0.277922	0.275298	0.27446	0.473005	0.0472649	0.0320346	0.0414283	0.0182709	0.0540659	0.0995583	0.0494687	0.025974	0.0357143	0.0113636	0.0939394	0.126948	0.0833333	0.217857	0.0590909	0.0454545	0.370986	0.0857993	0.0347497	0.0126511
2	165136143	165136311	Cdh22	0	0	0	1	0	0	0	0	168	0.394949	0.423835	0.191558	0.47868	0.371006	0.427194	0.192603	0.194023	0.387967	0.0830836	0.0187657	0.0115187	0.00284091	0.0259777	0.0256198	0.0550505	0	0.0191919	0.0165945	0.12	0.296429	0.227273	0.0734848	0.193809	0.142857	0.340202	0.114681	0.0290522	0.0366045
2	165139850	165140439	Cdh22	0	1	1	1	0	0	0	0	589	0.67756	0.769413	0.681247	0.726951	0.652458	0.72123	0.731845	0.7231	0.826793	0.336185	0.326086	0.296476	0.299867	0.600457	0.62641	0.40539	0.126623	0.102183	0.141874	0.537951	0.548624	0.429233	0.537547	0.526136	0.3875	0.7234	0.0522098	0.314654	0.0195224
2	165140879	165142074	Cdh22	1	1	0	1	0	0	0	0	1195	0.322225	0.464621	0.485994	0.468687	0.287977	0.414613	0.585073	0.483016	0.455415	0.215949	0.209034	0.151089	0.184588	0.23584	0.221765	0.405381	0.0888889	0.0515625	0.125	0.03125	0.178922	0.110644	0.327473	0.248661	0.0981793	0.440847	0.0896512	0.190165	0.0293197
2	165242958	165243784	Cdh22	0	0	0	0	0	0	0	0	826	0.477548	0.501571	0.396274	0.528708	0.453942	0.377135	0.520761	0.54559	0.492929	0.0992444	0.0880757	0.0979958	0.0968311	0.292349	0.270923	0.24473	0.0288889	0.0331825	0.102451	0.215013	0.184384	0.199168	0.223621	0.241336	0.158473	0.477162	0.0582798	0.0955368	0.00507073
2	165245794	165247021	Cdh22	0	0	0	0	0	0	0	0	1227	0.748125	0.824568	0.704269	0.749291	0.742171	0.760197	0.803803	0.77973	0.750326	0.342235	0.392511	0.325261	0.317089	0.697231	0.706855	0.672733	0.487345	0.434632	0.506246	0.33852	0.417357	0.563537	0.597385	0.524189	0.573826	0.762498	0.0356966	0.344274	0.0338204
2	165253847	165255082	Cdh22	0	0	0	0	1	0	0	0	1235	0.676055	0.744106	0.6673	0.735379	0.726763	0.740162	0.819618	0.739921	0.755489	0.162149	0.174806	0.191949	0.180662	0.53942	0.513971	0.62847	0.0443943	0.0959282	0.0580445	0.334265	0.297953	0.319259	0.464264	0.406167	0.42509	0.733866	0.0444802	0.177391	0.0124049
2	165316730	165317496	Elmo2	0	0	0	1	0	2	1	1	766	0.584909	0.610997	0.565725	0.627778	0.650202	0.640909	0.702002	0.567445	0.499039	0.195224	0.157665	0.2281	0.128566	0.316733	0.361089	0.361003	0.165079	0.0481217	0.0821549	0.329916	0.404379	0.329683	0.360735	0.316224	0.330598	0.605445	0.0590332	0.177389	0.0434454
2	165317575	165319112	Elmo2	0	0	0	1	0	1	0	0	1537	0.380611	0.456719	0.304954	0.416211	0.357186	0.254523	0.426509	0.370619	0.316052	0.0409509	0.0696106	0.0529359	0.0792459	0.225178	0.239742	0.201417	0.0482815	0.0491533	0.0887816	0.155028	0.147796	0.142544	0.124329	0.163192	0.167231	0.36482	0.0645764	0.0606858	0.0170651
2	165401264	165402417	Ocstamp	0	0	0	0	0	0	0	0	1153	0.510505	0.56386	0.431287	0.439276	0.581779	0.53761	0.527993	0.451827	0.500393	0.182658	0.297303	0.218154	0.158199	0.381096	0.290067	0.317294	0.117095	0.135065	0.218115	0.284531	0.27875	0.281095	0.261103	0.282055	0.28424	0.504948	0.0542951	0.214078	0.0606981
2	165595798	165596174	Eya2	0	1	0	1	0	1	0	0	376	0.608738	0.63791	0.575852	0.633675	0.687825	0.544962	0.65233	0.666104	0.620539	0.153674	0.242124	0.174013	0.128298	0.378356	0.38711	0.398845	0.158519	0.0878192	0.107855	0.136508	0.257746	0.286566	0.320912	0.263241	0.243427	0.625326	0.0443431	0.174527	0.0487905
2	165600934	165601232	Eya2	0	0	0	1	0	0	0	0	298	0.84262	0.872528	0.869348	0.881341	0.905797	0.925926	0.851209	0.793496	0.794382	0.608907	0.689916	0.609715	0.617065	0.658872	0.780859	0.82308	0.566691	0.421958	0.619817	0.647114	0.510794	0.677778	0.761051	0.811223	0.576351	0.859628	0.0450693	0.631401	0.0391825
2	165631889	165632288	Eya2	0	0	0	1	1	0	0	0	399	0.353714	0.343284	0.303939	0.402976	0.306735	0.218056	0.520697	0.466175	0.403084	0.0693054	0.0975705	0.0470445	0.0614281	0.209544	0.300567	0.252482	0.0941342	0.0758766	0.120853	0.14119	0.194637	0.0828571	0.152186	0.173333	0.2325	0.36874	0.0912137	0.0688371	0.0212574
2	165641384	165642385	Eya2	0	0	0	1	0	0	0	0	1001	0.644401	0.694292	0.671484	0.730928	0.7223	0.669216	0.665906	0.676254	0.662786	0.369288	0.427848	0.422033	0.381222	0.583785	0.541377	0.498695	0.231159	0.260684	0.258486	0.381247	0.497234	0.447874	0.59052	0.687442	0.47197	0.681952	0.0285439	0.400098	0.0291934
2	165650727	165651424	Eya2	0	0	0	1	0	0	0	0	697	0.609654	0.533442	0.568668	0.534452	0.463561	0.466762	0.738921	0.451706	0.440565	0.0572935	0.0670916	0.0651606	0.0769616	0.303836	0.30585	0.300609	0.0951587	0.0611953	0.106247	0.276667	0.18782	0.1637	0.249928	0.246423	0.241174	0.534192	0.0961137	0.0666268	0.00808877
2	165792294	165792858	Zmynd8	0	0	1	1	1	0	0	1	564	0.615701	0.578926	0.641439	0.653158	0.634377	0.629921	0.61462	0.583921	0.588493	0.280125	0.25085	0.334764	0.332267	0.252639	0.302989	0.294841	0.189784	0.290902	0.158041	0.492381	0.365076	0.508521	0.404677	0.424028	0.515455	0.615617	0.0267399	0.299502	0.0410666
2	165815552	165815739	Zmynd8	0	0	0	1	1	0	0	0	187	0.222749	0.220122	0.368929	0.241667	0.237381	0.229444	0.422784	0.528123	0.323611	0.0291667	0.00588235	0.0164087	0.0254336	0.0784879	0.0913493	0.169167	0	0.05	0.0266667	0.166667	0.390476	0.05	0.142857	0.122897	0	0.310534	0.109588	0.0192228	0.0103817
2	165858056	165858577	Zmynd8	0	0	1	1	0	1	1	0	521	0.636784	0.588551	0.621832	0.629852	0.570685	0.589082	0.692707	0.681346	0.629914	0.0941528	0.0907249	0.0649453	0.0412336	0.126517	0.114241	0.221292	0.0289256	0.061039	0.0463925	0.177706	0.114879	0.190193	0.235462	0.192608	0.164105	0.62675	0.0410744	0.0727641	0.0247344
2	165874372	165876551	Zmynd8	0	0	0	1	0	2	2	0	2179	0.71439	0.678682	0.693977	0.70639	0.695365	0.686701	0.603296	0.599087	0.652531	0.161343	0.228282	0.212571	0.161044	0.29837	0.313687	0.310971	0.080389	0.0945547	0.0667234	0.482745	0.506341	0.431582	0.492075	0.435518	0.421554	0.670047	0.042794	0.19081	0.0347947
2	165878383	165881432	Zmynd8	0	0	0	1	0	2	1	0	3049	0.653423	0.686436	0.610473	0.749567	0.697345	0.680997	0.714862	0.714271	0.674244	0.306563	0.36479	0.309746	0.300289	0.382155	0.419452	0.318039	0.121402	0.0914439	0.155738	0.44733	0.445226	0.426524	0.421373	0.472121	0.34591	0.686846	0.0398815	0.320347	0.0298883
2	165885935	165888502	Zmynd8	0	0	0	1	0	3	0	0	2567	0.80493	0.777701	0.787098	0.800275	0.792449	0.834001	0.853122	0.818788	0.815071	0.386863	0.403076	0.267619	0.25884	0.726709	0.750977	0.72078	0.178753	0.212846	0.250694	0.545642	0.565916	0.583409	0.650723	0.669092	0.571684	0.809271	0.0237956	0.329099	0.0764315
2	165890217	165890608	Zmynd8	0	0	0	1	0	0	0	0	391	0.451293	0.49298	0.452477	0.437892	0.536411	0.473488	0.423204	0.390554	0.495909	0.100659	0.0918093	0.0656852	0.0586895	0.234073	0.196427	0.303391	0.0286195	0.0509259	0.0728395	0.301455	0.254064	0.187037	0.145062	0.2121	0.336508	0.461579	0.0435506	0.0792106	0.0201891
2	165898911	165901149	Zmynd8	0	0	0	1	0	2	1	1	2238	0.651558	0.690809	0.604998	0.689665	0.660849	0.569726	0.545073	0.543079	0.577706	0.233746	0.230395	0.220752	0.186482	0.348423	0.338187	0.360148	0.101549	0.135165	0.166894	0.353603	0.38381	0.331509	0.393308	0.367365	0.350934	0.614829	0.0595433	0.217844	0.0216211
2	165936147	165936450	Zmynd8	0	0	0	0	1	0	0	0	303	0.824539	0.869378	0.859371	0.835582	0.803474	0.723806	0.857346	0.787461	0.902041	0.497755	0.607857	0.450011	0.498027	0.749138	0.703764	0.637713	0.273176	0.287698	0.423959	0.724533	0.660307	0.573102	0.58092	0.64321	0.392593	0.829222	0.0526746	0.513412	0.0668861
2	166111676	166112356	Sulf2	0	0	0	1	1	0	0	0	680	0.858251	0.904902	0.863224	0.954545	0.92674	0.898413	0.913331	0.848461	0.931654	0.543162	0.731425	0.578979	0.573677	0.743494	0.761646	0.866667	0.431548	0.213997	0.55812	0.691392	0.725183	0.725	0.851389	0.857326	0.814569	0.899947	0.0364832	0.606811	0.0845621
2	166142777	166143512	Sulf2	0	0	0	1	0	0	0	0	735	0.509433	0.706495	0.466186	0.676214	0.587806	0.566582	0.689246	0.707278	0.657824	0.277599	0.315047	0.323787	0.244981	0.593967	0.564684	0.495507	0.206566	0.162907	0.192261	0.556362	0.638764	0.412427	0.403627	0.442814	0.293421	0.618563	0.0896101	0.290354	0.0362806
2	166172342	166172929	Sulf2	0	0	0	0	1	0	0	0	587	0.620719	0.711718	0.636239	0.530808	0.587515	0.608606	0.734519	0.655088	0.714707	0.274768	0.252447	0.253461	0.266984	0.523769	0.469648	0.428748	0.169469	0.165774	0.187294	0.396379	0.449702	0.302273	0.489643	0.428993	0.537437	0.644436	0.0668563	0.261915	0.0108325
2	166204082	166204390	Sulf2	0	0	0	0	1	0	0	0	308	0.48545	0.520658	0.523722	0.450642	0.501347	0.248472	0.49861	0.485868	0.379824	0.0496337	0.0973625	0.0954826	0.0342593	0.197522	0.193471	0.16111	0.0370851	0	0.0904651	0.256261	0.16358	0.133333	0.245307	0.195451	0.0813289	0.454955	0.0889437	0.0691845	0.0320811
2	166250243	166252659	Sulf2	0	0	0	0	0	0	0	1	2416	0.804943	0.770703	0.767332	0.739141	0.779943	0.846094	0.747792	0.796058	0.813378	0.557205	0.608308	0.584107	0.544018	0.675862	0.703746	0.634407	0.378473	0.41645	0.4747	0.675685	0.621426	0.61468	0.74535	0.650786	0.555449	0.785043	0.0337032	0.57341	0.0286284
2	166258362	166259158	Sulf2	0	0	0	0	0	0	0	1	796	0.735345	0.816623	0.716757	0.779944	0.684291	0.709727	0.816896	0.795587	0.801794	0.332069	0.433095	0.331038	0.304399	0.676359	0.651977	0.667226	0.188171	0.153361	0.219591	0.497504	0.483679	0.462611	0.617982	0.543427	0.479574	0.761885	0.0506943	0.35015	0.0567603
2	166290801	166291884	Sulf2	0	0	0	0	0	0	0	1	1083	0.717108	0.749062	0.568374	0.657562	0.728706	0.623172	0.758337	0.674324	0.743852	0.280742	0.305548	0.234691	0.211918	0.551113	0.520735	0.482427	0.18016	0.231782	0.175178	0.387103	0.358139	0.448407	0.467288	0.511992	0.392301	0.691166	0.0650346	0.258225	0.0426016
2	166316691	166316942	Sulf2	0	0	0	0	1	0	0	0	251	0.861248	0.853125	0.891975	0.873268	0.833061	0.934214	0.935804	0.859119	0.906385	0.665978	0.598295	0.567982	0.639373	0.793099	0.679475	0.731163	0.504293	0.536728	0.583012	0.54418	0.61067	0.733333	0.763889	0.73545	0.672287	0.883133	0.0363368	0.617907	0.0433924
2	166329704	166330996	Sulf2	0	0	0	0	0	0	0	0	1292	0.569403	0.544118	0.544903	0.528023	0.577474	0.497329	0.470975	0.431094	0.55401	0.307491	0.322491	0.265445	0.279921	0.36613	0.388308	0.360224	0.229664	0.207769	0.271592	0.366539	0.318263	0.336354	0.348399	0.358559	0.381274	0.524148	0.0485204	0.293837	0.0258666
2	166338633	166338967	Sulf2	0	0	0	0	1	0	0	1	334	0.755903	0.85709	0.855592	0.819723	0.825145	0.724098	0.737213	0.797723	0.777753	0.221511	0.327497	0.234171	0.189977	0.56013	0.642773	0.447452	0.0694444	0.137125	0.111289	0.58548	0.448689	0.290324	0.563272	0.49332	0.440595	0.794471	0.0490456	0.243289	0.0591345
2	166343996	166344447	Sulf2	0	0	0	0	0	0	0	0	451	0.947421	0.922681	0.905732	0.9037	0.813612	0.912037	0.933832	0.842549	0.936905	0.408049	0.503557	0.34632	0.390533	0.884499	0.784942	0.841975	0.15959	0.0970018	0.214871	0.433201	0.642857	0.691037	0.786364	0.778617	0.816225	0.902052	0.0449816	0.412115	0.0662646
2	166348247	166348704	Sulf2	0	0	0	0	0	0	0	0	457	0.784529	0.778619	0.69709	0.881818	0.676299	0.748148	0.707093	0.779131	0.814112	0.245086	0.212881	0.273483	0.229225	0.640332	0.701532	0.68842	0.17326	0.190476	0.18243	0.596946	0.451808	0.518378	0.625796	0.644364	0.436684	0.762982	0.0641339	0.240169	0.0258096
2	166348854	166349633	Sulf2	0	0	0	0	0	0	0	0	779	0.277411	0.402413	0.256543	0.463621	0.408611	0.26464	0.317657	0.331955	0.330673	0.105201	0.143967	0.158514	0.124385	0.291419	0.217127	0.185239	0.0709064	0.0877193	0.136836	0.257038	0.275119	0.176337	0.230102	0.217896	0.180818	0.33928	0.0716701	0.133017	0.0232254
2	166403164	166403520	Prex1	0	0	0	0	0	0	0	1	356	0.700902	0.71671	0.647186	0.705344	0.720328	0.777273	0.731544	0.664817	0.755381	0.309593	0.408637	0.421327	0.364266	0.635569	0.553561	0.473952	0.379545	0.244805	0.319563	0.433983	0.730519	0.429654	0.654132	0.532392	0.653824	0.713276	0.0406137	0.375956	0.0505548
2	166405627	166407025	Prex1	0	0	0	0	1	0	0	0	1398	0.727922	0.709305	0.672544	0.770349	0.645095	0.656113	0.732189	0.710261	0.715981	0.423401	0.423763	0.360868	0.476939	0.695432	0.657971	0.607346	0.249832	0.34838	0.385428	0.519851	0.475911	0.514981	0.616298	0.581312	0.534271	0.704418	0.0398918	0.421242	0.0474629
2	166427032	166427276	Prex1	0	0	0	0	0	0	0	1	244	0.904345	0.976053	0.842188	0.933201	0.916667	0.941975	0.881401	0.898217	0.914983	0.615563	0.741391	0.568865	0.569169	0.820762	0.856007	0.798045	0.479435	0.55194	0.649228	0.761111	0.689642	0.845679	0.834259	0.858201	0.726431	0.912115	0.0379802	0.623747	0.0814412
2	166492476	166492736	Prex1	0	0	0	0	0	0	0	0	260	0.690212	0.697997	0.712063	0.83663	0.667757	0.59709	0.641102	0.633655	0.707428	0.341837	0.324781	0.302835	0.347721	0.44621	0.397735	0.619529	0.100842	0.213945	0.126984	0.444885	0.60754	0.412698	0.563187	0.525334	0.472078	0.687104	0.0679817	0.329293	0.0201442
2	166522088	166523291	Prex1	0	0	0	0	0	1	0	0	1203	0.616154	0.711114	0.704364	0.661501	0.685325	0.719493	0.812429	0.799631	0.734067	0.497904	0.505801	0.553635	0.47276	0.644336	0.715477	0.533473	0.409955	0.486364	0.468178	0.511807	0.631706	0.533515	0.60553	0.599267	0.580742	0.716009	0.0619182	0.507525	0.0338144
2	166541494	166542300	Prex1	0	0	0	0	0	0	0	0	806	0.49132	0.547165	0.681013	0.630649	0.617367	0.564732	0.601724	0.54629	0.671692	0.191818	0.171994	0.219074	0.196135	0.416997	0.455368	0.438087	0.14955	0.157493	0.250195	0.446255	0.338351	0.452451	0.349695	0.449376	0.443242	0.594661	0.0626717	0.194755	0.0193218
2	166554021	166554357	Prex1	0	0	0	0	0	0	0	0	336	0.695749	0.828836	0.767901	0.805596	0.752357	0.780247	0.751068	0.721719	0.619798	0.422095	0.260101	0.230268	0.209612	0.490893	0.457045	0.547475	0.23541	0.17037	0.239405	0.374515	0.421773	0.441534	0.452903	0.559441	0.316061	0.74703	0.062414	0.280519	0.0966325
2	166605157	166606229	Prex1	0	0	0	1	0	0	0	1	1072	0.620782	0.67458	0.623663	0.651649	0.652754	0.66384	0.602181	0.651523	0.729576	0.263864	0.265655	0.306729	0.223893	0.444462	0.456218	0.424384	0.0698622	0.166643	0.162089	0.490823	0.441711	0.495164	0.470226	0.550111	0.406719	0.652283	0.0369592	0.265035	0.0338269
2	166631144	166632460	Prex1	0	0	0	1	0	0	0	0	1316	0.699622	0.692529	0.672007	0.723805	0.634357	0.628017	0.646198	0.621515	0.730156	0.197316	0.216952	0.210481	0.214786	0.471606	0.476994	0.49369	0.135895	0.164177	0.17299	0.512121	0.515153	0.416052	0.477816	0.488514	0.467828	0.672023	0.0415576	0.209884	0.00879941
2	166636929	166637407	Prex1	0	0	0	1	0	0	0	0	478	0.647819	0.776428	0.744268	0.548148	0.628097	0.912902	0.740129	0.592026	0.782261	0.369306	0.244999	0.243638	0.225992	0.576803	0.580074	0.615354	0.0492063	0.0555556	0.175854	0.43545	0.670563	0.68666	0.667789	0.726403	0.581658	0.708009	0.113764	0.270984	0.0661174
2	166638273	166638915	Prex1	0	0	0	1	0	0	0	0	642	0.839118	0.804018	0.853042	0.878427	0.881053	0.875	0.812073	0.783233	0.806986	0.295993	0.37985	0.433452	0.367417	0.695773	0.692372	0.638311	0.173408	0.0327381	0.193271	0.596594	0.70107	0.612253	0.700547	0.678559	0.656448	0.836995	0.0368503	0.369178	0.0565811
2	166639304	166639774	Prex1	0	0	0	1	0	0	0	0	470	0.737135	0.706419	0.638327	0.662962	0.591808	0.487912	0.716074	0.719751	0.692182	0.204997	0.196938	0.237336	0.18893	0.518452	0.414787	0.45024	0.138228	0.108497	0.179149	0.46511	0.459388	0.439936	0.448693	0.412857	0.321212	0.661397	0.0795141	0.20705	0.0212293
2	166646805	166647536	Prex1	0	0	0	1	0	0	0	0	731	0.657341	0.657406	0.690183	0.704861	0.699551	0.558408	0.612175	0.57095	0.620902	0.191382	0.177523	0.161067	0.202027	0.358561	0.239506	0.317547	0.0779221	0.0735119	0.103892	0.321354	0.34244	0.421712	0.400911	0.459862	0.409301	0.641309	0.0541111	0.183	0.0177325
2	166651425	166652027	Prex1	0	0	0	1	0	0	0	1	602	0.594205	0.671102	0.617003	0.574191	0.599169	0.586479	0.691637	0.636064	0.559118	0.112035	0.14754	0.0898979	0.0780855	0.528969	0.534748	0.489514	0.0512346	0.037037	0.0827987	0.49321	0.486688	0.43915	0.512075	0.368875	0.411176	0.61433	0.0443691	0.10689	0.0305357
2	166657451	166658033	Prex1	0	0	0	1	0	0	0	0	582	0.728929	0.786514	0.714633	0.857864	0.756449	0.761652	0.770251	0.752207	0.786482	0.196186	0.289815	0.170839	0.161599	0.631474	0.679441	0.639833	0.131428	0.0492424	0.205159	0.586688	0.566739	0.374747	0.555467	0.588586	0.403932	0.768331	0.041173	0.20461	0.058655
2	166661410	166662171	Prex1	0	0	0	1	0	0	0	0	761	0.882234	0.911707	0.803407	0.892063	0.866912	0.862561	0.873697	0.834479	0.82418	0.138496	0.238724	0.208833	0.18492	0.788046	0.798028	0.723624	0.486156	0.424127	0.496078	0.654276	0.737222	0.773836	0.613156	0.708117	0.714167	0.861249	0.0345708	0.192743	0.042336
2	166667833	166668392	Prex1	0	0	0	1	0	0	0	0	559	0.739556	0.693927	0.636772	0.776382	0.799846	0.744907	0.822081	0.81358	0.795436	0.154858	0.104787	0.204259	0.0888982	0.691154	0.771097	0.728757	0.535218	0.735417	0.647935	0.617902	0.586891	0.359183	0.5831	0.601682	0.372267	0.758054	0.0612363	0.1382	0.0522442
[truncated: 9,446 more rows]
