# Supplementary material for: Rapid and accurate remethylation of DNA in Dnmt3a-deficient hematopoietic cells with restoration of DNMT3A activity
Source: Sci Adv. 2024 Jan 31;10(5):eadk8598. doi: 10.1126/sciadv.adk8598 (PMC10830114; doi:10.1126/sciadv.adk8598)
Supplement: Supplementary file 2 — Tables S1 to S7 [file sciadv.adk8598_tables_s1_to_s7.zip › adk8598_Table_S2.xlsx]

## Sheet: Sheet1
chromosome	start	end	closest_gene	islands	shores	shelves	genes	enhancers	promoters	tss	ctcf	size	M_CU.37514.Swift_WGBS_37514	M_CU.33942_3a_fl_fl_wo_Vav.Cre.WGBS_flox.flox_wo_Vav.Cre	M_CU.42094.WGBS_42094	M_GG.42518.WGBS_42	M_CU.37887.Swift_WGBS_37887	M_GG.42391.WGBS_42	M_BQ.31963.WGBS_Dnmt3b_flox_flox_no_Vav_Cre_2	M_CU.32840.WGBS_Dnmt3b_flox_flox_wo_Vav_Cre	M_GG.42517.WGBS_42	M_CU.32839.WGBS_Dnmt3b_flox_flox_w_Vav_Cre	M_BQ.31962.WGBS_Dnmt3b_flox_flox_plus_Vav_Cre_2	M_JL.50412.4_WGBS_3b_KO	M_CU.39509.Swift_WGBS_39509	M_CU.33944_3a_fl_fl_w_Vav.Cre.WGBS_flox.flox_w_Vav.Cre	M_CU.33642.WGBS_Dnmt3a_flox_flox_w_Vav_Cre	M_CU.33075_3a_fl_fl_w_Vav.Cre.WGBS_Dnmt3a_flox_flox_w_Vav.Cre	M_JL.50425.2_WGBS_3a_3b_DKO	M_JL.50427.3_WGBS_3a_3b_DKO	M_JL.51545.14_WGBS_3a_3b_DKO	M_GG.42097.WGBS_42097	M_GG.42102.WGBS_42102	M_GG.42088.WGBS_42088	M_GG.42521.WGBS_42521	M_GG.42520.WGBS_42520	M_CU.42093.WGBS_42093	g1_mean	g1_sd	g2_mean	g2_sd
1	9548072	9548229	Adhfe1	0	1	0	1	0	1	0	0	157	0.435772	0.649454	0.336247	0.59127	0.553713	0.546577	0.732178	0.707025	0.680048	0.361861	0.169616	0.134288	0.373105	0.327113	0.384932	0.240333	0.107824	0.163492	0.244048	0.149206	0.167424	0.276587	0.380854	0.203768	0.171429	0.581365	0.13051	0.221921	0.122472
1	20803205	20803958	Mcm3	0	0	0	1	0	0	0	0	753	0.643545	0.723891	0.65594	0.686708	0.644869	0.649008	0.758426	0.738759	0.705608	0.210223	0.191411	0.184089	0.359712	0.391417	0.536685	0.301661	0.0775743	0.149234	0.182251	0.432143	0.57123	0.519742	0.352909	0.392496	0.297367	0.68964	0.0440123	0.195241	0.0134813
1	20817369	20817848	Mcm3	0	0	1	1	0	0	0	0	479	0.658125	0.629507	0.689071	0.701481	0.631639	0.675708	0.612476	0.671556	0.540831	0.192339	0.200523	0.266675	0.339747	0.304953	0.402745	0.378879	0.325256	0.221049	0.242192	0.527314	0.456008	0.375791	0.434497	0.454382	0.363333	0.645599	0.0490882	0.219846	0.0407615
1	20958496	20958959	Efhc1	0	0	0	1	0	0	0	0	463	0.735637	0.732117	0.676154	0.665	0.624887	0.47518	0.643131	0.746588	0.77123	0.311141	0.298246	0.27764	0.172496	0.389467	0.287711	0.252365	0.176718	0.0917027	0.144877	0.437338	0.34697	0.299858	0.403788	0.35285	0.299725	0.674436	0.0900539	0.295676	0.0168977
1	34806218	34807223	Arhgef4	0	0	0	1	0	0	0	0	1005	0.904787	0.896975	0.866987	0.966691	0.898071	0.884122	0.944818	0.900685	0.923358	0.517349	0.648398	0.547845	0.454909	0.565536	0.497186	0.520272	0.204764	0.245883	0.30968	0.532266	0.555159	0.739925	0.757536	0.660635	0.679057	0.90961	0.0307185	0.571197	0.0685747
1	36254713	36255229	Neurl3	0	0	0	0	0	0	0	1	516	0.613906	0.709214	0.514193	0.62254	0.726003	0.618139	0.695012	0.678055	0.57661	0.32086	0.290919	0.208982	0.112189	0.125311	0.107885	0.0720112	0.0913125	0.0440657	0.0454522	0.216685	0.318579	0.339232	0.203755	0.234975	0.105595	0.639297	0.0688899	0.273587	0.0579175
1	36580174	36580935	Fam178b	0	0	0	1	0	0	0	0	761	0.373683	0.441058	0.35924	0.419304	0.39629	0.29004	0.427915	0.365341	0.494738	0.141569	0.133858	0.128404	0.041875	0.0505518	0.035874	0.0412609	0.0238095	0.0111111	0.0321078	0.159357	0.181845	0.132348	0.145114	0.158922	0.104425	0.396401	0.0584771	0.13461	0.00661481
1	36770785	36771242	Zap70	1	2	0	1	0	1	0	0	457	0.499476	0.638327	0.595333	0.748163	0.600493	0.571558	0.671888	0.62601	0.555261	0.278885	0.29161	0.29463	0.271608	0.298595	0.290954	0.26892	0.0917702	0.185397	0.132938	0.357143	0.276598	0.261862	0.370889	0.402533	0.314886	0.611834	0.0715391	0.288375	0.00835583
1	38210306	38210552	Aff3	1	1	0	1	0	0	0	0	246	0.933983	0.902018	0.927381	0.845153	0.89229	0.964286	0.946533	0.953859	0.954082	0.7046	0.74323	0.690865	0.822931	0.890377	0.818934	0.836665	0.0988044	0.310119	0.24986	0.895975	0.750722	0.905754	0.892857	0.947985	0.82415	0.924398	0.0383118	0.712898	0.0271505
1	38218241	38218452	Aff3	0	0	0	1	0	0	0	1	211	0.695526	0.794994	0.702231	0.818538	0.744824	0.771146	0.799929	0.807733	0.850407	0.300756	0.266693	0.241701	0.49099	0.457675	0.363071	0.370491	0.0812746	0.0234848	0.143888	0.245164	0.541147	0.6125	0.702417	0.609664	0.484075	0.776148	0.0526778	0.269717	0.0296431
1	38470157	38470697	Aff3	0	0	0	1	0	0	0	0	540	0.773942	0.833277	0.788023	0.687575	0.723409	0.715675	0.853272	0.731141	0.714783	0.551708	0.517606	0.411928	0.412377	0.509405	0.456972	0.381999	0.155926	0.276551	0.155254	0.559812	0.507781	0.661472	0.48652	0.389272	0.552925	0.7579	0.0574843	0.493748	0.07288
1	39361718	39362346	Npas2	0	0	0	1	0	0	0	1	628	0.742438	0.732463	0.629473	0.751327	0.750929	0.676741	0.792307	0.756873	0.683641	0.358154	0.372786	0.357586	0.348945	0.441317	0.353188	0.259386	0.159921	0.196715	0.308862	0.229625	0.282177	0.383081	0.598573	0.425426	0.30882	0.724021	0.0505315	0.362842	0.00861658
1	39720649	39721371	Rfx8	0	0	0	1	0	1	1	1	722	0.14857	0.463989	0.149588	0.582647	0.290811	0.317721	0.421888	0.49132	0.438136	0.0451072	0.0755881	0.0326496	0.0309429	0.0420999	0.0326423	0.00989689	0.149509	0.0222222	0.0148649	0.0313378	0.047561	0.0424062	0.0963152	0.0704028	0.154223	0.367186	0.151101	0.051115	0.0220907
1	39978795	39979020	Map4k4	0	0	0	1	1	0	0	0	225	0.367469	0.466742	0.410188	0.402927	0.433383	0.384444	0.419431	0.396853	0.360965	0.133024	0.0964286	0.0821051	0.0338562	0.105838	0.0485369	0.0501675	0.0211111	0.0111111	0.064795	0.198799	0.06163	0.214082	0.119841	0.172067	0.143279	0.404711	0.0329639	0.103853	0.0262587
1	39988917	39989195	Map4k4	0	0	0	1	0	0	0	0	278	0.805724	0.832022	0.781217	0.866667	0.806002	0.830606	0.778439	0.781837	0.940516	0.551391	0.516043	0.469577	0.721693	0.663591	0.765957	0.651048	0.284534	0.369548	0.327374	0.766919	0.763512	0.930556	0.901948	0.830808	0.706217	0.824781	0.0522504	0.512337	0.0410327
1	40325545	40326002	Il1rl2	1	1	0	1	0	1	1	0	457	0.612911	0.70867	0.578581	0.638512	0.548636	0.457395	0.605394	0.667562	0.498027	0.213697	0.355011	0.271075	0.061073	0.108807	0.0339906	0.0311926	0.0357696	0.0243056	0.027318	0.179043	0.0944114	0.156581	0.103305	0.157903	0.157905	0.590632	0.0799177	0.279927	0.0710717
1	55362431	55362763	Boll	1	1	0	1	0	0	1	0	332	0.873792	0.88787	0.896251	0.882923	0.836262	0.845621	0.851871	0.826837	0.854321	0.637242	0.704054	0.59655	0.720019	0.731295	0.713289	0.681701	0.562055	0.435632	0.634968	0.656568	0.685057	0.802556	0.745797	0.741544	0.660667	0.86175	0.0243602	0.645949	0.0542787
1	59376334	59376572	Cdk15	0	0	0	0	0	0	0	0	238	0.645012	0.795477	0.608466	0.774551	0.661665	0.632151	0.8465	0.778706	0.606261	0.28835	0.303137	0.288828	0.142879	0.201003	0.0913263	0.115899	0.0352333	0.0610269	0.0509921	0.106102	0.246296	0.351146	0.142593	0.396886	0.223545	0.705421	0.0924178	0.293438	0.00840263
1	59483704	59483927	Fzd7	1	0	0	1	0	1	0	1	223	0.212499	0.405849	0.26906	0.170766	0.355354	0.343492	0.417722	0.429177	0.30252	0.114353	0.057908	0.0957866	0.0225069	0.0633351	0.0307942	0.0148851	0.0199843	0.0219298	0.0199495	0.0643066	0.11091	0.125359	0.0734583	0.0556193	0.0989403	0.322938	0.0917137	0.0893493	0.028768
1	59516073	59516484	Gm973	0	0	0	1	0	1	1	0	411	0.405994	0.552609	0.522076	0.582591	0.511211	0.467705	0.60906	0.576554	0.641458	0.143646	0.138503	0.156532	0.0776216	0.0560412	0.0609274	0.0551254	0.0592105	0.0313283	0.0294618	0.178764	0.159582	0.177318	0.23231	0.276418	0.1151	0.541029	0.0730555	0.146227	0.00928768
1	59604060	59604318	Gm973,Sumo1	0	0	0	2	0	0	0	1	258	0.819147	0.854723	0.955556	0.678439	0.775769	0.541796	0.776977	0.871681	0.585964	0.512364	0.264667	0.397251	0.245875	0.320373	0.246485	0.128436	0.0388177	0.0515873	0.298378	0.223611	0.217256	0.304954	0.36121	0.438293	0.381408	0.762228	0.136121	0.391427	0.123951
1	59609980	59610335	Gm973,Sumo1	0	0	0	2	0	0	0	1	355	0.775537	0.848126	0.799878	0.917019	0.775362	0.818709	0.86594	0.942618	0.86207	0.475628	0.463495	0.32446	0.269036	0.28387	0.233618	0.305719	0.158472	0.107981	0.173712	0.52963	0.45534	0.50463	0.415817	0.529233	0.257179	0.845029	0.0590101	0.421194	0.0839936
1	59848083	59848707	Bmpr2	0	0	0	1	0	0	0	0	624	0.821445	0.918656	0.784258	0.9275	0.71582	0.915106	0.886393	0.821458	0.878075	0.655449	0.604379	0.603884	0.557239	0.654447	0.646094	0.637581	0.485606	0.446797	0.318214	0.727814	0.662259	0.590657	0.758785	0.699862	0.682204	0.852079	0.0715792	0.621237	0.0296293
1	62716846	62717450	Nrp2	0	0	0	1	0	0	0	0	604	0.877258	0.836916	0.760331	0.849909	0.800399	0.755732	0.908908	0.763562	0.852125	0.613107	0.588138	0.456021	0.385884	0.360255	0.35301	0.323511	0.130071	0.0714286	0.155864	0.560053	0.6171	0.505996	0.641656	0.452926	0.505081	0.822793	0.0554366	0.552422	0.0844141
1	62794244	62794861	Nrp2	0	0	0	1	0	0	0	0	617	0.719709	0.806427	0.640402	0.830853	0.700678	0.817901	0.690223	0.685329	0.713735	0.335375	0.455071	0.470541	0.475241	0.470517	0.344364	0.471152	0.142396	0.136089	0.418559	0.331087	0.239852	0.456257	0.498367	0.542778	0.509722	0.733917	0.0674878	0.420329	0.0739778
1	64088453	64088944	Klf7	0	0	0	1	0	1	0	0	491	0.515235	0.633769	0.516783	0.506678	0.591454	0.479189	0.568834	0.686854	0.47309	0.195763	0.244935	0.171735	0.130759	0.108234	0.196857	0.109353	0.0892256	0.0363248	0.0185185	0.211728	0.424857	0.307099	0.277293	0.190432	0.181548	0.552432	0.0732158	0.204144	0.037313
1	73913804	73914731	Tns1	0	0	0	1	0	0	0	1	927	0.78029	0.817698	0.873033	0.748216	0.793878	0.804976	0.817323	0.781038	0.754512	0.370775	0.447587	0.425799	0.423801	0.457307	0.471162	0.418383	0.208635	0.174504	0.29594	0.411873	0.455971	0.582613	0.476142	0.534432	0.598444	0.796774	0.0377731	0.41472	0.0395865
1	75344382	75345272	Des	0	0	0	0	0	0	0	1	890	0.396561	0.4634	0.499265	0.554435	0.483146	0.518981	0.475945	0.430933	0.471437	0.12112	0.201619	0.170634	0.226657	0.273954	0.226084	0.240851	0.0663401	0.0502924	0.0490806	0.173898	0.16882	0.169461	0.157477	0.227938	0.205873	0.477123	0.0462353	0.164458	0.0406031
1	75381372	75381729	Speg	0	1	0	1	0	1	0	1	357	0.582862	0.586202	0.515152	0.567532	0.510351	0.589827	0.558975	0.521043	0.348095	0.166408	0.177614	0.219192	0.123205	0.127709	0.197387	0.101094	0.0909091	0.0470779	0.107943	0.155845	0.273737	0.211472	0.355844	0.271681	0.196789	0.531115	0.0754535	0.187738	0.0278103
1	75492330	75493118	Obsl1	0	0	0	1	0	0	1	0	788	0.935318	0.880148	0.878815	0.853026	0.914002	0.888641	0.865411	0.864442	0.869678	0.628089	0.550812	0.575278	0.732669	0.778462	0.725529	0.745588	0.470287	0.315096	0.597926	0.44865	0.715318	0.655944	0.775658	0.727149	0.70715	0.883276	0.0261838	0.584726	0.0394952
1	75509660	75510058	Inha	0	0	1	1	0	0	0	0	398	0.861998	0.848792	0.815454	0.860935	0.81024	0.830556	0.861436	0.851483	0.901566	0.592805	0.594519	0.514406	0.706492	0.748896	0.632644	0.693576	0.298942	0.336975	0.355335	0.588889	0.619901	0.442637	0.627776	0.696473	0.656532	0.849162	0.0278458	0.567243	0.0457667
1	82974124	82974745	Gm47955	0	0	0	0	0	0	0	0	621	0.475573	0.551429	0.479602	0.458041	0.58436	0.423241	0.584188	0.555926	0.531274	0.182691	0.214721	0.283468	0.179828	0.234696	0.233153	0.173679	0.112458	0.0913194	0.0756777	0.230804	0.222321	0.20625	0.231076	0.246652	0.168364	0.515959	0.0584463	0.22696	0.0514909
1	84622930	84623289	Dner	0	0	0	1	0	0	0	1	359	0.697312	0.741843	0.721068	0.68664	0.676333	0.743607	0.848933	0.626403	0.61142	0.248819	0.194366	0.234105	0.224571	0.21351	0.258347	0.317604	0.0595238	0.0138889	0.164683	0.372531	0.338565	0.416887	0.25291	0.259877	0.325893	0.705951	0.0706818	0.225763	0.0281684
1	86530669	86532162	Ptma	0	0	1	1	0	0	0	1	1493	0.463161	0.426139	0.516612	0.460296	0.45975	0.417089	0.458239	0.371406	0.53497	0.127107	0.172144	0.177631	0.201666	0.287206	0.197337	0.20375	0.0889881	0.152282	0.101991	0.277704	0.237644	0.251687	0.313763	0.274908	0.282816	0.456407	0.0494461	0.158961	0.0277223
1	87636222	87637041	Inpp5d	0	0	0	1	0	0	0	0	819	0.382557	0.459964	0.470848	0.437834	0.532548	0.362638	0.401187	0.468585	0.556795	0.122002	0.206622	0.223599	0.0829296	0.0987103	0.0705225	0.0811936	0.0460317	0.0657413	0.0502638	0.244256	0.191851	0.263388	0.263777	0.286797	0.243421	0.452551	0.0649534	0.184074	0.0544219
1	88205705	88206000	Dnajb3,Ugt1a10,Ugt1a2,Ugt1a5,Ugt1a6a,Ugt1a6b,Ugt1a7c,Ugt1a8,Ugt1a9	1	1	0	9	0	1	1	1	295	0.372087	0.361831	0.414839	0.243565	0.458439	0.436791	0.445783	0.400155	0.431831	0.104965	0.123791	0.0664627	0.0984845	0.13617	0.11092	0.106113	0.0695988	0.0601852	0.0760373	0.0580688	0.215607	0.289788	0.262897	0.185799	0.0694444	0.396147	0.0658337	0.0984062	0.0292216
1	89092423	89093386	Sh3bp4	0	0	0	1	0	0	0	0	963	0.550625	0.667835	0.440528	0.573565	0.603052	0.555066	0.724456	0.713359	0.604744	0.322461	0.296923	0.219449	0.115495	0.170676	0.151891	0.130123	0.0417216	0.0764493	0.081436	0.338886	0.333702	0.210547	0.40109	0.336673	0.184528	0.603692	0.0890486	0.279611	0.0536439
1	89102212	89103070	Sh3bp4	0	0	0	1	0	0	0	0	858	0.879268	0.866508	0.857561	0.817034	0.863804	0.904439	0.854295	0.880136	0.885182	0.569626	0.567967	0.651076	0.301415	0.472329	0.257923	0.22385	0.190632	0.155165	0.257528	0.462259	0.554481	0.553043	0.57039	0.686538	0.476863	0.867581	0.0245201	0.596223	0.0475114
1	89730665	89730972	Agap1	0	0	0	1	0	0	0	1	307	0.865244	0.876228	0.904321	0.880952	0.870248	0.936728	0.907744	0.894136	0.828283	0.462868	0.378585	0.292781	0.497604	0.43537	0.507477	0.459225	0.162544	0.0853175	0.283598	0.239242	0.178935	0.410414	0.483075	0.537163	0.443651	0.884876	0.0307568	0.378078	0.0850445
1	89750395	89751086	Agap1	0	0	0	1	0	0	0	0	691	0.614342	0.806764	0.549211	0.728092	0.703686	0.69069	0.747186	0.763866	0.749898	0.377046	0.462657	0.369366	0.455587	0.430912	0.342664	0.311614	0.301239	0.124145	0.230082	0.450194	0.360801	0.44188	0.54895	0.38912	0.461981	0.705971	0.079716	0.403023	0.0517872
1	89823742	89824141	Agap1	0	0	0	1	0	0	0	0	399	0.867593	0.902168	0.859253	0.89	0.843386	0.946032	0.95238	0.860515	0.88847	0.630158	0.596951	0.654076	0.509259	0.593853	0.496958	0.368035	0.0783333	0.087619	0.277283	0.264732	0.420387	0.596032	0.739109	0.646296	0.477778	0.889977	0.0381952	0.627062	0.0286882
1	89928664	89928995	Gbx2	1	0	0	1	0	0	0	0	331	0.800792	0.767063	0.77328	0.774396	0.703012	0.713169	0.803554	0.780597	0.753599	0.460543	0.440815	0.526891	0.18182	0.122408	0.0902907	0.123663	0.131151	0.101882	0.0636744	0.252249	0.238226	0.233482	0.339007	0.295321	0.279647	0.763274	0.0350071	0.476083	0.045093
1	89931482	89932159	Gbx2	0	1	0	0	0	0	0	0	677	0.463867	0.660166	0.487404	0.534023	0.553571	0.532118	0.546856	0.581803	0.664513	0.322238	0.287902	0.296603	0.101633	0.143181	0.0703012	0.0689304	0.0427875	0.0316654	0.0757524	0.126872	0.190976	0.116721	0.0919513	0.174488	0.0784226	0.558258	0.0685404	0.302248	0.0178507
1	89935193	89937450	Gbx2	0	0	1	0	0	0	0	0	2257	0.516786	0.502705	0.546543	0.490685	0.43525	0.401008	0.552701	0.513361	0.472144	0.232377	0.221863	0.199296	0.187755	0.209636	0.18043	0.186419	0.151602	0.110061	0.130141	0.219063	0.20768	0.20556	0.228078	0.205887	0.217278	0.492354	0.0496735	0.217845	0.0169023
1	91405644	91406251	Hes6	0	0	0	0	0	1	0	0	607	0.497868	0.685956	0.38545	0.525036	0.427903	0.448186	0.646457	0.507928	0.765966	0.259904	0.358881	0.216159	0.448309	0.49724	0.395592	0.372854	0.150911	0.064418	0.41585	0.273923	0.496353	0.449981	0.19881	0.446305	0.346863	0.543417	0.128209	0.278315	0.0731205
1	106072135	106072301	Zcchc2	0	0	0	0	0	0	0	0	166	0.648962	0.691493	0.708626	0.670106	0.651484	0.558122	0.58351	0.744829	0.633579	0.26539	0.258943	0.327784	0.141337	0.0779915	0.0254176	0.112203	0	0.0737374	0.00925926	0.127866	0.281626	0.0648148	0.16936	0.145679	0.087963	0.654523	0.0586375	0.284039	0.0380212
1	118825626	118825833	Gli2	0	0	0	0	0	0	0	0	207	0.429167	0.471942	0.413218	0.398214	0.523874	0.425165	0.35117	0.437771	0.559183	0.173024	0.208856	0.128009	0.363678	0.326863	0.166398	0.295556	0.0486111	0.107067	0.107871	0.191667	0.378968	0.21293	0.179523	0.127976	0.3105	0.445523	0.0639158	0.169963	0.0405103
1	120176337	120176687	3110009E18Rik	0	0	0	1	0	0	0	0	350	0.400986	0.417275	0.626824	0.493407	0.506372	0.389569	0.468088	0.615221	0.402645	0.0777057	0.0908176	0.192817	0.106807	0.11643	0.149776	0.0894876	0.0442711	0.1116	0.0548896	0.307292	0.138736	0.136538	0.206349	0.306777	0.187277	0.480043	0.0902762	0.120447	0.0630164
1	120227601	120227875	Steap3	0	0	0	1	0	0	0	0	274	0.926786	0.842849	0.862037	0.970238	0.890217	0.868386	0.83041	0.906371	0.881834	0.635935	0.577812	0.588926	0.674747	0.664314	0.7631	0.616187	0.534524	0.561199	0.69934	0.66728	0.638384	0.55	0.795733	0.857906	0.701323	0.88657	0.0433639	0.600891	0.0308539
1	121527431	121527642	Htr5b	1	0	0	1	0	0	0	0	211	0.478015	0.36982	0.475187	0.409104	0.478253	0.484174	0.372586	0.397377	0.380812	0.159939	0.190746	0.142349	0.390967	0.541564	0.435007	0.535574	0.0284611	0.132166	0.335424	0.130602	0.278922	0.106606	0.404949	0.279645	0.543128	0.427259	0.0504741	0.164345	0.0244975
1	130422566	130423099	Cd55b	0	0	0	1	0	1	2	0	533	0.888972	0.837606	0.801575	0.89898	0.874278	0.860362	0.907679	0.886507	0.866931	0.67357	0.673733	0.600503	0.681791	0.73769	0.690227	0.635062	0.495313	0.513019	0.437729	0.843417	0.661315	0.690564	0.695569	0.694887	0.656944	0.86921	0.0330497	0.649269	0.042232
1	131274964	131275734	Ikbke	0	0	0	1	0	1	0	1	770	0.741967	0.804602	0.710503	0.746629	0.76021	0.734298	0.839639	0.761784	0.766687	0.469676	0.459068	0.443102	0.463093	0.573878	0.546928	0.497048	0.287913	0.28364	0.361489	0.535951	0.615774	0.468182	0.665995	0.665077	0.716091	0.762924	0.0385959	0.457282	0.0133769
1	133298348	133299366	Plekha6	0	0	0	1	0	0	0	1	1018	0.586756	0.642394	0.735242	0.754577	0.64214	0.662526	0.652396	0.634975	0.660091	0.331867	0.28997	0.280769	0.393908	0.373054	0.337198	0.346931	0.201663	0.232414	0.209645	0.20786	0.321367	0.385817	0.339839	0.4504	0.420344	0.663455	0.0514573	0.300869	0.027237
1	133434166	133435019	Sox13	0	0	0	0	0	0	0	0	853	0.643944	0.678214	0.648186	0.619916	0.677873	0.501235	0.699788	0.607977	0.621484	0.186044	0.271278	0.203965	0.117655	0.282603	0.118411	0.115406	0.026455	0.0428571	0.0916967	0.26131	0.284019	0.294048	0.264798	0.232001	0.268374	0.63318	0.0582674	0.220429	0.0449389
1	133736080	133736595	Atp2b4	0	0	0	1	0	0	0	1	515	0.707046	0.759852	0.709203	0.745953	0.769511	0.829067	0.808304	0.782595	0.785737	0.258366	0.298082	0.289915	0.229098	0.23088	0.247263	0.169792	0.100694	0.0300926	0.0526742	0.447983	0.382372	0.488781	0.589484	0.485471	0.511938	0.766363	0.0412073	0.282121	0.0209736
1	134709912	134710092	Syt2	0	1	0	1	0	1	0	1	180	0.661531	0.691784	0.781753	0.783333	0.636879	0.562819	0.82703	0.669592	0.723192	0.360618	0.31359	0.371554	0.250024	0.15986	0.219277	0.182614	0	0.0729167	0.132716	0.263228	0.175589	0.272575	0.292837	0.145459	0.553175	0.704213	0.0832299	0.348587	0.030798
1	135103839	135104938	Lgr6	1	1	0	1	0	0	0	0	1099	0.557005	0.499629	0.642298	0.54625	0.607234	0.569028	0.637055	0.51302	0.525583	0.262602	0.27371	0.267815	0.322673	0.289995	0.333702	0.347159	0.219167	0.149127	0.257235	0.250099	0.323045	0.302123	0.266878	0.36361	0.364912	0.566345	0.0523151	0.268042	0.00555782
1	135198950	135199410	Gpr37l1	0	0	0	0	0	0	0	0	460	0.346294	0.429671	0.31275	0.326871	0.376695	0.277891	0.358983	0.358936	0.340561	0.0374827	0.0554422	0.0606825	0.06656	0.0174825	0.0287631	0.0360544	0.0178571	0.0412415	0.0400794	0.1197	0.168537	0.0763605	0.055754	0.125422	0.067517	0.347628	0.042419	0.0512024	0.0121671
1	135258312	135258872	Elf3	0	0	0	1	0	1	2	1	560	0.777258	0.842253	0.803828	0.865538	0.817634	0.871212	0.850926	0.837265	0.790319	0.474401	0.437881	0.430601	0.259179	0.182692	0.170049	0.145441	0.147332	0.0258838	0.0616404	0.355277	0.506746	0.35858	0.438085	0.427331	0.271044	0.82847	0.0331197	0.447628	0.0234704
1	135583455	135585081	Nav1	1	1	0	1	0	1	0	1	1626	0.759961	0.770007	0.655075	0.754277	0.787677	0.787492	0.772538	0.771712	0.824552	0.435646	0.45706	0.44587	0.373581	0.472936	0.385929	0.350806	0.176015	0.147232	0.27961	0.203849	0.313534	0.437455	0.482662	0.555923	0.466407	0.76481	0.0459852	0.446192	0.0107103
1	135698780	135699358	Csrp1	0	0	0	0	0	0	0	1	578	0.738269	0.765634	0.710957	0.818609	0.755055	0.671408	0.807574	0.773427	0.797888	0.322911	0.345172	0.381216	0.0812193	0.0861247	0.0828884	0.0494675	0.0186299	0.0259784	0.0627523	0.277402	0.245925	0.176796	0.274475	0.282271	0.177548	0.759869	0.0475608	0.349766	0.029423
1	135851605	135852528	Tnnt2	0	0	0	1	0	0	0	0	923	0.57697	0.63572	0.500171	0.721356	0.547149	0.533988	0.686671	0.60513	0.602403	0.305342	0.30795	0.340929	0.229059	0.165483	0.219408	0.259699	0.185278	0.118214	0.164302	0.505263	0.413093	0.291726	0.386964	0.407473	0.224631	0.601062	0.0717496	0.318074	0.0198362
1	136105462	136105726	Cacna1s	0	0	0	1	0	0	0	0	264	0.927738	0.94061	0.926407	0.989899	0.934632	0.909848	0.931609	0.946859	0.971717	0.75205	0.818199	0.638911	0.879129	0.889452	0.844031	0.846678	0.698439	0.590368	0.726413	0.543939	0.822052	0.822186	0.787626	0.885498	0.887987	0.942147	0.0246102	0.736387	0.0906645
1	136696195	136696711	Zfp281	0	0	0	0	0	1	0	0	516	0.671296	0.780017	0.520945	0.82747	0.789479	0.697144	0.790323	0.758414	0.709589	0.235579	0.398107	0.239132	0.0802481	0.217306	0.109343	0.101961	0.0840986	0.0504902	0.0384145	0.262284	0.194946	0.168346	0.190521	0.342422	0.164232	0.727186	0.0925751	0.29094	0.0928269
1	136789211	136789506	Nr5a2	1	0	0	0	0	1	0	1	295	0.852248	0.871452	0.931421	0.835498	0.951262	0.966667	0.839726	0.868963	0.966817	0.72707	0.709639	0.603631	0.744719	0.814161	0.777684	0.689624	0.599492	0.42132	0.568358	0.651643	0.593074	0.636405	0.702209	0.81506	0.731656	0.898228	0.0551677	0.680114	0.0668069
1	152531462	152531868	Rgl1	0	0	0	1	0	0	0	1	406	0.671527	0.648339	0.418193	0.590642	0.525246	0.603968	0.637299	0.613411	0.610617	0.196576	0.226226	0.268358	0.212979	0.227466	0.367892	0.195722	0.187814	0.0715929	0.0579698	0.285058	0.347007	0.385073	0.380794	0.445212	0.328673	0.591027	0.0767764	0.230387	0.0360714
1	154784690	154786008	Cacna1e	0	0	0	1	0	0	0	2	1318	0.48514	0.568247	0.529378	0.478744	0.588212	0.582581	0.588964	0.467018	0.573094	0.393669	0.322392	0.247904	0.396418	0.359015	0.266556	0.403464	0.17076	0.103129	0.328543	0.33551	0.318826	0.300924	0.278515	0.263462	0.306232	0.540153	0.0507803	0.321322	0.0728881
1	154799297	154799574	Cacna1e	1	0	0	1	0	0	0	0	277	0.887271	0.887619	0.883333	0.894167	0.888994	0.847746	0.886421	0.85345	0.863662	0.629209	0.649532	0.663137	0.714418	0.797324	0.792373	0.801991	0.709675	0.539853	0.725189	0.935833	0.742857	0.764583	0.712026	0.885159	0.694118	0.876963	0.0172263	0.647293	0.0170741
1	165018765	165019282	Xcl1	0	0	0	0	0	0	0	1	517	0.669012	0.81362	0.747491	0.798571	0.746137	0.628326	0.825298	0.813804	0.770244	0.487316	0.405375	0.501115	0.200596	0.36552	0.326517	0.191814	0.0732323	0.188968	0.0941758	0.455313	0.339108	0.317063	0.448278	0.358044	0.359608	0.756945	0.0684726	0.464602	0.0517544
1	165663067	165663676	Rcsd1	0	0	0	1	0	0	0	0	609	0.616117	0.638653	0.75936	0.558403	0.538702	0.484865	0.681879	0.694745	0.633169	0.209349	0.16283	0.141357	0.425387	0.4208	0.485476	0.385452	0.117052	0.0215686	0.0751188	0.613655	0.607716	0.514957	0.421003	0.450623	0.505969	0.622877	0.0851204	0.171179	0.0347563
1	165702753	165702935	Rcsd1	0	0	0	1	0	1	0	0	182	0.329671	0.314144	0.0891134	0.260802	0.323053	0.251275	0.395767	0.368517	0.408379	0.0281757	0.0217969	0.0520655	0.0215773	0.0283494	0.0108095	0.00462963	0.0185185	0.0123457	0.015873	0.0953263	0.0453704	0.0138889	0.0555556	0.0373457	0.0556851	0.304525	0.0970974	0.0340127	0.0159562
1	166154742	166155642	Gpa33	0	0	0	1	0	0	0	1	900	0.485443	0.530024	0.527411	0.306085	0.483308	0.460386	0.492102	0.500053	0.468161	0.212247	0.262094	0.209369	0.226156	0.221597	0.282027	0.171228	0.0869821	0.15788	0.190567	0.269773	0.314466	0.212966	0.27386	0.377018	0.147228	0.472552	0.0667192	0.227903	0.0296452
1	167374527	167374887	Mgst3	0	0	0	1	0	0	0	0	360	0.517975	0.492782	0.583801	0.46804	0.436161	0.380946	0.501577	0.492742	0.521527	0.149571	0.120942	0.118452	0.15569	0.152046	0.123267	0.177406	0.0405325	0.0340659	0.0582751	0.121515	0.191298	0.0766844	0.121924	0.114774	0.072805	0.488395	0.0569813	0.129655	0.0172926
1	168357117	168357460	Pbx1	0	0	0	1	0	0	0	0	343	0.874747	0.877781	0.734184	0.784921	0.84984	0.758998	0.709873	0.817001	0.727664	0.210969	0.475319	0.238658	0.118939	0.244412	0.122006	0.0870241	0.0178571	0.0238095	0.098021	0.285714	0.124959	0.258301	0.208759	0.232011	0.0835518	0.792779	0.0647462	0.308315	0.14529
1	168357932	168358461	Pbx1	0	0	0	1	0	0	0	0	529	0.846061	0.758254	0.773214	0.788095	0.836838	0.809167	0.842354	0.799105	0.897637	0.539197	0.297285	0.426897	0.379464	0.259785	0.317628	0.118402	0.136667	0.167778	0.0608824	0.393333	0.290797	0.294722	0.447222	0.351282	0.242619	0.816747	0.0432551	0.421126	0.121059
1	168416179	168417225	Pbx1	0	0	0	1	0	0	0	1	1046	0.790717	0.909175	0.76428	0.883497	0.798877	0.848529	0.879607	0.828332	0.940711	0.518853	0.576888	0.515023	0.2779	0.394136	0.400803	0.318557	0.133393	0.136321	0.206434	0.558234	0.545402	0.516964	0.636584	0.708746	0.492208	0.849303	0.0588132	0.536921	0.0346651
1	171250808	171251733	Adamts4,Ndufs2	0	0	1	2	0	1	2	0	925	0.590608	0.704984	0.570489	0.722172	0.776228	0.653523	0.731144	0.713631	0.67776	0.345107	0.268499	0.329978	0.298398	0.358862	0.298979	0.268471	0.0543009	0.0557319	0.0804045	0.335564	0.277916	0.286258	0.318287	0.430091	0.243313	0.682282	0.0671304	0.314528	0.0405735
1	171285150	171285453	Usp21	0	0	1	1	0	1	0	0	303	0.579582	0.614132	0.594074	0.536995	0.644649	0.613249	0.556764	0.617159	0.667701	0.283644	0.298803	0.400111	0.594452	0.604096	0.609191	0.473875	0.243687	0.34798	0.316253	0.450758	0.634007	0.479762	0.520435	0.345789	0.313925	0.602701	0.0410366	0.327519	0.0633214
1	171319792	171320592	Dedd	0	0	0	0	0	0	0	1	800	0.60109	0.758227	0.710837	0.674592	0.697802	0.614504	0.776905	0.693267	0.72084	0.253432	0.391428	0.239287	0.295298	0.409816	0.402058	0.326097	0.134059	0.24716	0.264144	0.405988	0.408178	0.308501	0.406336	0.454092	0.344467	0.694229	0.058465	0.294716	0.0840535
1	172243697	172244382	Atp1a4	0	0	0	1	0	0	0	1	685	0.377089	0.68997	0.399468	0.635076	0.491209	0.492857	0.604699	0.578048	0.56756	0.286014	0.285883	0.204198	0.166333	0.156576	0.0539721	0.0915476	0.155506	0.0818452	0.0644765	0.320918	0.195875	0.221577	0.135575	0.259772	0.185218	0.537331	0.105328	0.258699	0.0471988
1	179136610	179137389	Smyd3	0	0	0	1	0	0	0	1	779	0.716656	0.780034	0.482718	0.702232	0.66226	0.805208	0.774025	0.773603	0.782526	0.540954	0.459097	0.382496	0.389156	0.635456	0.420866	0.510217	0.28876	0.224157	0.386524	0.676121	0.360554	0.273106	0.372792	0.553215	0.595536	0.719918	0.10033	0.460849	0.0792435
1	180313625	180314025	Itpkb	0	0	0	0	0	0	0	1	400	0.574761	0.581139	0.502137	0.584188	0.583484	0.542125	0.634194	0.612734	0.692125	0.243701	0.284201	0.210539	0.0697004	0.0504056	0.0895044	0.0646951	0.103816	0.0128205	0.0180098	0.153694	0.0971778	0.264469	0.216667	0.152844	0.159402	0.589654	0.0539646	0.246147	0.036892
1	180894110	180894618	Lefty2	1	1	0	1	0	1	0	0	508	0.288567	0.380849	0.31453	0.395354	0.349054	0.314857	0.321557	0.366562	0.29908	0.108618	0.137442	0.122892	0.103448	0.15479	0.103748	0.0636446	0.0365426	0.0679683	0.0589093	0.141254	0.150317	0.0817247	0.112963	0.120154	0.102791	0.336712	0.0376891	0.122984	0.0144119
1	180949058	180949869	Tmem63a	0	0	0	1	0	0	0	0	811	0.750647	0.86707	0.789846	0.837448	0.874964	0.771318	0.867668	0.828337	0.836937	0.475708	0.502686	0.508891	0.480856	0.577399	0.604164	0.498991	0.172379	0.252099	0.234735	0.744378	0.783303	0.810526	0.807038	0.795212	0.797089	0.824915	0.0447788	0.495762	0.0176417
1	180956978	180957439	Tmem63a	0	0	0	1	1	0	0	0	461	0.346974	0.550711	0.282098	0.4717	0.553955	0.361332	0.536999	0.523034	0.415432	0.0795459	0.0827421	0.0748573	0.0344136	0.0916781	0.0653766	0.13106	0.0111111	0.0297619	0	0.0910053	0.109259	0.127433	0.234524	0.188127	0.0759259	0.449137	0.101353	0.0790484	0.00396588
1	183319224	183319858	Aida	0	0	0	1	0	0	0	0	634	0.744007	0.665389	0.801237	0.717007	0.738936	0.688047	0.728347	0.802741	0.74428	0.356404	0.358772	0.348231	0.159909	0.156126	0.17947	0.119082	0.0815296	0.154101	0.151172	0.344675	0.421934	0.510831	0.389877	0.397459	0.369709	0.736666	0.0454866	0.354469	0.00553043
1	184724794	184725340	Hlx	0	0	1	0	0	0	0	0	546	0.498306	0.651077	0.364379	0.643827	0.575495	0.50716	0.632161	0.665715	0.581654	0.273039	0.342352	0.317496	0.107266	0.112903	0.0467336	0.035376	0.0756834	0	0.0532227	0.110187	0.102601	0.0925417	0.183238	0.144871	0.15075	0.568864	0.0978344	0.310962	0.0351154
1	184727581	184728083	Hlx	1	2	0	1	0	0	0	0	502	0.89472	0.895572	0.904101	0.848774	0.880588	0.898653	0.816895	0.794234	0.917755	0.508157	0.60977	0.498201	0.456459	0.299698	0.308511	0.320493	0.042539	0.0180856	0.186214	0.221774	0.273414	0.163805	0.393569	0.346465	0.408177	0.872366	0.0427233	0.538709	0.0617414
1	184810552	184810868	2023-03-01	1	1	0	1	0	1	0	1	316	0.384801	0.395596	0.352531	0.399637	0.368253	0.373214	0.437423	0.431847	0.461158	0.162107	0.152064	0.154407	0.242121	0.218794	0.169046	0.249454	0.0429167	0.10004	0.118889	0.219731	0.232976	0.147143	0.19846	0.175038	0.183283	0.400496	0.0360245	0.156192	0.00525398
1	189921102	189921279	Smyd2	0	1	0	1	0	1	0	0	177	0.56615	0.664622	0.697585	0.810538	0.814985	0.663083	0.715743	0.728781	0.695274	0.311901	0.314761	0.241176	0.152011	0.111883	0.067796	0.0909913	0.0111111	0	0.0850631	0.0612245	0.25485	0.315476	0.419974	0.241785	0.125048	0.706307	0.0764174	0.289279	0.0416833
1	191432109	191432745	Ppp2r5a	0	0	0	0	0	0	0	0	636	0.323402	0.447893	0.283139	0.39411	0.438904	0.547022	0.497817	0.543171	0.439561	0.190238	0.311511	0.0977778	0.0860342	0.141991	0.0914941	0.146203	0.0867965	0.0760462	0.125016	0.142298	0.222258	0.124327	0.278601	0.281806	0.120999	0.435002	0.0905443	0.199842	0.10719
1	191985195	191985498	Rd3	1	1	0	1	0	0	0	0	303	0.900005	0.856524	0.830951	0.768962	0.921638	0.892433	0.872029	0.838689	0.897062	0.669118	0.64229	0.524535	0.7892	0.762907	0.706336	0.721823	0.304283	0.262124	0.594636	0.675111	0.75119	0.695602	0.870381	0.874739	0.703952	0.864255	0.0466434	0.611981	0.0769091
1	193272508	193272667	G0s2,Lamb3	0	0	0	2	0	1	0	0	159	0.551628	0.62976	0.79321	0.446561	0.656384	0.541667	0.72451	0.792663	0.735273	0.328346	0.331397	0.413581	0.214767	0.0369574	0.030836	0.0166749	0.0111111	0.037037	0	0.238889	0.356566	0.132997	0.167155	0.189589	0.145584	0.652406	0.120874	0.357774	0.0483538
1	193989319	193990143	Camk1g	0	0	0	0	0	0	0	1	824	0.672611	0.621132	0.684885	0.580577	0.675508	0.64119	0.53893	0.583633	0.582895	0.345077	0.298658	0.366248	0.372785	0.438216	0.317038	0.405382	0.255714	0.298519	0.29548	0.267404	0.408102	0.327749	0.363681	0.525053	0.446794	0.620151	0.0516416	0.336661	0.0345721
1	195212924	195213279	Cr2	0	0	0	0	0	0	0	0	355	0.640367	0.756653	0.764722	0.755298	0.789851	0.760202	0.739263	0.733922	0.760714	0.525377	0.519896	0.486718	0.682144	0.680955	0.72416	0.731196	0.346717	0.595446	0.470207	0.414603	0.594713	0.738248	0.631782	0.706171	0.618452	0.744555	0.042164	0.510664	0.0209175
2	6403462	6403863	Usp6nl	0	0	0	1	0	0	0	1	401	0.910765	0.936941	0.947446	0.90812	0.913135	0.953535	0.939286	0.919143	0.879762	0.681646	0.728175	0.718189	0.466726	0.443832	0.289201	0.514857	0.121212	0.142857	0.0816494	0.277778	0.416739	0.612879	0.462534	0.648593	0.725108	0.923126	0.0232979	0.709337	0.0244949
2	6428557	6428858	Usp6nl	0	0	0	1	0	0	0	0	301	0.924889	0.905674	0.848588	0.874485	0.903649	0.910979	0.911606	0.825563	0.948413	0.517027	0.492138	0.511616	0.157889	0.211374	0.249116	0.264083	0.127808	0.0833333	0.0994013	0.693122	0.710494	0.614638	0.549956	0.604153	0.745279	0.894872	0.038507	0.506927	0.0130903
2	6546634	6547336	Celf2	0	0	0	1	0	0	0	1	702	0.79711	0.818797	0.808113	0.8428	0.748468	0.846345	0.769493	0.828081	0.816209	0.268145	0.354707	0.381981	0.32893	0.277505	0.323602	0.377677	0.183376	0.222892	0.253517	0.331944	0.534817	0.39898	0.598027	0.613978	0.597678	0.80838	0.0324283	0.334944	0.0594353
2	9874562	9874948	Gata3	1	1	0	1	0	1	0	0	386	0.878733	0.895372	0.889763	0.900735	0.899694	0.953704	0.926509	0.918236	0.900265	0.777251	0.698614	0.402028	0.513179	0.49229	0.379808	0.366076	0.0209289	0.112169	0.140094	0.368182	0.60781	0.389065	0.707875	0.742269	0.437992	0.907001	0.0225206	0.625965	0.19788
2	10300506	10301051	Itih5	0	0	0	0	0	0	0	1	545	0.586864	0.788976	0.774026	0.759596	0.626194	0.619517	0.652021	0.558653	0.698446	0.295033	0.312096	0.503543	0.452947	0.510234	0.367718	0.262764	0.254345	0.10917	0.223829	0.570238	0.455424	0.405628	0.38918	0.327561	0.519559	0.67381	0.0849877	0.370224	0.115772
2	18039655	18040065	Skida1	1	1	0	0	0	1	0	0	410	0.770277	0.822929	0.835723	0.793221	0.716214	0.80264	0.860515	0.886466	0.861103	0.475693	0.441645	0.428745	0.122058	0.102972	0.0997976	0.0279722	0.0210438	0.0123457	0.0329662	0.271737	0.208025	0.393386	0.26046	0.201105	0.229139	0.816565	0.0526316	0.448694	0.0242548
2	24405573	24405949	Psd4	0	0	0	1	0	1	0	1	376	0.38392	0.322865	0.318031	0.518601	0.366717	0.297806	0.54706	0.464551	0.458265	0.0706274	0.136965	0.0710241	0.13418	0.113097	0.148156	0.119486	0.0367109	0.0479911	0.0448823	0.26767	0.158597	0.127951	0.233553	0.147051	0.130655	0.408646	0.0915564	0.0928722	0.0381861
2	24679185	24679671	Cacna1b	1	1	0	1	0	0	0	1	486	0.47444	0.311692	0.26901	0.282863	0.226987	0.372367	0.397499	0.246118	0.306079	0.0794475	0.126456	0.121564	0.189257	0.20415	0.222514	0.282416	0.0958717	0.0318452	0.205335	0.112366	0.248041	0.270201	0.192188	0.154831	0.255556	0.320784	0.0798017	0.109156	0.0258443
2	25577022	25577417	Ajm1	1	0	0	1	0	0	0	0	395	0.599619	0.578031	0.548895	0.601247	0.575755	0.594246	0.585118	0.542793	0.589933	0.295055	0.371238	0.250125	0.242413	0.403365	0.295655	0.288807	0.101324	0.0797336	0.193932	0.257354	0.290541	0.351926	0.291242	0.323762	0.388564	0.579515	0.0210233	0.305473	0.061225
2	25615640	25616294	Ccdc183	1	1	0	1	0	0	0	1	654	0.330954	0.48511	0.465867	0.565746	0.303695	0.443716	0.31428	0.375906	0.464809	0.196764	0.23709	0.165618	0.332217	0.324813	0.356204	0.288309	0.163348	0.219762	0.313258	0.329095	0.359642	0.450095	0.38684	0.388868	0.423238	0.416676	0.0898838	0.199824	0.0358343
2	26121859	26122155	Nacc2	0	1	0	1	0	1	0	0	296	0.860368	0.810836	0.741843	0.74359	0.780773	0.746184	0.816957	0.767913	0.803407	0.331816	0.396938	0.327569	0.100562	0.127367	0.0592398	0.0573797	0.054659	0.0354701	0.033547	0.254304	0.102131	0.297222	0.339744	0.366273	0.400519	0.785763	0.0404607	0.352107	0.0388821
2	26138132	26139198	Nacc2	1	2	0	0	0	1	0	0	1066	0.654778	0.777053	0.484618	0.839042	0.701297	0.750155	0.843848	0.733365	0.732339	0.567161	0.463169	0.431872	0.710817	0.748926	0.599994	0.667969	0.378146	0.322405	0.454677	0.583181	0.614006	0.463187	0.743037	0.539439	0.539526	0.724055	0.10832	0.487401	0.0708249
2	26460948	26461373	Notch1	0	0	0	1	0	0	0	0	425	0.896865	0.882308	0.775182	0.84113	0.761908	0.838448	0.883275	0.840708	0.800773	0.485721	0.50066	0.397248	0.427609	0.569345	0.688414	0.517227	0.133466	0.269136	0.259267	0.781217	0.8	0.752862	0.783333	0.648074	0.725	0.835622	0.0481749	0.46121	0.0558934
2	26474997	26475838	Notch1	0	0	0	1	0	0	0	0	841	0.367095	0.294283	0.292076	0.449636	0.39331	0.265284	0.359594	0.375983	0.303854	0.114135	0.0680763	0.109982	0.111905	0.135615	0.142047	0.0990409	0.0616987	0.0612825	0.0432268	0.232407	0.260614	0.27209	0.228108	0.236844	0.22037	0.344568	0.0595429	0.0973978	0.0254779
2	26593856	26594744	Agpat2,Gm20532	0	0	0	2	0	0	0	1	888	0.618362	0.743912	0.641721	0.753125	0.640618	0.623323	0.66971	0.608234	0.673158	0.207685	0.176098	0.244133	0.218513	0.176655	0.226603	0.166579	0.0278463	0.0315126	0.0458683	0.477731	0.408577	0.415756	0.341762	0.465026	0.481396	0.663574	0.0528375	0.209305	0.0340468
2	26634546	26636086	Fam69b,Gm20532	0	0	1	2	0	0	0	0	1540	0.6743	0.716076	0.587143	0.720173	0.679794	0.703767	0.695431	0.694828	0.738678	0.428837	0.433402	0.408003	0.539205	0.598688	0.587669	0.513113	0.274246	0.343195	0.360619	0.647374	0.578668	0.505813	0.62022	0.578888	0.556125	0.690021	0.043492	0.423414	0.0135401
2	27746090	27746181	Rxra	0	0	0	1	0	0	0	0	91	0.559965	0.636721	0.676587	0.656732	0.596448	0.446516	0.641014	0.733679	0.667237	0.294121	0.212838	0.226619	0.0204248	0.0329084	0.0331239	0.0286195	0.015873	0.0297619	0.0314815	0.194444	0.216582	0.10582	0.342857	0.180864	0.141484	0.623878	0.0825734	0.244526	0.0434994
2	29844953	29846543	Urm1	1	2	0	1	0	1	0	0	1590	0.70428	0.731563	0.605858	0.744603	0.72374	0.729649	0.806552	0.792071	0.783349	0.319514	0.308509	0.250915	0.254459	0.346836	0.354721	0.273726	0.0728721	0.0849335	0.141127	0.283997	0.324409	0.273716	0.365229	0.504758	0.276568	0.735741	0.0597813	0.292979	0.0368421
2	29922216	29922546	Odf2	0	0	0	1	0	0	0	0	330	0.437225	0.557217	0.420056	0.56182	0.383745	0.624664	0.56932	0.557744	0.549932	0.202832	0.159378	0.193139	0.345206	0.440529	0.485543	0.450858	0.213298	0.261386	0.1499	0.436355	0.262696	0.379038	0.335203	0.380037	0.331654	0.517969	0.0823183	0.185116	0.0228109
2	30510824	30510984	Ier5l	0	0	0	0	0	0	0	0	160	0.883428	0.855642	0.82209	0.86918	0.926888	0.77037	0.851387	0.874828	0.861374	0.57063	0.605435	0.498652	0.70235	0.632705	0.749965	0.569194	0.445018	0.573192	0.69127	0.788889	0.623056	0.417989	0.796037	0.642797	0.714286	0.857243	0.0430469	0.558239	0.0544593
2	30534387	30535093	Cstad	0	0	0	0	0	1	0	0	706	0.49403	0.520521	0.544615	0.539031	0.639775	0.606261	0.579889	0.368771	0.418056	0.21253	0.299379	0.242203	0.398217	0.425401	0.433678	0.400571	0.0550347	0.105736	0.435239	0.231277	0.257993	0.256424	0.373072	0.319623	0.340625	0.523439	0.0867273	0.251371	0.0441446
2	30613694	30614142	Cstad	0	0	0	0	0	0	0	1	448	0.434083	0.551285	0.476905	0.556428	0.542127	0.245628	0.597523	0.647816	0.591335	0.144453	0.151015	0.0861915	0.0694179	0.0904397	0.138631	0.0784337	0.0431818	0.0892857	0.0848485	0.10303	0.240741	0.115156	0.178429	0.132574	0.0944586	0.515903	0.119687	0.12722	0.0356826
2	30647486	30648246	Cstad	0	0	0	0	0	0	0	1	760	0.754841	0.676692	0.762224	0.71155	0.604691	0.650353	0.662549	0.634353	0.638411	0.358203	0.337542	0.324473	0.143342	0.216546	0.135253	0.239783	0.103785	0.10901	0.120305	0.254839	0.202461	0.339837	0.342486	0.254078	0.383849	0.677296	0.0547389	0.340073	0.0170068
2	30687098	30687519	Cstad	0	0	0	0	0	0	0	0	421	0.473734	0.555136	0.432662	0.49381	0.436345	0.383587	0.47274	0.57051	0.480365	0.12529	0.128039	0.0800422	0.0720577	0.0722553	0.0387387	0.0207563	0.0217391	0.039798	0.0302044	0.148476	0.325758	0.0786364	0.112532	0.0926699	0.0840952	0.477654	0.0586438	0.111124	0.0269525
2	30985248	30985704	Usp20	0	0	1	1	0	0	0	0	456	0.486949	0.544263	0.518211	0.447551	0.456504	0.419365	0.547848	0.50502	0.511343	0.121319	0.170296	0.110848	0.163473	0.117764	0.173436	0.119997	0.047381	0.0597427	0.0829125	0.2	0.293175	0.219625	0.201987	0.220108	0.190382	0.493006	0.0441716	0.134154	0.0317346
2	31068203	31068999	Fnbp1	0	0	0	1	0	0	0	0	796	0.664052	0.808146	0.749632	0.824493	0.784637	0.668594	0.827914	0.675299	0.690526	0.405173	0.434418	0.399695	0.191935	0.236611	0.180148	0.185477	0.0287879	0.00961538	0.0514436	0.572253	0.522602	0.57265	0.426686	0.389875	0.288465	0.743699	0.0697987	0.413095	0.0186683
2	31107004	31107533	Fnbp1	0	0	0	1	0	1	0	0	529	0.831983	0.780236	0.712665	0.706602	0.770665	0.809557	0.834182	0.786745	0.849567	0.460366	0.495368	0.44953	0.487693	0.515235	0.485221	0.427504	0.210101	0.338423	0.326604	0.534829	0.542362	0.548773	0.621061	0.615729	0.568131	0.786911	0.0512045	0.468421	0.023957
2	31169030	31169377	Gpr107	0	0	0	1	1	0	0	0	347	0.884797	0.906837	0.748457	0.911897	0.917455	0.965608	0.929068	0.867525	0.936279	0.414029	0.64162	0.423104	0.410805	0.60745	0.437677	0.435619	0.240741	0.205519	0.227574	0.72381	0.664803	0.78488	0.784314	0.783995	0.646128	0.896436	0.0623452	0.492918	0.12886
2	31808472	31808906	Qrfp	0	0	0	1	0	0	0	1	434	0.777041	0.736885	0.487907	0.815638	0.76769	0.47963	0.8367	0.741026	0.872862	0.249819	0.177389	0.26118	0.393861	0.408162	0.199097	0.289362	0.0601504	0.0513784	0.113493	0.240056	0.224159	0.197243	0.435046	0.340675	0.230639	0.723931	0.143132	0.229463	0.0454534
2	32069102	32069284	Fam78a	0	0	0	1	0	0	0	1	182	0.920352	0.900052	0.987654	0.899691	0.880423	0.932099	0.972934	0.903474	0.95582	0.652524	0.714083	0.535097	0.657206	0.817831	0.881874	0.857222	0.240741	0.324868	0.452876	0.835979	0.825	0.828395	0.851852	0.895869	0.828968	0.928056	0.0368689	0.633902	0.0909349
2	32329130	32329773	Dnm1	0	0	0	1	0	0	0	0	643	0.658148	0.667771	0.691023	0.688553	0.654395	0.728158	0.692094	0.688033	0.749178	0.382829	0.35859	0.428908	0.463711	0.5534	0.455137	0.443542	0.373077	0.264316	0.324023	0.35404	0.408086	0.368485	0.481939	0.618989	0.52033	0.690817	0.0311044	0.390109	0.0357201
2	32589424	32589780	St6galnac4	0	0	1	1	0	0	0	0	356	0.738027	0.745328	0.697575	0.76649	0.67585	0.777778	0.772468	0.786127	0.7723	0.387116	0.477844	0.296072	0.366485	0.424598	0.532605	0.343167	0.100529	0.243134	0.291211	0.476235	0.672531	0.630952	0.472399	0.499084	0.40463	0.747994	0.0382857	0.387011	0.0908859
2	32612376	32612600	St6galnac6	1	0	0	1	0	0	0	0	224	0.859375	0.848125	0.867063	0.875	0.810421	0.953125	0.880589	0.841411	0.866668	0.528373	0.579957	0.488084	0.686533	0.812831	0.860779	0.685031	0.354167	0.32317	0.467178	0.580952	0.742551	0.741443	0.856176	0.843948	0.746498	0.866864	0.0386272	0.532138	0.0460522
2	32665074	32666032	Eng	0	0	0	1	0	0	0	0	958	0.788087	0.750435	0.788056	0.754775	0.735258	0.78119	0.722297	0.751818	0.748552	0.24799	0.252153	0.286046	0.236966	0.239661	0.337361	0.202043	0.0625	0.055754	0.0820175	0.437573	0.529492	0.537698	0.457547	0.646537	0.508987	0.75783	0.0232732	0.262063	0.0208739
2	32740901	32741901	6330409D20Rik,Sh2d3c	1	2	0	2	0	1	1	0	1000	0.739076	0.887942	0.840774	0.931634	0.806643	0.822562	0.895338	0.86884	0.89848	0.236754	0.280092	0.168766	0.187672	0.344531	0.237234	0.21212	0.0561728	0.106435	0.103101	0.575431	0.735618	0.523156	0.49444	0.599247	0.339267	0.854588	0.0588398	0.228537	0.0561158
2	33173033	33173547	Ralgps1	0	0	0	1	1	0	0	0	514	0.444595	0.490752	0.422378	0.618742	0.579304	0.491358	0.576012	0.505884	0.497338	0.137203	0.155956	0.177931	0.0644902	0.0995879	0.0452664	0.0416585	0.0330579	0.0325069	0.0309196	0.113997	0.153503	0.259366	0.182323	0.192016	0.159957	0.51404	0.0648936	0.15703	0.0203854
2	33216336	33216994	Angptl2,Ralgps1	0	0	0	2	0	1	0	0	658	0.60387	0.688987	0.614221	0.644988	0.662729	0.686709	0.772322	0.633956	0.762917	0.36553	0.321089	0.392698	0.0712044	0.0630405	0.0561303	0.0382731	0.0564555	0.0367586	0.0657587	0.15447	0.154657	0.328349	0.277244	0.249698	0.0985707	0.674522	0.06023	0.359772	0.0361503
2	33689526	33689851	Mvb12b	0	0	0	0	0	0	0	1	325	0.759126	0.764741	0.675635	0.794921	0.759168	0.729279	0.702531	0.771526	0.729482	0.490502	0.594134	0.466897	0.64888	0.561617	0.451398	0.485435	0.187487	0.387778	0.426421	0.445493	0.593862	0.272222	0.375265	0.678194	0.558111	0.742934	0.0371658	0.517178	0.0676832
2	33966126	33967125	Mvb12b	1	2	0	0	0	0	0	2	999	0.663888	0.772758	0.720033	0.761458	0.776824	0.748028	0.804049	0.785516	0.796685	0.500892	0.477814	0.373511	0.205474	0.334719	0.282372	0.215063	0.133112	0.0598837	0.112752	0.297032	0.298043	0.249566	0.389671	0.339812	0.373893	0.758804	0.0438042	0.450739	0.0678695
2	36004209	36004593	Ttll11	0	0	0	0	0	0	0	1	384	0.862907	0.833716	0.788759	0.796032	0.838482	0.791579	0.887869	0.885319	0.798148	0.505336	0.524915	0.559933	0.495475	0.494059	0.423288	0.445848	0.214286	0.205864	0.453872	0.640476	0.389771	0.467593	0.669841	0.617051	0.33631	0.831423	0.0401633	0.530061	0.0276598
2	37516147	37516648	Gpr21,Rabgap1,Strbp	0	0	0	3	0	1	1	1	501	0.760045	0.873871	0.816667	0.895723	0.861139	0.931217	0.936769	0.892487	0.847721	0.348709	0.31497	0.256494	0.266778	0.312418	0.435506	0.238101	0.0555556	0.0362434	0.0896825	0.490741	0.591402	0.431922	0.495707	0.628869	0.368607	0.868404	0.0557611	0.306724	0.0466574
2	37758155	37758931	Crb2	0	0	0	0	0	0	0	0	776	0.539732	0.661299	0.620504	0.655195	0.626037	0.555465	0.631857	0.681094	0.672403	0.265928	0.308081	0.335573	0.0726718	0.0479652	0.0688403	0.0270049	0.0288312	0.0416667	0.0601601	0.13768	0.151394	0.17983	0.282822	0.214721	0.1407	0.627065	0.0496974	0.303194	0.0350791
2	37775960	37777440	Crb2	0	0	0	1	0	1	1	0	1480	0.627617	0.704236	0.584991	0.666827	0.655343	0.550752	0.675736	0.688622	0.610196	0.288896	0.330057	0.252975	0.229817	0.378696	0.224343	0.231843	0.0792372	0.123229	0.145868	0.323571	0.188249	0.22783	0.266733	0.283811	0.282879	0.64048	0.0509327	0.290643	0.0385705
2	59706882	59707150	Tanc1	0	0	0	1	1	0	0	0	268	0.705169	0.718329	0.741375	0.714935	0.866778	0.70368	0.725555	0.746404	0.790214	0.489289	0.341577	0.359771	0.274495	0.435342	0.410754	0.406815	0.183684	0.345599	0.289833	0.276948	0.297019	0.323219	0.442574	0.512541	0.609012	0.745826	0.0526432	0.396879	0.0805448
2	59785695	59786109	Tanc1	0	0	0	1	0	0	0	0	414	0.789861	0.720879	0.712361	0.62381	0.767772	0.610556	0.747092	0.716089	0.634633	0.421319	0.401525	0.46343	0.272032	0.343958	0.317567	0.375461	0.167196	0.243915	0.24509	0.486508	0.405274	0.398343	0.579947	0.469738	0.498095	0.702561	0.0649542	0.428758	0.0316159
2	61815938	61816251	Tbr1	1	1	0	0	0	0	0	0	313	0.669905	0.717448	0.761316	0.745699	0.640212	0.736207	0.732411	0.70291	0.67196	0.442428	0.405954	0.489256	0.221184	0.254743	0.220109	0.22693	0.102564	0.113479	0.191805	0.374501	0.250448	0.276689	0.371611	0.25	0.38923	0.708674	0.0404841	0.445879	0.0417581
2	71376419	71376807	Slc25a12	0	0	0	0	0	0	0	0	388	0.539058	0.718899	0.591477	0.565152	0.650578	0.423436	0.637255	0.596611	0.751444	0.207026	0.275253	0.269574	0.321936	0.238868	0.176601	0.228899	0.1399	0.110069	0.0793388	0.248737	0.392229	0.219697	0.373849	0.304983	0.279293	0.608212	0.0978512	0.250617	0.0378582
2	71673153	71673511	Itga6	0	0	0	0	0	0	0	0	358	0.624235	0.731001	0.516817	0.83407	0.511369	0.556135	0.823443	0.819413	0.620365	0.360828	0.267549	0.282611	0.132419	0.0838606	0.115812	0.127679	0.00793651	0.0221088	0.0395081	0.512642	0.589744	0.401871	0.227336	0.458372	0.258787	0.670761	0.133537	0.303663	0.0500764
2	73560715	73561173	Chrna1	0	0	0	0	0	0	0	0	458	0.515056	0.544377	0.551781	0.536648	0.516591	0.359127	0.66129	0.627404	0.614684	0.16674	0.263286	0.154543	0.128448	0.129896	0.0862435	0.0753145	0.0752801	0.0995798	0.081852	0.152171	0.256836	0.190612	0.344656	0.241013	0.20035	0.54744	0.0876674	0.194856	0.0595745
2	75959524	75960639	Ttc30a2	0	0	0	0	0	0	0	0	1115	0.766849	0.737628	0.732734	0.77757	0.736877	0.69524	0.799782	0.784881	0.838104	0.506284	0.499883	0.534227	0.243602	0.263511	0.156238	0.171242	0.0953545	0.0918663	0.171253	0.40399	0.386369	0.41719	0.382063	0.436935	0.353017	0.763296	0.0426206	0.513465	0.0182629
2	75977997	75978134	Ttc30a2	0	0	1	1	0	1	0	0	137	0.710188	0.697543	0.489167	0.875	0.789209	0.541071	0.629524	0.760612	0.747619	0.108413	0.045	0.301706	0.0167832	0.0472222	0.0334314	0.16197	0.020202	0	0.210952	0.19631	0.11013	0.211565	0.239286	0.331667	0.75	0.693326	0.121917	0.151706	0.133717
2	85001511	85001858	P2rx3	0	0	0	1	0	0	0	0	347	0.88085	0.833524	0.739087	0.823743	0.79503	0.822828	0.858521	0.863584	0.896726	0.559677	0.545178	0.565873	0.185655	0.341263	0.182947	0.104484	0.126544	0.0818619	0.0768693	0.523557	0.566656	0.329185	0.538944	0.533428	0.455387	0.834877	0.0479015	0.556909	0.0106216
2	91115092	91115397	Spi1	1	1	0	1	0	0	0	1	305	0.797516	0.838606	0.893939	0.814596	0.900078	0.853106	0.876595	0.816883	0.871553	0.152829	0.252067	0.123726	0.370707	0.507305	0.525601	0.423723	0.106056	0.101932	0.125757	0.319876	0.563266	0.453538	0.520632	0.430043	0.422239	0.85143	0.0368038	0.176208	0.0672886
2	91462772	91463078	Lrp4	0	0	0	1	0	0	0	0	306	0.72037	0.695326	0.635141	0.661376	0.652591	0.531614	0.72595	0.732707	0.663889	0.295804	0.290639	0.321954	0.110764	0.143298	0.15282	0.100381	0.0286195	0.0405644	0.0343915	0.0814815	0.266534	0.0945767	0.175132	0.230303	0.130952	0.668774	0.0622578	0.302799	0.0167883
2	91928325	91929001	Chrm4	0	0	0	1	0	0	0	1	676	0.839753	0.823928	0.757335	0.838752	0.869539	0.835976	0.819858	0.770696	0.778392	0.601751	0.535258	0.59856	0.7575	0.834777	0.760365	0.693015	0.367845	0.453209	0.640864	0.617816	0.789804	0.646555	0.746026	0.695312	0.716388	0.814914	0.0376214	0.578523	0.0375027
2	92367376	92368000	Large2	0	0	1	1	0	0	0	0	624	0.636051	0.702321	0.709056	0.447953	0.754662	0.49369	0.655239	0.637624	0.714995	0.272261	0.290703	0.3273	0.294288	0.373556	0.30824	0.40943	0.180675	0.1975	0.249812	0.430496	0.255714	0.519827	0.630575	0.441699	0.449058	0.639066	0.103657	0.296755	0.0280141
2	92379877	92380885	Pex16	0	0	0	1	0	0	0	0	1008	0.796312	0.759602	0.670508	0.830046	0.816144	0.794847	0.813104	0.859218	0.845431	0.560851	0.559483	0.425658	0.505749	0.617776	0.608652	0.622774	0.346698	0.439683	0.509035	0.674868	0.608663	0.625738	0.782377	0.670842	0.625847	0.798357	0.0562604	0.515331	0.0776619
2	93177161	93177371	Trp53i11	0	0	1	0	0	0	0	0	210	0.361091	0.458702	0.269841	0.335169	0.589398	0.446259	0.460398	0.386571	0.394501	0.0914559	0.135256	0.159579	0	0.0354027	0.0208863	0.00994624	0.0277778	0.0111111	0.030303	0.0734127	0.122484	0.0976431	0.0826331	0.130593	0.17396	0.411325	0.0913919	0.128764	0.0345226
2	93637887	93638906	Alx4	0	0	1	0	0	0	0	0	1019	0.735011	0.713693	0.837037	0.847416	0.746379	0.75659	0.778964	0.690631	0.860306	0.523499	0.503154	0.627987	0.71475	0.75507	0.561154	0.544477	0.289162	0.295759	0.461425	0.477455	0.590248	0.628524	0.562931	0.752494	0.509089	0.774003	0.0612479	0.551547	0.0669765
2	93772140	93772562	Ext2	0	0	0	1	0	0	0	0	422	0.25174	0.237917	0.270833	0.238492	0.435259	0.297143	0.467587	0.29333	0.284646	0.0387632	0.0426984	0.0665268	0.0150794	0.0420513	0.0174854	0.00909091	0.04	0.02	0.0209524	0.116667	0.0798485	0.0693529	0.0921898	0.160927	0.170238	0.30855	0.0842825	0.0493295	0.0150228
2	103977195	103977923	4931422A03Rik,Lmo2	0	0	0	2	0	0	0	0	728	0.842735	0.828713	0.825114	0.847985	0.774242	0.770485	0.865543	0.769046	0.813061	0.378868	0.536856	0.380915	0.403621	0.504682	0.453094	0.340635	0.236743	0.258547	0.391853	0.647863	0.772612	0.575855	0.633305	0.618035	0.652642	0.815214	0.0361596	0.432213	0.0906291
2	105311607	105312442	Them7	0	0	0	1	0	0	0	1	835	0.749247	0.821735	0.811882	0.847507	0.829882	0.823671	0.812852	0.847441	0.830077	0.503453	0.478633	0.519372	0.499284	0.552488	0.495631	0.444265	0.18885	0.130597	0.308851	0.46493	0.575508	0.519214	0.476564	0.584104	0.501859	0.819366	0.0292506	0.500486	0.0205313
2	113828818	113829263	Scg5	0	0	0	1	0	1	1	0	445	0.519974	0.598908	0.437856	0.65754	0.437641	0.471548	0.606867	0.720169	0.623935	0.0967766	0.0726229	0.0768398	0.182453	0.156384	0.0979789	0.104697	0.053467	0.0324561	0.101004	0.153697	0.200397	0.181176	0.197368	0.162281	0.231412	0.563826	0.101335	0.0820798	0.0129013
2	114119607	114119961	Aqr	0	0	0	1	0	0	0	0	354	0.591716	0.571176	0.560841	0.567965	0.567731	0.540132	0.650262	0.646081	0.494584	0.212371	0.188773	0.164989	0.137426	0.199861	0.244068	0.254538	0.0741703	0	0.100791	0.49388	0.391955	0.309009	0.2725	0.33478	0.180131	0.576721	0.048695	0.188711	0.0236908
2	118696072	118696740	Pak6	0	0	0	1	0	0	0	1	668	0.613645	0.592689	0.518603	0.567364	0.548727	0.488318	0.526559	0.523806	0.646961	0.31337	0.325534	0.313662	0.17725	0.285989	0.208624	0.253986	0.184557	0.165941	0.129968	0.346003	0.475132	0.266201	0.353239	0.322109	0.314917	0.558519	0.0511744	0.317522	0.00693985
2	118710869	118711487	Plcb2	1	1	0	1	0	1	0	0	618	0.296045	0.501521	0.341808	0.377769	0.458083	0.392904	0.579999	0.565073	0.276756	0.062196	0.0500994	0.0628632	0.0362783	0.0544363	0.0338049	0.059424	0.0250242	0.0120432	0.0340768	0.0889258	0.0956282	0.0931727	0.0939276	0.0787305	0.0852657	0.421106	0.111381	0.0583862	0.00718434
2	121509422	121509955	Wdr76	0	0	1	1	0	1	1	0	533	0.669794	0.686784	0.534679	0.665593	0.716835	0.624879	0.74108	0.760317	0.660091	0.156225	0.266009	0.241789	0.34941	0.344093	0.357015	0.289566	0.145996	0.094898	0.17964	0.253288	0.462517	0.228886	0.377204	0.385833	0.299213	0.673339	0.0671284	0.221341	0.0576776
2	122337292	122337624	Duox1	0	0	0	1	0	0	0	1	332	0.913976	0.865365	0.797676	0.878125	0.84518	0.759573	0.818666	0.874132	0.84594	0.534655	0.456437	0.548751	0.749565	0.617204	0.650815	0.523379	0.317212	0.408036	0.54752	0.536582	0.769122	0.652902	0.492617	0.722859	0.612987	0.844293	0.0465638	0.513281	0.0497302
2	126361396	126361871	Atp8b4	0	0	0	1	0	0	0	0	475	0.487526	0.667917	0.44826	0.578497	0.616608	0.504374	0.678139	0.743739	0.620001	0.254516	0.276897	0.240906	0.117572	0.254091	0.188684	0.159609	0.115355	0.0938375	0.10514	0.281139	0.246926	0.317583	0.349717	0.318275	0.168301	0.593896	0.0981084	0.257439	0.0181726
2	127541305	127541607	Prom2	1	1	0	1	0	1	2	0	302	0.31008	0.51645	0.395937	0.427363	0.470903	0.379511	0.510601	0.428312	0.485329	0.110923	0.171672	0.094546	0.050974	0.107808	0.071617	0.0657999	0.0573593	0.0151515	0.126228	0.139881	0.156818	0.109848	0.103571	0.230032	0.0640512	0.436054	0.0675229	0.125714	0.0406349
2	130638029	130638348	Lzts3	0	0	1	1	0	1	2	0	319	0.43612	0.558138	0.640508	0.651675	0.582033	0.494627	0.525506	0.563032	0.525673	0.205707	0.23143	0.191458	0.231381	0.162638	0.160424	0.223248	0.0205882	0.0462227	0.0822615	0.0449113	0.238846	0.132516	0.0818161	0.127989	0.181583	0.553034	0.0679479	0.209532	0.0202581
2	130698082	130698343	Slc4a11	0	1	0	0	0	1	0	0	261	0.636731	0.556154	0.715909	0.54982	0.620905	0.51359	0.641979	0.672697	0.587096	0.122798	0.25323	0.227174	0.12193	0.0997436	0.111557	0.232769	0.012987	0.0561754	0.139467	0.255559	0.236792	0.254224	0.205844	0.233638	0.270563	0.610542	0.0645577	0.201067	0.0690242
2	131142675	131142915	Hspa12b	0	1	0	1	0	0	0	1	240	0.359246	0.388921	0.224074	0.42791	0.375435	0.341138	0.267817	0.296113	0.298942	0.0534361	0.0506093	0.0496914	0.0412906	0.0650837	0.11198	0.0545101	0.0753968	0.0262346	0.0511396	0	0.115123	0.170326	0.173214	0.0806878	0.134039	0.331066	0.0645093	0.0512456	0.00195176
2	131524779	131524943	Smox	0	0	1	1	0	0	0	0	164	0.734622	0.747346	0.864141	0.735921	0.787092	0.65368	0.773784	0.724306	0.754493	0.417716	0.525879	0.385582	0.474467	0.366993	0.472518	0.407697	0.1633	0.136376	0.401455	0.399702	0.403449	0.371989	0.431878	0.116402	0.738228	0.75282	0.0562337	0.443059	0.0735015
2	131953025	131953666	Prn,Prnd	0	0	0	2	0	0	0	0	641	0.284143	0.345153	0.190889	0.427778	0.341665	0.420431	0.376853	0.342522	0.328992	0.176487	0.105689	0.116132	0.186502	0.245559	0.15409	0.177758	0.0605894	0.0607527	0.0922324	0.115483	0.149926	0.123706	0.176525	0.117347	0.210721	0.339825	0.0716264	0.13277	0.038219
2	131992851	131994555	Rassf2	0	0	0	1	0	0	0	0	1704	0.668702	0.693543	0.591224	0.681781	0.637688	0.64917	0.643301	0.662614	0.691404	0.454453	0.451659	0.41218	0.46986	0.438724	0.4556	0.509315	0.31592	0.258445	0.358286	0.635542	0.60414	0.537537	0.609942	0.593596	0.572432	0.657714	0.0321043	0.439431	0.023641
2	132004755	132005327	Rassf2	0	0	0	1	0	0	0	0	572	0.67058	0.701127	0.703676	0.77132	0.717764	0.787698	0.780758	0.701539	0.801641	0.351888	0.311106	0.394951	0.460663	0.509641	0.533663	0.57249	0.0693122	0.161376	0.148338	0.551808	0.525592	0.7501	0.552836	0.70233	0.743452	0.737345	0.0477977	0.352649	0.041928
2	144086106	144087081	Banf2	0	0	0	0	0	0	0	0	975	0.561749	0.589651	0.542304	0.615571	0.578238	0.629154	0.503815	0.461581	0.664872	0.183148	0.214093	0.22408	0.264973	0.280668	0.28038	0.187818	0.0666615	0.0730159	0.0703515	0.348639	0.29058	0.33753	0.364135	0.321911	0.250636	0.571881	0.0632149	0.207107	0.0213417
2	144159397	144160289	Banf2	0	0	0	0	0	0	0	0	892	0.709102	0.783863	0.706169	0.876032	0.818561	0.750348	0.607575	0.655255	0.761111	0.344011	0.354562	0.381123	0.539324	0.619877	0.455144	0.371262	0.309524	0.287857	0.330159	0.631818	0.604929	0.576299	0.621305	0.607459	0.464482	0.740891	0.0821305	0.359899	0.0191226
2	144166731	144167171	Snx5	0	1	0	0	0	0	0	0	440	0.968519	0.950712	0.906349	0.94537	1	0.976543	0.5	0.0854701	0.895098	0.0888889	0.111111	0.105556	0.898148	0.846701	0.985185	0.9	0.0828283	0.125	0.125	0.891049	0.918563	0.984127	0.993056	0.881145	0.95	0.803118	0.309078	0.101852	0.0115648
2	144271918	144272377	Mgme1	0	1	0	1	0	1	0	0	459	0.808531	0.816026	0.859917	0.778322	0.767003	0.755605	0.0775613	0.0978583	0.786691	0.013986	0.0383838	0.0617008	0.701998	0.772961	0.72458	0.777668	0.030303	0.0292929	0.0671717	0.746202	0.627043	0.70079	0.794858	0.761905	0.805773	0.638613	0.313874	0.0380236	0.0238594
2	145860084	145860609	Rin2	1	1	0	1	0	1	0	0	525	0.690124	0.689906	0.617544	0.630596	0.734292	0.491617	0.590476	0.54193	0.661062	0.373956	0.287436	0.246651	0.376588	0.520315	0.509018	0.391054	0.165476	0.097093	0.170238	0.372851	0.160813	0.380985	0.323991	0.390972	0.49632	0.627505	0.0771469	0.302681	0.0650069
2	147975190	147975427	Foxa2	0	0	0	0	0	0	0	0	237	0.947811	0.931503	0.948413	0.9	0.969444	0.969444	0.189073	0.181228	1	0.12904	0.185185	0.15625	0.931908	0.890278	0.934848	0.854432	0.25	0.285714	0.333333	0.9375	0.9	0.902778	0.979762	0.975561	0.944444	0.78188	0.339438	0.156825	0.0280768
2	148677068	148678535	Nxt1	0	0	1	0	0	1	0	0	1467	0.777168	0.838282	0.830571	0.89351	0.783398	0.818857	0.885646	0.87356	0.889314	0.636855	0.574707	0.60502	0.605249	0.626939	0.610569	0.50542	0.191352	0.190988	0.410209	0.637929	0.620312	0.534112	0.684122	0.629821	0.654002	0.843367	0.0448519	0.605528	0.0310771
2	150836805	150837885	Abhd12	0	0	0	1	0	0	0	0	1080	0.774633	0.788274	0.740865	0.827453	0.806701	0.874435	0.661635	0.679092	0.836178	0.534734	0.561478	0.514255	0.701387	0.764609	0.655215	0.706924	0.411355	0.388672	0.536203	0.659184	0.728429	0.68789	0.81386	0.709425	0.682937	0.776585	0.0713751	0.536822	0.0236807
2	151049885	151050108	Nanp	0	0	0	0	0	0	0	0	223	0.935657	0.894388	0.888228	0.864863	0.848068	0.919125	0.83254	0.921918	0.893955	0.607381	0.468117	0.519683	0.863624	0.939751	0.931865	0.912817	0.583333	0.8125	0.753846	0.939484	0.840159	0.903333	0.946032	0.924892	0.864444	0.888749	0.0347623	0.531727	0.0704089
2	151970639	151970816	Fam110a	1	0	0	1	0	1	0	1	177	0.438028	0.563101	0.542208	0.544786	0.350524	0.586364	0.577084	0.572337	0.468764	0.137156	0.111286	0.0479021	0.118416	0.0541616	0.0277548	0.0190957	0.042503	0.125	0.0293267	0.0416667	0.134632	0.151227	0.130244	0.125797	0.0676407	0.51591	0.0800649	0.0987812	0.0459219
2	151999773	152000027	Slc52a3	0	0	0	1	0	1	2	1	254	0.594156	0.691753	0.668651	0.735209	0.694805	0.664105	0.698375	0.564445	0.791368	0.143013	0.177468	0.163587	0.0554752	0.0552491	0.0790777	0.068184	0.0113636	0	0.0694215	0.154762	0.242785	0.156107	0.164073	0.279604	0.184848	0.678096	0.0682064	0.161356	0.0173356
2	152411051	152411696	Zcchc3	0	0	1	0	0	1	0	0	645	0.494383	0.48745	0.554321	0.664773	0.535996	0.408424	0.580622	0.545444	0.52483	0.186869	0.155365	0.158434	0.0106257	0.0393183	0.04304	0.0295169	0.0366667	0.0619615	0.0288149	0.171806	0.147718	0.1882	0.18904	0.222222	0.141638	0.532916	0.0701805	0.16689	0.0173708
2	152413589	152413926	Zcchc3	1	1	0	1	0	1	0	0	337	0.652327	0.553378	0.682363	0.752004	0.674467	0.493257	0.774068	0.738497	0.620721	0.281613	0.205376	0.28934	0.0258584	0.0208684	0.0334186	0.0172315	0.00555556	0.00694444	0.0248457	0.0565476	0.0927028	0.054784	0.106728	0.143111	0.120833	0.66012	0.0929521	0.258776	0.0464074
2	152627738	152629058	Rem1	0	1	0	1	0	1	0	0	1320	0.644039	0.711551	0.726218	0.747324	0.681936	0.672022	0.527297	0.457144	0.700829	0.421338	0.381342	0.334641	0.513311	0.513247	0.52015	0.49789	0.298339	0.267834	0.383481	0.480627	0.446899	0.481455	0.50424	0.580093	0.545759	0.65204	0.0970862	0.379107	0.0433919
2	152686679	152687954	H13,Mcts2	1	2	0	2	0	1	1	0	1275	0.928289	0.924782	0.935534	0.954587	0.926329	0.963589	0.938864	0.906992	0.948322	0.714019	0.588759	0.539889	0.847987	0.897464	0.922425	0.868697	0.311297	0.545333	0.4711	0.691163	0.668938	0.840397	0.926029	0.898146	0.781283	0.936365	0.0172699	0.614222	0.0898146
2	152707451	152707925	H13	1	2	0	1	0	0	0	0	474	0.956746	0.9069	0.90098	0.954211	0.944149	0.936657	0.943862	0.933893	0.938851	0.107055	0.152023	0.111282	0.269505	0.261098	0.188594	0.132461	0.070528	0.0573529	0.0367329	0.2912	0.437652	0.577201	0.623541	0.525134	0.585641	0.935139	0.0192671	0.123453	0.0248321
2	153107236	153107828	Hck	0	1	0	0	0	1	0	0	592	0.353217	0.400565	0.297222	0.518939	0.447396	0.361151	0.497957	0.513017	0.369827	0.177697	0.158059	0.194415	0.064016	0.0749666	0.0497299	0.0452234	0.0263094	0.0245315	0.00505051	0.0608815	0.11066	0.0848124	0.161223	0.0797816	0.116839	0.417699	0.0799327	0.176724	0.0181973
2	153432091	153432895	Nol4l	0	0	0	1	0	0	0	0	804	0.816643	0.896824	0.750992	0.916961	0.857436	0.893446	0.859454	0.838446	0.885128	0.484164	0.534713	0.555278	0.431491	0.415453	0.370118	0.357205	0.106448	0.115061	0.123918	0.572619	0.480151	0.537533	0.629544	0.771252	0.469444	0.857259	0.0506422	0.524719	0.0365956
2	153619237	153619676	Commd7	0	0	0	1	0	0	0	0	439	0.903364	0.856462	0.847973	0.876902	0.862612	0.857576	0.896135	0.866321	0.905943	0.573481	0.69728	0.653994	0.736964	0.687069	0.703329	0.709735	0.409681	0.45184	0.405912	0.816825	0.679063	0.75465	0.720832	0.69782	0.73032	0.87481	0.0218473	0.641585	0.0628255
2	153826052	153826256	Efcab8	0	0	0	1	0	1	0	0	204	0.695121	0.657793	0.847915	0.735796	0.654605	0.624138	0.611078	0.758919	0.734608	0.473676	0.504847	0.404861	0.810549	0.766312	0.74959	0.652755	0.413095	0.229618	0.539726	0.633762	0.591804	0.613075	0.615887	0.661467	0.686581	0.702219	0.0752606	0.461128	0.05116
2	154427995	154428362	Cbfa2t2	0	0	0	0	0	0	0	0	367	0.785907	0.757726	0.68563	0.753486	0.75	0.730037	0.681796	0.761542	0.774778	0.403902	0.327837	0.380563	0.399484	0.436883	0.37506	0.305923	0.168236	0.120269	0.18985	0.436905	0.401417	0.637536	0.356894	0.58866	0.330731	0.742322	0.0366942	0.370767	0.0389668
2	154551941	154552226	Actl10,Necab3	0	1	0	2	0	1	0	1	285	0.534399	0.50352	0.454987	0.31756	0.485464	0.358631	0.560582	0.563025	0.530894	0.179444	0.191008	0.229225	0.177726	0.316808	0.235148	0.139401	0.188542	0.137737	0.148866	0.0133333	0.161267	0.189038	0.144066	0.125744	0.312128	0.478785	0.0874991	0.199892	0.0260525
2	154768255	154769273	Gm14214	0	0	0	1	0	0	0	0	1018	0.697065	0.75161	0.760836	0.712721	0.776431	0.771911	0.133021	0.202855	0.810354	0.0976163	0.0811057	0.0949495	0.412022	0.480288	0.537856	0.542773	0.0222222	0.045	0.0705357	0.57848	0.637381	0.568203	0.612229	0.656805	0.648442	0.624089	0.261362	0.0912238	0.00886343
2	155625893	155626154	Myh7b	0	0	1	1	0	0	0	0	261	0.797931	0.77186	0.754932	0.801515	0.742081	0.711777	0.555047	0.596704	0.74937	0.261273	0.247675	0.218617	0.715309	0.776147	0.553375	0.686207	0.0744589	0.0520833	0.151082	0.709091	0.750974	0.644444	0.761544	0.695455	0.782133	0.720135	0.0869315	0.242522	0.0217901
2	155626317	155627785	Myh7b	0	1	1	1	0	0	0	1	1468	0.536183	0.560537	0.476861	0.501435	0.514321	0.669157	0.484628	0.389878	0.554395	0.277581	0.275513	0.265872	0.42335	0.542154	0.36881	0.424575	0.13124	0.178209	0.352592	0.238284	0.402035	0.251702	0.3432	0.455352	0.338801	0.520822	0.0756229	0.272989	0.00624928
2	155630954	155631450	Myh7b	0	1	0	1	0	0	0	0	496	0.515455	0.471027	0.411496	0.570106	0.503704	0.556687	0.34764	0.381491	0.409425	0.0782418	0.0817066	0.076565	0.287968	0.346929	0.236108	0.205087	0.037286	0.068	0.0893693	0.194048	0.164624	0.307892	0.229321	0.277675	0.122193	0.463003	0.079212	0.0788378	0.00262211
2	155752331	155753764	Procr	0	0	0	1	0	0	0	0	1433	0.839181	0.808218	0.684954	0.882238	0.763895	0.85029	0.803699	0.771236	0.845861	0.609291	0.597104	0.381452	0.680474	0.712133	0.689714	0.663406	0.142921	0.272643	0.344005	0.726128	0.707589	0.677052	0.758066	0.811845	0.703139	0.805508	0.0592719	0.529282	0.12817
2	155974062	155974608	6430550D23Rik,Cep250	0	0	0	2	0	0	0	0	546	0.732574	0.735826	0.635213	0.788128	0.698318	0.496212	0.679597	0.662418	0.767218	0.225854	0.278721	0.333368	0.28497	0.42349	0.362501	0.327705	0.231033	0.0666667	0.0559563	0.459127	0.541775	0.515368	0.568687	0.568023	0.393776	0.688389	0.087303	0.279315	0.0537591
2	156686648	156686947	Dlgap4	0	0	0	1	0	0	0	1	299	0.752152	0.702088	0.66981	0.705	0.743228	0.675317	0.194066	0.241287	0.763813	0.13374	0.061004	0.123191	0.661889	0.631008	0.71637	0.672125	0.145	0.253968	0.236633	0.535	0.800238	0.694444	0.777511	0.741622	0.697828	0.605196	0.222404	0.105979	0.0393046
2	157027184	157027566	Soga1	0	0	0	1	0	1	0	0	382	0.548988	0.641605	0.308215	0.484439	0.61089	0.531279	0.584208	0.5804	0.652177	0.332416	0.176176	0.184041	0.177929	0.274948	0.433868	0.220729	0.113451	0.0654762	0.0379303	0.688435	0.505563	0.412149	0.414133	0.516868	0.201314	0.549134	0.104724	0.230878	0.0880229
2	157058520	157059397	Soga1	0	0	0	1	0	0	0	0	877	0.595711	0.580231	0.880195	0.523621	0.78599	0.703555	0.693045	0.651021	0.725579	0.130342	0.153561	0.233827	0.10286	0.100176	0.0949982	0.0646625	0.0397502	0.0397487	0.0957981	0.191304	0.0981602	0.155411	0.231548	0.289658	0.217502	0.682105	0.109788	0.172577	0.0543002
2	157328266	157328970	Ghrh	0	0	0	0	0	0	0	0	704	0.803367	0.850866	0.85625	0.795725	0.896937	0.827759	0.810507	0.818619	0.858649	0.574721	0.528134	0.45584	0.541857	0.674016	0.620023	0.599987	0.252803	0.294688	0.362487	0.527232	0.659037	0.597619	0.572143	0.733426	0.501339	0.835409	0.0327129	0.519565	0.0599021
2	157418312	157418713	Src	0	0	0	1	0	0	1	0	401	0.572527	0.516821	0.501859	0.449074	0.593515	0.470459	0.592933	0.554225	0.681722	0.150081	0.256977	0.233491	0.200851	0.244454	0.130089	0.10373	0.0222222	0.0504409	0.12674	0.103535	0.117593	0.0751323	0.121212	0.185053	0.234568	0.548126	0.0720351	0.213516	0.0561776
2	157464510	157465037	Src	0	0	0	1	0	0	0	0	527	0.773641	0.789464	0.836508	0.818069	0.876837	0.870784	0.84047	0.820898	0.770407	0.333926	0.408826	0.412623	0.0386944	0.13241	0.0795108	0.0235773	0.0244444	0.0588624	0.0453704	0.286522	0.103413	0.403307	0.460873	0.501515	0.551075	0.821898	0.0387528	0.385125	0.0443802
2	158210114	158210651	D630003M21Rik	0	0	0	1	0	0	0	1	537	0.789051	0.762512	0.855651	0.769579	0.799376	0.804574	0.288367	0.193467	0.879491	0.170565	0.149316	0.141534	0.573088	0.564843	0.549153	0.532739	0.0835979	0.137302	0.204586	0.567989	0.681481	0.714583	0.708323	0.750264	0.574074	0.682452	0.254259	0.153805	0.015027
2	158769931	158770610	Fam83d	0	1	1	1	0	1	0	0	679	0.632629	0.732267	0.644106	0.775622	0.733021	0.70751	0.771582	0.736225	0.750093	0.416728	0.366054	0.257941	0.0997644	0.148107	0.132529	0.0785392	0.100144	0.0747272	0.0591146	0.343973	0.376978	0.262083	0.442645	0.344381	0.336815	0.72034	0.0509802	0.346908	0.0811066
2	162908077	162908488	Srsf6	1	1	0	0	0	1	0	1	411	0.804029	0.731359	0.807109	0.750291	0.818759	0.819683	0.756421	0.740534	0.661363	0.465658	0.485871	0.439109	0.629918	0.597492	0.544785	0.582888	0.24583	0.310714	0.434118	0.520433	0.545634	0.357222	0.586349	0.547513	0.561527	0.765505	0.0523632	0.463546	0.0234523
2	163641068	163642122	Serinc3	0	0	1	1	0	1	0	0	1054	0.299814	0.306294	0.268983	0.343757	0.334348	0.315426	0.864095	0.827026	0.392617	0.848801	0.864776	0.806861	0.208462	0.209817	0.236884	0.181773	0.784559	0.813946	0.814446	0.387085	0.383023	0.232426	0.221183	0.280334	0.236508	0.439151	0.233078	0.840146	0.029912
2	163857668	163858355	Kcnk15	1	1	0	1	0	0	0	2	687	0.661152	0.61034	0.575907	0.580159	0.569519	0.614436	0.371015	0.26273	0.571087	0.165175	0.200414	0.284956	0.509487	0.568965	0.466688	0.557979	0.227282	0.187036	0.223228	0.501519	0.522369	0.427185	0.552101	0.569988	0.555896	0.535149	0.129966	0.216848	0.0615587
2	164081413	164082066	Stk4	0	0	0	1	0	0	0	0	653	0.835425	0.783314	0.896984	0.849091	0.899797	0.84351	0.44125	0.419287	0.868371	0.31827	0.35862	0.258981	0.606293	0.819489	0.647267	0.846368	0.194444	0.305952	0.279654	0.708036	0.737593	0.80506	0.761493	0.677429	0.830494	0.75967	0.190027	0.311957	0.0501187
2	164399780	164400258	Matn4	0	1	0	1	0	0	0	0	478	0.589503	0.505784	0.525108	0.605187	0.610072	0.579687	0.373611	0.381746	0.450496	0.0421911	0.190335	0.215275	0.549247	0.647959	0.382926	0.465388	0.154762	0.165584	0.212075	0.535289	0.531896	0.270465	0.522141	0.306676	0.497364	0.513466	0.0928584	0.149267	0.0935653
2	164413433	164415311	Rbpjl	1	2	0	1	0	0	0	0	1878	0.566828	0.559939	0.522237	0.561046	0.507398	0.525077	0.438458	0.427141	0.584887	0.281614	0.318409	0.296621	0.444607	0.515143	0.399927	0.451461	0.216275	0.259692	0.259706	0.346516	0.34605	0.401413	0.44818	0.462498	0.361019	0.521446	0.0560419	0.298881	0.0185009
2	164426072	164426365	Sdc4	0	0	0	1	0	0	0	0	293	0.805661	0.747836	0.750722	0.654761	0.708297	0.753472	0.553137	0.553122	0.719637	0.254085	0.247649	0.324461	0.313589	0.302027	0.169502	0.214738	0.0285714	0.0277778	0.155779	0.2167	0.16746	0.118452	0.401653	0.500298	0.268651	0.694071	0.0895902	0.275398	0.0426114
2	164432877	164433440	Sdc4	0	0	0	1	0	1	0	0	563	0.683666	0.752911	0.65803	0.719757	0.802451	0.778632	0.692565	0.575766	0.82549	0.445972	0.414209	0.397742	0.309258	0.436506	0.306907	0.229756	0.190196	0.157215	0.122721	0.336345	0.432483	0.459689	0.494321	0.521682	0.428985	0.72103	0.0783853	0.419308	0.0245162
2	164562506	164563249	Wfdc2	0	0	0	1	0	1	4	0	743	0.652628	0.754628	0.722329	0.702806	0.744156	0.57207	0.518325	0.466939	0.763535	0.174393	0.12471	0.172847	0.0436062	0.0862917	0.074296	0.0324545	0.0263736	0.0075188	0.0553333	0.122222	0.310989	0.221889	0.361172	0.197056	0.127282	0.655268	0.110342	0.157317	0.0282487
2	164890698	164890944	Pcif1	0	0	0	1	0	0	0	0	246	0.846317	0.850118	0.883951	0.894444	0.880952	0.774074	0.919966	0.865246	0.886195	0.475082	0.581661	0.433081	0.730803	0.78355	0.839822	0.779956	0.655556	0.462963	0.459428	0.666667	0.746296	0.81455	0.757923	0.792107	0.629101	0.866807	0.0414726	0.496608	0.0765936
2	165135352	165136575	Cdh22	0	0	0	1	0	0	0	0	1223	0.594274	0.611415	0.487723	0.623537	0.579949	0.593621	0.321057	0.3031	0.561271	0.147868	0.177996	0.161644	0.347551	0.335857	0.32651	0.292837	0.0511905	0.0919891	0.13202	0.404086	0.50563	0.434933	0.403746	0.435867	0.457647	0.51955	0.123983	0.162503	0.0150821
2	165363699	165364328	Zfp663	0	0	0	1	0	0	0	1	629	0.623028	0.595146	0.444701	0.627012	0.587747	0.509165	0.540665	0.374348	0.678402	0.213669	0.26317	0.237289	0.424026	0.441177	0.319654	0.271148	0.0756273	0.1937	0.332999	0.418369	0.248163	0.26185	0.309148	0.4243	0.42493	0.553357	0.096701	0.238043	0.0247589
2	165650727	165651357	Eya2	0	0	0	1	0	0	0	0	630	0.606772	0.537062	0.573573	0.544055	0.453816	0.448155	0.739069	0.440015	0.433073	0.289824	0.297085	0.28362	0.0534494	0.0659315	0.0698149	0.0782572	0.0940193	0.0536616	0.103631	0.24881	0.189331	0.150652	0.234813	0.256088	0.217585	0.530621	0.101082	0.290176	0.00673934
2	165687479	165688819	Eya2	0	0	0	1	0	0	0	0	1340	0.796354	0.847367	0.723124	0.88518	0.832586	0.871548	0.565447	0.514651	0.86001	0.394461	0.403191	0.418992	0.720602	0.775457	0.751907	0.759135	0.325548	0.293894	0.329941	0.658289	0.624175	0.686369	0.82024	0.77661	0.717666	0.766252	0.137565	0.405548	0.0124338
2	165858056	165858577	Zmynd8	0	0	1	1	0	1	1	0	521	0.636784	0.588551	0.621832	0.629852	0.570685	0.589082	0.692707	0.681346	0.629914	0.126517	0.114241	0.221292	0.0941528	0.0907249	0.0649453	0.0412336	0.0289256	0.061039	0.0463925	0.177706	0.114879	0.190193	0.235462	0.192608	0.164105	0.62675	0.0410744	0.154017	0.0585848
2	165875387	165875751	Zmynd8	0	0	0	1	0	1	0	0	364	0.793663	0.778662	0.741919	0.827273	0.775655	0.757864	0.547703	0.550477	0.785567	0.21457	0.211514	0.27904	0.145573	0.2358	0.261491	0.155207	0.0613522	0.0795815	0.0495969	0.488335	0.596391	0.44531	0.509199	0.486101	0.435137	0.728754	0.104535	0.235041	0.0381349
2	165879548	165881432	Zmynd8	0	0	0	1	0	1	0	0	1884	0.710255	0.749546	0.66789	0.781019	0.729943	0.668789	0.746287	0.704489	0.745809	0.339149	0.381749	0.259742	0.336039	0.3665	0.300615	0.284183	0.100794	0.0856481	0.10888	0.47028	0.459204	0.445016	0.448975	0.501281	0.393558	0.72267	0.03818	0.32688	0.061922
2	165900389	165901106	Zmynd8	0	0	0	0	0	1	0	0	717	0.638341	0.706802	0.5554	0.693194	0.618713	0.54873	0.408632	0.437061	0.607905	0.132677	0.0508167	0.117357	0.0769113	0.0707169	0.057881	0.0448654	0.00871212	0.0336676	0.0223429	0.195175	0.178083	0.220451	0.224336	0.18954	0.15475	0.57942	0.103653	0.100283	0.0435187
2	165927490	165928327	Zmynd8	0	0	0	0	0	0	0	0	837	0.858194	0.885346	0.790403	0.852247	0.850985	0.864034	0.255673	0.227719	0.844599	0.493738	0.237192	0.225961	0.726422	0.847624	0.827765	0.779567	0.249074	0.224041	0.132382	0.841511	0.785979	0.929167	0.772938	0.822452	0.76477	0.714355	0.26925	0.318964	0.151463
2	166735500	166735837	Prex1	0	0	0	0	0	0	0	0	337	0.586085	0.73823	0.592499	0.5306	0.662488	0.649288	0.533926	0.660837	0.726425	0.488256	0.1316	0.188814	0.430292	0.538315	0.390204	0.277615	0.0751764	0.0138889	0.0774956	0.384007	0.651074	0.308683	0.362346	0.58254	0.579125	0.631153	0.0756831	0.269557	0.191547
2	167407150	167407724	Slc9a8	0	0	0	0	0	0	0	0	574	0.823841	0.849324	0.841649	0.864343	0.886389	0.881369	0.256135	0.370596	0.892911	0.547003	0.332099	0.139955	0.900784	0.859619	0.865935	0.913242	0.118674	0.171032	0.17287	0.863492	0.867039	0.864444	0.899008	0.900385	0.803939	0.740729	0.244988	0.339686	0.20363
2	167540037	167541634	Snai1	0	1	1	1	0	1	0	0	1597	0.773906	0.76528	0.640307	0.768456	0.743531	0.807453	0.756237	0.718501	0.753541	0.516412	0.505797	0.508496	0.398568	0.443705	0.372037	0.419142	0.224529	0.195707	0.352541	0.454356	0.394671	0.311268	0.543279	0.558975	0.444941	0.747468	0.0467797	0.510235	0.00551678
2	167565793	167565986	Snai1	0	0	0	0	0	0	0	0	193	0.415736	0.524565	0.659524	0.786676	0.563648	0.421703	0.661515	0.677947	0.641563	0.230877	0.208968	0.186944	0.050812	0.0929078	0.0685108	0.106933	0.0207407	0.0355556	0.0327778	0.140871	0.209894	0.0528571	0.301667	0.207196	0.190079	0.594764	0.123737	0.20893	0.0219663
2	167597393	167597872	Ube2v1	1	1	0	0	0	1	0	0	479	0.783586	0.855347	0.731268	0.780311	0.856096	0.742894	0.832886	0.802951	0.871801	0.288145	0.325927	0.387302	0.375119	0.368526	0.216578	0.197914	0.0935268	0.082483	0.112971	0.290686	0.331088	0.265909	0.340243	0.450175	0.305102	0.806349	0.0509105	0.333791	0.0500439
2	167769800	167770011	Cebpb	0	0	0	0	1	0	0	0	211	0.570679	0.809812	0.688889	0.812434	0.741602	0.681614	0.731556	0.780544	0.712434	0.439943	0.406934	0.305247	0.315123	0.308986	0.389981	0.289693	0.261376	0.0603175	0.429453	0.822222	0.444444	0.237302	0.530952	0.402028	0.326984	0.725507	0.0753313	0.384041	0.0702054
2	168262810	168263426	Kcng1	1	1	0	1	0	0	0	0	616	0.838972	0.877233	0.849398	0.850518	0.851597	0.833692	0.627133	0.667168	0.860747	0.581972	0.493935	0.604095	0.552419	0.731732	0.66557	0.626005	0.290143	0.423353	0.508048	0.61938	0.73747	0.650234	0.791251	0.757944	0.569034	0.806273	0.0916084	0.560001	0.0582741
2	168268159	168268880	Kcng1	1	1	0	1	0	0	0	1	721	0.811904	0.885548	0.874831	0.880708	0.865594	0.887174	0.716051	0.633892	0.849606	0.494935	0.385656	0.315322	0.629665	0.638261	0.70545	0.659096	0.289303	0.406339	0.386614	0.642857	0.557663	0.660576	0.667053	0.576786	0.59828	0.822812	0.0893673	0.398638	0.0905076
2	168288413	168289252	Kcng1	0	0	0	0	0	0	0	0	839	0.323801	0.493707	0.255452	0.417725	0.363612	0.633576	0.253798	0.228904	0.313475	0.199399	0.12792	0.0936308	0.283902	0.245541	0.200154	0.285325	0.0784846	0.128929	0.0754161	0.381737	0.248755	0.246183	0.160131	0.302359	0.207084	0.364894	0.131682	0.140317	0.053963
2	168553417	168554126	Nfatc2	0	0	0	1	0	0	0	0	709	0.242077	0.328455	0.26284	0.343308	0.315702	0.277878	0.448028	0.353819	0.47466	0.079156	0.0828133	0.100534	0.0315525	0.0192911	0.0298609	0.0158584	0.0315326	0.030029	0.0183019	0.0636905	0.0675312	0.0930041	0.0772725	0.0822991	0.0820235	0.33853	0.0791448	0.087501	0.0114338
2	168892851	168893944	Zfp64	0	1	0	1	0	0	0	0	1093	0.805107	0.758028	0.778767	0.781098	0.808091	0.805363	0.421804	0.398983	0.786338	0.460308	0.324522	0.25139	0.765574	0.779337	0.722939	0.705669	0.237831	0.222083	0.417125	0.660147	0.682666	0.749365	0.707192	0.822981	0.633248	0.704842	0.16779	0.345407	0.106013
2	168948338	168948445	Zfp64	0	0	0	1	0	0	0	0	107	0.983309	0.916762	0.977616	0.980996	0.981773	0.99537	0.239394	0.141667	0.980254	0.546198	0.221352	0.233333	0.970839	0.923712	0.95003	0.994152	0.203333	0.305952	0.71433	0.934259	0.962963	0.921884	0.926235	0.988272	0.953704	0.799682	0.346938	0.333628	0.184188
2	168980070	168981476	Zfp64	0	0	0	0	0	0	0	2	1406	0.698874	0.725593	0.748063	0.752019	0.817476	0.783573	0.703539	0.766672	0.766428	0.44379	0.509677	0.515541	0.552283	0.486537	0.662839	0.524238	0.199504	0.486146	0.384931	0.632611	0.570638	0.574108	0.657148	0.535947	0.696392	0.75136	0.0380582	0.489669	0.0398409
2	169096032	169096357	Zfp64	0	0	0	0	0	0	0	0	325	0.840312	0.83489	0.888528	0.830123	0.691345	0.791005	0.348317	0.33352	0.869467	0.466824	0.180689	0.251955	0.432153	0.627302	0.665892	0.655782	0.228889	0.0151515	0.333942	0.78798	0.721645	0.698737	0.678994	0.838276	0.678319	0.714168	0.218979	0.299823	0.148952
2	169702802	169703094	Tshz2	0	0	0	1	0	0	0	0	292	0.514025	0.426932	0.329221	0.569372	0.45852	0.336735	0.458362	0.354742	0.619949	0.130802	0.178788	0.139444	0.111295	0.111055	0.102221	0.0921649	0.268047	0.0530303	0.0749724	0.148957	0.146753	0.151696	0.0983333	0.382576	0.124459	0.451984	0.10269	0.149678	0.0255775
2	170219456	170220233	Zfp217	0	0	0	0	0	0	0	0	777	0.184107	0.32678	0.311519	0.450276	0.328814	0.195817	0.281494	0.220664	0.300161	0.0870582	0.0623167	0.0795525	0.0407191	0.0149068	0.00989067	0.00927591	0.00869565	0	0.0267917	0.0124224	0.0269151	0.0270455	0.0736574	0.0197378	0.0376121	0.288848	0.0822084	0.0763091	0.0126857
2	172751148	172751913	Bmp7	0	0	0	0	0	0	0	0	765	0.774286	0.802471	0.83102	0.825784	0.786413	0.821667	0.306502	0.250213	0.880849	0.448503	0.306964	0.262272	0.803247	0.779116	0.75138	0.768916	0.135654	0.228016	0.374277	0.828557	0.787003	0.669474	0.768308	0.78303	0.646098	0.697689	0.240074	0.339246	0.0972222
2	172934611	172935502	Bmp7	0	0	1	1	0	0	0	0	891	0.604559	0.631819	0.494637	0.585691	0.649877	0.37878	0.534569	0.483183	0.616068	0.322895	0.241684	0.264177	0.116492	0.14256	0.115414	0.104605	0.0643886	0.050085	0.0694509	0.197392	0.141073	0.171915	0.2154	0.194344	0.151162	0.553242	0.0882287	0.276252	0.0419304
2	172937323	172938574	Bmp7	0	1	0	1	0	1	0	0	1251	0.629444	0.599779	0.429304	0.583847	0.537414	0.509537	0.393994	0.412723	0.579609	0.284742	0.258426	0.231107	0.109136	0.210169	0.146832	0.107037	0.041351	0.119271	0.099615	0.113273	0.211673	0.242485	0.179757	0.272348	0.22466	0.519517	0.0880303	0.258091	0.0268191
2	173032181	173034032	Rbm38	0	0	0	1	0	1	0	0	1851	0.742768	0.733891	0.734826	0.730451	0.680487	0.745967	0.717043	0.664968	0.719822	0.456013	0.396639	0.376939	0.427249	0.402109	0.455467	0.413226	0.246481	0.182222	0.213103	0.620437	0.657011	0.59414	0.631851	0.63351	0.507207	0.718914	0.0280681	0.409863	0.0411624
2	173514853	173515801	1700021F07Rik	0	0	0	0	1	0	0	0	948	0.877865	0.847428	0.744424	0.867517	0.841613	0.849655	0.522586	0.500266	0.829463	0.545488	0.391584	0.222482	0.764064	0.787238	0.705057	0.71856	0.197423	0.185823	0.470621	0.653327	0.613849	0.661199	0.814267	0.722837	0.743084	0.764535	0.148536	0.386518	0.161563
2	173516507	173516841	1700021F07Rik	0	0	0	0	1	0	0	0	334	0.955462	0.908846	0.89123	0.881769	0.851708	0.930344	0.69071	0.722804	0.767808	0.591166	0.510817	0.492305	0.911453	0.798608	0.883336	0.850112	0.323576	0.486835	0.732236	0.836975	0.821499	0.865523	0.855182	0.879248	0.789506	0.84452	0.0947298	0.531429	0.0525552
2	173771632	173772166	Vapb	0	0	0	1	1	0	0	0	534	0.919239	0.925848	0.863124	0.797222	0.864531	0.9325	0.903267	0.871256	0.932993	0.484053	0.553069	0.608894	0.48623	0.613117	0.510311	0.432532	0.257576	0.468398	0.330852	0.680087	0.598213	0.696753	0.612629	0.823691	0.740909	0.889998	0.0451397	0.548672	0.0625366
2	173789941	173790685	Vapb	0	0	0	0	0	0	0	0	744	0.577538	0.626784	0.648577	0.566142	0.689125	0.461327	0.696238	0.722461	0.683822	0.269939	0.223603	0.205331	0.0829524	0.253757	0.0773407	0.0746471	0.0241288	0.0160256	0.0242476	0.230584	0.372421	0.244899	0.247397	0.19623	0.177796	0.630224	0.0828889	0.232958	0.0333044
2	174075142	174075765	Stx16	0	1	0	0	0	1	0	0	623	0.31881	0.24013	0.410525	0.313571	0.344861	0.247817	0.32155	0.315047	0.314939	0.0682332	0.0745976	0.122253	0.0579167	0.0405539	0.0400262	0.0594825	0.0225	0.015	0.0499044	0.140476	0.109686	0.0704563	0.152551	0.0744221	0.130198	0.314139	0.0502351	0.0883613	0.0295232
2	174644440	174644742	Zfp831	0	0	0	1	0	0	0	0	302	0.920953	0.869571	0.823761	0.977778	0.958586	0.821292	0.8828	0.857174	0.889899	0.428622	0.626326	0.60682	0.799308	0.736521	0.695207	0.645398	0.170811	0.189683	0.347266	0.666138	0.622717	0.787081	0.83974	0.771208	0.827778	0.88909	0.054789	0.553923	0.108951
2	174672352	174673640	Zfp831	0	0	0	1	0	0	0	1	1288	0.401536	0.545596	0.350849	0.512244	0.452194	0.35041	0.521724	0.49804	0.494096	0.181057	0.200939	0.192327	0.110074	0.12425	0.100366	0.085876	0.0146853	0.0357804	0.0623728	0.196196	0.274963	0.196416	0.216512	0.25239	0.153937	0.458521	0.074043	0.191441	0.00997059
2	178413571	178413688	Ppp1r3d	1	0	0	1	0	1	0	0	117	0.581246	0.628222	0.648955	0.69775	0.591475	0.526469	0.696072	0.696081	0.705519	0.363988	0.324951	0.291311	0.30855	0.442849	0.305645	0.307107	0.364853	0.0911255	0.359619	0.285238	0.50671	0.417364	0.529088	0.374482	0.349784	0.64131	0.0640472	0.32675	0.0363721
2	180472273	180472882	Slco4a1	0	0	0	1	0	0	0	1	609	0.702432	0.724583	0.726375	0.694702	0.654027	0.683671	0.662178	0.657354	0.676154	0.119327	0.174254	0.116933	0.19447	0.18786	0.215922	0.185266	0.00833333	0.07671	0.0730969	0.305496	0.230766	0.261418	0.206414	0.352324	0.25134	0.686831	0.0273198	0.136838	0.0324251
2	180659324	180659509	Dido1	0	0	0	1	0	0	0	1	185	0.496598	0.491498	0.411853	0.575476	0.341667	0.481071	0.435021	0.503234	0.547597	0.154099	0.108377	0.152778	0.472619	0.524644	0.503989	0.480694	0.216667	0.0166667	0.257828	0.35381	0.393333	0.245	0.114643	0.253715	0.289524	0.476002	0.0709693	0.138418	0.0260248
2	181235863	181236201	Helz2	0	0	0	1	0	0	0	1	338	0.930998	0.889212	0.845519	0.959758	0.846481	0.857148	0.893278	0.891428	0.886981	0.556017	0.487523	0.562328	0.639968	0.569886	0.620339	0.647435	0.430418	0.335774	0.298737	0.664286	0.782407	0.767328	0.848501	0.77512	0.828571	0.888978	0.0379339	0.53529	0.041487
3	9345911	9346613	Zbtb10	0	0	0	0	0	0	0	0	702	0.0787046	0.179914	0.157014	0.0817244	0.0714064	0.10356	0.321825	0.198418	0.199862	0.469389	0.399682	0.303752	0.0406724	0.0267126	0.0096684	0.00277778	0.0127033	0.0359553	0.0408521	0.0605681	0.0600465	0.0386806	0.0534162	0.0484852	0.066416	0.154714	0.0815297	0.390941	0.0831639
3	27283520	27283809	Nceh1	0	0	0	1	0	0	0	0	289	0.230829	0.313348	0.220408	0.597418	0.344174	0.184779	0.677088	0.594026	0.315205	0.122106	0.101409	0.152153	0.0379085	0.0198413	0.0520833	0.0105965	0.0444805	0	0.0142857	0.122619	0.0644758	0.0908189	0.0555004	0.0590729	0.210714	0.386364	0.185988	0.125223	0.0255152
3	28577340	28577652	Tnik	0	0	0	1	0	0	0	1	312	0.905276	0.898123	0.881672	0.918367	0.957709	0.939372	0.905165	0.856149	0.890991	0.540804	0.657817	0.441227	0.496136	0.62684	0.474788	0.361077	0.288642	0.176587	0.231593	0.37962	0.784524	0.572279	0.525108	0.609188	0.730769	0.905869	0.0302196	0.546616	0.108412
3	30246822	30247482	Mecom	0	0	0	1	0	0	0	1	660	0.731885	0.697625	0.648091	0.820984	0.770289	0.572213	0.722189	0.819066	0.779073	0.3733	0.438658	0.397218	0.117915	0.342553	0.243318	0.123376	0.0844246	0.0583333	0.0697802	0.334201	0.393515	0.489509	0.332749	0.39106	0.252763	0.729046	0.0813575	0.403059	0.033068
3	36449261	36449767	Anxa5	0	0	0	1	0	0	0	0	506	0.482661	0.485292	0.548251	0.399267	0.547541	0.41279	0.506816	0.454547	0.402612	0.122501	0.118129	0.10266	0.076722	0.0780276	0.1101	0.0255227	0.0103022	0.0221565	0.047365	0.0838828	0.171825	0.164225	0.171779	0.233822	0.190548	0.471086	0.0580202	0.11443	0.0104252
3	36835708	36836260	4932438A13Rik	0	0	0	0	0	0	0	1	552	0.551173	0.525531	0.519754	0.498651	0.463384	0.525878	0.637598	0.535506	0.526901	0.228423	0.180126	0.200234	0.27752	0.256752	0.221814	0.12539	0.0395238	0.106429	0.0779125	0.218889	0.291524	0.24828	0.272328	0.260929	0.151912	0.531597	0.046911	0.202928	0.0242608
3	37063536	37063988	Adad1	1	1	0	1	0	1	1	0	452	0.724004	0.725813	0.71269	0.854296	0.760575	0.844565	0.800421	0.767736	0.868038	0.533138	0.513806	0.543875	0.663184	0.606282	0.521817	0.58291	0.36075	0.340942	0.461085	0.513829	0.693823	0.554546	0.465016	0.420858	0.681625	0.784238	0.060026	0.530273	0.0152377
3	52046032	52046589	Maml3	0	0	0	1	0	0	0	0	557	0.294138	0.421103	0.583586	0.414921	0.364075	0.296639	0.490526	0.46189	0.291543	0.193911	0.171022	0.175231	0.0348979	0.0719499	0.049439	0.0179398	0.00925926	0.019709	0.0411175	0.207606	0.123631	0.0537037	0.0886307	0.113448	0.069765	0.402047	0.100811	0.180055	0.0121826
3	54810973	54811385	Rfxap	1	0	0	0	0	1	0	0	412	0.728448	0.764718	0.65183	0.788161	0.733176	0.740111	0.637947	0.657813	0.795927	0.419799	0.623913	0.402529	0.708234	0.847621	0.816548	0.662114	0.313107	0.452381	0.44406	0.63604	0.674911	0.657703	0.726545	0.627523	0.644202	0.722015	0.059446	0.48208	0.123134
3	68572125	68572657	Iqschfp,Schip1	1	2	0	2	0	1	1	0	532	0.331013	0.41163	0.267078	0.446841	0.383569	0.344429	0.474732	0.411665	0.371782	0.1498	0.123912	0.14783	0.0838704	0.11408	0.0614041	0.0589417	0.124571	0.101066	0.0692713	0.111339	0.167883	0.086663	0.0943232	0.11255	0.072345	0.382527	0.0631312	0.140514	0.0144112
3	79180923	79181978	Rapgef2	0	0	0	1	0	1	0	0	1055	0.537512	0.575249	0.437105	0.50051	0.552546	0.480211	0.56764	0.56611	0.607528	0.297903	0.290789	0.264117	0.209218	0.229492	0.260424	0.142241	0.108404	0.104882	0.0822198	0.317451	0.318946	0.192067	0.35665	0.294226	0.28718	0.536046	0.0536104	0.28427	0.0178112
3	84446003	84446438	Fhdc1	0	0	0	1	0	0	0	1	435	0.956482	0.902004	0.903373	0.949969	0.90865	0.901282	0.8962	0.876812	0.916195	0.634906	0.631509	0.759745	0.474041	0.633522	0.524707	0.544742	0.331406	0.251587	0.211176	0.621551	0.615672	0.652778	0.628685	0.657123	0.697222	0.912329	0.0255568	0.675387	0.0730763
3	87745279	87745654	Lrrc71	0	0	0	1	0	0	0	0	375	0.581011	0.568979	0.590845	0.71627	0.479252	0.598554	0.527142	0.657283	0.682256	0.167798	0.169672	0.255547	0.300638	0.213369	0.19943	0.155953	0.148186	0.194728	0.189286	0.207143	0.529491	0.344983	0.374235	0.142149	0.241499	0.600177	0.0748859	0.197672	0.0501296
3	87778312	87779243	Ntrk1,Pear1	0	0	0	2	0	0	0	1	931	0.563288	0.575081	0.686574	0.53671	0.498783	0.643908	0.627213	0.675648	0.627048	0.329157	0.494523	0.309268	0.577248	0.581711	0.501078	0.530868	0.261782	0.298497	0.251459	0.319821	0.393138	0.547067	0.408849	0.464823	0.401906	0.603806	0.0639399	0.377649	0.101703
3	87810101	87811022	Insrr,Pear1	0	1	0	2	0	0	0	0	921	0.483098	0.413122	0.481664	0.457006	0.425285	0.375465	0.387487	0.358073	0.428446	0.205578	0.232422	0.204321	0.299051	0.36924	0.382335	0.34611	0.146147	0.202314	0.220963	0.243793	0.297314	0.296891	0.377442	0.344418	0.320545	0.423294	0.0448296	0.214107	0.0158735
3	88364422	88364884	Paqr6	0	1	0	1	0	1	2	0	462	0.672458	0.65408	0.457976	0.665625	0.697336	0.730615	0.745295	0.63782	0.657789	0.135594	0.125134	0.134474	0.105831	0.194938	0.127631	0.146863	0.0794486	0.0265152	0.055754	0.23333	0.194444	0.273095	0.353966	0.143122	0.156277	0.657666	0.0830203	0.131734	0.00574298
3	88365708	88366214	Paqr6	1	2	0	1	0	0	0	1	506	0.487884	0.555447	0.675277	0.409717	0.512538	0.31286	0.551112	0.454518	0.545028	0.219813	0.208044	0.214899	0.171809	0.283381	0.249281	0.165719	0.0950483	0.0901464	0.152196	0.140035	0.209759	0.219606	0.234382	0.222167	0.234286	0.500487	0.102457	0.214252	0.00591124
3	88449558	88450099	Sema4a	0	0	0	1	0	1	0	0	541	0.792972	0.76812	0.891581	0.84926	0.778051	0.720238	0.85667	0.821555	0.900899	0.477794	0.439713	0.396141	0.132943	0.125191	0.118961	0.120894	0.0517496	0.0391414	0.0530844	0.411395	0.451028	0.353571	0.567867	0.412879	0.513958	0.819927	0.060214	0.437883	0.0408572
3	88482217	88482672	Lmna	0	1	1	1	0	0	0	0	455	0.85689	0.802302	0.774868	0.759414	0.871235	0.765825	0.842376	0.827722	0.884033	0.517759	0.543384	0.454949	0.561503	0.557515	0.514209	0.503476	0.342857	0.330872	0.373028	0.517813	0.596561	0.618519	0.642823	0.671745	0.679674	0.820518	0.0469038	0.505364	0.0455018
3	88484561	88485326	Lmna	1	2	0	1	0	0	0	1	765	0.420552	0.452639	0.490774	0.412632	0.5539	0.37141	0.447024	0.556799	0.389959	0.147947	0.178509	0.101169	0.123452	0.232895	0.156403	0.245044	0.0711231	0.0784028	0.114553	0.160173	0.242797	0.167806	0.159994	0.180176	0.17269	0.455077	0.066795	0.142542	0.0389522
3	88536173	88537018	Mex3a	1	1	0	1	0	1	0	0	845	0.680139	0.720484	0.663256	0.778383	0.778157	0.604242	0.69606	0.688169	0.683009	0.0955134	0.119223	0.0924636	0.104871	0.159023	0.117342	0.135866	0.046538	0.0510249	0.0593134	0.131862	0.131873	0.193869	0.212037	0.192143	0.143709	0.6991	0.0547984	0.1024	0.0146486
3	88628518	88630039	Arhgef2	0	0	0	1	0	0	3	0	1521	0.735547	0.747749	0.718684	0.752425	0.760915	0.722054	0.772434	0.726365	0.752866	0.511167	0.519471	0.519471	0.525638	0.616509	0.604726	0.581891	0.34237	0.384002	0.40939	0.712116	0.707883	0.661606	0.645789	0.641342	0.524784	0.743227	0.0185669	0.516703	0.00479473
3	89149959	89150160	Hcn3	0	0	0	1	0	0	0	0	201	0.620683	0.649558	0.664296	0.580467	0.524242	0.698569	0.614549	0.525912	0.534935	0.214217	0.253188	0.220034	0.337484	0.458148	0.320557	0.366483	0.153704	0.138889	0.273948	0.199218	0.199339	0.398413	0.452637	0.314634	0.299339	0.601468	0.0640009	0.229146	0.0210231
3	89268513	89268797	Slc50a1	0	1	1	1	0	0	0	0	284	0.826285	0.875246	0.773969	0.877447	0.88588	0.818482	0.868621	0.86046	0.905652	0.513251	0.466021	0.376811	0.286325	0.449338	0.364448	0.341206	0.0713523	0.0472222	0.160477	0.612864	0.657096	0.61403	0.760732	0.730318	0.60377	0.854672	0.0408833	0.452028	0.0692879
3	89421711	89422262	Shc1	0	0	1	1	0	1	0	0	551	0.520379	0.378898	0.422897	0.533333	0.577992	0.384211	0.575931	0.473786	0.557353	0.154809	0.123917	0.123775	0.0913094	0.0632835	0.101659	0.0634989	0.00833333	0.0267857	0.0221001	0.265119	0.236905	0.19787	0.195979	0.250476	0.195175	0.491642	0.07964	0.134167	0.0178766
3	89799622	89799894	Ube2q1	0	0	0	0	0	0	0	0	272	0.926353	0.849222	0.770779	0.975	0.822065	0.884091	0.878516	0.86093	0.880303	0.50446	0.514422	0.451114	0.362686	0.450874	0.363024	0.416558	0.0333333	0.100108	0.0761019	0.288303	0.559895	0.5	0.600758	0.419156	0.531217	0.871918	0.0583109	0.489999	0.0340413
3	90243077	90243672	Creb3l4	0	0	0	1	0	1	2	0	595	0.701957	0.691443	0.729346	0.798783	0.692927	0.646667	0.770441	0.766887	0.820972	0.324146	0.329973	0.369258	0.143842	0.208539	0.0995875	0.0815984	0.036039	0.0738456	0.0567379	0.277222	0.413439	0.3003	0.320813	0.3057	0.339605	0.735491	0.0573629	0.341126	0.024537
3	90464389	90464819	Npr1	1	1	0	1	0	1	0	0	430	0.381541	0.476891	0.250513	0.455664	0.366969	0.395274	0.410284	0.471431	0.427825	0.161099	0.118752	0.161969	0.0769052	0.125371	0.149737	0.110794	0.046627	0.0482943	0.0941775	0.318981	0.244589	0.164417	0.218813	0.204939	0.162791	0.404044	0.0695039	0.147274	0.024704
3	94483927	94484339	Celf3	0	0	0	1	0	1	0	0	412	0.532923	0.631102	0.57381	0.644758	0.610217	0.68642	0.569684	0.552837	0.652694	0.298613	0.305827	0.328047	0.443963	0.400599	0.352388	0.322989	0.317953	0.227591	0.276445	0.291228	0.528571	0.289052	0.316667	0.36847	0.433521	0.606049	0.0516228	0.310829	0.0153412
3	95024524	95025072	Psmd4	0	0	0	0	0	0	0	0	548	0.814476	0.819443	0.859301	0.86713	0.81069	0.711838	0.890477	0.863751	0.827588	0.406902	0.502412	0.394318	0.425236	0.495473	0.403501	0.279887	0.130861	0.308616	0.268991	0.508998	0.462146	0.516327	0.532844	0.445527	0.376389	0.82941	0.0521107	0.434544	0.059111
3	95121239	95121855	Vps72	0	0	0	1	1	0	0	0	616	0.813449	0.839204	0.742354	0.85849	0.885088	0.850159	0.869906	0.867926	0.84815	0.321492	0.429935	0.356109	0.396864	0.444209	0.472053	0.389734	0.147866	0.181494	0.156032	0.755902	0.636114	0.698995	0.659365	0.709013	0.623721	0.841636	0.0424776	0.369179	0.0553902
3	95140126	95140564	Tnfaip8l2	1	2	0	1	0	1	0	1	438	0.739981	0.773253	0.798898	0.795942	0.759351	0.798395	0.811933	0.801152	0.747742	0.432925	0.456192	0.499744	0.637227	0.723552	0.603863	0.545963	0.085238	0.347625	0.352349	0.466872	0.656118	0.675118	0.625462	0.648076	0.600946	0.780739	0.0262819	0.462953	0.0339187
3	95172449	95173307	Sema6c	1	0	0	1	0	0	0	0	858	0.64235	0.521786	0.513007	0.573259	0.469317	0.464453	0.520132	0.465131	0.46526	0.134602	0.129985	0.134309	0.220061	0.271089	0.257975	0.265855	0.133692	0.170068	0.127643	0.163349	0.197345	0.229472	0.157629	0.276697	0.240865	0.514966	0.0605097	0.132965	0.00258537
3	95240580	95241425	Bnipl,Gm128	0	0	0	2	0	1	0	0	845	0.693407	0.747581	0.747769	0.788934	0.838351	0.679662	0.793963	0.785448	0.673737	0.415674	0.412248	0.370572	0.496164	0.532735	0.491896	0.427206	0.259272	0.135045	0.232871	0.414683	0.428069	0.48409	0.459756	0.578175	0.39375	0.749872	0.0575414	0.399498	0.0251088
3	95702069	95702749	Adamtsl4	0	0	0	0	0	0	0	1	680	0.197962	0.456763	0.339556	0.439989	0.350883	0.290747	0.439176	0.390086	0.303489	0.0836486	0.111095	0.0755608	0.0481917	0.0640601	0.0491695	0.0358879	0.0394481	0	0.0430556	0.15006	0.197967	0.0746753	0.0708383	0.12518	0.0333333	0.356517	0.0848328	0.0901015	0.0186252
3	96719123	96719472	Polr3c	0	0	0	1	0	0	0	1	349	0.84617	0.766831	0.760114	0.762831	0.8488	0.771978	0.773312	0.795769	0.817588	0.261062	0.151543	0.217623	0.368313	0.454883	0.381561	0.335544	0.0833333	0.0648148	0.148562	0.243607	0.317737	0.174747	0.409383	0.480948	0.354209	0.79371	0.0354513	0.210076	0.0551482
3	97311745	97312394	Bcl9	0	0	0	0	0	0	0	0	649	0.649919	0.757988	0.521463	0.782326	0.630414	0.733005	0.727629	0.766258	0.606817	0.394404	0.442709	0.343765	0.261601	0.296394	0.183	0.217134	0.125806	0.128512	0.126588	0.356752	0.271152	0.298266	0.314398	0.301202	0.239464	0.686202	0.0884439	0.393626	0.0494769
3	100768335	100768603	Vtcn1	0	0	0	0	0	0	0	1	268	0.817027	0.853919	0.874976	0.892857	0.847398	0.783277	0.875114	0.824648	0.762214	0.509184	0.618578	0.602574	0.585291	0.555327	0.550591	0.425963	0.33883	0.348299	0.297593	0.57517	0.57921	0.45	0.678277	0.597704	0.516126	0.836826	0.0439313	0.576779	0.0590834
3	102734399	102734507	Tspan2	0	1	0	0	0	1	0	0	108	0.46229	0.375034	0.305556	0.516534	0.328356	0.302941	0.434942	0.442707	0.438431	0.0904747	0.068971	0.0680556	0	0.0452251	0.0168895	0.0167464	0.0138889	0.0277778	0	0.133903	0.0777778	0.155556	0.0444444	0.173104	0.094709	0.400755	0.0758891	0.0758337	0.0126877
3	104762352	104762651	Fam19a3	0	0	1	0	0	0	0	1	299	0.844414	0.856848	0.68874	0.87877	0.77597	0.487179	0.794259	0.657901	0.898237	0.473944	0.392317	0.533681	0.29711	0.378605	0.183153	0.307147	0.0123274	0.0458333	0.164579	0.479241	0.39952	0.43373	0.595908	0.369048	0.425	0.764702	0.132704	0.466647	0.0709637
3	104793932	104794582	Rhoc	0	0	0	1	0	0	0	0	650	0.681686	0.698579	0.50199	0.779108	0.593287	0.750679	0.719146	0.737665	0.674481	0.220022	0.222963	0.180705	0.224748	0.188493	0.188179	0.170132	0.0311688	0.0333333	0.0434524	0.484722	0.451852	0.4	0.388131	0.360065	0.366865	0.681847	0.0860451	0.207897	0.0235944
3	104796634	104797067	Mov10	0	0	0	1	0	0	0	0	433	0.836148	0.890201	0.833256	0.867758	0.806431	0.938889	0.90187	0.878392	0.908003	0.590405	0.553616	0.496613	0.496108	0.558264	0.627877	0.552846	0.2991	0.413889	0.295319	0.851687	0.824374	0.734127	0.77953	0.687464	0.591468	0.873439	0.0420116	0.546878	0.0472577
3	108197056	108197502	Cyb561d1	0	0	1	1	0	0	0	1	446	0.639814	0.753559	0.706845	0.633482	0.703819	0.62834	0.72596	0.707114	0.756512	0.182744	0.196822	0.17043	0.0499563	0.0732775	0.0944866	0.0374031	0.0555556	0.0333333	0.0553571	0.382784	0.287996	0.175926	0.266734	0.304663	0.165923	0.695049	0.0497618	0.183332	0.013206
3	108397042	108397215	Celsr2	0	0	0	1	0	0	0	0	173	0.660176	0.640063	0.577922	0.71633	0.595443	0.563512	0.634217	0.503162	0.493438	0.309501	0.325053	0.225727	0.477922	0.44453	0.383587	0.405396	0.2	0.226567	0.248619	0.165344	0.28545	0.553868	0.682099	0.456619	0.355428	0.598252	0.0728652	0.28676	0.0534255
3	108458655	108459353	5330417C22Rik	0	0	0	1	0	0	0	1	698	0.33222	0.350263	0.479138	0.444684	0.385933	0.304013	0.351677	0.362871	0.499242	0.0456469	0.174513	0.0752548	0.168091	0.214204	0.18266	0.178626	0.0635251	0.0875086	0.123715	0.10521	0.137374	0.169192	0.153946	0.114777	0.0224359	0.390004	0.0683761	0.0984716	0.0674974
3	108939718	108940553	Gm9857,Henmt1	1	2	0	2	0	1	5	0	835	0.707559	0.66896	0.680492	0.527348	0.621405	0.754466	0.617391	0.613421	0.7102	0.387994	0.460614	0.363886	0.412669	0.604109	0.582571	0.492144	0.368821	0.414696	0.431857	0.61202	0.585116	0.749679	0.587887	0.5387	0.644242	0.655693	0.0681086	0.404165	0.0503505
3	116391445	116391759	Cdc14a	0	0	0	1	0	0	0	0	314	0.801787	0.817646	0.631261	0.927778	0.780778	0.880191	0.854821	0.858173	0.881176	0.31931	0.326642	0.369697	0.275434	0.322718	0.330777	0.317135	0.108297	0.0833895	0.13367	0.67037	0.611993	0.700529	0.483482	0.569841	0.254762	0.825957	0.0857539	0.338549	0.0272225
3	116536540	116537449	Dbt	0	0	0	1	0	0	0	0	909	0.714435	0.675842	0.733338	0.721585	0.741563	0.683438	0.679382	0.56372	0.609902	0.333905	0.358187	0.338079	0.0647805	0.123013	0.0631821	0.102342	0.0567901	0.0259921	0.0633319	0.276635	0.25624	0.244949	0.360788	0.340884	0.230109	0.680356	0.0591748	0.34339	0.0129834
3	122107134	122107804	Abca4	0	0	0	1	0	0	0	0	670	0.44749	0.513196	0.452544	0.671624	0.399107	0.432957	0.577795	0.640277	0.593742	0.159916	0.200874	0.102542	0.0807891	0.0950882	0.0611807	0.093147	0.0223285	0.0311404	0.0315693	0.143563	0.120881	0.120932	0.122306	0.142236	0.147849	0.525415	0.0987526	0.154444	0.0493942
3	127695388	127696001	Alpk1	1	2	0	1	0	0	0	0	613	0.685246	0.744103	0.636677	0.676101	0.47449	0.61276	0.668168	0.68491	0.774571	0.266503	0.257496	0.241379	0.205169	0.269139	0.219683	0.148845	0.0815512	0.0637995	0.071232	0.145921	0.272941	0.323026	0.273651	0.323985	0.245935	0.661892	0.0858347	0.255126	0.0127288
3	135522206	135522736	Manba	0	0	0	1	0	1	0	0	530	0.677862	0.75073	0.647046	0.747387	0.688622	0.81875	0.816943	0.752653	0.804816	0.219288	0.377251	0.269024	0.200886	0.200441	0.293081	0.147898	0.0703704	0.0505051	0.0830084	0.243519	0.188492	0.581481	0.39395	0.466821	0.222222	0.744979	0.0628201	0.288521	0.0807664
3	137150413	137150922	Emcn	0	0	0	0	0	0	0	1	509	0.337742	0.479335	0.365516	0.476322	0.445821	0.312818	0.473167	0.477882	0.446713	0.139959	0.163822	0.0952843	0.071544	0.0570818	0.0884944	0.0665262	0.0136905	0.05	0.01443	0.143628	0.24881	0.107993	0.203983	0.140555	0.131567	0.423924	0.0664589	0.133022	0.0347914
3	138464392	138464994	Metap1	0	0	0	1	0	0	0	0	602	0.392847	0.538245	0.487071	0.426362	0.388019	0.201423	0.505855	0.561538	0.344639	0.186386	0.130651	0.141659	0.260362	0.293986	0.333588	0.263729	0.0917582	0.209533	0.114445	0.544271	0.288758	0.274771	0.236217	0.316146	0.294056	0.427333	0.112169	0.152899	0.0295184
3	138644051	138644352	Eif4e	0	0	0	0	0	1	0	0	301	0.627757	0.806946	0.543577	0.754672	0.655734	0.744501	0.731021	0.742431	0.719228	0.382682	0.291452	0.416806	0.14221	0.220965	0.119336	0.0921861	0.0454998	0.0744898	0.0977744	0.158815	0.245299	0.173327	0.177551	0.229379	0.143939	0.702874	0.0799308	0.363647	0.0648085
3	142688157	142689469	Kyat3	0	0	0	0	0	0	0	1	1312	0.678414	0.668853	0.576034	0.660717	0.630779	0.675217	0.694293	0.668949	0.719555	0.420221	0.425385	0.282695	0.481383	0.448877	0.518869	0.406623	0.260463	0.260799	0.429407	0.304517	0.41653	0.508626	0.511752	0.543123	0.430772	0.663646	0.0406771	0.3761	0.0809326
3	144738285	144738760	Clca3a1	0	0	0	1	0	0	0	0	475	0.881834	0.883018	0.875082	0.880619	0.869905	0.877744	0.856896	0.850034	0.879357	0.638082	0.675464	0.608654	0.842278	0.818903	0.855885	0.767813	0.53951	0.541152	0.725082	0.772149	0.751094	0.833531	0.84256	0.835184	0.859567	0.872721	0.0117228	0.640733	0.0334839
3	145684602	145685396	Cyr61	0	0	0	0	0	0	0	0	794	0.728566	0.773819	0.736731	0.76587	0.695806	0.802005	0.698126	0.745516	0.817077	0.537573	0.43663	0.437524	0.469017	0.538663	0.473035	0.411233	0.238388	0.303593	0.396293	0.419674	0.419841	0.454172	0.553676	0.47807	0.50614	0.751502	0.0422584	0.470576	0.0580229
3	146117120	146118132	Mcoln3	0	0	0	1	0	1	1	0	1012	0.355379	0.352081	0.305106	0.446547	0.405913	0.305577	0.462343	0.408504	0.438162	0.195957	0.138847	0.191116	0.202098	0.192601	0.176929	0.181852	0.0872496	0.108356	0.141256	0.152805	0.173975	0.225865	0.19397	0.193373	0.127113	0.386623	0.0593868	0.175307	0.0316676
3	149069953	149070468	Adgrl2	0	0	0	0	0	0	0	0	515	0.683103	0.781597	0.588552	0.682231	0.705583	0.724206	0.734564	0.71778	0.73942	0.350755	0.35275	0.307056	0.447372	0.388073	0.251827	0.307883	0.158798	0.15216	0.228936	0.408048	0.385802	0.47694	0.586448	0.325634	0.265079	0.706337	0.0536194	0.336854	0.0258244
3	151294688	151295406	Adgrl4	0	0	0	0	0	0	0	0	718	0.553248	0.369344	0.416412	0.48209	0.471618	0.325092	0.502035	0.564232	0.464209	0.228469	0.21825	0.168893	0.177838	0.159099	0.145101	0.113262	0.111417	0.14881	0.102786	0.22391	0.253542	0.178686	0.186912	0.161262	0.222998	0.46092	0.0792763	0.205204	0.0318585
3	152151869	152152193	Gipc2	0	0	0	1	0	1	0	0	324	0.581225	0.642667	0.606496	0.778663	0.764802	0.727481	0.787164	0.578942	0.522926	0.523121	0.367507	0.366431	0.464425	0.484953	0.202327	0.407697	0.136941	0.141714	0.698728	0.209584	0.554029	0.601662	0.286233	0.448184	0.39026	0.665596	0.100147	0.41902	0.0901562
4	15306480	15306713	Tmem64	0	0	0	0	0	0	0	0	233	0.75807	0.788159	0.761023	0.927193	0.802223	0.824074	0.778171	0.813879	0.755269	0.442563	0.607032	0.461595	0.496465	0.713363	0.563245	0.544302	0.617092	0.204762	0.507091	0.582131	0.553836	0.682981	0.594302	0.639407	0.347222	0.800896	0.0534355	0.50373	0.0899669
4	32351520	32351979	Bach2	0	0	0	1	0	0	0	0	459	0.619946	0.755833	0.675098	0.788276	0.768608	0.654831	0.60035	0.666789	0.653066	0.368552	0.283525	0.317248	0.132035	0.194153	0.181978	0.139415	0.0684997	0.136724	0.145928	0.188853	0.267671	0.247687	0.305993	0.298823	0.325544	0.686977	0.0674495	0.323108	0.0428155
4	34049733	34050090	Spaca1	1	1	0	1	0	1	1	0	357	0.818508	0.717996	0.701735	0.415385	0.701437	0.770338	0.680179	0.7369	0.692569	0.414313	0.462322	0.599334	0.384297	0.612509	0.465397	0.473495	0.293636	0.215126	0.344379	0.331183	0.379702	0.44798	0.220516	0.39253	0.477673	0.692783	0.112732	0.491989	0.0960121
4	40220320	40221287	Ddx58	0	0	0	1	0	1	0	0	967	0.878291	0.871238	0.769558	0.929719	0.866364	0.922992	0.927511	0.89867	0.927286	0.638392	0.658323	0.691613	0.718673	0.705009	0.748551	0.757499	0.228532	0.224405	0.296819	0.794974	0.724398	0.693561	0.835602	0.830534	0.702531	0.887959	0.0513019	0.662776	0.0268884
4	40252378	40252960	Topors	0	0	0	0	0	0	0	0	582	0.682253	0.815649	0.626866	0.908016	0.792471	0.768889	0.818237	0.804661	0.794319	0.569363	0.648518	0.403247	0.412098	0.670736	0.58253	0.538401	0.245243	0.352407	0.299791	0.513016	0.565963	0.438016	0.540079	0.54412	0.531485	0.77904	0.0815547	0.540376	0.125178
4	41191702	41192359	Ube2r2	0	0	0	1	0	0	0	0	657	0.550392	0.668233	0.510435	0.549472	0.584754	0.484012	0.657591	0.636441	0.621036	0.201882	0.214842	0.187911	0.18266	0.22029	0.283279	0.196572	0.132955	0.168176	0.117213	0.455802	0.399706	0.291841	0.305028	0.361869	0.285146	0.584707	0.065536	0.201545	0.0134683
4	41658847	41659095	Cntfr	0	0	0	1	0	0	0	0	248	0.522389	0.567514	0.511255	0.733333	0.601515	0.402597	0.543207	0.527266	0.588564	0.18787	0.254223	0.0898268	0.258694	0.31358	0.258767	0.274944	0.0787879	0.0555556	0.185255	0.265007	0.352201	0.1	0.262338	0.171734	0.151515	0.555293	0.0882898	0.177306	0.0827053
4	41662680	41662968	Cntfr	0	0	0	1	0	0	0	0	288	0.765705	0.672126	0.6502	0.530195	0.783196	0.563492	0.639275	0.782078	0.825451	0.271813	0.382787	0.212474	0.375356	0.423551	0.384148	0.405915	0.192272	0.203143	0.32883	0.264815	0.356173	0.387963	0.502681	0.415344	0.400589	0.690191	0.104439	0.289024	0.0864512
4	41712465	41712665	Il11ra1,Rpp25l	0	1	0	2	0	1	0	0	200	0.642913	0.698215	0.585979	0.674691	0.610547	0.584456	0.682241	0.572382	0.605741	0.246005	0.313001	0.198413	0.26686	0.3047	0.266825	0.176994	0.0929533	0.0740741	0.0159544	0.31164	0.45289	0.177249	0.302257	0.368783	0.189974	0.628574	0.0472057	0.252473	0.0575674
4	43582216	43583813	Msmp,Rgp1	0	0	1	2	0	0	0	0	1597	0.493788	0.518567	0.476586	0.625389	0.564834	0.568743	0.601751	0.515932	0.567524	0.268293	0.213853	0.271326	0.140553	0.188969	0.152757	0.164726	0.0718889	0.0805976	0.157417	0.448349	0.458413	0.31167	0.339295	0.354536	0.262076	0.548124	0.0498829	0.251157	0.032342
4	43632115	43632550	Npr2	0	1	0	1	0	1	1	0	435	0.810163	0.845319	0.78354	0.815853	0.827596	0.875362	0.882317	0.868549	0.899029	0.667492	0.519007	0.582207	0.217308	0.408392	0.391344	0.204447	0.1603	0.134694	0.226517	0.439855	0.556634	0.490688	0.547927	0.612405	0.449669	0.845303	0.0386179	0.589569	0.0745158
4	43642972	43643241	Npr2	0	0	0	1	0	0	0	0	269	0.852053	0.794721	0.843849	0.817664	0.732185	0.785062	0.648522	0.790939	0.761616	0.501394	0.454097	0.456656	0.508591	0.564761	0.264742	0.277977	0.13581	0.176142	0.267225	0.249525	0.144697	0.40388	0.437835	0.670409	0.526469	0.780735	0.0622041	0.470715	0.0265989
4	45308129	45308355	Trmt10b	0	0	0	1	0	0	0	1	226	0.544666	0.648495	0.528086	0.725439	0.573435	0.55145	0.726848	0.639141	0.574415	0.137627	0.242796	0.193953	0.237087	0.328493	0.453933	0.290754	0.121296	0.211772	0.191026	0.406481	0.314144	0.213244	0.285618	0.283532	0.162549	0.612442	0.0760482	0.191459	0.0526291
4	45590974	45592158	Shb	0	0	0	0	0	0	0	1	1184	0.755649	0.808551	0.682377	0.857151	0.811868	0.813056	0.831235	0.861519	0.846201	0.341464	0.367889	0.416855	0.156191	0.205147	0.155647	0.142143	0.0372475	0.0652056	0.057197	0.357522	0.277399	0.380328	0.390459	0.515108	0.345182	0.807512	0.0568327	0.375403	0.0382526
4	45653815	45654331	Shb	0	0	0	0	0	0	0	0	516	0.430591	0.462285	0.400685	0.445116	0.454753	0.546072	0.544759	0.562606	0.51216	0.140053	0.118092	0.14807	0.103867	0.0748452	0.0993476	0.0819541	0.0263736	0.0282051	0.0223776	0.173507	0.127176	0.25409	0.146432	0.271917	0.0849817	0.484336	0.058254	0.135405	0.01552
4	45869091	45869699	Stra6l	0	0	0	1	0	0	0	1	608	0.647337	0.584287	0.662795	0.666053	0.603086	0.549784	0.697256	0.663215	0.580717	0.275283	0.307651	0.261986	0.285212	0.285954	0.301737	0.201952	0.147553	0.0952381	0.188321	0.145779	0.17785	0.382792	0.313819	0.188285	0.234476	0.628281	0.0499419	0.28164	0.0234867
4	46495428	46495862	Nans,Trim14	0	0	0	2	0	0	0	0	434	0.802917	0.8793	0.806693	0.870833	0.787455	0.897024	0.878442	0.879743	0.873677	0.647721	0.59191	0.522382	0.528653	0.635235	0.666186	0.63637	0.445376	0.517424	0.461118	0.818879	0.829876	0.767381	0.747156	0.716383	0.640837	0.852898	0.0413621	0.587338	0.0627945
4	46523598	46524295	Trim14	0	0	0	1	0	0	0	0	697	0.772424	0.821596	0.74808	0.847985	0.701064	0.841199	0.891282	0.842637	0.815211	0.662618	0.614155	0.493759	0.625756	0.615999	0.530234	0.673564	0.262336	0.283211	0.473754	0.821429	0.74044	0.721744	0.647087	0.552103	0.580504	0.809053	0.0584752	0.590177	0.0869458
4	46620232	46620741	Tbc1d2	1	1	0	1	0	0	0	1	509	0.752723	0.743382	0.688095	0.718317	0.863972	0.634028	0.817386	0.802346	0.763056	0.133818	0.19492	0.0993863	0.0894934	0.136193	0.113564	0.0915613	0.004	0.0366364	0.074638	0.215397	0.176889	0.177385	0.412222	0.451566	0.222495	0.7537	0.0695113	0.142708	0.0483832
4	46663976	46664729	Gabbr2	1	1	0	1	0	0	0	0	753	0.398698	0.525939	0.478727	0.502483	0.45494	0.350391	0.587706	0.527936	0.488053	0.182347	0.153135	0.155028	0.0267533	0.0162081	0.0189226	0.025837	0.0256364	0	0.00307692	0.0750331	0.127178	0.138774	0.117017	0.202365	0.125482	0.47943	0.0712516	0.163503	0.0163463
4	46774557	46774931	Gabbr2	0	0	0	1	0	0	0	0	374	0.491113	0.765771	0.693471	0.742734	0.782698	0.782738	0.737961	0.759124	0.626667	0.37613	0.429219	0.356604	0.360808	0.356091	0.319309	0.223874	0.173016	0.252381	0.139856	0.38	0.384868	0.364286	0.500048	0.286928	0.250482	0.709142	0.095574	0.387318	0.0375782
4	53878329	53879063	Tmem38b	0	0	0	0	0	0	0	0	734	0.858973	0.878212	0.819893	0.847791	0.803144	0.926857	0.867749	0.876119	0.741797	0.595859	0.69909	0.600128	0.708939	0.736747	0.716037	0.678309	0.265238	0.29281	0.494141	0.554365	0.702639	0.567144	0.655668	0.696744	0.645276	0.846726	0.0530316	0.631692	0.0584072
4	55203630	55204442	Zfp462	0	0	0	0	0	0	0	0	812	0.808891	0.748964	0.761918	0.609989	0.792677	0.773577	0.804448	0.77281	0.877314	0.540285	0.530597	0.588169	0.476826	0.546223	0.449569	0.44617	0.235934	0.162987	0.348991	0.437478	0.515335	0.47295	0.491094	0.601457	0.582267	0.772287	0.0714271	0.553017	0.0308254
4	56830996	56831256	Ctnnal1	0	0	0	1	0	0	0	0	260	0.768436	0.635031	0.742789	0.641711	0.738072	0.681834	0.655607	0.535848	0.612346	0.159686	0.257681	0.356305	0.14246	0.120893	0.259715	0.168762	0.037296	0.164815	0.0371693	0.165629	0.128395	0.262868	0.174678	0.240917	0.420426	0.667964	0.0735489	0.257891	0.0983097
4	56915699	56916340	Tmem245	0	0	0	1	0	0	0	0	641	0.46061	0.571542	0.493021	0.514137	0.502177	0.389534	0.437654	0.511394	0.411328	0.170643	0.197554	0.206362	0.107341	0.101204	0.0559794	0.0537423	0.0680871	0.0544192	0.0803973	0.352347	0.232988	0.314211	0.244664	0.242065	0.291354	0.476822	0.0571955	0.191519	0.0186085
4	57153766	57154090	Epb41l4b	0	0	0	0	0	0	0	0	324	0.75723	0.736736	0.562963	0.710847	0.806225	0.853571	0.780822	0.736838	0.639338	0.332808	0.370866	0.320655	0.212453	0.242092	0.102003	0.168791	0.0499611	0.098545	0.0989418	0.488889	0.40196	0.237037	0.262987	0.457143	0.236111	0.731619	0.0872932	0.341443	0.0261955
4	59384785	59385096	Susd1	0	0	0	1	0	0	0	0	311	0.896058	0.845278	0.806277	0.853375	0.846276	0.893915	0.809564	0.881568	0.800785	0.419121	0.370156	0.497892	0.356541	0.29047	0.353668	0.349626	0.0352333	0.0388889	0.0658613	0.719697	0.679674	0.556143	0.57612	0.695279	0.517196	0.848122	0.0371333	0.429056	0.0644446
4	59914810	59915210	Slc46a2	0	0	0	1	0	1	1	0	400	0.370663	0.330923	0.348882	0.441209	0.287825	0.387798	0.356823	0.33702	0.370274	0.121211	0.0817463	0.139326	0.226461	0.158025	0.151425	0.112752	0.0383559	0.0282051	0.13098	0.122236	0.145506	0.171843	0.158159	0.12983	0.161461	0.359046	0.0422717	0.114094	0.0294421
4	83500543	83501055	Psip1	0	0	0	0	0	1	0	0	512	0.422934	0.465039	0.515152	0.497802	0.487856	0.516528	0.604977	0.491424	0.529391	0.12031	0.0868548	0.0832551	0.110799	0.130152	0.142388	0.102665	0.0314935	0.151227	0.0748325	0.17381	0.290538	0.261158	0.193452	0.197822	0.136476	0.503456	0.0495816	0.0968065	0.0204337
4	83549560	83549829	Ccdc171	0	0	0	1	0	1	0	0	269	0.632796	0.830641	0.680489	0.798878	0.730381	0.80318	0.853361	0.852599	0.878765	0.344292	0.50075	0.436169	0.605959	0.556794	0.510826	0.456093	0.266667	0.385417	0.303515	0.441187	0.4188	0.35138	0.543444	0.645477	0.524209	0.784566	0.0849346	0.42707	0.0786247
4	89123485	89124194	Mtap	0	0	0	0	0	0	0	0	709	0.572365	0.670116	0.557797	0.631159	0.530817	0.490196	0.554576	0.691678	0.62219	0.302231	0.334463	0.340943	0.145905	0.115055	0.0922051	0.120426	0.0423278	0.0667517	0.112523	0.268282	0.199635	0.262479	0.205026	0.284866	0.265028	0.59121	0.0666524	0.325879	0.0207346
4	94829767	94830230	Tek	0	0	0	1	0	0	0	0	463	0.716685	0.933691	0.702646	0.847222	0.786688	0.84246	0.841493	0.842455	0.98	0.392868	0.37596	0.320536	0.228492	0.376264	0.360605	0.425863	0.075	0.233189	0.240769	0.380476	0.56	0.587121	0.628283	0.589246	0.392399	0.832593	0.0900457	0.363121	0.0378366
4	106749659	106750106	Acot11	0	0	0	1	0	0	0	1	447	0.758788	0.785432	0.837208	0.708754	0.72427	0.806337	0.787352	0.684964	0.764719	0.220304	0.32412	0.227713	0.186108	0.267504	0.256763	0.188284	0.0698413	0.0962963	0.130912	0.422917	0.27381	0.5	0.481762	0.55303	0.432407	0.761981	0.0487655	0.257379	0.0579179
4	106855866	106856261	Acot11	0	0	0	0	0	0	0	0	395	0.750089	0.785968	0.737024	0.78013	0.740575	0.753189	0.793148	0.795003	0.758036	0.402498	0.382284	0.460148	0.332417	0.355577	0.289099	0.315672	0.09	0.254577	0.154286	0.305	0.329377	0.271875	0.330702	0.509477	0.394737	0.765907	0.0227576	0.414977	0.0404038
4	107016154	107016632	Ssbp3	0	0	0	1	0	0	0	0	478	0.812529	0.877312	0.730487	0.803335	0.761178	0.809127	0.86101	0.760172	0.930159	0.494089	0.504085	0.461421	0.102682	0.101493	0.0675636	0.0434025	0.0188816	0	0.0498327	0.777381	0.442328	0.314947	0.441274	0.567411	0.5625	0.816145	0.0637097	0.486532	0.0223133
4	107097810	107098345	Cdcp2	0	0	0	1	0	0	0	1	535	0.66722	0.664013	0.657657	0.692694	0.698589	0.548843	0.746816	0.740712	0.586072	0.223266	0.302122	0.347434	0.0514407	0.0901014	0.0715043	0.0553179	0.0188763	0.0265152	0.0689888	0.191667	0.352307	0.160218	0.235739	0.126268	0.229808	0.666957	0.0652578	0.290941	0.0628345
4	107846252	107846370	Lrp8	1	0	0	1	0	0	0	0	118	0.964444	0.933513	0.892063	0.975556	0.895265	1	0.961151	0.961869	0.94025	0.673737	0.736069	0.704233	0.478547	0.669964	0.670136	0.409025	0.176667	0.310794	0.0591955	0.805159	0.838956	0.87619	0.901111	0.892063	0.804841	0.947123	0.0358329	0.70468	0.0311686
4	114666325	114667264	Trabd2b	0	0	0	0	0	0	0	1	939	0.913489	0.900823	0.836968	0.919615	0.869869	0.832909	0.90954	0.879408	0.911388	0.345431	0.290443	0.331187	0.065911	0.0757711	0.0458051	0.0305066	0.0241344	0.0258333	0.0466945	0.122741	0.200024	0.280781	0.255435	0.285832	0.170079	0.886001	0.0332237	0.322354	0.0285382
4	114913698	114914054	Foxd2	0	0	0	0	0	0	0	1	356	0.679752	0.75141	0.587224	0.785914	0.72957	0.53623	0.641212	0.684732	0.757869	0.161897	0.212677	0.232676	0.0415853	0.0445788	0.0571998	0.0545118	0.032634	0.0186813	0.0588429	0.0516484	0.0573565	0.189697	0.126132	0.290876	0.148504	0.683768	0.0833022	0.202417	0.036488
4	115741099	115741257	Efcab14	0	0	1	1	0	0	0	0	158	0.953217	0.905034	0.944444	0.888147	0.796435	0.84299	0.838193	0.859291	0.701565	0.414224	0.571832	0.477362	0.756116	0.534655	0.654222	0.597332	0.547799	0.788889	0.367298	0.778788	0.900649	0.792614	0.645041	0.788881	0.876263	0.858813	0.0778904	0.487806	0.0793214
4	115878219	115878748	Mknk1	0	0	0	1	0	0	0	0	529	0.820431	0.871126	0.802456	0.952564	0.792963	0.857544	0.858212	0.849837	0.866488	0.438957	0.442427	0.462679	0.510057	0.488963	0.444217	0.397902	0.0901432	0.0653846	0.193886	0.70573	0.619954	0.598291	0.592061	0.668802	0.399389	0.852402	0.0470346	0.448021	0.0128124
4	116182667	116183145	Gm49337	0	0	0	1	0	0	0	0	478	0.641075	0.648354	0.804048	0.825471	0.787526	0.720649	0.753934	0.676558	0.662167	0.370874	0.40139	0.427922	0.163047	0.171944	0.169696	0.1321	0.0922294	0.0967244	0.0875926	0.173228	0.263069	0.372121	0.309101	0.314796	0.257035	0.72442	0.0709913	0.400062	0.0285471
4	117272276	117272799	Rnf220	0	0	0	1	1	0	0	0	523	0.792816	0.865969	0.820707	0.883507	0.838905	0.874574	0.88643	0.858108	0.891443	0.600124	0.547793	0.602765	0.848887	0.817086	0.809215	0.834247	0.445443	0.358581	0.457457	0.855159	0.855339	0.832292	0.846577	0.800322	0.829281	0.85694	0.0333724	0.58356	0.0310039
4	117304212	117304974	Rnf220	1	1	0	1	0	0	0	0	762	0.83665	0.866339	0.752544	0.912226	0.896192	0.909402	0.918184	0.904202	0.941686	0.620479	0.583186	0.486758	0.687432	0.622864	0.732429	0.582807	0.0370167	0.0512527	0.0648662	0.817125	0.858561	0.847003	0.887468	0.82903	0.771297	0.881936	0.0573272	0.563474	0.0690051
4	117312477	117313212	Rnf220	0	0	0	1	0	0	0	1	735	0.873274	0.844475	0.576576	0.954696	0.840104	0.916516	0.832116	0.847432	0.874272	0.373719	0.346437	0.404569	0.325251	0.497983	0.337614	0.2618	0.0123153	0.0268199	0.0569848	0.498654	0.460879	0.594396	0.658879	0.706616	0.453787	0.83994	0.106549	0.374908	0.0290844
4	117485202	117489229	Rnf220	0	1	1	1	0	0	0	1	4027	0.681438	0.665874	0.668302	0.654089	0.656208	0.555464	0.696807	0.615888	0.656297	0.343983	0.47085	0.38627	0.230517	0.220833	0.203627	0.231621	0.110129	0.114416	0.20625	0.436505	0.451387	0.326701	0.394298	0.461688	0.412293	0.650041	0.0417759	0.400368	0.064598
4	118265688	118265831	Ptprf	0	0	0	1	0	0	0	0	143	0.612339	0.796954	0.453358	0.580952	0.713698	0.635417	0.749346	0.67809	0.593725	0.285578	0.270743	0.180062	0.350198	0.25089	0.150933	0.242543	0.0238095	0.0625	0.0305288	0.426918	0.107218	0.441667	0.488591	0.53373	0.111078	0.645986	0.102713	0.245461	0.0571212
4	118417093	118417819	Med8	0	0	0	0	0	0	0	0	726	0.684039	0.747872	0.624389	0.682947	0.669033	0.625667	0.775319	0.704246	0.727498	0.26204	0.320313	0.229324	0.168674	0.263083	0.357082	0.253758	0.0982143	0.111791	0.0816531	0.419558	0.459934	0.370338	0.460121	0.434562	0.402702	0.693445	0.0513555	0.270559	0.0460889
4	118446174	118446425	Mpl	0	0	0	1	0	0	0	1	251	0.81592	0.878675	0.839352	0.935909	0.875652	0.829861	0.940787	0.901505	0.8742	0.309349	0.324218	0.233687	0.679518	0.615288	0.518037	0.527784	0.0938492	0.0194805	0.071688	0.788955	0.795126	0.690212	0.712136	0.73123	0.409244	0.876874	0.0440483	0.289085	0.0485485
4	118516742	118518095	2610528J11Rik	0	0	0	0	0	0	0	1	1353	0.619729	0.623549	0.571135	0.685739	0.583695	0.650468	0.66372	0.662166	0.654436	0.385379	0.371656	0.437768	0.267756	0.297717	0.217625	0.171332	0.0989418	0.102881	0.125859	0.321645	0.345978	0.269799	0.318011	0.404775	0.275668	0.63496	0.0384539	0.398268	0.0348898
4	118568813	118569842	Cfap57	0	0	0	1	0	0	0	0	1029	0.883222	0.858285	0.823631	0.907415	0.806491	0.886754	0.851243	0.860985	0.914613	0.599831	0.686065	0.701521	0.76039	0.773	0.611684	0.665028	0.495523	0.572024	0.629494	0.656187	0.72525	0.657429	0.762256	0.660726	0.693108	0.865849	0.0361326	0.662473	0.0547968
4	119071110	119072105	Slc2a1	0	0	0	0	0	0	0	0	995	0.658855	0.656508	0.644607	0.580657	0.682713	0.550785	0.696971	0.719474	0.7025	0.331229	0.305823	0.338566	0.0652916	0.0667561	0.0710395	0.0666049	0.0688011	0.0144928	0.0418078	0.155593	0.236521	0.169676	0.280109	0.130801	0.220236	0.654786	0.0564084	0.325206	0.0171826
4	119072974	119073249	Slc2a1	0	0	0	0	0	0	0	0	275	0.838095	0.799093	0.651667	0.811667	0.797121	0.766667	0.828019	0.81969	0.812614	0.409807	0.50226	0.399504	0.272433	0.234442	0.147159	0.105543	0.0320513	0.0587719	0.0698797	0.138889	0.113333	0.215789	0.295556	0.308571	0.175926	0.791626	0.0563594	0.43719	0.0565872
4	119138226	119138840	Slc2a1	0	0	0	0	0	1	0	1	614	0.750843	0.893696	0.59756	0.931409	0.925444	0.817624	0.896849	0.869568	0.917027	0.470345	0.517561	0.504666	0.582834	0.646552	0.592186	0.505436	0.188346	0.222381	0.313944	0.622391	0.649532	0.658835	0.71187	0.705337	0.611845	0.844446	0.109332	0.497524	0.0244046
4	119142325	119142749	Slc2a1	0	0	0	0	0	0	0	1	424	0.65849	0.577137	0.663995	0.51628	0.668643	0.609955	0.680244	0.591879	0.600366	0.205993	0.262468	0.303783	0.216852	0.329188	0.234165	0.165937	0.0540365	0.0258838	0.139291	0.160899	0.188204	0.21045	0.250177	0.296947	0.129624	0.618554	0.0539283	0.257415	0.0490908
4	120267194	120267232	Foxo6	0	1	0	1	0	0	0	0	38	0.706566	0.469223	0.539766	0.454365	0.434147	0.484127	0.280031	0.44745	0.5	0.158597	0.161759	0.153704	0.359415	0.354217	0.371664	0.327696	0.311684	0.305291	0.148485	0.122222	0.133333	0.233333	0.34375	0.27328	0.407407	0.479519	0.111379	0.15802	0.00405862
4	123787584	123788182	Rhbdl2	0	0	0	1	0	1	1	1	598	0.468407	0.637906	0.564193	0.651578	0.5393	0.541781	0.671704	0.649923	0.522843	0.20508	0.201713	0.240145	0.322362	0.241856	0.179152	0.152621	0.0827273	0.0751488	0.0814385	0.433333	0.372272	0.108879	0.312777	0.220969	0.159201	0.583071	0.0713947	0.215646	0.0212832
4	126147591	126148136	Eva1b	0	1	0	1	0	1	2	1	545	0.467748	0.538799	0.507046	0.551986	0.51768	0.422726	0.533948	0.559007	0.570933	0.121188	0.155717	0.164637	0.0395855	0.0686041	0.0578441	0.0345123	0	0.0256803	0.024488	0.158844	0.144841	0.222829	0.190574	0.145512	0.131614	0.518875	0.0474883	0.147181	0.0229477
4	126149034	126149513	Eva1b	1	0	0	1	0	1	0	0	479	0.732315	0.665881	0.525163	0.680376	0.646242	0.694606	0.711442	0.71867	0.649689	0.298854	0.290107	0.206577	0.183102	0.214522	0.153829	0.163555	0.0606459	0.0845679	0.053462	0.233333	0.301628	0.371661	0.3354	0.444795	0.343739	0.669376	0.0618979	0.265179	0.0509391
4	126150338	126150962	Sh3d21	0	1	0	1	0	1	0	0	624	0.786943	0.760126	0.580159	0.787302	0.7291	0.824735	0.771769	0.755859	0.841761	0.316488	0.334634	0.312925	0.275269	0.395384	0.213334	0.247964	0.116667	0.109293	0.0575481	0.248899	0.275679	0.374656	0.382075	0.461398	0.377698	0.75975	0.0756634	0.321349	0.0116422
4	126152901	126153144	Sh3d21	0	0	1	1	0	0	0	0	243	0.762013	0.767177	0.809803	0.904038	0.832868	0.770726	0.775692	0.795091	0.786639	0.200706	0.279992	0.204477	0.331542	0.393403	0.317695	0.209534	0.0357143	0.160714	0.172521	0.154113	0.336252	0.601299	0.370563	0.554798	0.230303	0.80045	0.0449575	0.228392	0.0447269
4	126234711	126235371	Map7d1	0	1	0	1	0	0	0	0	660	0.553561	0.57238	0.644927	0.538416	0.549307	0.500773	0.598431	0.55059	0.553991	0.117006	0.138956	0.146393	0.124635	0.11448	0.0793885	0.0932911	0.00478469	0.0322864	0.0452799	0.293609	0.23561	0.334119	0.2396	0.349171	0.206833	0.562486	0.0403752	0.134119	0.0152791
4	126324658	126326254	Tekt2	0	0	1	1	0	1	4	2	1596	0.581243	0.612659	0.623934	0.670531	0.586073	0.625143	0.629922	0.661237	0.680449	0.38091	0.328584	0.372491	0.358681	0.418038	0.343431	0.29643	0.103742	0.112955	0.256844	0.312612	0.380888	0.370877	0.355187	0.395122	0.321773	0.630132	0.035056	0.360662	0.0280975
4	127311544	127313325	Gja4	0	1	1	1	0	1	0	0	1781	0.716444	0.687025	0.712342	0.664615	0.657898	0.689183	0.741891	0.707982	0.755031	0.506113	0.487494	0.420445	0.564468	0.587535	0.480849	0.48124	0.334126	0.298037	0.373653	0.326379	0.50861	0.366598	0.423698	0.552112	0.444214	0.703601	0.0325249	0.47135	0.0450577
4	128947282	128947768	Azin2	0	0	0	1	0	0	0	1	486	0.508279	0.513412	0.57741	0.450372	0.426418	0.438914	0.455789	0.442186	0.417634	0.12193	0.098492	0.182533	0.125563	0.146611	0.103882	0.105248	0.0522204	0.146591	0.0712595	0.151055	0.150993	0.200248	0.118738	0.250106	0.197308	0.470046	0.052268	0.134318	0.0433684
4	128995405	128995732	Ak2	0	1	1	1	0	0	0	0	327	0.663244	0.699042	0.524206	0.771164	0.774956	0.694399	0.683428	0.633999	0.762496	0.344028	0.302568	0.254824	0.247042	0.112134	0.100716	0.184452	0.120635	0.0922658	0.102279	0.330159	0.171987	0.418092	0.382713	0.200673	0.29531	0.689659	0.0794855	0.300473	0.0446386
4	129227574	129228274	C77080	0	0	1	1	0	1	1	0	700	0.843766	0.794002	0.694297	0.773214	0.815595	0.801349	0.85056	0.816016	0.839654	0.518999	0.36976	0.412542	0.175763	0.187592	0.136011	0.109789	0.0486477	0.102361	0.0677579	0.3625	0.478831	0.430313	0.528833	0.467332	0.2879	0.803161	0.0479355	0.433767	0.0768502
4	129293675	129294073	Sync	0	0	0	1	0	0	0	0	398	0.786724	0.826382	0.875785	0.805382	0.853118	0.863167	0.885499	0.888333	0.854628	0.565722	0.55402	0.460855	0.494487	0.549422	0.528285	0.495219	0.162054	0.128472	0.302443	0.62509	0.534941	0.549826	0.608587	0.594233	0.475818	0.84878	0.0355986	0.526866	0.0574657
4	129490957	129491506	Fam229a,Tssk3	1	1	0	2	0	1	2	1	549	0.588895	0.651823	0.618064	0.681697	0.673385	0.554047	0.63837	0.684467	0.670298	0.183197	0.196593	0.246265	0.159643	0.262909	0.251632	0.199743	0.0755652	0.0757117	0.122057	0.300435	0.309476	0.257323	0.223024	0.301971	0.273918	0.640116	0.0452376	0.208685	0.033227
4	129794879	129795411	Ptp4a2	0	0	0	0	0	0	0	0	532	0.698192	0.743842	0.754606	0.85895	0.785279	0.750996	0.820926	0.819962	0.770675	0.502782	0.490769	0.427911	0.145379	0.123195	0.0963994	0.0584841	0.0627445	0.0269841	0.0797659	0.434287	0.521649	0.446115	0.467436	0.456887	0.29784	0.778159	0.0488305	0.473821	0.0402102
4	130036396	130037438	Col16a1	0	0	0	0	0	0	0	3	1042	0.446165	0.389447	0.493254	0.368498	0.556079	0.444135	0.405149	0.304052	0.402808	0.110075	0.163747	0.110736	0.142231	0.121562	0.0850534	0.117823	0.0804699	0.068105	0.0808051	0.11419	0.0869986	0.0987332	0.147834	0.161085	0.109615	0.423288	0.072972	0.128186	0.0307985
4	130167418	130167694	Tinagl1	0	0	0	1	0	1	0	0	276	0.804321	0.819538	0.815794	0.792929	0.816247	0.743307	0.793551	0.731272	0.817008	0.439999	0.481433	0.495037	0.511585	0.576509	0.322372	0.326382	0.00833333	0.376296	0.318064	0.342323	0.503466	0.285979	0.444127	0.351058	0.51665	0.792663	0.0330679	0.472156	0.0286674
4	130173923	130174605	Tinagl1	0	0	0	1	0	1	0	0	682	0.547112	0.604336	0.56169	0.512369	0.610921	0.616231	0.646907	0.589537	0.614688	0.285706	0.282675	0.290886	0.310144	0.32652	0.241395	0.131206	0.0570635	0.146981	0.184624	0.397972	0.418832	0.355952	0.295782	0.435905	0.293376	0.58931	0.041597	0.286422	0.00415223
4	130752512	130752648	Pum1	0	0	0	1	0	0	0	0	136	0.942371	0.917196	0.912609	0.875176	0.937293	0.916667	0.915964	0.899701	0.911011	0.528418	0.653413	0.56729	0.726738	0.825801	0.782144	0.740664	0.505967	0.492857	0.728992	0.891358	0.934744	0.858995	0.816503	0.87346	0.742857	0.914221	0.0196558	0.58304	0.0639687
4	130828917	130829572	Sdc3	0	0	0	0	0	0	0	0	655	0.468698	0.54361	0.473016	0.415065	0.500162	0.541508	0.525028	0.495799	0.457149	0.158918	0.164723	0.21292	0.259505	0.275673	0.201002	0.222677	0.0612698	0.104233	0.201663	0.250967	0.307701	0.179233	0.213861	0.362559	0.234139	0.491115	0.0423032	0.178854	0.029645
4	131918601	131920076	Tmem200b	0	1	0	0	0	1	0	0	1475	0.519458	0.538616	0.45662	0.513058	0.461413	0.388543	0.503284	0.520178	0.524382	0.265364	0.260357	0.297918	0.0764298	0.114593	0.089616	0.0666177	0.0148437	0.0393973	0.0634977	0.174545	0.199778	0.151093	0.173693	0.169532	0.169099	0.491728	0.0477367	0.274546	0.0203946
4	132941162	132941705	Fam76a	0	0	0	0	0	0	0	0	543	0.792253	0.728964	0.672108	0.529067	0.706394	0.68261	0.584969	0.678107	0.755312	0.361784	0.417173	0.371704	0.318517	0.333106	0.242976	0.247984	0.0333333	0.281863	0.356083	0.309244	0.37445	0.233217	0.370331	0.43233	0.619608	0.681087	0.0815785	0.383553	0.0295346
4	132949881	132950448	Fgr	0	0	0	0	0	0	0	1	567	0.622996	0.6847	0.655726	0.805856	0.688714	0.642822	0.743175	0.803406	0.743061	0.269244	0.371675	0.367273	0.216091	0.348211	0.220266	0.181882	0.2089	0.0571429	0.0775699	0.179101	0.286678	0.351209	0.275301	0.407652	0.295748	0.710051	0.0672943	0.336064	0.0579099
4	133176202	133176975	Wasf2	0	0	0	1	0	0	1	0	773	0.476809	0.533192	0.526233	0.547746	0.493151	0.419481	0.546527	0.528804	0.540793	0.186507	0.152415	0.205783	0.0390756	0.0990082	0.114791	0.0759083	0.0138889	0.00840336	0.0447004	0.471989	0.378163	0.228694	0.187605	0.306432	0.261374	0.512526	0.042403	0.181568	0.0270247
4	133200072	133200619	Wasf2	1	1	0	0	0	0	0	0	547	0.802133	0.751746	0.657283	0.926316	0.760152	0.729654	0.781396	0.766394	0.80324	0.323951	0.351493	0.291791	0.259182	0.439943	0.281979	0.313206	0.0543831	0.0236111	0.0869823	0.288847	0.61627	0.168478	0.333532	0.544176	0.304294	0.775368	0.0717799	0.322412	0.0298808
4	133220881	133221170	Cd164l2	1	1	0	1	0	1	0	0	289	0.324893	0.417685	0.188181	0.37037	0.374948	0.214418	0.46335	0.438419	0.482815	0.0532664	0.0760153	0.0742985	0.0327127	0.0847749	0.0460537	0.0436065	0	0	0.0471801	0.0740741	0.105159	0.0962963	0.150364	0.0809083	0.0778731	0.363898	0.104513	0.0678601	0.0126676
4	133243675	133243828	Map3k6	0	0	1	1	0	0	0	0	153	0.952732	0.921428	0.939247	0.918096	0.966503	0.931481	0.877429	0.893212	0.912822	0.635821	0.677959	0.663973	0.747927	0.668036	0.761247	0.799541	0.644709	0.353765	0.610774	0.768254	0.579969	0.336332	0.868519	0.7813	0.566358	0.923661	0.0278449	0.659251	0.021462
4	133247221	133247462	Map3k6	0	0	1	1	0	1	0	0	241	0.413034	0.816273	0.652473	0.745838	0.718157	0.808059	0.783508	0.814708	0.803114	0.354182	0.161397	0.143864	0.241818	0.141923	0.0640586	0.0753111	0.0192308	0.0675595	0.0578947	0.127273	0.135989	0.186355	0.451648	0.247938	0.135348	0.728351	0.130271	0.219814	0.116696
4	133251190	133251434	Map3k6	1	1	0	1	0	1	0	1	244	0.178949	0.452656	0.302577	0.445663	0.188198	0.180952	0.396322	0.390333	0.275286	0.051079	0.069536	0.00793651	0.0203914	0.0463029	0.027056	0.0327959	0.0213745	0.0232143	0.0171887	0.349206	0.131725	0.0834184	0.0611472	0.0744048	0.064966	0.312326	0.113212	0.0428505	0.0316134
4	133293252	133294021	Wdtc1	0	0	0	1	0	0	0	0	769	0.861721	0.766697	0.822588	0.810317	0.7897	0.752067	0.827711	0.796808	0.790186	0.488713	0.510172	0.598462	0.296941	0.277307	0.196526	0.207761	0.0794974	0.0104167	0.149027	0.409524	0.512054	0.486706	0.499318	0.479573	0.529018	0.801977	0.0331251	0.532449	0.0581669
4	133432686	133433045	Slc9a1	0	0	0	0	0	0	0	0	359	0.829	0.783649	0.767593	0.887851	0.780856	0.81955	0.756982	0.83483	0.817761	0.397916	0.495166	0.352694	0.525227	0.446041	0.35065	0.252905	0.197531	0.181481	0.299909	0.454465	0.495774	0.395503	0.406173	0.540123	0.44321	0.808675	0.0408151	0.415259	0.0728025
4	133468921	133469333	Tent5b	0	1	0	0	0	0	0	0	412	0.27276	0.443973	0.30101	0.434709	0.486558	0.587671	0.500164	0.514943	0.500672	0.0623848	0.167755	0.164883	0.293303	0.18066	0.121612	0.11525	0.114502	0.106313	0.246286	0.128182	0.177142	0.0606061	0.14511	0.122827	0.147553	0.449162	0.102144	0.131674	0.0600237
4	133615305	133615841	Zdhhc18	0	0	0	1	1	0	0	0	536	0.840383	0.823864	0.864695	0.775451	0.852497	0.854997	0.807633	0.867204	0.927886	0.563661	0.627623	0.506762	0.514211	0.580545	0.668647	0.555815	0.303299	0.205217	0.435817	0.753366	0.800965	0.674632	0.678378	0.702179	0.621959	0.846068	0.0427175	0.566015	0.0604645
4	133816162	133816796	Rps6ka1	0	1	1	0	0	1	0	0	634	0.289022	0.380113	0.328236	0.364444	0.334666	0.299383	0.442114	0.360929	0.34936	0.133596	0.118044	0.110493	0.0386396	0.024202	0.0133155	0.00606061	0.027381	0.0121212	0.0236111	0.145238	0.0888014	0.0473304	0.131633	0.161349	0.0746032	0.349808	0.0457015	0.120711	0.01178
4	134061614	134062083	Crybg2	0	0	0	1	0	0	0	0	469	0.632753	0.825923	0.723258	0.782619	0.804675	0.87381	0.758831	0.782396	0.868788	0.427886	0.468837	0.442481	0.541584	0.539642	0.474895	0.458079	0.334271	0.490952	0.237698	0.369167	0.351786	0.436151	0.530397	0.565354	0.376786	0.783672	0.0747012	0.446401	0.0207553
4	134065568	134066054	Crybg2	0	0	0	1	0	1	1	1	486	0.534455	0.60699	0.64726	0.737037	0.598397	0.594027	0.692558	0.721737	0.720049	0.281019	0.245522	0.286607	0.376674	0.319354	0.292454	0.240247	0.121421	0.137398	0.203582	0.289739	0.5331	0.339822	0.42345	0.398052	0.311077	0.650279	0.0711012	0.271049	0.0222833
4	134203665	134203871	Gm7534	0	0	0	0	0	0	0	0	206	0.474116	0.354405	0.654153	0.363877	0.406085	0.314871	0.508493	0.550754	0.399893	0.146602	0.210347	0.129863	0.211175	0.206708	0.157117	0.208936	0.0302249	0.133558	0.176354	0.307867	0.21922	0.165054	0.242454	0.355845	0.256838	0.447405	0.108988	0.162271	0.0424679
4	134237983	134238231	Cnksr1	0	0	0	1	0	1	0	0	248	0.649691	0.774114	0.720723	0.96	0.716105	0.823493	0.775815	0.6879	0.761871	0.25794	0.24743	0.324793	0.0931287	0.219012	0.105941	0.0597175	0.0366855	0.095679	0.0371665	0.265344	0.18162	0.219136	0.2863	0.332672	0.335714	0.763301	0.0902925	0.276721	0.0419615
4	134357377	134358068	Extl1	0	0	0	1	0	0	0	1	691	0.421369	0.514606	0.349258	0.471006	0.354057	0.531766	0.498563	0.465531	0.336112	0.326154	0.140482	0.248164	0.138194	0.309829	0.257631	0.207058	0.0289182	0.0922869	0.138575	0.296173	0.256305	0.225047	0.205802	0.358255	0.294337	0.43803	0.0756268	0.238266	0.0932311
4	134450763	134451574	Stmn1	0	0	0	0	0	1	0	0	811	0.470022	0.676815	0.399569	0.476323	0.629067	0.506273	0.678409	0.702512	0.463242	0.356535	0.36938	0.2894	0.176214	0.231841	0.162417	0.167499	0.0679113	0.131416	0.107315	0.323487	0.305101	0.122206	0.184082	0.261064	0.116822	0.555804	0.114931	0.338439	0.0429515
4	134579240	134579805	Man1c1	0	0	0	1	0	0	0	1	565	0.635582	0.707323	0.599026	0.659878	0.591771	0.72619	0.707185	0.640236	0.689935	0.224911	0.199381	0.142472	0.133671	0.137294	0.0908867	0.137862	0.0178571	0.0314935	0.0564935	0.275	0.172511	0.145215	0.322526	0.237995	0.158929	0.661903	0.0488243	0.188921	0.0422031
4	134868787	134870297	Rhd	0	0	0	1	0	1	0	0	1510	0.329262	0.376351	0.304368	0.352349	0.327424	0.283061	0.357083	0.354411	0.349503	0.14545	0.119951	0.145302	0.100685	0.0861068	0.116798	0.0868213	0.0342404	0.0907118	0.0501832	0.175992	0.111272	0.137924	0.151391	0.110843	0.187569	0.33709	0.029096	0.136901	0.0146793
4	135157640	135159169	Runx3	0	0	0	1	0	0	0	0	1529	0.741858	0.802852	0.718807	0.8086	0.802179	0.805075	0.808012	0.805811	0.825789	0.594089	0.51473	0.44565	0.205536	0.240793	0.242457	0.115118	0.0503269	0.0685989	0.0547602	0.616378	0.608597	0.501082	0.637956	0.646783	0.495322	0.790998	0.0355653	0.518156	0.0742788
4	135175387	135175692	Runx3	1	0	0	1	0	0	0	1	305	0.823741	0.899573	0.756228	0.942236	0.858328	0.868737	0.9146	0.918371	0.924224	0.563006	0.544514	0.420911	0.157965	0.289559	0.414188	0.10671	0.0356798	0.0296082	0.0734848	0.85364	0.790056	0.862629	0.83989	0.76443	0.568182	0.878449	0.0590985	0.509477	0.0772559
4	135307008	135307802	Srrm1	0	0	0	0	0	1	0	0	794	0.688098	0.745046	0.64122	0.775727	0.719342	0.734345	0.70478	0.744135	0.696645	0.39408	0.366803	0.32705	0.202176	0.338696	0.246092	0.198718	0.0595238	0.0890549	0.123607	0.372024	0.412961	0.415781	0.539749	0.396103	0.38924	0.716593	0.0393989	0.362644	0.0337078
4	135450882	135452001	Nipal3	0	0	0	1	0	1	0	0	1119	0.802377	0.765839	0.814519	0.789004	0.820001	0.827847	0.842771	0.807662	0.788208	0.497087	0.462941	0.447153	0.323097	0.358087	0.340341	0.330841	0.180464	0.230938	0.27236	0.527028	0.504563	0.59992	0.601426	0.596556	0.422273	0.80647	0.0232655	0.46906	0.0255232
4	135495694	135496016	Stpg1	0	1	0	1	0	1	1	1	322	0.690991	0.736753	0.642637	0.828436	0.762264	0.76807	0.733372	0.752439	0.759193	0.390191	0.366342	0.318675	0.310164	0.39103	0.242247	0.251514	0.0756173	0.239815	0.150783	0.281481	0.236965	0.160494	0.339286	0.450393	0.345572	0.741573	0.0518909	0.358403	0.036413
4	136104732	136105180	Id3	0	0	0	0	0	0	0	0	448	0.754379	0.839851	0.765035	0.662169	0.861772	0.778042	0.786386	0.702865	0.824603	0.384668	0.39774	0.456085	0.276795	0.350873	0.230091	0.324725	0.0277778	0.0277778	0.0482776	0.483333	0.412202	0.583333	0.25679	0.180838	0.338933	0.775011	0.0640245	0.412831	0.038025
4	136180881	136181879	E2f2	0	0	0	1	0	1	0	1	998	0.536353	0.701929	0.530511	0.71903	0.59022	0.559899	0.647043	0.672149	0.67384	0.390023	0.304031	0.231136	0.181964	0.28757	0.178267	0.173771	0.0425325	0.077904	0.0902417	0.185408	0.361649	0.368452	0.373467	0.356063	0.200802	0.625664	0.0725295	0.308397	0.0795336
4	136462100	136462210	6030445D17Rik	0	1	0	0	0	1	0	0	110	0.519826	0.802696	0.458079	0.885979	0.661584	0.529831	0.845409	0.765482	0.638497	0.204967	0.262896	0.159788	0.0393162	0.105776	0.0670009	0.0123839	0.0297591	0.0523273	0.028749	0.0777778	0.222928	0.218967	0.387037	0.282004	0.199735	0.678598	0.154777	0.209217	0.0516853
4	136862137	136862242	C1qb	0	0	0	0	0	0	0	1	105	0.453395	0.426336	0.374594	0.638889	0.567534	0.240741	0.366013	0.461946	0.321649	0.0831545	0.0675876	0.117692	0.03885	0.0284722	0.0103182	0.00555556	0.0134804	0.0428571	0.0530864	0	0.0539683	0.0601852	0.0925926	0.100048	0.0825397	0.4279	0.121868	0.0894781	0.0256438
4	137487683	137489265	Hspg2	0	0	0	1	0	0	0	1	1582	0.671395	0.688427	0.625259	0.642519	0.600927	0.48923	0.696391	0.636693	0.649721	0.284103	0.341282	0.318728	0.209009	0.196954	0.121924	0.111984	0.0744245	0.113434	0.0941275	0.226705	0.177979	0.20192	0.302283	0.249302	0.241479	0.633396	0.0619532	0.314704	0.0288011
4	137494650	137495297	Hspg2	0	0	0	1	0	0	0	0	647	0.672857	0.721575	0.744862	0.72481	0.649046	0.644643	0.758964	0.719694	0.791161	0.484972	0.446775	0.398808	0.246416	0.263339	0.230293	0.209001	0.125853	0.113304	0.116709	0.453125	0.511772	0.390746	0.476557	0.489764	0.364683	0.714179	0.0498204	0.443518	0.0431745
4	137727638	137729530	Rap1gap	0	0	0	1	0	1	0	1	1892	0.420236	0.341233	0.479513	0.373732	0.302077	0.386398	0.303132	0.383959	0.276953	0.08933	0.113377	0.150598	0.139326	0.15138	0.163673	0.152057	0.0505341	0.0513101	0.102717	0.0835714	0.17783	0.163141	0.165558	0.194411	0.225499	0.363026	0.0643496	0.117768	0.030869
4	137864779	137865206	Ece1	0	0	1	1	0	1	0	0	427	0.678693	0.546845	0.414594	0.485105	0.598495	0.718519	0.660833	0.563994	0.651976	0.165648	0.21758	0.172773	0.160347	0.162204	0.0812788	0.128729	0.0185185	0.111111	0.124719	0.129101	0.123669	0.162879	0.229645	0.213628	0.130385	0.591006	0.0984972	0.185334	0.0281523
4	137898297	137899496	Ece1	0	0	0	1	0	0	0	0	1199	0.383326	0.431381	0.421139	0.355716	0.439221	0.42883	0.471772	0.453468	0.48644	0.199081	0.22386	0.215048	0.144906	0.15525	0.147207	0.151828	0.117995	0.11979	0.120735	0.168496	0.2488	0.189545	0.229963	0.264856	0.117523	0.430144	0.0408415	0.212663	0.0125603
4	137919766	137921074	Ece1	0	0	0	1	0	0	0	0	1308	0.672558	0.738624	0.663792	0.749487	0.737598	0.752956	0.765319	0.734238	0.78462	0.377306	0.374595	0.282395	0.155774	0.093747	0.104586	0.0559726	0.0313355	0.00274725	0.0451518	0.44168	0.331965	0.397126	0.389057	0.437226	0.346324	0.733244	0.0401185	0.344766	0.0540314
4	138980778	138981269	Tmco4	0	0	0	1	0	0	0	0	491	0.843643	0.880651	0.756625	0.88719	0.841247	0.844949	0.922474	0.929876	0.878724	0.499631	0.445095	0.37884	0.536309	0.432613	0.339359	0.370786	0.0601686	0.0113636	0.168945	0.666667	0.434514	0.542574	0.691808	0.384898	0.464394	0.865042	0.0519679	0.441189	0.0604904
4	139641770	139642337	Aldh4a1,Gm21969	1	2	0	2	0	0	0	1	567	0.700683	0.733123	0.796354	0.625454	0.682992	0.50464	0.735288	0.712918	0.712703	0.134786	0.115717	0.251578	0.0530539	0.0651952	0.0559528	0.0270172	0.0420123	0.0131448	0.0437427	0.126479	0.0760101	0.21787	0.244469	0.169235	0.198361	0.689351	0.0828752	0.16736	0.0735551
4	140713011	140713444	Rcc2	0	0	0	1	0	0	0	0	433	0.718703	0.826544	0.794012	0.752381	0.789888	0.823357	0.859815	0.7944	0.742665	0.426635	0.353736	0.422664	0.523622	0.55571	0.632515	0.491936	0.190873	0.24041	0.268944	0.575794	0.515179	0.530754	0.686099	0.766669	0.595635	0.789085	0.044846	0.401012	0.0409902
4	140714193	140714412	Rcc2	0	0	0	1	0	0	0	1	219	0.672196	0.820832	0.757317	0.711921	0.800462	0.837019	0.871046	0.819713	0.790445	0.269175	0.266683	0.297868	0.324151	0.327512	0.349779	0.357342	0.185796	0.110134	0.130442	0.672619	0.584215	0.560654	0.649122	0.678086	0.560796	0.786772	0.0629195	0.277909	0.0173303
4	140750087	140750981	Padi4	0	0	0	1	0	0	0	1	894	0.383871	0.323799	0.49287	0.35068	0.271932	0.31182	0.360701	0.300782	0.47048	0.122471	0.151078	0.138019	0.0909764	0.13071	0.104715	0.115786	0.114176	0.0741994	0.0865505	0.0593034	0.131855	0.141932	0.112206	0.163688	0.153148	0.362993	0.0752758	0.137189	0.0143214
4	140869074	140869374	Padi1	0	0	0	0	0	0	0	0	300	0.673104	0.662239	0.574049	0.570535	0.643659	0.605556	0.65067	0.640664	0.575162	0.246809	0.251488	0.235951	0.0700886	0.0905843	0.118445	0.0782813	0.0906566	0.042096	0.0734028	0.175	0.12876	0.262698	0.39239	0.169566	0.364966	0.621738	0.0407458	0.244749	0.00797103
4	141053702	141054263	Crocc	0	0	0	1	0	1	1	0	561	0.859027	0.854296	0.871238	0.904921	0.960741	0.838886	0.87675	0.874962	0.805751	0.605028	0.682316	0.65118	0.697743	0.716342	0.693308	0.669463	0.425111	0.384524	0.405092	0.684392	0.762088	0.645051	0.695873	0.887345	0.675476	0.871841	0.0432399	0.646175	0.038886
4	141200776	141201276	Fbxo42	0	0	0	1	1	0	0	0	500	0.661445	0.702847	0.780769	0.598147	0.604929	0.621107	0.717036	0.764435	0.698132	0.229067	0.242323	0.191002	0.144451	0.321998	0.227569	0.28715	0.1414	0.1331	0.198993	0.337374	0.267692	0.440354	0.343701	0.343012	0.298574	0.683205	0.0666725	0.220798	0.0266411
4	141274487	141275239	Arhgef19	0	0	0	0	0	0	0	0	752	0.740744	0.745718	0.632169	0.842381	0.719482	0.686245	0.770252	0.714583	0.728166	0.456223	0.446027	0.509006	0.317757	0.425069	0.302296	0.270864	0.0875	0.167168	0.160287	0.394524	0.475238	0.540482	0.538641	0.55314	0.303741	0.731082	0.0574879	0.470419	0.0338041
4	141279311	141279641	Epha2	0	0	0	0	0	0	0	0	330	0.846887	0.848633	0.856207	0.883351	0.93734	0.864881	0.928	0.880004	0.892436	0.651897	0.718957	0.677697	0.246563	0.411442	0.328377	0.224943	0.157143	0.260573	0.102335	0.435719	0.478986	0.431633	0.431379	0.512928	0.300007	0.881971	0.0327831	0.68285	0.0338255
4	141313496	141314490	Epha2	0	0	0	1	0	0	0	0	994	0.63739	0.604098	0.636556	0.61271	0.578613	0.566435	0.683453	0.686823	0.677718	0.392938	0.393678	0.326401	0.0835839	0.156299	0.10668	0.119688	0.0217172	0.0944805	0.0898601	0.384467	0.322406	0.348882	0.31604	0.335624	0.317929	0.631533	0.0448477	0.371006	0.0386307
4	142085068	142085491	Tmem51	0	1	0	0	0	1	0	1	423	0.415614	0.445588	0.462761	0.462622	0.521992	0.300159	0.481214	0.41214	0.280429	0.109682	0.0948196	0.13341	0.0366016	0.0303992	0.0535334	0.0318358	0.0361905	0.0111111	0.0581209	0.133492	0.0946304	0.0620748	0.23	0.11328	0.119164	0.42028	0.0809102	0.112637	0.0194642
4	147927962	147928675	Plod1	0	0	0	1	0	0	0	1	713	0.455708	0.499936	0.467593	0.547917	0.514402	0.503247	0.591915	0.569428	0.56216	0.130569	0.246208	0.116731	0.290204	0.229152	0.214863	0.239007	0.0972222	0.0285714	0.169615	0.151515	0.13824	0.26044	0.177126	0.262216	0.150567	0.523589	0.0469712	0.164503	0.0710966
4	148027279	148027998	Clcn6	0	0	0	1	0	0	0	0	719	0.766649	0.850191	0.871809	0.824603	0.719272	0.921549	0.941452	0.891987	0.895264	0.518341	0.496446	0.464432	0.649097	0.620191	0.716091	0.62086	0.313552	0.326293	0.473362	0.782275	0.597748	0.619136	0.754209	0.636464	0.65867	0.853642	0.0727435	0.493073	0.0271123
4	148149278	148150036	Fbxo6	0	1	1	1	0	0	1	0	758	0.837288	0.839073	0.74556	0.858498	0.839167	0.841431	0.859592	0.857238	0.864001	0.532084	0.499684	0.51301	0.387355	0.451155	0.312859	0.282508	0.274198	0.0923533	0.238519	0.584864	0.441763	0.436764	0.452175	0.445927	0.461756	0.837983	0.0362153	0.514926	0.0162847
4	148711272	148711878	Gm572	0	0	0	0	0	0	0	1	606	0.493779	0.516685	0.364906	0.452198	0.523626	0.417336	0.446729	0.416226	0.505643	0.165739	0.165926	0.187281	0.0718919	0.0756892	0.100341	0.0694092	0.0293613	0.0285714	0.068095	0.267937	0.144102	0.195299	0.158755	0.198133	0.234898	0.459681	0.0542001	0.172982	0.012384
4	148713509	148714345	Gm572	0	0	0	0	0	0	0	1	836	0.392414	0.493888	0.388341	0.473009	0.388684	0.419092	0.527715	0.40146	0.365368	0.163735	0.153109	0.170211	0.0882228	0.0984565	0.0989373	0.0808817	0.0231481	0.0495798	0.0625	0.31045	0.285979	0.113731	0.191236	0.165178	0.11466	0.427774	0.0563482	0.162352	0.00863428
4	148846331	148846943	Casz1	0	0	0	1	0	0	0	0	612	0.588441	0.517016	0.721747	0.687338	0.646133	0.652628	0.565471	0.574385	0.572377	0.362591	0.373346	0.343617	0.432141	0.613274	0.415161	0.475601	0.130592	0.20102	0.288153	0.206349	0.411939	0.323442	0.518823	0.418705	0.53006	0.613948	0.0663593	0.359851	0.015053
4	148922135	148922809	Casz1	0	0	0	1	0	1	0	1	674	0.739502	0.634997	0.767961	0.776786	0.781159	0.708319	0.737416	0.764494	0.749686	0.367174	0.427404	0.402055	0.0951271	0.178329	0.131953	0.140789	0.0205628	0.0835137	0.0729339	0.187698	0.12035	0.10972	0.270112	0.215466	0.175216	0.740036	0.0454959	0.398878	0.0302402
4	148951791	148952996	Casz1	1	1	0	1	0	0	0	0	1205	0.865841	0.90526	0.888219	0.899592	0.889928	0.892679	0.923535	0.881985	0.908443	0.187792	0.226913	0.208915	0.0688641	0.128155	0.0725658	0.0681609	0.0223781	0.038525	0.0266237	0.295906	0.32379	0.383804	0.354215	0.405073	0.267259	0.895054	0.016651	0.207874	0.0195814
4	149125218	149125635	Cort	0	0	0	1	0	0	0	0	417	0.837037	0.738426	0.246296	0.962963	0.711969	0.718519	0.827165	0.682603	0.78646	0.407086	0.344663	0.319224	0.294585	0.355188	0.442533	0.377613	0.148148	0.236111	0.154762	0.4	0.686949	0.46746	0.626852	0.459656	0.501323	0.723493	0.198343	0.356991	0.0452097
4	149659241	149659929	Pik3cd	0	0	1	1	0	0	0	0	688	0.844739	0.866912	0.8007	0.933575	0.856808	0.913244	0.892932	0.839469	0.901144	0.69654	0.740753	0.55873	0.726153	0.675415	0.767084	0.660329	0.351059	0.311988	0.539612	0.744246	0.790768	0.686461	0.842596	0.812249	0.79946	0.872169	0.0417157	0.665341	0.0949374
4	149675303	149675908	Pik3cd	0	0	0	1	0	1	1	0	605	0.672194	0.753361	0.506394	0.747768	0.653746	0.658222	0.784923	0.731424	0.663067	0.383915	0.431591	0.348285	0.0960195	0.0968618	0.180229	0.0830199	0.0271429	0.0346032	0.0533651	0.385714	0.551811	0.28781	0.389825	0.430703	0.247334	0.685678	0.0829064	0.38793	0.0417974
4	149808247	149808969	Slc25a33	0	0	0	0	0	0	0	0	722	0.604762	0.792544	0.592637	0.786754	0.648862	0.719386	0.762904	0.628447	0.662282	0.33562	0.444163	0.466188	0.446216	0.331264	0.534754	0.317532	0.334014	0.547262	0.344841	0.29881	0.401228	0.383268	0.449935	0.434722	0.251761	0.688731	0.0782904	0.415324	0.0698985
4	150119133	150119318	Slc2a5	0	0	0	1	0	1	1	0	185	0.524595	0.450187	0.652381	0.628571	0.571088	0.48956	0.614197	0.66616	0.825	0.170844	0.131666	0.206973	0.137812	0.138253	0.00591716	0	0.0166667	0.0238095	0	0.0972222	0.0428571	0.0384615	0.152551	0.158974	0.27619	0.602416	0.111733	0.169828	0.0376636
4	150187276	150188543	Car6	0	0	0	1	0	0	0	0	1267	0.636267	0.761763	0.675062	0.708633	0.788747	0.676467	0.759643	0.770122	0.76221	0.508284	0.557817	0.463514	0.608433	0.618708	0.511532	0.515002	0.233607	0.40947	0.466226	0.619286	0.534394	0.522286	0.727957	0.517031	0.572849	0.726546	0.0536249	0.509872	0.0471716
4	150889228	150890007	Park7	0	0	0	0	0	0	0	1	779	0.631618	0.711553	0.651846	0.684627	0.732279	0.587426	0.778027	0.731193	0.707653	0.491752	0.492977	0.361451	0.447061	0.426678	0.406108	0.307947	0.148008	0.306926	0.252904	0.482877	0.435956	0.339675	0.436522	0.439312	0.349738	0.690692	0.0585443	0.448727	0.075585
4	151982892	151984042	Thap3	0	0	0	1	0	0	0	0	1150	0.830973	0.805636	0.786029	0.864228	0.79556	0.803649	0.86729	0.848986	0.811328	0.412143	0.460183	0.437229	0.671026	0.608108	0.695774	0.533495	0.34228	0.467513	0.347481	0.501984	0.517398	0.428651	0.604626	0.643746	0.471061	0.823742	0.0302639	0.436518	0.0240278
4	152107333	152108305	Plekhg5	0	0	0	1	0	1	0	0	972	0.906213	0.88488	0.831076	0.847731	0.906006	0.876679	0.92946	0.87684	0.941491	0.647927	0.631526	0.611062	0.904086	0.859418	0.890282	0.838179	0.789123	0.733608	0.693853	0.678417	0.681783	0.609685	0.766294	0.788564	0.650011	0.888931	0.0359736	0.630172	0.0184696
4	152119559	152119909	Tnfrsf25	1	1	0	1	0	0	0	1	350	0.634642	0.593726	0.825819	0.787705	0.761571	0.556368	0.740662	0.707514	0.658668	0.199207	0.261286	0.186127	0.268155	0.341192	0.205708	0.235413	0.0765481	0.0741405	0.122286	0.157937	0.185788	0.214284	0.182362	0.216354	0.181625	0.696297	0.0913813	0.21554	0.0401532
4	154334803	154335333	Prdm16	0	0	0	1	0	1	0	0	530	0.841719	0.775983	0.780177	0.637064	0.691922	0.742002	0.687034	0.720885	0.850142	0.342335	0.371283	0.391213	0.629348	0.449122	0.703554	0.454377	0.34601	0.374077	0.493265	0.155094	0.313992	0.587727	0.414912	0.528817	0.567481	0.747436	0.0715641	0.368277	0.0245773
4	154408875	154409600	Prdm16	0	0	0	1	0	0	0	0	725	0.753979	0.768051	0.706061	0.793723	0.804618	0.887088	0.767495	0.747818	0.827107	0.543304	0.594222	0.621264	0.649877	0.65749	0.607658	0.669161	0.426282	0.305357	0.423882	0.539316	0.361526	0.633439	0.815179	0.735034	0.553616	0.783993	0.0522215	0.586263	0.0395845
4	154471373	154472141	Prdm16	0	0	0	1	0	0	0	0	768	0.786732	0.830926	0.777263	0.848791	0.824894	0.694888	0.836516	0.810362	0.789162	0.585457	0.437778	0.598179	0.31321	0.433463	0.421021	0.367774	0.127833	0.138466	0.203804	0.622336	0.409357	0.562658	0.624781	0.486685	0.487661	0.799948	0.0464442	0.540471	0.0891624
4	154544049	154544150	Prdm16	0	0	0	1	0	0	0	1	101	0.737823	0.783312	0.822868	0.874074	0.898453	0.742063	0.887876	0.877639	0.893651	0.478308	0.44846	0.240807	0.219088	0.238105	0.10504	0.337217	0.116402	0.0829966	0.165877	0.425	0.624074	0.25	0.348148	0.607287	0.358466	0.835306	0.065675	0.389192	0.129369
4	155655165	155655435	Mib2	0	1	0	1	0	1	0	1	270	0.502261	0.542138	0.689017	0.496462	0.540341	0.571058	0.54088	0.567167	0.444868	0.23306	0.167615	0.26029	0.234685	0.22721	0.243882	0.200684	0.0542014	0.17	0.101062	0.420238	0.269218	0.269052	0.282509	0.266852	0.195873	0.543799	0.0672255	0.220322	0.0476328
4	155770609	155770926	Vwa1	1	1	0	1	0	1	0	1	317	0.652995	0.72805	0.596044	0.685742	0.692713	0.587616	0.649403	0.655342	0.625052	0.272727	0.373413	0.397616	0.390221	0.396972	0.371568	0.39162	0.222713	0.187081	0.26535	0.361255	0.375795	0.344212	0.435156	0.431982	0.324849	0.652551	0.0455499	0.347919	0.0662326
4	155839341	155839860	Mxra8	0	1	0	1	0	1	2	0	519	0.625425	0.644207	0.613431	0.671866	0.746157	0.712862	0.72707	0.68492	0.630987	0.363836	0.338004	0.394696	0.164777	0.133894	0.139467	0.0999076	0.0444742	0	0.0946209	0.247846	0.373736	0.348198	0.30088	0.380087	0.288185	0.672992	0.0479764	0.365512	0.0283832
4	155841657	155841838	Mxra8	1	0	0	1	0	1	0	0	181	0.292143	0.358338	0.623416	0.432169	0.668009	0.548352	0.540993	0.573224	0.412619	0.273259	0.268054	0.216411	0.331997	0.408254	0.33284	0.308124	0.16874	0.165741	0.137179	0.152302	0.499048	0.233889	0.36936	0.320892	0.407124	0.494363	0.126522	0.252575	0.0314267
4	155859287	155859590	Dvl1,Tas1r3	0	0	0	2	0	0	0	0	303	0.608204	0.617538	0.484638	0.643443	0.477143	0.561574	0.657817	0.644604	0.501177	0.151962	0.211686	0.173047	0.208175	0.243127	0.219425	0.200669	0.178283	0.146991	0.185798	0.180655	0.254828	0.199937	0.321556	0.266216	0.363636	0.577349	0.072991	0.178899	0.0302891
4	156227885	156228624	Plekhn1	0	0	0	1	0	1	2	0	739	0.49326	0.613331	0.524431	0.655909	0.614761	0.447897	0.604545	0.68682	0.599304	0.210676	0.273706	0.131923	0.324936	0.345512	0.299402	0.219522	0.151076	0.119675	0.134512	0.222203	0.370496	0.290779	0.256652	0.376763	0.247262	0.582251	0.0778496	0.205435	0.0710363
5	3432856	3433694	Cdk6	0	0	0	1	0	0	0	1	838	0.745447	0.769835	0.66967	0.787897	0.727392	0.796146	0.805621	0.698338	0.762888	0.471969	0.47589	0.3739	0.480366	0.557029	0.571424	0.468304	0.263613	0.245549	0.339211	0.70124	0.735924	0.505264	0.527894	0.568406	0.547898	0.75147	0.0458982	0.440587	0.0577855
5	9261109	9261345	9330182L06Rik	0	0	0	0	0	1	0	0	236	0.658155	0.794876	0.817917	0.381944	0.492817	0.492778	0.762819	0.741844	0.595913	0.255736	0.168021	0.170188	0.277287	0.285037	0.461357	0.326337	0.139815	0.263016	0.240497	0.0483516	0.296777	0.143421	0.182044	0.235347	0.308333	0.637674	0.155424	0.197982	0.0500286
5	21672893	21673584	Napepld	0	0	1	1	0	0	0	0	691	0.256624	0.450322	0.398166	0.403474	0.477528	0.372513	0.407057	0.541105	0.404775	0.255466	0.20473	0.121541	0.236583	0.261291	0.287652	0.164984	0.0798209	0.0248677	0.0768572	0.244879	0.26811	0.217098	0.342551	0.296063	0.242424	0.412396	0.0778386	0.193912	0.0676146
5	24427427	24427698	Slc4a2	0	1	0	1	0	1	0	0	271	0.925415	0.860764	0.809012	0.87686	0.901132	0.841667	0.88154	0.872597	0.878371	0.453789	0.32178	0.268571	0.302495	0.280745	0.291438	0.214955	0.0661058	0.0647321	0.0581273	0.37252	0.490618	0.343124	0.371631	0.434158	0.470164	0.871929	0.0333001	0.348047	0.095362
5	24428031	24429071	Slc4a2	0	0	1	1	0	1	2	1	1040	0.792027	0.690951	0.758138	0.778247	0.625317	0.733089	0.730772	0.746795	0.687252	0.285574	0.272055	0.288095	0.178851	0.259302	0.25917	0.208103	0.0490385	0.0349026	0.126822	0.282854	0.23967	0.362995	0.401889	0.415902	0.331349	0.726954	0.0518246	0.281908	0.00862561
5	24482495	24482906	Agap3	1	1	0	1	0	0	0	0	411	0.92614	0.918646	0.865242	0.955159	0.90233	0.945205	0.926874	0.938546	0.908667	0.633116	0.571893	0.499263	0.823758	0.805302	0.72276	0.606501	0.516022	0.1	0.498794	0.623913	0.790476	0.624242	0.823595	0.77509	0.455936	0.920757	0.0267772	0.568091	0.0670074
5	24483185	24483462	Agap3	0	1	0	1	0	0	0	1	277	0.76487	0.794337	0.693493	0.834788	0.810158	0.865221	0.825217	0.759586	0.869949	0.491393	0.498431	0.47722	0.670591	0.658042	0.610857	0.579022	0.158547	0.0655678	0.367313	0.570238	0.601282	0.543437	0.722206	0.683856	0.632631	0.801958	0.0562415	0.489015	0.0108036
5	24590916	24591361	Chpf2,Smarcd3	0	0	1	2	0	1	0	1	445	0.44559	0.402218	0.497886	0.558772	0.460812	0.45632	0.579153	0.521318	0.478009	0.095376	0.12515	0.114001	0.0654017	0.161894	0.102404	0.0593792	0.0441234	0.0343358	0.0435664	0.118839	0.205554	0.143843	0.155864	0.147063	0.1165	0.488898	0.0564778	0.111509	0.0150426
5	24750227	24750410	Crygn	0	1	0	0	0	1	0	0	183	0.411629	0.534875	0.441558	0.564502	0.53997	0.519697	0.51196	0.544303	0.55184	0.141951	0.0705513	0.0652852	0.058277	0.125376	0.0983378	0.0618552	0.0973009	0.0530303	0.0742424	0.230303	0.139899	0.181421	0.151486	0.264371	0.156169	0.51337	0.0521673	0.0925957	0.0428236
5	24778692	24778966	Crygn	0	0	0	0	0	0	0	0	274	0.722711	0.732185	0.681441	0.717552	0.825575	0.620933	0.798203	0.713078	0.693223	0.18923	0.304664	0.391006	0.380714	0.393847	0.191856	0.182679	0.0989583	0.0555556	0.113095	0.625	0.266545	0.273993	0.362216	0.328205	0.247527	0.722767	0.0606433	0.294967	0.101237
5	30864431	30864765	Mapre3	0	0	0	1	0	0	0	0	334	0.801715	0.84442	0.817547	0.685112	0.872767	0.789271	0.865199	0.819153	0.808855	0.418503	0.52752	0.553965	0.541118	0.563125	0.459113	0.38453	0.086039	0.210582	0.315546	0.31627	0.303228	0.546061	0.607622	0.568533	0.469524	0.81156	0.0552121	0.499996	0.071803
5	31251330	31252321	Krtcap3,Nrbp1	1	2	0	2	0	1	3	0	991	0.621132	0.763887	0.707456	0.716927	0.728036	0.838479	0.749524	0.823349	0.743193	0.400248	0.396014	0.494473	0.559101	0.803936	0.682981	0.64123	0.31381	0.264762	0.521531	0.525269	0.724548	0.491406	0.507816	0.452844	0.573384	0.743554	0.0642917	0.430245	0.0556631
5	33535033	33535372	Fam53a	0	0	0	0	0	0	0	1	339	0.574007	0.594403	0.482363	0.59725	0.479588	0.550412	0.621173	0.634628	0.63656	0.220067	0.242344	0.232893	0.0573375	0.0266418	0.0368032	0.0442557	0.0195578	0.0335223	0.0183862	0.0651738	0.113407	0.0801587	0.0952335	0.140374	0.160941	0.574487	0.0598297	0.231768	0.011181
5	34326767	34327371	Cfap99	1	2	0	1	0	1	0	0	604	0.488056	0.756874	0.675195	0.730655	0.695271	0.500037	0.707824	0.662438	0.708683	0.212322	0.170667	0.149541	0.0875873	0.112673	0.0851566	0.0738888	0.0170511	0.0314736	0.0620753	0.214785	0.158662	0.109487	0.153875	0.246487	0.171999	0.658337	0.0972386	0.17751	0.0319449
5	35894540	35894671	Afap1	0	1	0	1	0	1	0	0	131	0.643603	0.595529	0.262963	0.587037	0.611498	0.563272	0.585688	0.657325	0.604345	0.232265	0.249963	0.0877425	0.146283	0.233265	0.126681	0.147683	0.0648148	0.05	0.110009	0.12963	0.232239	0.267196	0.454894	0.308995	0.240079	0.567918	0.11801	0.18999	0.0889903
5	37091094	37091710	Gm1043,Jakmip1	1	2	0	2	0	1	0	1	616	0.787897	0.899816	0.633022	0.930766	0.851613	0.887302	0.927481	0.899355	0.905122	0.367289	0.390372	0.386545	0.0508419	0.0847696	0.0587702	0.03905	0.0347572	0.0209141	0.0271882	0.426214	0.23142	0.688095	0.606683	0.764165	0.451546	0.858041	0.0950202	0.381402	0.0123713
5	38366327	38367420	Slc2a9	0	0	0	1	0	0	0	0	1093	0.359614	0.501356	0.284728	0.462192	0.405869	0.368585	0.461819	0.42143	0.424264	0.167986	0.155082	0.182869	0.229759	0.211957	0.224685	0.164122	0.165765	0.112716	0.186635	0.164456	0.219399	0.250638	0.227288	0.277561	0.180984	0.409984	0.0652431	0.168646	0.0139053
5	38840786	38841270	Clnk	0	0	0	1	0	0	0	0	484	0.867895	0.791612	0.750991	0.851972	0.771197	0.769172	0.88733	0.846913	0.778759	0.594935	0.536975	0.473671	0.32308	0.438807	0.285736	0.355502	0.265385	0.393121	0.250155	0.411308	0.59773	0.503369	0.400409	0.40117	0.477087	0.812871	0.0504363	0.535194	0.0606514
5	52865889	52866616	Anapc4	0	0	0	1	1	0	0	0	727	0.591602	0.503974	0.478515	0.454868	0.507682	0.452559	0.618221	0.547117	0.441308	0.263456	0.132229	0.236192	0.235094	0.175059	0.187041	0.203301	0.137182	0.1599	0.180379	0.243734	0.29614	0.2684	0.354177	0.296119	0.273713	0.51065	0.0630826	0.210626	0.0692485
5	64298483	64299419	Tbc1d1	0	0	0	1	0	1	0	0	936	0.472471	0.474421	0.482722	0.493895	0.52313	0.419331	0.448975	0.527847	0.389847	0.253215	0.149468	0.172178	0.167251	0.201128	0.191805	0.174818	0.0809524	0.0564745	0.136294	0.339512	0.319388	0.220535	0.171731	0.264662	0.235963	0.470293	0.0452225	0.19162	0.0545379
5	64816423	64817092	Klf3	0	0	0	1	0	0	0	0	669	0.742407	0.788242	0.745633	0.779433	0.735585	0.665104	0.787289	0.736134	0.745294	0.316744	0.37255	0.399831	0.301364	0.319001	0.326425	0.248999	0.0977352	0.0669936	0.167489	0.472781	0.532242	0.526091	0.427533	0.523536	0.461718	0.747236	0.0376775	0.363042	0.0423516
5	65157594	65158256	Klhl5	0	0	0	1	0	0	0	1	662	0.670335	0.790741	0.60481	0.783497	0.82757	0.804439	0.839368	0.878649	0.886273	0.35539	0.434153	0.28877	0.374081	0.470191	0.34318	0.326368	0.140118	0.148663	0.155845	0.449556	0.414485	0.348198	0.535716	0.528875	0.315467	0.787298	0.0933918	0.359438	0.0727758
5	65415664	65416034	Ugdh	0	0	0	1	0	0	0	0	370	0.704394	0.752463	0.659094	0.692485	0.64322	0.747583	0.824588	0.769668	0.831135	0.201778	0.210835	0.177424	0.137071	0.108158	0.140717	0.112867	0.03125	0.0346726	0.0342984	0.336632	0.271936	0.458906	0.255606	0.300538	0.206573	0.73607	0.0669444	0.196679	0.0172792
5	74260134	74260379	Scfd2	0	0	0	1	0	0	0	0	245	0.666524	0.705031	0.714621	0.618158	0.682372	0.745791	0.620544	0.551108	0.669958	0.274189	0.254024	0.344156	0.173594	0.138738	0.169628	0.170103	0.0620851	0.188095	0.0459232	0.189169	0.198196	0.216538	0.355159	0.343915	0.52957	0.66379	0.0592128	0.290789	0.047304
5	76856182	76857211	C530008M17Rik	0	1	0	1	0	1	0	0	1029	0.336961	0.489278	0.370224	0.2116	0.37772	0.33195	0.510049	0.555612	0.394398	0.213843	0.168074	0.155031	0.215085	0.350147	0.259384	0.262638	0.060813	0.0348517	0.134523	0.156402	0.308049	0.132697	0.173957	0.207936	0.191577	0.397533	0.105922	0.178983	0.0308864
5	76857318	76858123	C530008M17Rik	1	0	0	1	0	1	0	1	805	0.621592	0.674962	0.645138	0.557937	0.646574	0.579478	0.769558	0.740828	0.618346	0.432233	0.423185	0.312	0.449804	0.526122	0.490302	0.458616	0.195475	0.131687	0.355923	0.323218	0.550032	0.418848	0.438268	0.398052	0.376381	0.65049	0.0693345	0.389139	0.0669574
5	77002852	77003054	Arl9	0	0	0	0	0	0	0	0	202	0.818787	0.817735	0.817237	0.867222	0.773519	0.838439	0.790132	0.862657	0.907114	0.621673	0.590402	0.478435	0.785804	0.850877	0.782604	0.841609	0.479316	0.597222	0.601949	0.655952	0.709127	0.674709	0.684848	0.67056	0.647593	0.832538	0.0412772	0.563503	0.0753124
5	97935269	97935816	Antxr2	1	2	0	1	0	0	0	1	547	0.589619	0.640914	0.398454	0.423772	0.497394	0.356559	0.562018	0.539551	0.393908	0.16883	0.131818	0.196791	0.041662	0.0450361	0.0421043	0.0344085	0.0262634	0.0157733	0.0196476	0.0473275	0.0401846	0.185556	0.207178	0.161606	0.0771577	0.489132	0.100122	0.165813	0.0325913
5	103854146	103854582	Aff1	0	0	0	1	0	0	0	1	436	0.605526	0.398781	0.619972	0.521537	0.582416	0.279004	0.529508	0.527962	0.606082	0.0907945	0.0842542	0.122146	0.0225895	0.0300646	0.0209127	0.03008	0.00826446	0.0196281	0.0406167	0.139177	0.106011	0.138811	0.138135	0.14759	0.15326	0.518976	0.112658	0.0990648	0.0202543
5	105502064	105502345	Lrrc8b	0	0	0	0	0	0	0	0	281	0.399348	0.680628	0.356011	0.6779	0.477772	0.481085	0.643423	0.612822	0.464216	0.158702	0.129482	0.0796449	0.224502	0.173987	0.0560536	0.0811188	0.035101	0.0402422	0.134363	0.526936	0.29862	0.140022	0.166812	0.145766	0.0852273	0.532578	0.122993	0.12261	0.0399741
5	107721030	107722080	Gfi1	1	2	0	1	0	0	0	0	1050	0.691011	0.647176	0.580066	0.778135	0.709645	0.539042	0.862397	0.768834	0.829224	0.165003	0.113769	0.123785	0.0309309	0.0464551	0.0545791	0.0235779	0.0191423	0.0202643	0.0208886	0.311108	0.431301	0.237894	0.321574	0.180126	0.151763	0.711726	0.109506	0.134186	0.0271545
5	108677505	108677999	Idua	1	2	0	1	0	1	0	0	494	0.701689	0.801579	0.554095	0.789667	0.829366	0.714857	0.810628	0.711891	0.78981	0.205672	0.193117	0.19517	0.0508586	0.115469	0.0815245	0.0515526	0.0514493	0.0350952	0.055987	0.225545	0.21981	0.191762	0.305381	0.290724	0.146817	0.744842	0.0858442	0.197986	0.00673441
5	110086254	110086553	Gm35315	0	0	0	1	0	0	0	0	299	0.799074	0.884614	0.813328	0.839683	0.861065	0.813492	0.869614	0.843473	0.837197	0.493701	0.517072	0.436861	0.61213	0.570019	0.579878	0.519573	0.255952	0.42037	0.319962	0.52609	0.632716	0.667228	0.644841	0.721855	0.586592	0.840171	0.0283282	0.482545	0.0412531
5	110100161	110100471	Plcxd1	0	1	0	1	0	1	1	0	310	0.385531	0.508759	0.625	0.444505	0.462821	0.450458	0.618893	0.559896	0.442172	0.123252	0.0731643	0.196717	0.167502	0.0806572	0.0886248	0.0603337	0.0327237	0.0538462	0.0626545	0.2837	0.145899	0.11047	0.116469	0.153846	0.147863	0.499782	0.0842526	0.131045	0.0621439
5	110107053	110107176	Gtpbp6	1	0	0	1	0	1	0	0	123	0.736262	0.613741	0.641414	0.714899	0.608927	0.645408	0.700569	0.584312	0.593664	0.165803	0.234194	0.217774	0.143146	0.255705	0.162096	0.0785409	0.156818	0.044697	0.133014	0.145887	0.27317	0.199	0.227244	0.2307	0.439394	0.648799	0.055658	0.205924	0.0357023
5	110386119	110386633	Fbrsl1	1	1	0	1	0	1	0	0	514	0.346775	0.35433	0.391955	0.390855	0.401461	0.34116	0.448021	0.344482	0.421466	0.162004	0.13037	0.181491	0.124634	0.138754	0.116868	0.112315	0.0616391	0.0522186	0.0773152	0.178508	0.156015	0.202264	0.150571	0.190315	0.172878	0.382278	0.038003	0.157955	0.0258001
5	110431037	110431548	Fbrsl1	0	0	0	1	0	0	0	0	511	0.646603	0.674398	0.690469	0.569577	0.620478	0.708529	0.553587	0.757561	0.626389	0.283341	0.293131	0.28175	0.191629	0.257163	0.411997	0.268034	0.0767857	0.159325	0.0486111	0.336508	0.298604	0.678968	0.413703	0.482588	0.523614	0.649732	0.0656043	0.286074	0.0061632
5	110858863	110859578	Chek2	0	0	0	1	0	0	0	0	715	0.6025	0.686858	0.591977	0.596948	0.514708	0.740741	0.750388	0.726198	0.581975	0.240088	0.214711	0.20094	0.191844	0.153131	0.130838	0.0594726	0.0633987	0.0714286	0.0704101	0.612222	0.488889	0.343307	0.409444	0.362881	0.297155	0.643588	0.0840201	0.21858	0.0198587
5	111156260	111156521	Ttc28	0	0	0	1	0	0	0	0	261	0.689354	0.550168	0.620779	0.570274	0.542184	0.314983	0.544508	0.627199	0.588242	0.126928	0.0771399	0.159279	0.0578407	0.0557182	0.0343606	0.0343277	0.0123457	0.0579806	0.0473485	0.242328	0.135065	0.106437	0.165083	0.178455	0.143408	0.560854	0.103999	0.121116	0.0413767
5	111228663	111229306	Ttc28	0	0	0	1	0	0	0	0	643	0.459194	0.727105	0.360148	0.62278	0.574337	0.76657	0.782713	0.787322	0.648603	0.382715	0.389066	0.289897	0.18493	0.270087	0.195736	0.164051	0.0864355	0.1126	0.150187	0.37183	0.520022	0.251213	0.287856	0.269481	0.295253	0.63653	0.150524	0.353893	0.055513
5	111418552	111420782	Mn1	1	1	0	1	0	1	0	0	2230	0.50606	0.553206	0.506266	0.566828	0.516827	0.354239	0.568025	0.501901	0.530099	0.11036	0.120059	0.140157	0.0811954	0.0447752	0.0611247	0.0346861	0.0238038	0.0267179	0.0329661	0.10329	0.0806984	0.136391	0.145559	0.119107	0.0929408	0.511494	0.0644692	0.123525	0.0151976
5	111530999	111531711	Mn1	0	0	0	0	0	0	0	1	712	0.465179	0.598819	0.250889	0.295981	0.555741	0.311508	0.551066	0.581599	0.594196	0.18939	0.188128	0.081471	0.0481469	0.0337722	0.0214369	0.0143394	0.0326885	0.016369	0.0501503	0.203274	0.143392	0.143789	0.0731024	0.110597	0.035348	0.46722	0.142198	0.152996	0.0619458
5	111578858	111579435	Mn1	0	0	0	0	0	0	0	0	577	0.539862	0.608856	0.635844	0.543413	0.6835	0.603671	0.585613	0.601692	0.683435	0.17675	0.240455	0.304239	0.215455	0.163809	0.117423	0.174368	0.0887566	0.111905	0.218102	0.126786	0.21756	0.341132	0.265523	0.343657	0.24923	0.609543	0.0518641	0.240481	0.0637442
5	111730821	111731136	Gm26897	0	0	0	0	0	0	0	0	315	0.674212	0.764482	0.674834	0.651878	0.77913	0.678371	0.742335	0.732398	0.728448	0.293598	0.33885	0.41572	0.261235	0.306376	0.292799	0.286553	0.10172	0.112387	0.201508	0.318492	0.347591	0.384153	0.493886	0.486332	0.316243	0.71401	0.0452575	0.349389	0.0617395
5	112269191	112269579	Crybb1	0	0	0	1	0	0	0	0	388	0.698306	0.682437	0.751596	0.73153	0.711429	0.85714	0.724381	0.771386	0.696151	0.369532	0.261455	0.29254	0.442254	0.412827	0.290521	0.292537	0.0738276	0.0879329	0.335669	0.309524	0.31939	0.475379	0.376841	0.300163	0.204502	0.736039	0.0533932	0.307843	0.0556395
5	112389338	112389701	Asphd2	0	0	0	1	0	0	0	0	363	0.787355	0.742307	0.746901	0.806481	0.750549	0.71807	0.711641	0.737525	0.687372	0.43064	0.448889	0.491395	0.234458	0.210812	0.23737	0.32796	0.0555556	0.101852	0.145	0.500397	0.356437	0.382407	0.484684	0.41835	0.358025	0.743133	0.036741	0.456975	0.0311739
5	112848061	112848385	Myo18b	0	0	0	1	0	0	0	0	324	0.463304	0.429675	0.412706	0.426754	0.435781	0.415985	0.424529	0.471958	0.431569	0.121828	0.0797561	0.157671	0.238467	0.202335	0.231551	0.17843	0.139881	0.125893	0.122665	0.186667	0.174643	0.232792	0.211742	0.217398	0.170563	0.434696	0.0201345	0.119752	0.0389991
5	113024387	113024585	Grk3	0	0	0	0	0	0	0	1	198	0.242397	0.47618	0.417321	0.298199	0.444037	0.32616	0.407052	0.409006	0.299944	0.219127	0.128548	0.125101	0.219701	0.255153	0.150736	0.19933	0.0813187	0.239103	0.240932	0.224725	0.21859	0.100311	0.330128	0.289058	0.150794	0.368922	0.0791728	0.157592	0.0533188
5	113175056	113175249	2900026A02Rik	0	0	0	1	0	0	0	1	193	0.303796	0.338648	0.334402	0.482588	0.387933	0.259259	0.249101	0.25105	0.287764	0.0165593	0.0185597	0.0700708	0.067076	0.0866435	0.0621063	0.0763571	0.0278371	0.0401235	0.0434824	0.015873	0.0417854	0.0570988	0.0572872	0.0648629	0.128844	0.321616	0.0761195	0.0350633	0.0303339
5	113225849	113226168	Tmem211	0	0	0	0	0	1	0	0	319	0.457833	0.487763	0.520578	0.29806	0.491852	0.50404	0.35706	0.431068	0.382954	0.191447	0.161483	0.150211	0.148569	0.287786	0.197456	0.151501	0.121645	0.139144	0.283022	0.135488	0.222652	0.162425	0.242007	0.23176	0.222484	0.436801	0.0759523	0.167714	0.0213122
5	113286830	113287565	Sgsm1	1	2	0	1	0	0	0	1	735	0.684684	0.736189	0.604849	0.508242	0.789143	0.738515	0.731945	0.732085	0.699396	0.148724	0.152206	0.170876	0.212597	0.170794	0.229644	0.195502	0.078745	0.0857299	0.0732784	0.16351	0.17531	0.20179	0.293201	0.286874	0.329357	0.691672	0.0853119	0.157269	0.0119121
5	113297891	113298503	Sgsm1	0	0	0	1	0	0	0	0	612	0.603322	0.751522	0.641831	0.834993	0.731959	0.701111	0.828332	0.789548	0.738335	0.442175	0.380525	0.417848	0.231027	0.264507	0.236058	0.207919	0.08557	0.185639	0.116408	0.449856	0.501466	0.469272	0.624487	0.665386	0.469963	0.735661	0.0783759	0.413516	0.0310523
5	113503227	113503828	Wscd2	0	0	0	1	0	0	0	0	601	0.849858	0.857467	0.856347	0.916071	0.899137	0.872534	0.829731	0.829413	0.780413	0.46672	0.504373	0.515157	0.246986	0.23767	0.176815	0.204164	0.0750309	0.0946429	0.115384	0.257993	0.391231	0.356223	0.373307	0.550367	0.406622	0.854552	0.0401159	0.495417	0.0254303
5	113736554	113737000	Ficd	0	1	0	1	0	1	0	1	446	0.625244	0.671979	0.562576	0.544397	0.608379	0.611183	0.580933	0.619517	0.638301	0.289088	0.320382	0.273918	0.457466	0.48584	0.446088	0.494091	0.25322	0.354779	0.39291	0.382716	0.463004	0.444569	0.440308	0.471129	0.29301	0.606945	0.0391838	0.294463	0.0236941
5	114191795	114192740	Acacb	0	0	0	1	0	0	0	0	945	0.646809	0.563268	0.642665	0.586721	0.718805	0.66978	0.665421	0.659856	0.74024	0.349197	0.373708	0.378642	0.258064	0.334368	0.261844	0.290265	0.196261	0.163381	0.206015	0.482647	0.347777	0.374618	0.387707	0.292431	0.384857	0.654841	0.0558831	0.367183	0.01577
5	114296879	114297358	Myo1h	0	0	0	1	0	0	0	1	479	0.650204	0.585117	0.573884	0.665168	0.527544	0.609915	0.713212	0.63843	0.645151	0.308914	0.287488	0.226246	0.234982	0.249477	0.131754	0.187461	0.0237233	0.102116	0.111609	0.247334	0.243699	0.272663	0.341621	0.32242	0.378351	0.623181	0.0553573	0.274216	0.0429021
5	114356952	114357674	Myo1h	0	0	0	1	0	1	0	1	722	0.577732	0.668981	0.510729	0.729455	0.672036	0.572844	0.671386	0.68804	0.783652	0.362816	0.28591	0.280237	0.342781	0.352438	0.230822	0.16952	0.0745272	0.116374	0.258505	0.193882	0.302451	0.366868	0.300568	0.298104	0.237596	0.652762	0.0847273	0.309654	0.0461268
5	115163249	115163483	Mlec	0	0	0	0	0	0	0	1	234	0.78447	0.91606	0.921296	0.949074	0.883694	0.891667	0.853406	0.915664	0.941891	0.378865	0.508431	0.376951	0.468613	0.446933	0.391393	0.414695	0.221726	0.210859	0.252837	0.545455	0.614153	0.591171	0.62123	0.699784	0.478395	0.895247	0.0509537	0.421416	0.0753635
5	115480098	115480753	Sirt4	0	0	1	1	0	1	0	0	655	0.732606	0.791894	0.713762	0.750315	0.822111	0.779387	0.853095	0.777162	0.685623	0.351917	0.319271	0.255993	0.387036	0.426173	0.515363	0.370039	0.117697	0.0632316	0.113474	0.404484	0.238607	0.371907	0.263739	0.370298	0.319773	0.767328	0.052729	0.30906	0.0487704
5	115531755	115532271	Pxn	0	0	0	1	0	1	0	0	516	0.480372	0.523499	0.349305	0.669762	0.485613	0.467269	0.601823	0.477424	0.481064	0.239392	0.262133	0.283342	0.0239328	0.0568085	0.0831563	0.0636813	0.0155844	0.0357143	0.0364825	0.0576239	0.129127	0.149877	0.124815	0.192338	0.156799	0.504014	0.0900243	0.261623	0.0219796
5	115534101	115534560	Pxn	0	0	0	1	0	1	0	0	459	0.527466	0.510178	0.611996	0.554519	0.513291	0.380833	0.647959	0.568579	0.544754	0.226774	0.218865	0.173163	0.0821243	0.0571355	0.0169455	0.0371427	0.0361111	0.0537037	0.0455882	0.148704	0.163333	0.255696	0.233877	0.166508	0.166552	0.539953	0.0749855	0.206268	0.0289406
5	115560621	115561704	Rplp0	0	1	0	1	0	1	0	0	1083	0.727015	0.738379	0.687804	0.690564	0.744224	0.75277	0.778745	0.661561	0.751341	0.350816	0.50794	0.400068	0.578914	0.648569	0.60405	0.611786	0.211791	0.340011	0.361704	0.473216	0.606648	0.583334	0.699907	0.608087	0.531375	0.725823	0.0379044	0.419608	0.0803637
5	115564004	115564979	Gcn1l1	0	1	0	0	0	1	0	0	975	0.484671	0.564926	0.495652	0.556373	0.486915	0.495094	0.666688	0.52899	0.575258	0.157437	0.206208	0.247476	0.315023	0.252952	0.233326	0.216872	0.10285	0.161064	0.128727	0.310336	0.279504	0.313969	0.365974	0.34249	0.187544	0.539396	0.0593324	0.203707	0.0450713
5	115630434	115631111	Rab35	0	1	0	0	0	1	0	0	677	0.70843	0.727305	0.671081	0.750027	0.726432	0.776353	0.718245	0.777192	0.718923	0.387594	0.427918	0.416182	0.242329	0.27855	0.238611	0.182418	0.167063	0.149802	0.174212	0.372222	0.311617	0.318665	0.555686	0.352921	0.367295	0.730443	0.033527	0.410565	0.0207407
5	115906881	115907962	Cit	0	0	0	1	0	1	0	1	1081	0.495909	0.691067	0.524383	0.628252	0.572539	0.520522	0.762784	0.71751	0.570945	0.217655	0.245835	0.199973	0.238025	0.2037	0.227265	0.174172	0.05098	0.0433217	0.080015	0.433267	0.367523	0.279261	0.392988	0.331951	0.221003	0.609323	0.09558	0.221154	0.0231305
5	116030609	116031107	Prkab1	0	0	0	0	0	0	0	1	498	0.525074	0.509255	0.43081	0.549405	0.490875	0.675	0.577555	0.48562	0.407606	0.17083	0.21844	0.167214	0.13922	0.169561	0.123521	0.113078	0.0690476	0.15	0.0560185	0.13556	0.248585	0.137963	0.245158	0.203543	0.128307	0.5168	0.0797409	0.185495	0.028589
5	116193988	116194773	Ccdc60	0	0	0	1	0	0	0	0	785	0.772095	0.815087	0.583474	0.755893	0.786537	0.785887	0.765963	0.711518	0.761162	0.457308	0.482411	0.51569	0.768302	0.694906	0.744117	0.702448	0.370391	0.518548	0.620581	0.470097	0.449473	0.519085	0.611798	0.535431	0.522174	0.748624	0.0679671	0.485136	0.0292867
5	117104959	117105135	Suds3	0	0	0	1	0	0	0	0	176	0.890656	0.908872	0.870899	0.930864	0.832696	0.890785	0.90478	0.915487	0.941288	0.558291	0.553728	0.489506	0.823148	0.737138	0.745735	0.616607	0.414021	0.321429	0.290728	0.715608	0.740861	0.694464	0.729918	0.759997	0.714815	0.898481	0.0326474	0.533842	0.0384636
5	117240255	117241043	Taok3	0	0	0	1	0	1	1	0	788	0.920123	0.867918	0.884441	0.919007	0.868294	0.880683	0.893122	0.88558	0.907314	0.427021	0.434544	0.436629	0.392739	0.409783	0.511786	0.341597	0.0978815	0.0757262	0.0653775	0.627698	0.757725	0.657996	0.742235	0.815794	0.599868	0.891831	0.0197615	0.432731	0.00505402
5	117273924	117274936	Taok3	0	0	0	1	0	0	0	2	1012	0.743991	0.747848	0.815	0.76273	0.791341	0.742029	0.781449	0.778851	0.829251	0.449036	0.561138	0.361102	0.676772	0.547719	0.546229	0.638321	0.286667	0.388542	0.334924	0.777536	0.72675	0.41458	0.60464	0.371489	0.734933	0.776943	0.0311629	0.457092	0.100261
5	117348279	117348728	Vsig10	0	0	0	1	0	0	0	0	449	0.893197	0.847355	0.834171	0.864583	0.879025	0.850624	0.809785	0.880433	0.902717	0.632769	0.520645	0.615206	0.692482	0.720593	0.680774	0.716576	0.397752	0.240363	0.477627	0.689947	0.746732	0.645968	0.611212	0.799205	0.659106	0.862432	0.0298131	0.58954	0.060308
5	117383092	117383474	Rfc5	0	0	0	1	0	0	0	0	382	0.618517	0.646777	0.569724	0.657008	0.641288	0.662365	0.727926	0.668061	0.643368	0.281301	0.226967	0.177201	0.111111	0.275877	0.518519	0.131843	0.0381944	0.121528	0.131142	0.724242	0.709325	0.351894	0.358433	0.385191	0.267929	0.648337	0.0420437	0.228489	0.0520668
5	118344102	118344552	2410131K14Rik	0	0	0	0	0	0	0	0	450	0.800041	0.771936	0.696492	0.726546	0.789545	0.570788	0.795606	0.785582	0.865074	0.280962	0.310511	0.306848	0.132654	0.163549	0.168023	0.125469	0.0565934	0.0340659	0.0850041	0.18239	0.257631	0.306727	0.416735	0.311589	0.492857	0.755734	0.0839431	0.299441	0.016107
5	118373501	118373728	2410131K14Rik	0	0	0	0	0	0	0	1	227	0.384332	0.565448	0.640035	0.628571	0.479592	0.374663	0.572318	0.576298	0.70719	0.122901	0.123359	0.190609	0.00823045	0.0258205	0.00785773	0.0335512	0.0321195	0.015873	0.0204248	0.0936508	0.101448	0.0638889	0.0854613	0.0512346	0.0277778	0.547605	0.113749	0.145623	0.0389599
5	118435899	118437225	Med13l	0	0	0	0	0	0	0	0	1326	0.581767	0.622049	0.533817	0.650325	0.683889	0.534118	0.738531	0.68476	0.64679	0.245878	0.266993	0.30054	0.0667823	0.061989	0.048378	0.0406413	0.0217784	0.03367	0.0500153	0.156607	0.171062	0.288839	0.211288	0.228065	0.165352	0.630672	0.0700062	0.271137	0.0275657
5	119651205	119651828	Tbx3	0	0	0	0	0	0	0	0	623	0.721991	0.661873	0.674014	0.757407	0.723335	0.559028	0.703739	0.625222	0.681768	0.372075	0.402983	0.410769	0.419116	0.416375	0.493345	0.359123	0.272899	0.262635	0.340432	0.289749	0.347535	0.275117	0.389749	0.450517	0.326389	0.678709	0.059355	0.395276	0.0204659
5	120034439	120035195	Rbm19	0	0	0	0	0	0	0	0	756	0.558213	0.699398	0.607302	0.680317	0.632317	0.61791	0.636836	0.646656	0.764704	0.367183	0.387676	0.343383	0.362403	0.278623	0.258223	0.333739	0.160904	0.159153	0.235374	0.18254	0.184524	0.397619	0.456111	0.476111	0.259841	0.649295	0.0594631	0.366081	0.0221673
5	120171713	120172869	Rbm19	0	0	0	1	0	0	0	0	1156	0.6811	0.848415	0.788222	0.870635	0.799109	0.772463	0.850301	0.796395	0.8551	0.627451	0.651551	0.523893	0.530386	0.579758	0.544994	0.506866	0.302095	0.42	0.455727	0.616931	0.644646	0.629651	0.777724	0.786587	0.605635	0.80686	0.0586557	0.600965	0.0678254
5	120173253	120173525	Rbm19	0	0	0	1	0	0	0	0	272	0.899747	0.826823	0.658889	0.895714	0.878419	0.868611	0.849493	0.862428	0.889921	0.430207	0.607649	0.376407	0.558682	0.721212	0.449392	0.59113	0.232688	0.272738	0.316468	0.36	0.434444	0.692475	0.624405	0.735079	0.680833	0.847783	0.0745682	0.471421	0.121005
5	120178930	120179353	Rbm19	0	0	0	1	1	0	0	0	423	0.88147	0.853778	0.879487	0.90467	0.863278	0.855453	0.917411	0.904143	0.833686	0.454562	0.504881	0.484807	0.377568	0.431725	0.407413	0.259359	0.0943223	0.122833	0.144605	0.489608	0.501472	0.366361	0.525343	0.619597	0.474229	0.877042	0.027905	0.481417	0.0253305
5	120626360	120626905	Ddx54	0	0	0	1	0	0	0	0	545	0.899879	0.878098	0.796877	0.915841	0.830554	0.824236	0.919597	0.873013	0.893915	0.470582	0.505555	0.502254	0.627218	0.616114	0.589066	0.605434	0.215977	0.24001	0.248248	0.55766	0.740417	0.63067	0.757458	0.77729	0.664286	0.870223	0.0434416	0.492797	0.019309
5	120759783	120759996	Oas3	0	0	0	1	0	0	0	0	213	0.771212	0.806541	0.895833	0.863636	0.700126	0.854167	0.696939	0.796525	0.716501	0.298756	0.247686	0.35	0.367659	0.316865	0.380774	0.458969	0.0928571	0.102778	0.0347222	0.236111	0.415476	0.625	0.491667	0.944444	0.483763	0.789054	0.0737743	0.298814	0.0511568
5	121343279	121343586	Hectd4	0	0	0	1	0	0	0	0	307	0.484388	0.481463	0.44784	0.253394	0.392643	0.291534	0.589182	0.519535	0.492325	0.0990578	0.0611916	0.238794	0.357276	0.150637	0.324304	0.146543	0.0833333	0.0623457	0.0419753	0.322587	0.273148	0.331417	0.350194	0.255471	0.402778	0.439145	0.108495	0.133015	0.0935439
5	121828591	121829044	Sh2b3	1	0	0	1	0	1	1	0	453	0.972863	0.969598	0.962057	0.941485	0.962424	0.961502	0.975167	0.964188	0.98037	0.550682	0.695403	0.635313	0.857723	0.740196	0.812024	0.785469	0.334927	0.255291	0.60335	0.553896	0.92968	0.857471	0.791032	0.76922	0.76246	0.965517	0.0111877	0.627132	0.0727063
5	121864409	121864971	Cux2	0	0	0	1	0	0	0	0	562	0.639291	0.569961	0.597711	0.728685	0.635938	0.537343	0.667905	0.594904	0.625997	0.202549	0.232112	0.30709	0.240364	0.292633	0.259453	0.184943	0.114148	0.140735	0.0898095	0.401003	0.258636	0.379952	0.490524	0.419068	0.286667	0.62197	0.0561217	0.24725	0.0538898
5	122754326	122755086	Camkk2	0	0	0	1	0	0	0	0	760	0.71641	0.678646	0.75821	0.692852	0.760021	0.585905	0.756034	0.723742	0.756423	0.388782	0.378928	0.284606	0.558118	0.396246	0.470209	0.422258	0.180976	0.190058	0.213468	0.411728	0.476577	0.421927	0.369783	0.547723	0.446325	0.714249	0.0568382	0.350772	0.057513
5	122763412	122763922	Camkk2	1	1	0	1	0	1	0	0	510	0.460831	0.666214	0.363535	0.664501	0.614432	0.647718	0.759676	0.761282	0.599208	0.247868	0.314289	0.23178	0.171768	0.259913	0.270882	0.237029	0.158786	0.0694775	0.188486	0.563838	0.439783	0.371012	0.2734	0.352846	0.288431	0.615266	0.130252	0.264646	0.0437383
5	123135128	123135564	Rhof	1	1	0	0	0	1	0	0	436	0.734799	0.766991	0.634199	0.803571	0.767774	0.718204	0.84022	0.842209	0.745461	0.473955	0.477628	0.388165	0.382363	0.470971	0.472103	0.280611	0.236657	0.210572	0.1441	0.67443	0.584517	0.463872	0.458225	0.621861	0.558457	0.761492	0.064808	0.446583	0.0506244
5	123172077	123172269	Hpd,Psmd9	0	0	0	2	0	1	0	1	192	0.512739	0.562866	0.481085	0.580195	0.615799	0.546188	0.682516	0.563842	0.511231	0.197087	0.330733	0.188016	0.294926	0.316461	0.289095	0.182195	0.0419753	0.107728	0.113666	0.17037	0.159788	0.310289	0.246296	0.267951	0.140623	0.561829	0.0607812	0.238612	0.0799079
5	123496602	123497076	Lrrc43	0	0	0	1	0	0	0	0	474	0.767059	0.663453	0.678748	0.714815	0.694489	0.659548	0.716455	0.611499	0.737037	0.356607	0.28121	0.362573	0.229854	0.312499	0.216287	0.166423	0.0877866	0.0592593	0.090873	0.321429	0.278932	0.317901	0.48747	0.522755	0.360592	0.693678	0.0464836	0.333463	0.0453508
5	123599097	123600046	Clip1	0	0	0	1	0	0	0	0	949	0.887505	0.918841	0.862169	0.925358	0.904629	0.96875	0.950041	0.846923	0.95625	0.486949	0.5458	0.516774	0.68144	0.538802	0.604963	0.461884	0.204158	0.14537	0.160768	0.740774	0.648205	0.836141	0.822011	0.853728	0.765972	0.913385	0.0421399	0.516508	0.0294262
5	123603619	123603916	Clip1	0	0	0	1	0	0	0	0	297	0.729694	0.835802	0.822691	0.664109	0.687244	0.866667	0.722002	0.749969	0.729966	0.353166	0.230569	0.279018	0.542247	0.55947	0.570466	0.533967	0.1781	0.0925485	0.116042	0.497354	0.443712	0.576338	0.584776	0.60912	0.40873	0.75646	0.0696371	0.287584	0.0617458
5	123646093	123646642	Clip1	0	0	0	1	0	0	0	0	549	0.918016	0.812983	0.77542	0.89615	0.854456	0.794128	0.910097	0.848029	0.848103	0.365058	0.403768	0.343932	0.119429	0.407397	0.411817	0.481924	0.112791	0.293468	0.0748095	0.643821	0.589318	0.494877	0.585082	0.535011	0.459836	0.85082	0.0505508	0.37092	0.0303455
5	123934077	123934420	Ccdc62,Gm43518	0	0	1	2	0	0	0	1	343	0.723403	0.73918	0.7372	0.705673	0.746955	0.807053	0.844279	0.864788	0.779841	0.396924	0.301222	0.42214	0.35937	0.301767	0.331792	0.373121	0.0799263	0.169568	0.179539	0.500794	0.267681	0.528125	0.452158	0.523837	0.374355	0.772041	0.0556783	0.373429	0.0637912
5	124120342	124120776	Pitpnm2	0	1	0	1	0	0	0	0	434	0.500214	0.500037	0.437713	0.592262	0.589097	0.52581	0.542193	0.387563	0.442636	0.133573	0.143675	0.172185	0.153356	0.198226	0.16944	0.192611	0.118765	0.0758201	0.115265	0.162381	0.273077	0.186054	0.214339	0.243558	0.408634	0.501947	0.0695299	0.149811	0.0200241
5	125267478	125267794	Scarb1	0	0	0	0	0	0	0	0	316	0.620276	0.564955	0.510915	0.485034	0.734481	0.606527	0.624415	0.521034	0.714444	0.33367	0.33555	0.237425	0.445363	0.547432	0.470834	0.541085	0.0832937	0.269728	0.333763	0.379989	0.360512	0.260544	0.576726	0.271293	0.111168	0.598009	0.0871879	0.302215	0.0561173
5	125283850	125284517	Scarb1	0	0	0	1	0	1	0	0	667	0.890792	0.893632	0.862607	0.864737	0.909027	0.834524	0.909751	0.913304	0.912953	0.392302	0.398146	0.359842	0.381531	0.362124	0.364309	0.310585	0.111207	0.137103	0.184613	0.706706	0.624672	0.545613	0.648175	0.666415	0.378288	0.887925	0.0279807	0.38343	0.0206355
5	125402831	125403019	Dhx37	0	0	0	0	0	0	0	0	188	0.770853	0.885649	0.83567	0.9	0.794316	0.657407	0.71185	0.865616	0.813585	0.492785	0.487994	0.41913	0.346275	0.343927	0.239014	0.10824	0.258963	0.0740741	0.258025	0.484929	0.327381	0.265873	0.661376	0.305612	0.359016	0.803883	0.0805818	0.466636	0.0412109
5	129590859	129591379	Mmp17	0	0	0	1	0	0	0	0	520	0.728226	0.717469	0.511587	0.761701	0.744709	0.717375	0.7688	0.681427	0.75969	0.258161	0.29243	0.228483	0.460611	0.360901	0.268161	0.358773	0.154867	0.140079	0.303872	0.111111	0.433067	0.265932	0.502114	0.436405	0.446852	0.710109	0.0793966	0.259691	0.0320009
5	134142539	134142686	Castor2	0	0	0	1	0	0	0	0	147	0.892735	0.92228	0.807407	0.849186	0.827558	0.920314	0.839456	0.840676	0.840217	0.534629	0.509851	0.512205	0.813042	0.62489	0.617885	0.5159	0.538095	0.368386	0.549795	0.569048	0.61164	0.686214	0.654748	0.613558	0.600309	0.859981	0.0413981	0.518895	0.0136768
5	134221203	134221853	Gtf2ird2,Ncf1	1	1	0	2	0	1	0	0	650	0.240772	0.324632	0.303636	0.382481	0.279371	0.331347	0.370008	0.423826	0.303122	0.104674	0.112164	0.11831	0.0934232	0.10342	0.0892508	0.0938622	0.0977444	0.0924185	0.0890152	0.129346	0.159227	0.158958	0.141327	0.169444	0.156277	0.328799	0.056034	0.111716	0.0068291
5	134221924	134222288	Gtf2ird2,Ncf1	1	1	0	2	0	1	0	0	364	0.562059	0.634084	0.545375	0.565722	0.579838	0.564381	0.632123	0.726945	0.656573	0.157885	0.16133	0.231972	0.183529	0.138237	0.0655117	0.0923856	0.0253695	0.0239579	0.0615216	0.14049	0.202454	0.258929	0.240849	0.232323	0.0906429	0.607456	0.0594585	0.183729	0.0418149
5	134756088	134757076	Eln	0	0	0	0	1	0	0	0	988	0.549407	0.532499	0.545047	0.416046	0.46732	0.505072	0.53963	0.498139	0.494282	0.220034	0.236635	0.292863	0.277935	0.294353	0.218625	0.285305	0.133013	0.221645	0.239203	0.168254	0.163889	0.278451	0.314079	0.284783	0.269594	0.505271	0.0433376	0.249844	0.0381689
5	134761195	134761582	Eln	0	0	0	0	0	0	0	0	387	0.81739	0.856097	0.773176	0.882143	0.829639	0.87624	0.78845	0.820446	0.781595	0.629624	0.654	0.526175	0.742445	0.740832	0.516952	0.562296	0.375552	0.413542	0.508532	0.41994	0.685342	0.561731	0.710119	0.608796	0.613393	0.825019	0.0400994	0.603266	0.0678661
5	134891430	134891821	Tmem270	0	0	0	0	0	0	0	0	391	0.61224	0.600951	0.60591	0.607692	0.540858	0.501709	0.530529	0.588316	0.525304	0.260651	0.264504	0.222402	0.27283	0.350093	0.168191	0.148948	0.142342	0.0735329	0.235256	0.332854	0.37964	0.324237	0.297453	0.309858	0.245643	0.568168	0.0430498	0.249186	0.0232749
5	134945502	134947288	Cldn4	1	2	0	1	0	1	1	0	1786	0.781737	0.762843	0.77532	0.862167	0.689904	0.718891	0.860805	0.785788	0.842203	0.491341	0.503516	0.393153	0.345474	0.406512	0.365746	0.335331	0.150002	0.108119	0.171836	0.312476	0.435083	0.386117	0.317945	0.426383	0.298878	0.786629	0.0601653	0.46267	0.0605103
5	135012105	135012359	Abhd11	0	0	1	1	0	1	0	0	254	0.826997	0.795935	0.837075	0.936364	0.755224	0.660563	0.821796	0.840181	0.88929	0.397925	0.237934	0.412471	0.212279	0.339563	0.341833	0.198276	0.0493506	0.139578	0.116574	0.841342	0.506494	0.597157	0.453214	0.590634	0.446465	0.818158	0.0784675	0.349443	0.0968432
5	135041846	135042555	Stx1a	1	2	0	1	0	1	0	0	709	0.874722	0.846578	0.818402	0.807363	0.732259	0.926832	0.851807	0.831889	0.840722	0.448319	0.516216	0.515322	0.491824	0.576715	0.581236	0.559945	0.210962	0.29243	0.328736	0.31746	0.539103	0.573485	0.643313	0.657037	0.500667	0.83673	0.0524854	0.493286	0.0389447
5	135072839	135073857	Vps37d	0	0	1	1	0	0	0	0	1018	0.778233	0.739729	0.616771	0.808658	0.751854	0.819738	0.758381	0.731381	0.719937	0.415038	0.434281	0.430525	0.498142	0.506446	0.433114	0.423884	0.252463	0.160268	0.263144	0.404476	0.53546	0.338157	0.526878	0.461332	0.486356	0.747187	0.0593818	0.426615	0.0101999
5	135276656	135276767	Fkbp6	1	0	0	0	0	0	0	0	111	0.643267	0.698359	0.452339	0.539474	0.684142	0.704342	0.682081	0.705215	0.716115	0.129479	0.153036	0.186345	0.0437447	0.0703407	0.0503795	0.00526316	0.0197368	0.0124269	0.0537214	0.0392157	0.154825	0.0694236	0.108207	0.0211988	0.0567669	0.647259	0.0909464	0.156287	0.0285721
5	135965414	135965797	Ssc4d	1	1	0	1	0	1	0	1	383	0.372134	0.47115	0.420477	0.211667	0.342625	0.296737	0.465368	0.357132	0.425034	0.0858724	0.135974	0.104545	0.123176	0.107372	0.078504	0.0816968	0.0968254	0.0577778	0.0749786	0.0675926	0.11045	0.152778	0.110409	0.0791907	0.201961	0.373591	0.0837731	0.108797	0.0253199
5	136232005	136232384	Sh2b2	1	1	0	1	0	0	0	0	379	0.883336	0.9088	0.881435	0.823897	0.910724	0.903497	0.898457	0.883085	0.942819	0.56417	0.669826	0.558283	0.689909	0.75655	0.707843	0.641917	0.359979	0.216199	0.390394	0.741398	0.779285	0.754687	0.800174	0.752943	0.688852	0.892894	0.0321836	0.597426	0.0627693
5	136345379	136345786	Cux1	0	0	0	1	0	0	0	0	407	0.838909	0.787749	0.938272	0.924114	0.87309	0.813095	0.953656	0.86431	0.851722	0.331614	0.391799	0.428717	0.704906	0.727734	0.716667	0.799162	0.0770267	0.0796777	0.164316	0.741105	0.743793	0.574735	0.781019	0.672389	0.587478	0.871657	0.0569088	0.384043	0.0490139
5	136714375	136714936	Myl10	0	0	0	0	0	0	0	1	561	0.698878	0.71211	0.568394	0.527622	0.598968	0.706633	0.680016	0.653885	0.758171	0.337516	0.260324	0.390749	0.409447	0.44275	0.291976	0.320739	0.191922	0.118764	0.244002	0.277509	0.422917	0.45128	0.253132	0.413832	0.321783	0.656075	0.0758116	0.32953	0.0655781
5	136802841	136803305	Col26a1	0	0	0	1	0	0	0	0	464	0.562567	0.624462	0.564286	0.635439	0.564175	0.623647	0.67229	0.664534	0.485472	0.312428	0.307277	0.255889	0.250436	0.355586	0.243267	0.20606	0.0868506	0.169264	0.169587	0.227309	0.23097	0.247565	0.163152	0.232914	0.25582	0.599652	0.0600829	0.291864	0.0312623
5	136966222	136966818	Cldn15,Fis1	0	0	0	2	0	0	1	0	596	0.565634	0.557719	0.543056	0.468687	0.56063	0.60631	0.71119	0.677459	0.619394	0.194417	0.253425	0.176445	0.118888	0.14132	0.143943	0.0633166	0	0.0220779	0.0375	0.3	0.396131	0.477273	0.331481	0.313161	0.269147	0.590009	0.0732164	0.208095	0.0402718
5	136984933	136985206	Znhit1	0	1	0	1	0	0	0	0	273	0.859908	0.905277	0.881228	0.835979	0.95467	0.80389	0.920966	0.903696	0.904329	0.614941	0.631314	0.729292	0.7258	0.750558	0.674173	0.646109	0.51156	0.484416	0.680647	0.741558	0.773377	0.750541	0.78474	0.789073	0.730536	0.885549	0.0459687	0.658516	0.061838
5	137109631	137110395	Trim56	0	0	0	1	0	0	0	0	764	0.806665	0.873528	0.88532	0.909474	0.879172	0.934896	0.925911	0.927543	0.903591	0.487422	0.564699	0.546123	0.5937	0.631199	0.557531	0.544555	0.359499	0.3938	0.510913	0.731279	0.646814	0.674107	0.672024	0.776488	0.676529	0.894011	0.0395112	0.532748	0.0403375
5	137523543	137524101	Epo,Gigyf1	0	0	0	2	0	0	0	0	558	0.893123	0.880675	0.784598	0.922642	0.865799	0.940377	0.883546	0.86889	0.852837	0.345273	0.372663	0.360122	0.615974	0.534636	0.573864	0.578961	0.207751	0.0590278	0.401042	0.726042	0.720663	0.710913	0.822704	0.853533	0.69697	0.876943	0.0443414	0.359353	0.0137113
5	137525568	137525975	Epo,Gigyf1	0	0	0	2	1	0	0	0	407	0.806009	0.801531	0.835034	0.831803	0.774315	0.75135	0.848299	0.833445	0.833302	0.476273	0.525588	0.481865	0.41841	0.450158	0.446855	0.406709	0.353114	0.302961	0.351105	0.651587	0.733305	0.821429	0.789031	0.74196	0.646003	0.812788	0.0323892	0.494575	0.0270031
5	137574707	137574960	Tfr2	1	1	0	1	0	1	0	1	253	0.887882	0.915	0.893419	0.957522	0.838581	0.908772	0.911434	0.926702	0.882637	0.538558	0.593033	0.5964	0.666762	0.684919	0.676785	0.549466	0.232769	0.0933812	0.168896	0.542105	0.672682	0.868567	0.806328	0.849596	0.808709	0.902439	0.0329107	0.575997	0.0324668
5	137583371	137583651	Tfr2	0	0	0	1	0	1	0	0	280	0.909148	0.924201	0.825285	0.888655	0.93999	0.957491	0.924195	0.925537	0.94575	0.526476	0.485588	0.673945	0.479243	0.605226	0.456028	0.580738	0.031746	0.137486	0.234209	0.577068	0.684734	0.692157	0.698292	0.701354	0.841433	0.915584	0.0394172	0.562003	0.099077
5	137583750	137584088	Tfr2	0	0	0	1	0	1	0	0	338	0.82777	0.826274	0.874396	0.629193	0.83134	0.836232	0.918768	0.89948	0.904538	0.2548	0.247494	0.166745	0.131571	0.228768	0.316824	0.128108	0.0134576	0.0917435	0.072136	0.162836	0.153452	0.572464	0.589476	0.392305	0.785949	0.838666	0.0865603	0.223013	0.0488662
5	137608058	137609035	Pcolce	0	0	0	1	0	1	0	1	977	0.809338	0.813089	0.748956	0.848597	0.826962	0.896569	0.849839	0.839857	0.842615	0.324308	0.406748	0.258357	0.127799	0.186569	0.22886	0.120075	0.0295139	0.0329493	0.0793801	0.303175	0.293293	0.347767	0.428603	0.541314	0.207342	0.830647	0.0398647	0.329804	0.0743479
5	137638133	137640249	Gm20605,Lrch4	0	0	0	2	1	0	2	0	2116	0.848996	0.868732	0.83866	0.864747	0.848418	0.88534	0.845714	0.856794	0.851309	0.631176	0.630683	0.631678	0.63131	0.672468	0.693648	0.653168	0.351113	0.453847	0.426992	0.725889	0.731563	0.721924	0.77381	0.782493	0.716494	0.856523	0.0142857	0.631179	0.000497855
5	137731668	137731896	Nyap1	0	0	0	1	0	0	0	0	228	0.948935	0.898058	0.823559	0.929825	0.893558	0.935088	0.946641	0.91628	0.983709	0.708704	0.71209	0.671178	0.662907	0.56837	0.567481	0.529362	0.628446	0.147368	0.458178	0.597222	0.528926	0.676065	0.769643	0.764035	0.628321	0.919517	0.045309	0.697324	0.0227062
5	139356848	139357024	Cyp2w1	0	0	0	1	1	0	0	0	176	0.712522	0.731038	0.860847	0.683333	0.695872	0.758201	0.808181	0.779595	0.759259	0.432562	0.277598	0.327778	0.0224467	0.0366779	0.111986	0.0647305	0.037037	0	0.0286195	0.322487	0.543651	0.302249	0.551852	0.166498	0.255556	0.754317	0.0566476	0.345979	0.0790692
5	139619109	139619904	Uncx	1	2	0	0	0	0	0	0	795	0.484894	0.586811	0.48939	0.415323	0.487032	0.443549	0.481248	0.465724	0.297082	0.272315	0.297303	0.211073	0.331758	0.475892	0.340509	0.431369	0.384266	0.139641	0.251882	0.550013	0.282739	0.254344	0.305083	0.393211	0.283025	0.461228	0.0771158	0.26023	0.0443669
5	139708663	139708977	Micall2	0	0	0	1	0	0	0	0	314	0.945767	0.952164	0.907937	0.914683	0.940476	0.981481	0.949798	0.942159	0.956481	0.675394	0.71683	0.681625	0.91746	0.883371	0.9314	0.728745	0.464322	0.337302	0.62298	0.85582	0.878167	0.744974	0.875	0.84978	0.853439	0.943438	0.0219006	0.691283	0.0223427
5	139796615	139797211	Mafk	0	0	1	1	0	1	0	0	596	0.505922	0.603824	0.335204	0.65795	0.548792	0.564473	0.750402	0.686314	0.595443	0.228287	0.203559	0.24918	0.0521524	0.119861	0.0793729	0.0272201	0.0436224	0.0619048	0.0248918	0.298225	0.441203	0.320493	0.272676	0.151786	0.184128	0.583147	0.119248	0.227009	0.0228375
5	140331040	140331295	Mrm2,Nudt1	0	1	0	2	0	1	0	0	255	0.860589	0.784789	0.827538	0.770623	0.706943	0.69757	0.830708	0.816467	0.722929	0.523642	0.554349	0.474674	0.645521	0.667134	0.629432	0.644097	0.495476	0.434074	0.539024	0.597619	0.649942	0.564226	0.648016	0.631469	0.623224	0.779795	0.0593246	0.517555	0.0401844
5	140509873	140510590	Chst12	0	0	0	1	0	0	0	0	717	0.340478	0.504546	0.396669	0.522565	0.39473	0.442965	0.452901	0.41459	0.391277	0.23032	0.261335	0.150828	0.1593	0.178245	0.178747	0.15686	0.0570346	0.10194	0.103823	0.262847	0.466982	0.195612	0.277124	0.27462	0.210946	0.428969	0.0580024	0.214161	0.0569979
5	142456645	142456832	Foxk1	0	0	0	1	1	0	0	0	187	0.769181	0.795624	0.752143	0.698095	0.841865	0.84312	0.803698	0.799468	0.858827	0.396576	0.429377	0.474436	0.520941	0.473168	0.397909	0.532292	0.273898	0.132738	0.333615	0.503889	0.448095	0.510952	0.433333	0.515379	0.590328	0.79578	0.0507077	0.433463	0.0390906
5	142457431	142457941	Foxk1	0	0	0	1	1	0	0	0	510	0.655257	0.65199	0.63699	0.64809	0.646916	0.61183	0.713716	0.698591	0.550951	0.189699	0.150803	0.18807	0.140722	0.171247	0.176302	0.217582	0.131548	0.0703125	0.0710069	0.308557	0.312698	0.183482	0.202494	0.250176	0.22625	0.646037	0.0471183	0.176191	0.0220015
5	142764525	142764920	Tnrc18	0	0	0	1	0	0	0	0	395	0.767908	0.76334	0.744711	0.813333	0.772344	0.6525	0.814241	0.788557	0.754167	0.273872	0.312419	0.267984	0.340655	0.514205	0.553853	0.571649	0.275736	0.0438596	0.249164	0.432143	0.635332	0.504464	0.492073	0.707282	0.506825	0.763456	0.0481464	0.284758	0.024135
5	142813682	142814110	Tnrc18	0	1	0	1	0	1	0	0	428	0.524998	0.542442	0.400966	0.530435	0.440683	0.222245	0.608428	0.512633	0.508922	0.217274	0.246953	0.177534	0.040448	0.0245905	0.0201227	0.0126885	0.0417184	0.045098	0.0255403	0.138889	0.0572464	0.0992754	0.0869565	0.089303	0.090735	0.476861	0.112363	0.21392	0.0348305
5	142903306	142904390	Actb	0	1	1	1	0	1	0	0	1084	0.608623	0.59402	0.662373	0.682619	0.636459	0.59518	0.668077	0.667392	0.58675	0.303277	0.292496	0.284339	0.319859	0.380989	0.395023	0.345573	0.268123	0.375797	0.29659	0.62605	0.700725	0.525838	0.479947	0.571252	0.411777	0.633499	0.0378	0.293371	0.00949917
5	143000547	143001215	Rnf216	0	0	0	1	0	0	0	0	668	0.714323	0.690416	0.802123	0.695721	0.628775	0.39905	0.707178	0.67314	0.753284	0.223631	0.264695	0.358825	0.262823	0.188464	0.137796	0.130577	0.0436508	0.015873	0.0462963	0.224603	0.3329	0.487482	0.433177	0.4002	0.561702	0.673779	0.113915	0.282384	0.0693112
5	143254378	143255634	Zfp316	1	1	0	1	0	0	0	0	1256	0.231068	0.33354	0.167777	0.281687	0.296471	0.212757	0.346087	0.298114	0.273673	0.0327541	0.0357248	0.0379267	0.0687808	0.053153	0.0489493	0.0464428	0.0391778	0.0484683	0.032256	0.0607445	0.0671245	0.0685547	0.0697508	0.0699997	0.0598999	0.271242	0.0577665	0.0354685	0.00259577
5	144219340	144219675	Tecpr1	0	0	1	1	0	0	0	0	335	0.621322	0.724788	0.65351	0.721581	0.739791	0.530544	0.678771	0.772661	0.750132	0.208758	0.225857	0.204583	0.180624	0.206656	0.277551	0.132195	0.112179	0.03125	0.0705948	0.648545	0.325722	0.191138	0.321755	0.348633	0.0638889	0.688122	0.0764071	0.213066	0.0112724
5	147408764	147409187	Flt3	0	0	0	0	0	1	0	0	423	0.764944	0.874363	0.804234	0.899337	0.883803	0.859096	0.892496	0.851412	0.90365	0.648248	0.658286	0.405188	0.78421	0.685197	0.63609	0.648483	0.266746	0.297897	0.561563	0.653452	0.607659	0.579338	0.829728	0.772563	0.643805	0.859259	0.0467663	0.570574	0.143316
5	147835057	147835518	Pomp	0	0	0	0	0	0	0	0	461	0.42556	0.406779	0.401439	0.346939	0.365054	0.498299	0.483343	0.494118	0.491412	0.151148	0.142491	0.147144	0.102735	0.162058	0.119617	0.0729233	0.0672222	0.0238095	0.0195887	0.164286	0.139576	0.0512821	0.187358	0.156548	0.145975	0.434771	0.0588216	0.146928	0.00433257
5	148342106	148342352	Slc7a1	0	0	0	1	0	1	0	0	246	0.495274	0.550711	0.42114	0.65648	0.515454	0.548665	0.683654	0.660995	0.436698	0.141732	0.101785	0.0900072	0.10955	0.0924378	0.1317	0.103547	0.0738522	0.0357143	0.0690476	0.336364	0.342619	0.1	0.169215	0.245969	0.112698	0.552119	0.096898	0.111175	0.0271107
5	148353429	148353974	Slc7a1	0	0	0	1	0	0	0	0	545	0.659976	0.754234	0.656937	0.763375	0.791207	0.589102	0.864542	0.784928	0.799819	0.346335	0.258899	0.238702	0.16948	0.267244	0.221104	0.205858	0.151961	0.289907	0.120915	0.563165	0.639559	0.315873	0.393388	0.530038	0.288235	0.740458	0.086999	0.281312	0.0572099
5	148615921	148616309	Ubl3	0	0	0	0	0	0	0	0	388	0.490084	0.497109	0.577709	0.548607	0.496441	0.563903	0.618967	0.453998	0.577947	0.222907	0.254866	0.251464	0.369741	0.246523	0.334112	0.436866	0.319408	0.22037	0.269266	0.381961	0.383774	0.365432	0.418329	0.577778	0.358953	0.536085	0.0538866	0.243079	0.017552
5	148885901	148886191	Katnal1	0	0	0	1	0	0	0	1	290	0.737332	0.844724	0.682365	0.906283	0.823102	0.874089	0.833648	0.869089	0.894476	0.227284	0.123038	0.0907823	0.322639	0.324939	0.335567	0.282566	0.0653139	0.0439815	0.0544757	0.14881	0.450947	0.27607	0.311288	0.588128	0.42319	0.829456	0.0742518	0.147035	0.0713444
5	148984844	148985457	Gm42791	0	0	0	1	0	0	0	0	613	0.941288	0.909508	0.882053	0.928745	0.8227	0.94	0.88852	0.907604	0.878115	0.698535	0.660659	0.608376	0.643362	0.555082	0.613206	0.560917	0.312063	0.416759	0.404145	0.609762	0.621264	0.689057	0.732047	0.671304	0.62621	0.899837	0.037395	0.655857	0.0452708
5	149078998	149080026	Hmgb1	0	0	0	1	0	0	0	1	1028	0.551936	0.631542	0.496378	0.668984	0.563273	0.572323	0.666797	0.662243	0.699675	0.295185	0.326229	0.289284	0.117005	0.150906	0.0883251	0.073142	0.0821126	0.0934444	0.0837083	0.258429	0.241737	0.232667	0.225879	0.279859	0.124159	0.612572	0.0687066	0.303566	0.0198472
5	149334910	149335370	Alox5ap	0	0	0	0	0	0	0	1	460	0.465605	0.462749	0.503289	0.556844	0.456737	0.181046	0.436333	0.394795	0.572246	0.12924	0.147073	0.206634	0.0508805	0.0243679	0.0321124	0.0421988	0.0302646	0.0634969	0.0389177	0.216746	0.187152	0.206936	0.140032	0.163842	0.164531	0.447738	0.11466	0.160983	0.0405285
5	149411532	149412102	Medag	0	0	0	1	0	1	1	0	570	0.229384	0.479196	0.17855	0.395855	0.254509	0.467537	0.491785	0.521628	0.348191	0.123017	0.138375	0.0672302	0.011491	0.0738717	0.0753426	0.0386964	0.0436655	0.0104377	0.0433236	0.120742	0.163047	0.0987369	0.100187	0.164273	0.104082	0.374071	0.127485	0.109541	0.0374378
5	149458438	149459039	Tex26	0	0	0	1	1	0	0	0	601	0.836942	0.863807	0.872266	0.773268	0.906125	0.808573	0.923865	0.809463	0.829009	0.523475	0.555876	0.670971	0.2581	0.243858	0.368751	0.278044	0.134764	0.0852333	0.12792	0.476852	0.446541	0.51895	0.44085	0.533103	0.507638	0.847035	0.0488259	0.583441	0.077515
5	150384761	150385170	Fry	0	0	0	1	0	0	0	0	409	0.710902	0.745509	0.652974	0.72619	0.815675	0.769693	0.857567	0.723091	0.746112	0.442494	0.503424	0.325828	0.742856	0.723267	0.521597	0.682567	0.130851	0.28858	0.165087	0.468783	0.399206	0.701891	0.632864	0.621914	0.277778	0.749746	0.0597286	0.423916	0.0902439
5	150390241	150390733	Fry	0	0	0	1	0	0	0	0	492	0.555605	0.65583	0.501458	0.83664	0.742703	0.584303	0.806445	0.700475	0.701478	0.371804	0.231137	0.186342	0.19377	0.125638	0.155236	0.0928658	0.046657	0.0479798	0.0490978	0.199495	0.233249	0.392031	0.432817	0.379693	0.316282	0.676104	0.113078	0.263094	0.0967731
5	150401392	150401681	Fry	0	0	0	1	0	0	0	0	289	0.934788	0.939305	0.796989	0.943727	0.895338	0.942958	0.957725	0.937424	0.944508	0.758758	0.69955	0.704851	0.873467	0.946301	0.844341	0.852362	0.55368	0.655093	0.660453	0.945635	0.91071	0.878515	0.898399	0.870563	0.822714	0.921418	0.0496621	0.721053	0.0327612
5	150436709	150436910	Fry	0	0	0	1	0	1	0	0	201	0.930358	0.941203	0.922655	0.967569	0.890527	0.899074	0.965057	0.927303	0.955906	0.739326	0.679509	0.716597	0.772517	0.776927	0.783056	0.743295	0.260417	0.189043	0.320576	0.828748	0.813989	0.837037	0.820767	0.830418	0.670168	0.933295	0.0271921	0.711811	0.0301944
5	150445596	150446377	Fry	0	0	0	1	1	0	0	0	781	0.834155	0.821003	0.78068	0.890774	0.829384	0.864757	0.84649	0.808738	0.873932	0.420832	0.505564	0.483544	0.424448	0.562371	0.589094	0.562627	0.385009	0.323687	0.375542	0.608838	0.550954	0.703224	0.660361	0.691109	0.748241	0.838879	0.0342364	0.46998	0.0439647
6	3340998	3341455	Samd9l	0	0	0	0	0	0	0	0	457	0.745357	0.604572	0.63089	0.66746	0.501119	0.61645	0.586998	0.601845	0.784454	0.28002	0.202018	0.227997	0.246741	0.254293	0.145118	0.245871	0.0402597	0.194444	0.0328283	0.115407	0.267906	0.427001	0.336067	0.426299	0.340687	0.637683	0.0852338	0.236679	0.0397191
6	6052749	6053240	Slc25a13	0	0	0	1	0	0	0	0	491	0.705099	0.73261	0.678961	0.695752	0.776281	0.779257	0.804777	0.764866	0.74978	0.241274	0.341259	0.41222	0.278791	0.356664	0.366534	0.332618	0.153608	0.160775	0.183883	0.580952	0.391345	0.520902	0.373232	0.481944	0.365873	0.743043	0.0427793	0.331584	0.0858828
6	17171407	17171716	Tes	0	0	0	0	0	1	0	0	309	0.561287	0.734123	0.514868	0.560979	0.421955	0.366338	0.535966	0.609139	0.577273	0.200182	0.136858	0.252711	0.0749673	0.0912447	0.0847236	0.0620431	0.0529101	0.0436508	0.0408702	0.277072	0.243519	0.213757	0.121473	0.280903	0.100309	0.542436	0.105732	0.196584	0.0580104
6	30957871	30958002	Klf14	1	0	0	1	0	0	0	0	131	0.464212	0.343769	0.255581	0.276138	0.357968	0.245671	0.277743	0.250898	0.320484	0.0859874	0.126299	0.0939902	0.256059	0.255601	0.188834	0.235713	0.275518	0.0318182	0.117883	0.131818	0.0701299	0.213528	0.279437	0.298683	0.382576	0.310274	0.0708095	0.102092	0.0213423
6	31096273	31096600	Klf14	0	0	0	0	0	0	0	0	327	0.874839	0.893159	0.843981	0.894571	0.890405	0.936607	0.912847	0.89252	0.857143	0.498478	0.439146	0.44594	0.232689	0.266382	0.182518	0.21946	0.103277	0.0703984	0.0597926	0.718585	0.586738	0.526998	0.580905	0.594577	0.485511	0.888453	0.0276975	0.461188	0.032472
6	31097401	31097961	Klf14	0	0	0	0	0	0	0	0	560	0.776675	0.788373	0.712489	0.801291	0.769333	0.756434	0.754903	0.80462	0.866108	0.485921	0.45156	0.336228	0.310051	0.23778	0.296334	0.312235	0.184231	0.0722222	0.158474	0.512867	0.697222	0.642885	0.669756	0.553327	0.485269	0.781136	0.0424267	0.42457	0.0784118
6	31551054	31551354	Podxl	1	1	0	1	0	0	0	0	300	0.84661	0.833333	0.799365	0.8806	0.804004	0.758754	0.839837	0.818626	0.808763	0.551991	0.632379	0.460217	0.553906	0.715377	0.532486	0.5221	0.405978	0.296034	0.414468	0.464496	0.354085	0.493333	0.484734	0.424727	0.524427	0.821099	0.0344634	0.548196	0.0861436
6	33992275	33992833	Exoc4	0	0	0	0	0	1	0	0	558	0.666861	0.752038	0.736763	0.840236	0.723333	0.692857	0.809703	0.764475	0.799435	0.430293	0.47487	0.345308	0.553014	0.506112	0.434663	0.37348	0.313624	0.271746	0.296751	0.62	0.519509	0.42977	0.50916	0.578439	0.335714	0.753967	0.0562211	0.416824	0.0658224
6	34708711	34708927	Cald1	0	0	0	1	0	1	0	0	216	0.8152	0.788178	0.776431	0.944444	0.786421	0.743639	0.776794	0.754905	0.765921	0.438271	0.558911	0.477539	0.314482	0.406972	0.271622	0.273874	0.158081	0.177222	0.0724868	0.358165	0.346163	0.119048	0.369048	0.57688	0.118056	0.794659	0.0598207	0.491574	0.0615324
6	34948654	34948967	Slc23a4	0	0	0	1	0	1	0	0	313	0.502692	0.73235	0.560741	0.646577	0.682558	0.618797	0.591603	0.672516	0.716915	0.270296	0.256393	0.228757	0.219329	0.24919	0.245427	0.208351	0.0391525	0.029899	0.0468656	0.208333	0.357188	0.463889	0.354836	0.459547	0.267143	0.636083	0.075121	0.251815	0.0211441
6	39003981	39004286	Tbxas1	0	0	0	1	0	0	0	0	305	0.394017	0.414186	0.49104	0.477676	0.384615	0.350433	0.40046	0.405804	0.47154	0.103027	0.167241	0.114013	0.0452457	0.0674356	0.0311934	0.0684	0	0.0277778	0.00925926	0.367416	0.201587	0.144841	0.215572	0.144078	0.22326	0.421086	0.047962	0.128094	0.0343447
6	39446035	39446435	Dennd2a	0	0	0	0	0	0	0	1	400	0.636118	0.628641	0.469457	0.502149	0.571488	0.552309	0.599359	0.574608	0.581349	0.193494	0.214922	0.225811	0.181241	0.325661	0.305529	0.227929	0.0863636	0.0638528	0.222936	0.138997	0.241548	0.413779	0.385193	0.375974	0.2695	0.568386	0.0545742	0.211409	0.0164423
6	48529364	48529523	Atp6v0e2	0	0	0	0	0	0	0	1	159	0.538485	0.661518	0.399471	0.479638	0.574691	0.469216	0.420861	0.3736	0.265608	0.0959156	0.119897	0.0492375	0.0501649	0.0409541	0.0862638	0.0718585	0.0238909	0.0499158	0.0492063	0.137542	0.153423	0.218783	0.177819	0.198263	0.133925	0.464788	0.117599	0.0883501	0.0359323
6	48537335	48538108	Atp6v0e2	0	0	0	1	0	1	2	0	773	0.521899	0.67305	0.638117	0.670186	0.604959	0.480328	0.684812	0.708598	0.685702	0.306038	0.259402	0.238919	0.114909	0.178536	0.111855	0.153044	0.027891	0.068871	0.073048	0.220187	0.170752	0.195365	0.279574	0.25056	0.184098	0.629739	0.0794769	0.26812	0.0343982
6	48742151	48743381	Gimap1,Gm28053	1	2	0	2	0	1	0	1	1230	0.79639	0.840153	0.852477	0.863602	0.863691	0.793056	0.862064	0.804538	0.831116	0.230676	0.302627	0.253851	0.284164	0.398028	0.345464	0.237107	0.0954077	0.173125	0.104253	0.246801	0.408121	0.340526	0.446678	0.412864	0.394029	0.834121	0.029351	0.262385	0.0367267
6	52170359	52171104	Gm28308,Hoxa3	0	1	0	2	0	1	0	0	745	0.905312	0.903346	0.753266	0.863777	0.889192	0.921995	0.925524	0.812001	0.961223	0.542417	0.483381	0.557181	0.663409	0.562654	0.600502	0.480157	0.0681097	0.0372768	0.0775127	0.692496	0.558149	0.781097	0.804203	0.793184	0.790383	0.881737	0.0638599	0.52766	0.0390508
6	52172610	52172900	Gm28308,Hoxa3	1	1	0	2	0	1	0	0	290	0.861415	0.864706	0.745085	0.949127	0.929934	0.90419	0.883785	0.893708	0.911445	0.590063	0.493512	0.617779	0.579661	0.618386	0.590178	0.467091	0.116397	0.0813651	0.124135	0.8025	0.465603	0.673632	0.883333	0.797173	0.617905	0.8826	0.0589159	0.567118	0.0652336
6	52175474	52176167	Gm28308,Hoxa3	1	1	0	2	0	1	0	0	693	0.577101	0.570179	0.593048	0.841485	0.741851	0.790697	0.788162	0.702488	0.58767	0.045707	0.0604198	0.0358628	0.097897	0.0748311	0.0926	0.0685942	0.039881	0.0107527	0.0268852	0.113817	0.0958787	0.115592	0.221351	0.126614	0.0864444	0.688076	0.107534	0.0473299	0.0123587
6	52177033	52177532	5730596B20Rik,Gm28308,Hoxa3	1	1	0	3	0	1	1	0	499	0.812756	0.880464	0.717312	0.921397	0.871963	0.913552	0.939136	0.910722	0.897205	0.602909	0.584478	0.489723	0.0586469	0.0757912	0.0739701	0.0441179	0.0116667	0.0148547	0.0234524	0.253335	0.257905	0.416216	0.452292	0.499461	0.18614	0.873834	0.0691812	0.559037	0.0607305
6	52185260	52185405	Gm28308,Hoxa3	0	0	0	2	0	1	0	0	145	0.779676	0.879726	0.870437	0.902778	0.925595	0.813823	0.870501	0.891905	0.868251	0.473341	0.316255	0.214517	0.282349	0.455736	0.464719	0.313408	0.0404461	0	0.0159091	0.561541	0.593254	0.581944	0.70767	0.596983	0.526918	0.866966	0.0446858	0.334705	0.130395
6	52190634	52191140	Gm28308,Hoxa3,Hoxa4	1	1	0	3	0	1	0	0	506	0.631313	0.60795	0.4294	0.529623	0.618932	0.540683	0.56615	0.59624	0.402105	0.239841	0.254581	0.230334	0.11299	0.119694	0.153553	0.0839013	0.043083	0.1175	0.0569358	0.289286	0.272103	0.230699	0.257747	0.332129	0.142202	0.546933	0.0821245	0.241585	0.0122168
6	52200589	52200691	Gm28308,Hoxa3	0	0	1	2	0	1	0	0	102	0.968254	0.926913	0.862963	0.836905	0.885751	0.963889	0.924661	0.906515	0.908586	0.53694	0.513879	0.510847	0.462763	0.716944	0.616167	0.481831	0.119048	0.0138889	0.181349	0.740741	0.832407	0.831481	0.92769	0.874389	0.817152	0.909382	0.0432329	0.520555	0.0142703
6	52202978	52204998	Gm28308,Hoxa3,Hoxa5	1	2	0	3	0	1	1	1	2020	0.701926	0.846117	0.71243	0.884862	0.848582	0.849066	0.925668	0.892023	0.891158	0.12939	0.115039	0.0895914	0.0755612	0.168922	0.137081	0.0702039	0.0402152	0.0138713	0.0305673	0.312127	0.353353	0.251231	0.254608	0.347397	0.160457	0.839092	0.0792145	0.11134	0.0201556
6	52205049	52207243	Gm28308,Hoxa3,Hoxa6	1	2	0	3	0	1	0	0	2194	0.888103	0.911285	0.86628	0.921392	0.882542	0.924306	0.936981	0.92099	0.903022	0.494913	0.514556	0.453386	0.177258	0.253245	0.260655	0.154005	0.0353512	0.0293227	0.0413395	0.687838	0.661814	0.663452	0.727477	0.731339	0.546672	0.9061	0.0230258	0.487618	0.0312306
6	52208203	52208420	Gm28308,Hoxa3,Hoxa6	0	1	0	3	0	1	0	0	217	0.532668	0.567104	0.5625	0.58658	0.504906	0.430087	0.694014	0.555156	0.563266	0.0930073	0.0989748	0.134343	0.010101	0.0288194	0.0473054	0.0154542	0	0.0385675	0.049062	0.164899	0.174725	0.178861	0.155411	0.292188	0.0909091	0.555142	0.070004	0.108775	0.0223429
6	54485014	54485316	Wipf3	0	0	0	1	0	0	0	1	302	0.690186	0.700599	0.498148	0.514354	0.768734	0.623008	0.673361	0.654319	0.634428	0.260057	0.286823	0.335859	0.249473	0.245345	0.327388	0.174735	0.0383089	0.113051	0.0618607	0.340354	0.162003	0.370695	0.187566	0.249206	0.121605	0.639682	0.0868254	0.294246	0.0384422
6	54943422	54944063	Nod1	1	1	0	1	0	0	1	0	641	0.792576	0.800681	0.833286	0.895814	0.859813	0.89009	0.840239	0.800314	0.819795	0.28254	0.254763	0.309061	0.235016	0.296675	0.267271	0.207868	0.047119	0.0720282	0.101845	0.331447	0.442005	0.354009	0.489734	0.36612	0.37751	0.836956	0.0383353	0.282121	0.0271512
6	65150802	65151122	Hpgds	0	0	0	0	0	1	0	0	320	0.42787	0.582266	0.343074	0.667857	0.452778	0.420064	0.583958	0.617162	0.668456	0.139026	0.191395	0.168324	0.216225	0.13591	0.168685	0.0658728	0.030303	0.00909091	0.0295307	0.257197	0.075	0.121358	0.233117	0.214316	0.137121	0.529276	0.119808	0.166249	0.0262459
6	66877012	66877235	Gng12	0	0	0	0	0	0	0	0	223	0.883706	0.840167	0.780847	0.894872	0.750847	0.808624	0.865443	0.922335	0.851667	0.619644	0.518765	0.487003	0.638571	0.586488	0.582509	0.573143	0.276005	0.803704	0.903917	0.748889	0.748622	0.490873	0.79386	0.553413	0.46127	0.844279	0.0556225	0.541804	0.0692566
6	72276618	72277667	Sftpb	0	0	0	0	0	0	0	0	1049	0.822359	0.859461	0.854441	0.852612	0.852307	0.826065	0.856903	0.863514	0.818719	0.633953	0.635054	0.59296	0.265334	0.393155	0.378653	0.329612	0.23684	0.210698	0.193995	0.692953	0.750489	0.624322	0.627847	0.634717	0.57123	0.845154	0.0175203	0.620655	0.0239913
6	72676968	72677731	Tcf7l1	0	0	0	1	0	0	0	0	763	0.781139	0.820789	0.77209	0.870166	0.85373	0.910053	0.855278	0.825609	0.826012	0.471978	0.549018	0.453693	0.26526	0.359126	0.355262	0.282648	0.145657	0.134788	0.158298	0.483862	0.476274	0.47726	0.52635	0.558995	0.452866	0.834985	0.0431005	0.491563	0.0505904
6	82091810	82092283	Eva1a	1	2	0	1	0	0	0	0	473	0.43836	0.479466	0.468797	0.289778	0.340351	0.462186	0.329178	0.358582	0.295467	0.184061	0.120229	0.161326	0.177453	0.251173	0.243127	0.20607	0.110535	0.0608225	0.174375	0.154048	0.158625	0.0569375	0.107276	0.116037	0.159352	0.384685	0.0771694	0.155205	0.0323527
6	82946721	82947034	M1ap	0	0	0	1	0	0	1	0	313	0.888889	0.870822	0.806481	0.878704	0.85873	0.896164	0.880975	0.91016	0.880071	0.629083	0.632217	0.602642	0.649128	0.728169	0.561673	0.589575	0.414815	0.722222	0.433069	0.345238	0.644004	0.635971	0.842593	0.84709	0.741402	0.874555	0.0294265	0.621314	0.0162464
6	83135626	83136273	Rtkn	1	2	0	1	0	1	1	0	647	0.209089	0.418892	0.27731	0.27349	0.395264	0.171945	0.412324	0.548398	0.424248	0.111736	0.110894	0.0716737	0.0392687	0.0670581	0.0462107	0.0347041	0.0424969	0.0297009	0.0511695	0.0900313	0.0712986	0.087769	0.0723363	0.0915039	0.0848962	0.347884	0.121558	0.0981013	0.0228909
6	83142521	83143207	Rtkn	1	1	0	1	0	1	1	0	686	0.613324	0.557345	0.439522	0.591079	0.56332	0.395147	0.57479	0.599757	0.662899	0.199395	0.238816	0.285895	0.259396	0.340469	0.248708	0.215373	0.0547342	0.0187377	0.126849	0.218987	0.205252	0.198368	0.298751	0.357612	0.3512	0.555242	0.0849287	0.241369	0.0433061
6	83185843	83186334	Dctn1	0	0	0	1	0	1	1	1	491	0.423144	0.500284	0.348038	0.320491	0.455568	0.505341	0.609829	0.619849	0.477571	0.128547	0.105008	0.139914	0.093098	0.118427	0.0750772	0.0851072	0.0574263	0.0122655	0.0551916	0.152183	0.116351	0.284917	0.0789116	0.0755051	0.0855631	0.473346	0.102324	0.12449	0.0178028
6	83440684	83441248	Tet3	0	1	0	1	0	1	0	0	564	0.529125	0.541682	0.464888	0.4884	0.513738	0.31221	0.628189	0.584372	0.506288	0.169283	0.144569	0.142221	0.0459841	0.110139	0.0172591	0.0193854	0.043392	0.01904	0.0166584	0.205297	0.254781	0.238707	0.188131	0.241644	0.165278	0.507655	0.0883672	0.152025	0.0149925
6	83453695	83454293	Tet3	0	1	1	1	0	1	0	0	598	0.480014	0.549879	0.530779	0.575616	0.552082	0.42152	0.576198	0.603498	0.576907	0.189258	0.18637	0.14665	0.0964612	0.0950433	0.113473	0.105013	0.0548927	0.0455605	0.0533358	0.272502	0.162847	0.1919	0.17055	0.205921	0.174033	0.540721	0.056935	0.174093	0.0238099
6	85205915	85206979	Emx1	0	0	0	0	0	0	0	0	1064	0.651845	0.637816	0.563011	0.557706	0.577346	0.54986	0.620155	0.607334	0.550393	0.326367	0.373859	0.356752	0.473674	0.589242	0.479731	0.491711	0.199131	0.34198	0.2792	0.329821	0.38262	0.215646	0.489821	0.526486	0.291782	0.590607	0.039416	0.352326	0.0240535
6	85386446	85387111	Rab11fip5	0	0	0	0	0	0	0	0	665	0.859794	0.843377	0.786058	0.84627	0.753053	0.700317	0.769394	0.81327	0.790493	0.420749	0.478588	0.497597	0.223782	0.250529	0.318625	0.251655	0.150265	0.120159	0.124559	0.481508	0.298413	0.318333	0.447778	0.503512	0.331306	0.795781	0.0512052	0.465645	0.040026
6	85423761	85424312	Noto	0	0	0	1	0	0	2	0	551	0.528091	0.531139	0.506588	0.518855	0.521626	0.505473	0.555813	0.545465	0.575012	0.202661	0.184225	0.21567	0.324419	0.334879	0.289448	0.198493	0.0587463	0.0627258	0.161864	0.144253	0.221475	0.1974	0.291392	0.262635	0.236455	0.532007	0.0230331	0.200852	0.0158007
6	88204444	88204892	Gata2	0	0	0	1	0	0	0	0	448	0.718663	0.8209	0.696958	0.821708	0.740603	0.762132	0.816306	0.797137	0.729857	0.325639	0.385877	0.212265	0.392291	0.355299	0.366736	0.296979	0.0147392	0.0851852	0.079786	0.412281	0.58719	0.495952	0.56678	0.523528	0.481293	0.76714	0.0481921	0.307927	0.0881507
6	88235894	88236357	Dnajb8	0	0	0	1	0	0	0	0	463	0.375295	0.432605	0.560847	0.435185	0.40606	0.45377	0.452781	0.435301	0.460185	0.0938455	0.0894163	0.0977774	0.140396	0.106483	0.0697481	0.0841597	0.0521709	0.0218254	0.0366442	0.120308	0.110538	0.275238	0.107099	0.219863	0.0648148	0.445781	0.0506238	0.0936797	0.00418303
6	91001076	91001466	Nup210	0	0	0	0	0	0	0	0	390	0.40259	0.326856	0.515873	0.44612	0.535973	0.470106	0.493837	0.410216	0.404762	0.0836623	0.0690383	0.100025	0.033179	0.0365493	0.115026	0.00584795	0.0283001	0	0.0667805	0.0556743	0.0722222	0.101852	0.154818	0.0448826	0.0973104	0.445148	0.0660504	0.0842419	0.0155014
6	91510238	91510954	Xpc	0	0	0	1	0	0	0	0	716	0.657565	0.608977	0.611929	0.656173	0.687507	0.607053	0.723808	0.724717	0.742447	0.391395	0.35422	0.438053	0.269474	0.474905	0.482089	0.430093	0.242725	0.275816	0.265795	0.479222	0.468464	0.479952	0.517591	0.561458	0.486544	0.668908	0.0534294	0.394556	0.0420055
6	99204129	99204414	Foxp1	0	0	0	1	0	0	0	0	285	0.916667	0.695531	0.75202	0.679545	0.637132	0.73276	0.822408	0.857396	0.756169	0.316322	0.409133	0.355101	0.0358586	0.205379	0.0181697	0.0431687	0	0.030303	0.0136364	0.0984848	0.141414	0.0363636	0.30203	0.247515	0.163571	0.76107	0.0897643	0.360185	0.046614
6	100046052	100046795	Rybp	0	0	0	0	0	0	0	0	743	0.538043	0.573722	0.491403	0.592833	0.56763	0.479394	0.648444	0.543131	0.64574	0.229246	0.278573	0.332928	0.0647872	0.0816425	0.0572352	0.0612406	0.00555556	0.0281119	0.0266667	0.156403	0.183386	0.0985043	0.16868	0.105199	0.0901684	0.564482	0.059463	0.280249	0.0518612
6	108700293	108701490	Bhlhe40	0	0	0	0	0	0	0	0	1197	0.67998	0.655213	0.637178	0.703178	0.684365	0.637065	0.705242	0.688226	0.690219	0.398494	0.417812	0.446064	0.175899	0.163094	0.0927881	0.179144	0.118944	0.12197	0.0995494	0.326313	0.162679	0.238122	0.349814	0.292285	0.222506	0.67563	0.0261849	0.42079	0.0239243
6	113334118	113334937	Camk1,Ogg1	0	0	0	2	0	0	0	0	819	0.863479	0.801343	0.750624	0.849725	0.82662	0.704279	0.83488	0.729838	0.697139	0.473214	0.400161	0.32604	0.547351	0.542534	0.556498	0.516801	0.287318	0.270574	0.338583	0.638523	0.56337	0.506074	0.57702	0.619895	0.517183	0.784214	0.0645078	0.399805	0.0735876
6	113469794	113470037	Il17re	1	1	0	1	0	1	0	1	243	0.508179	0.406167	0.404091	0.482303	0.486121	0.327381	0.364053	0.405364	0.445712	0.0957867	0.0907557	0.0766784	0.0494876	0.0577016	0.0448483	0.0570705	0.0318989	0.042517	0.0488987	0.137188	0.105089	0.081746	0.145044	0.167177	0.103288	0.425486	0.059986	0.0877403	0.00990457
6	113495046	113495875	Prrt3	1	1	0	1	0	0	0	1	829	0.655726	0.678881	0.581818	0.605212	0.655801	0.512393	0.753915	0.692964	0.634724	0.316183	0.41574	0.41044	0.336619	0.468943	0.477069	0.402961	0.208657	0.234034	0.251922	0.366228	0.420824	0.400834	0.426915	0.461058	0.320547	0.64127	0.0695366	0.380788	0.0560118
6	113501382	113502144	Prrt3	1	2	0	1	0	1	5	0	762	0.295057	0.375219	0.213595	0.308798	0.356973	0.326239	0.364385	0.412009	0.315334	0.106066	0.104874	0.0989259	0.0849452	0.115722	0.118991	0.154992	0.0637435	0.0556404	0.0569635	0.156726	0.105317	0.121181	0.0854395	0.183755	0.112481	0.329734	0.0571504	0.103289	0.00382499
6	113600519	113600771	Fancd2os	0	0	1	1	0	0	1	0	252	0.837106	0.88889	0.843331	0.930392	0.933397	0.866176	0.894181	0.901401	0.926891	0.583407	0.575551	0.560561	0.687998	0.677858	0.604369	0.686341	0.308824	0.300435	0.497802	0.629832	0.667912	0.64141	0.744048	0.689206	0.66307	0.891307	0.0363186	0.573173	0.0116067
6	113690705	113691331	Irak2	0	0	0	1	0	1	0	0	626	0.329744	0.423343	0.327424	0.419825	0.351817	0.347899	0.333246	0.436279	0.419732	0.124116	0.121211	0.075072	0.072456	0.103573	0.146874	0.052111	0.0452958	0.00833333	0.0343386	0.0883598	0.137022	0.115058	0.197094	0.225219	0.121506	0.37659	0.0466456	0.106799	0.0275151
6	114738298	114738602	Atg7	1	0	0	1	0	1	0	0	304	0.771375	0.763012	0.845946	0.620314	0.899457	0.656746	0.687433	0.818688	0.764157	0.106407	0.104051	0.120291	0.0883856	0.129201	0.0679571	0.112176	0.0153475	0.0173745	0.0312092	0.0277778	0.190576	0.26184	0.152284	0.057253	0.322994	0.75857	0.0907304	0.11025	0.00877553
6	115730205	115730783	Tmem40	0	0	0	1	0	0	0	0	578	0.534215	0.757962	0.506527	0.698073	0.757	0.676767	0.731912	0.699967	0.772417	0.467007	0.435161	0.323559	0.31225	0.317659	0.371416	0.295992	0.141148	0.165007	0.166485	0.449479	0.50257	0.421353	0.388238	0.451709	0.295653	0.681649	0.0970182	0.408576	0.0753285
6	115913839	115913954	Ift122	0	0	0	1	0	0	0	0	115	0.888889	0.88991	0.832743	0.904321	0.915807	0.857407	0.873131	0.86184	0.936508	0.514181	0.400465	0.58468	0.0462963	0.0620286	0.0484724	0.082855	0.107981	0.0286195	0.0286195	0.380159	0.417901	0.634921	0.541005	0.759259	0.546296	0.884506	0.0319802	0.499775	0.0929487
6	116173665	116173955	Tmcc1	1	1	0	1	0	1	0	0	290	0.901627	0.972317	0.887633	0.96208	0.967206	0.974691	0.971649	0.938336	0.954687	0.697635	0.680639	0.820706	0.723755	0.79195	0.804065	0.854638	0.460309	0.443585	0.681953	0.525069	0.68088	0.846323	0.660758	0.814551	0.802205	0.947803	0.0323313	0.732993	0.0764355
6	116195743	116196067	Tmcc1	0	1	1	0	0	1	0	0	324	0.783078	0.779054	0.902625	0.915986	0.859635	0.789706	0.895639	0.814707	0.868001	0.587833	0.55898	0.572612	0.807487	0.708426	0.720883	0.592347	0.370635	0.246599	0.527549	0.713281	0.647785	0.626404	0.687051	0.773937	0.818275	0.845381	0.0545714	0.573141	0.0144339
6	117956876	117957503	Fxyd4	0	0	0	0	0	0	0	1	627	0.656872	0.653629	0.559736	0.544185	0.645269	0.498101	0.665296	0.572744	0.60754	0.250906	0.356013	0.188933	0.386743	0.320615	0.271557	0.152532	0.100529	0.0972805	0.283245	0.349943	0.284328	0.267063	0.251086	0.314198	0.204762	0.600375	0.0595207	0.265284	0.0844628
6	119200386	119200874	Dcp1b	0	0	0	1	0	0	0	0	488	0.825132	0.791741	0.737654	0.889286	0.807619	0.711043	0.942915	0.892926	0.790458	0.461846	0.413635	0.453292	0.361203	0.544388	0.528453	0.415784	0.313356	0.296958	0.196875	0.668827	0.491005	0.645679	0.60873	0.569224	0.541358	0.820975	0.0755989	0.442924	0.0257233
6	120989906	120990278	Mical3	0	0	0	1	0	0	0	0	372	0.779051	0.707589	0.564847	0.788328	0.743206	0.574157	0.748661	0.651156	0.765347	0.173993	0.210562	0.266446	0.119085	0.0923298	0.0902476	0.0714544	0.0224467	0.0666667	0.0441919	0.169444	0.134343	0.138801	0.250363	0.327754	0.199691	0.702483	0.0859115	0.217	0.0465618
6	121378110	121378921	Iqsec3	0	0	0	1	0	0	0	1	811	0.647206	0.670264	0.685721	0.69	0.746441	0.69246	0.674068	0.63746	0.619998	0.393132	0.427124	0.339534	0.506435	0.455868	0.482308	0.435546	0.255296	0.27664	0.372803	0.337755	0.427354	0.522751	0.547306	0.476522	0.441032	0.673735	0.037021	0.386597	0.0441594
6	122333199	122333432	Phc1	0	0	0	1	0	0	0	0	233	0.811672	0.805457	0.804714	0.960269	0.833126	0.921717	0.849054	0.855094	0.864773	0.672959	0.682886	0.499042	0.574677	0.771708	0.743142	0.739255	0.716931	0.561111	0.629365	0.517989	0.631995	0.81164	0.831566	0.812963	0.557407	0.856208	0.0536069	0.618296	0.103396
6	122628098	122628900	Dppa3	0	0	0	1	0	0	0	0	802	0.62489	0.817096	0.676798	0.664808	0.611953	0.595807	0.767191	0.684896	0.769769	0.448725	0.4049	0.53507	0.543431	0.415882	0.44289	0.350247	0.15121	0.226143	0.353917	0.336938	0.285495	0.557241	0.407577	0.446868	0.482408	0.690356	0.0778714	0.462898	0.066232
6	122662909	122663186	Dppa3	0	0	0	0	0	0	0	0	277	0.571627	0.546676	0.537466	0.520868	0.656944	0.716162	0.713237	0.645131	0.530245	0.274667	0.284741	0.261032	0.182621	0.251876	0.235418	0.255231	0.10404	0.0663781	0.128572	0.218615	0.195238	0.169156	0.161616	0.341414	0.370707	0.604262	0.0791508	0.27348	0.011899
6	122702487	122703540	Nanog	0	0	0	0	0	0	0	0	1053	0.441025	0.441052	0.430042	0.466688	0.304943	0.392237	0.464146	0.471717	0.444957	0.21756	0.201873	0.159032	0.160607	0.18409	0.145765	0.166984	0.0744453	0.0823671	0.0873087	0.161045	0.177792	0.200511	0.187986	0.211013	0.146809	0.428534	0.0521605	0.192822	0.0302954
6	124721373	124721648	Ptpn6	0	0	0	1	0	1	0	0	275	0.806302	0.771003	0.71862	0.687169	0.788311	0.845486	0.666188	0.594853	0.615496	0.282653	0.31292	0.424944	0.338932	0.434273	0.447161	0.347166	0.225926	0.139021	0.310013	0.651587	0.429125	0.603704	0.402896	0.538404	0.533446	0.721492	0.0873219	0.340172	0.0749579
6	124761158	124761467	Eno2	0	0	0	1	0	0	0	0	309	0.74724	0.771292	0.849369	0.854663	0.759484	0.860317	0.883042	0.74805	0.812829	0.358289	0.508947	0.298166	0.445198	0.470004	0.455016	0.478704	0.337004	0.230853	0.406836	0.405556	0.429597	0.542361	0.729473	0.607088	0.642262	0.809587	0.0539037	0.388467	0.108583
6	124858423	124858880	Gpr162	0	1	0	1	0	0	0	0	457	0.712957	0.574451	0.716446	0.772222	0.669599	0.626639	0.68784	0.539107	0.507326	0.210335	0.194014	0.372723	0.253898	0.407743	0.28413	0.417309	0.125	0.110185	0.405952	0.409673	0.312089	0.28268	0.548679	0.243911	0.303571	0.645176	0.089324	0.259024	0.0988038
6	124904490	124905144	Lag3	0	0	0	1	0	0	0	0	654	0.857501	0.796916	0.81955	0.820232	0.710829	0.802128	0.814569	0.799369	0.873569	0.456013	0.348786	0.41984	0.253555	0.282958	0.254955	0.219578	0.126923	0.14881	0.163361	0.440385	0.511538	0.51	0.514148	0.462656	0.505556	0.810518	0.0456792	0.408213	0.0545506
6	124915509	124915885	Ptms	0	1	0	1	0	1	0	0	376	0.744919	0.798996	0.771106	0.817561	0.756573	0.681058	0.846523	0.787735	0.857804	0.409358	0.395925	0.551839	0.10127	0.294932	0.145845	0.237375	0.04	0.108333	0.0777016	0.481481	0.289921	0.27937	0.45899	0.315476	0.477778	0.784697	0.0544974	0.452374	0.0864007
6	125049379	125049991	Acrbp	0	0	0	1	0	0	4	0	612	0.851383	0.834634	0.837551	0.867063	0.818552	0.819396	0.814846	0.860953	0.845777	0.409852	0.463462	0.505777	0.725274	0.721455	0.622567	0.703508	0.281137	0.10696	0.256888	0.681967	0.564734	0.625764	0.620421	0.699641	0.624832	0.838906	0.0189596	0.459697	0.0480736
6	125081652	125082224	Lpar5	1	0	0	1	0	0	0	1	572	0.900653	0.904822	0.755984	0.902402	0.919184	0.917177	0.922962	0.906351	0.918012	0.176769	0.168724	0.220676	0.239714	0.351757	0.276241	0.260876	0.0402778	0.0647516	0.0705619	0.354124	0.317649	0.499861	0.511939	0.547478	0.538084	0.894172	0.0524637	0.188723	0.0279629
6	125148509	125149906	Iffo1	0	0	1	1	0	1	0	0	1397	0.446198	0.493125	0.396591	0.509391	0.474054	0.365885	0.535066	0.493794	0.505549	0.225868	0.202356	0.142255	0.177882	0.144406	0.155851	0.117876	0.0806256	0.0462414	0.0980069	0.310648	0.350735	0.26672	0.281942	0.265223	0.262655	0.46885	0.0558455	0.19016	0.0431206
6	125160316	125162086	Gapdh,Iffo1	0	0	1	2	0	1	0	1	1770	0.657325	0.724685	0.567234	0.593987	0.696954	0.705715	0.720206	0.688764	0.671282	0.268939	0.360405	0.323567	0.471818	0.515159	0.544963	0.510576	0.148747	0.204804	0.23376	0.491792	0.50005	0.484317	0.612837	0.606431	0.542702	0.669573	0.0551867	0.317637	0.0460207
6	125321177	125321858	Scnn1a	0	0	0	1	0	1	4	0	681	0.672568	0.699976	0.615748	0.605098	0.682737	0.414893	0.634608	0.596164	0.656983	0.114516	0.150546	0.189438	0.160139	0.208651	0.144845	0.158516	0.0666209	0.0537088	0.017673	0.237637	0.16424	0.217491	0.28	0.266708	0.227693	0.619864	0.0848185	0.1515	0.0374701
6	125363140	125364246	Plekhg6	0	1	1	1	0	0	0	1	1106	0.781523	0.824277	0.79913	0.799116	0.82558	0.866017	0.829554	0.806101	0.851908	0.453299	0.48537	0.479739	0.484598	0.47257	0.46983	0.458032	0.256932	0.172482	0.190213	0.607662	0.6798	0.525035	0.555465	0.657175	0.621037	0.820356	0.0269737	0.472803	0.0171237
6	126921363	126921844	Dyrk4	0	0	0	1	0	1	1	0	481	0.352922	0.440445	0.442328	0.308642	0.481863	0.477623	0.581036	0.53962	0.513059	0.0899638	0.0921153	0.0822608	0.11896	0.115857	0.128051	0.0803626	0.0608466	0.0575736	0.0590525	0.15	0.179034	0.203307	0.131374	0.123413	0.145924	0.459727	0.0863582	0.0881133	0.00518133
6	127145622	127146263	Ccnd2	0	0	0	1	0	0	0	0	641	0.517195	0.553474	0.357732	0.533631	0.49789	0.529677	0.591989	0.486451	0.424335	0.162458	0.0956421	0.12216	0.108075	0.123352	0.135028	0.0904305	0.0654762	0.01125	0.0261364	0.0702381	0.228869	0.14928	0.278183	0.227737	0.175992	0.499153	0.0705123	0.126753	0.0336441
6	128133663	128134567	Tspan9	0	0	0	1	0	0	0	0	904	0.867623	0.772884	0.813888	0.768139	0.798005	0.731319	0.798275	0.807054	0.783297	0.539283	0.55897	0.540051	0.394482	0.531955	0.333679	0.327627	0.136416	0.167033	0.182287	0.422222	0.492373	0.575178	0.525794	0.588015	0.524159	0.793387	0.0373754	0.546101	0.0111512
6	134147440	134148498	Etv6	0	0	0	1	0	0	0	0	1058	0.676268	0.722803	0.645843	0.729498	0.675232	0.6941	0.756381	0.72202	0.698134	0.406111	0.460814	0.371803	0.346237	0.394817	0.384961	0.370764	0.131301	0.20003	0.232184	0.560642	0.602328	0.394431	0.494015	0.543235	0.3763	0.702253	0.0338307	0.412909	0.0448933
6	134182378	134182690	Etv6	0	0	0	1	0	0	0	0	312	0.741951	0.873624	0.749449	0.871681	0.796124	0.876082	0.772333	0.850353	0.832519	0.504014	0.365562	0.410843	0.421269	0.499228	0.306233	0.445479	0.0999278	0.133153	0.212386	0.650216	0.677804	0.50754	0.701721	0.649351	0.635537	0.818235	0.0543749	0.426807	0.0705929
6	134205179	134206159	Etv6	0	0	0	1	0	0	0	0	980	0.786299	0.779362	0.753157	0.735119	0.6887	0.681895	0.781185	0.735235	0.625726	0.447369	0.474612	0.40183	0.404017	0.441555	0.502008	0.465892	0.328538	0.275	0.330495	0.613976	0.527183	0.634907	0.646011	0.717326	0.552902	0.729631	0.0544375	0.44127	0.0367721
6	134248301	134248580	Etv6	0	0	0	1	0	0	0	0	279	0.699363	0.638795	0.7319	0.691497	0.561384	0.575729	0.698382	0.625709	0.614254	0.206338	0.332123	0.239949	0.214048	0.242135	0.221932	0.272154	0.115193	0.135815	0.0455935	0.439394	0.359354	0.442687	0.391667	0.434452	0.395351	0.648557	0.0597398	0.25947	0.0651252
6	134887133	134888130	Gpr19	0	0	0	1	0	1	3	0	997	0.623984	0.707665	0.636673	0.638839	0.678913	0.63345	0.710834	0.724403	0.678129	0.27483	0.337218	0.292515	0.358038	0.339287	0.333979	0.307972	0.0931818	0.102381	0.104802	0.310434	0.364199	0.445798	0.4257	0.387208	0.344759	0.670321	0.0382842	0.301521	0.0321542
6	134981685	134981983	Apold1	0	1	0	1	0	1	1	0	298	0.363641	0.444404	0.435871	0.652381	0.620633	0.500064	0.442193	0.428279	0.440883	0.198304	0.164799	0.147898	0.183561	0.105779	0.0898538	0.0952878	0.0582492	0.0164835	0.0724467	0.237654	0.183496	0.248189	0.0899471	0.286279	0.111552	0.480928	0.0950501	0.170334	0.0256551
6	135023163	135023496	Ddx47	0	0	0	1	0	0	0	0	333	0.925831	0.875958	0.87092	0.797279	0.859521	0.91241	0.879177	0.840254	0.905043	0.540297	0.671581	0.600456	0.842152	0.704566	0.639812	0.542855	0.442362	0.577054	0.594285	0.745068	0.707638	0.695346	0.800451	0.82324	0.455726	0.874044	0.0393702	0.604111	0.0657181
6	136487031	136487225	Atf7ip	0	0	0	0	0	1	0	0	194	0.920111	0.911371	0.904048	0.9	0.954286	0.889381	0.942365	0.95108	0.898233	0.635783	0.707544	0.63748	0.541246	0.506953	0.484242	0.366847	0.134333	0.567413	0.484719	0.532286	0.553608	0.259222	0.85419	0.587909	0.55381	0.918986	0.0244252	0.660269	0.0409502
6	143049921	143050513	C2cd5	0	0	0	1	1	0	0	0	592	0.671806	0.714026	0.692429	0.785438	0.75177	0.598794	0.769201	0.819112	0.810607	0.327671	0.359846	0.337848	0.26348	0.252832	0.309145	0.260778	0.0842593	0.060101	0.101984	0.584624	0.676146	0.559231	0.547949	0.484247	0.474206	0.734798	0.0720968	0.341788	0.0164459
6	143143771	143144274	Etnk1	0	0	0	0	0	0	0	1	503	0.617262	0.806851	0.703065	0.753949	0.780156	0.6089	0.751917	0.837648	0.68791	0.463577	0.429205	0.293671	0.193584	0.342277	0.217686	0.199801	0.0847196	0.0781184	0.20028	0.281417	0.390816	0.327173	0.361912	0.459703	0.173698	0.727518	0.0797498	0.395484	0.0898324
6	145815184	145815524	Rassf8	0	0	0	1	0	0	0	1	340	0.874055	0.846632	0.734432	0.775058	0.823443	0.911477	0.887098	0.808229	0.764036	0.49102	0.571833	0.336817	0.592065	0.546398	0.583007	0.465867	0.275641	0.239103	0.287559	0.402364	0.540579	0.403549	0.596204	0.623082	0.666997	0.82494	0.06011	0.466557	0.119403
6	146686034	146686309	Med21	0	0	0	0	0	0	0	1	275	0.652528	0.654829	0.561905	0.679762	0.617002	0.675687	0.78525	0.709374	0.580128	0.291693	0.404678	0.399296	0.452943	0.426155	0.142524	0.316468	0.25866	0.202712	0.234447	0.391468	0.351082	0.347057	0.471726	0.532212	0.476726	0.657385	0.0676702	0.365223	0.0637351
6	148354555	148355337	Tmtc1	1	0	0	1	0	1	0	1	782	0.690533	0.845659	0.697201	0.667152	0.770006	0.652772	0.830469	0.800857	0.721139	0.416772	0.366709	0.373325	0.467741	0.441426	0.39951	0.376906	0.230894	0.225326	0.308226	0.391875	0.387726	0.401094	0.388831	0.541033	0.371386	0.741754	0.0720024	0.385602	0.0271961
7	3264671	3265342	Nlrp12	0	0	0	0	0	1	0	1	671	0.34639	0.439644	0.445965	0.375545	0.453364	0.279758	0.436444	0.429642	0.434794	0.2518	0.169118	0.145743	0.246018	0.3113	0.17682	0.204773	0.131205	0.205261	0.161056	0.228661	0.150265	0.102619	0.208749	0.212278	0.24492	0.404616	0.0588305	0.188887	0.0557238
7	3666709	3667590	Tmc4	0	1	1	1	0	1	1	1	881	0.438638	0.507909	0.421913	0.376682	0.263509	0.270683	0.605449	0.470619	0.405334	0.163774	0.205287	0.193652	0.141955	0.191034	0.130054	0.118403	0.0648796	0.164198	0.0715812	0.139264	0.306166	0.135862	0.138792	0.250617	0.202844	0.417859	0.108321	0.187571	0.0214141
7	4469971	4470505	Eps8l1	0	0	0	1	0	1	0	0	534	0.210746	0.264918	0.275597	0.535328	0.53239	0.262302	0.33274	0.45451	0.401385	0.120618	0.066703	0.0960827	0.205378	0.254325	0.218479	0.249327	0.0540863	0.125613	0.0940552	0.231746	0.21342	0.0422078	0.131694	0.0851732	0.280231	0.363324	0.122338	0.0944679	0.0269938
7	4502357	4503042	Ppp1r12c	0	1	0	0	0	1	0	0	685	0.340339	0.428532	0.327454	0.401389	0.49638	0.337674	0.437416	0.468298	0.45061	0.0954108	0.10374	0.173951	0.0537175	0.0533117	0.0429381	0.064671	0.0352092	0.0197443	0.0197615	0.172321	0.14691	0.0762649	0.209228	0.124211	0.074628	0.409788	0.0618219	0.124367	0.0431422
7	4691106	4691515	Brsk1	0	0	0	1	0	1	0	0	409	0.62087	0.461252	0.482639	0.46688	0.435897	0.486364	0.555476	0.472296	0.560596	0.15475	0.190084	0.199686	0.137238	0.129312	0.121614	0.0938488	0.0473545	0.0714286	0.0583333	0.3125	0.148718	0.28836	0.166667	0.305685	0.164957	0.504697	0.0603353	0.181507	0.0236641
7	4706893	4707558	Brsk1,Tmem150b	1	2	0	2	0	0	0	1	665	0.699277	0.624884	0.37619	0.562945	0.685993	0.75994	0.547863	0.6828	0.55023	0.290013	0.344655	0.327707	0.407018	0.412126	0.465114	0.391586	0.151885	0.150066	0.208635	0.377765	0.219206	0.33527	0.158703	0.366256	0.395886	0.610014	0.115143	0.320791	0.0279696
7	4921014	4921777	Zfp628	0	0	0	1	0	0	0	1	763	0.591906	0.600819	0.4975	0.525977	0.581873	0.531293	0.635305	0.626753	0.493653	0.23867	0.233759	0.149506	0.3465	0.428631	0.315812	0.353569	0.122583	0.0842404	0.210491	0.30123	0.264829	0.411869	0.405148	0.335061	0.384683	0.565009	0.0540297	0.207312	0.0501216
7	4993245	4993487	Zfp579	0	1	0	1	0	0	0	0	242	0.94207	0.89807	0.96142	0.976543	0.937951	0.950893	0.946652	0.934751	0.925878	0.62727	0.676098	0.602573	0.675408	0.793517	0.749548	0.74924	0.584921	0.411111	0.731481	0.827778	0.811111	0.701852	0.910714	0.938272	0.82672	0.941581	0.0221591	0.635314	0.0374165
7	4993591	4994887	Zfp579	1	1	0	1	0	1	0	0	1296	0.936916	0.938437	0.898259	0.907393	0.949603	0.93836	0.942686	0.936455	0.938676	0.629294	0.713776	0.61255	0.836715	0.826514	0.824994	0.782888	0.366328	0.337328	0.529565	0.820644	0.888302	0.672479	0.842893	0.847468	0.865333	0.931865	0.0170963	0.651873	0.0542593
7	6189401	6189858	Zfp444	1	1	0	1	0	0	0	1	457	0.934718	0.927028	0.939901	0.927787	0.910062	0.916991	0.947281	0.91427	0.896654	0.531955	0.608557	0.625954	0.81866	0.568514	0.809248	0.659691	0.488952	0.245203	0.420514	0.833333	0.680726	0.739421	0.725298	0.697435	0.791599	0.923855	0.0158859	0.588822	0.0500107
7	12903492	12904179	Zscan22	0	0	0	1	0	0	0	0	687	0.63141	0.636064	0.629925	0.554575	0.475427	0.406468	0.390456	0.511495	0.472969	0.228499	0.390111	0.246784	0.466905	0.634584	0.482357	0.513597	0.138713	0.1854	0.300273	0.363912	0.400021	0.492828	0.278361	0.417261	0.389496	0.523199	0.0955327	0.288465	0.0885016
7	13007889	13008078	Trim28,Zbtb45	1	0	0	2	0	0	0	0	189	0.941992	0.970278	0.979938	0.982804	0.935361	0.990741	0.954079	0.94964	0.977666	0.761063	0.748363	0.667547	0.90176	0.878157	0.828243	0.855434	0.352271	0.369599	0.512972	0.843717	0.892769	0.88	0.863426	0.888889	0.868011	0.964722	0.0198537	0.725658	0.0507241
7	13043388	13043486	Mzf1	1	0	0	1	0	0	0	0	98	0.838813	0.698122	0.858375	0.825962	0.780613	0.721825	0.748759	0.750051	0.784519	0.503085	0.463975	0.49916	0.581146	0.62322	0.553063	0.521489	0.170635	0.262515	0.342078	0.75	0.465488	0.556358	0.712302	0.515269	0.520037	0.77856	0.0544031	0.48874	0.0215368
7	13261083	13261469	Zswim9	1	0	0	1	0	0	0	0	386	0.646462	0.669071	0.487882	0.624815	0.611397	0.831411	0.675504	0.615408	0.548702	0.35352	0.355038	0.371242	0.583701	0.484293	0.442732	0.521629	0.27059	0.268655	0.254867	0.290356	0.393623	0.35959	0.419673	0.411784	0.573791	0.634517	0.0946333	0.359933	0.00982287
7	16061876	16062339	Zfp541	1	2	0	1	0	1	0	0	463	0.85984	0.896275	0.816991	0.737698	0.9	0.814444	0.854162	0.849349	0.82328	0.688235	0.635691	0.662524	0.779722	0.739266	0.735287	0.725089	0.563868	0.477976	0.660162	0.729762	0.689703	0.714583	0.738889	0.681159	0.808539	0.839116	0.049205	0.66215	0.0262742
7	16432975	16433263	Zc3h4	0	0	0	1	0	0	0	0	288	0.903242	0.855436	0.827622	0.953086	0.874632	0.82284	0.902678	0.895023	0.911775	0.46878	0.527736	0.397626	0.538949	0.671462	0.72379	0.63658	0.367124	0.311451	0.231067	0.659259	0.763411	0.657143	0.683862	0.705942	0.727048	0.882926	0.0421269	0.464714	0.0651503
7	16472318	16472451	Npas1	0	0	1	1	0	0	0	0	133	0.365243	0.359999	0.429113	0.505776	0.346898	0.309091	0.407595	0.337971	0.375157	0.120803	0.0927214	0.128129	0.146816	0.186559	0.152803	0.150164	0.0281385	0.109091	0.0830808	0.218333	0.112554	0.248954	0.235823	0.164863	0.261295	0.381871	0.058623	0.113885	0.0186903
7	16809829	16810114	Fkrp	0	1	0	1	0	0	0	1	285	0.636031	0.583485	0.599931	0.543915	0.542269	0.453704	0.575655	0.567532	0.602112	0.140719	0.124839	0.131045	0.198995	0.106061	0.11223	0.0795455	0.0537037	0.0504409	0.0950855	0.167929	0.104623	0.169986	0.257346	0.189423	0.179541	0.567182	0.0517324	0.132201	0.00800331
7	16810261	16810793	Fkrp	1	1	0	1	0	0	0	1	532	0.929149	0.928412	0.917652	0.936287	0.871052	0.940267	0.906521	0.930416	0.926891	0.638653	0.694749	0.614135	0.490163	0.550865	0.387702	0.398851	0.112528	0.15614	0.132299	0.505688	0.71604	0.83396	0.769672	0.701628	0.693191	0.920739	0.0211088	0.649179	0.041325
7	16810852	16811833	Fkrp	1	0	0	1	0	0	0	1	981	0.955011	0.960629	0.955447	0.965866	0.939937	0.948482	0.958727	0.95571	0.960305	0.47047	0.506624	0.458121	0.308607	0.421373	0.298116	0.272523	0.047488	0.0802837	0.0819978	0.359422	0.440792	0.71098	0.644988	0.735257	0.551991	0.955568	0.00757431	0.478405	0.0252064
7	16848748	16849028	Prkd2	0	0	0	1	0	0	0	1	280	0.849137	0.762439	0.869951	0.788517	0.836106	0.794114	0.802643	0.814103	0.820419	0.480145	0.422307	0.289061	0.531058	0.636319	0.594796	0.548917	0.129412	0.271113	0.360687	0.399174	0.672619	0.404101	0.721298	0.590497	0.406481	0.81527	0.0330019	0.397171	0.0979903
7	16886104	16886187	Dact3	1	0	0	1	0	0	0	0	83	0.683516	0.734729	0.819963	0.711538	0.627362	0.701923	0.699212	0.63328	0.569597	0.295674	0.391899	0.213869	0.530043	0.57502	0.465423	0.509471	0.344614	0.346154	0.426807	0.205128	0.435897	0.475824	0.61511	0.355311	0.588462	0.686791	0.0717365	0.300481	0.089112
7	17062242	17062655	Hif3a	0	0	0	1	0	1	2	0	413	0.477995	0.532098	0.473155	0.465434	0.496793	0.523333	0.575171	0.516034	0.450501	0.128077	0.138219	0.152611	0.0267997	0.039188	0.0310119	0.0215097	0.00714286	0.0203704	0.0266667	0.183571	0.0993734	0.125595	0.122143	0.128532	0.129006	0.501168	0.0392592	0.139636	0.0123279
7	18893063	18893446	Ccdc61	0	1	0	1	0	1	0	0	383	0.537317	0.549067	0.480128	0.55671	0.605172	0.530205	0.548886	0.563975	0.421062	0.258427	0.352195	0.337841	0.310101	0.400941	0.33418	0.271174	0.116094	0.280449	0.332086	0.335947	0.394658	0.375733	0.353571	0.460546	0.359563	0.532502	0.0531397	0.316154	0.0505055
7	19004965	19005110	Irf2bp1	1	0	0	1	0	1	0	0	145	0.665505	0.634358	0.664914	0.542758	0.604413	0.532639	0.53458	0.526426	0.680394	0.196496	0.262557	0.185494	0.197289	0.158842	0.185761	0.118652	0.0384259	0.0854167	0.143687	0.146645	0.307209	0.214064	0.356944	0.16917	0.2375	0.598443	0.0648586	0.214849	0.0416807
7	19020362	19021315	Foxa3	0	0	1	1	0	0	0	0	953	0.447169	0.583468	0.440625	0.631622	0.428818	0.561143	0.522537	0.429068	0.520724	0.0957792	0.135479	0.127778	0.111572	0.0660349	0.131354	0.126489	0.0666667	0.0208333	0.0846154	0.144231	0.0799098	0.255208	0.18192	0.177827	0.194061	0.507242	0.0749248	0.119679	0.0210526
7	19053979	19054869	Rsph6a,Sympk	0	0	0	2	0	1	2	1	890	0.721903	0.689507	0.752514	0.765741	0.720615	0.714051	0.795285	0.751527	0.796623	0.445109	0.404639	0.357699	0.565207	0.633847	0.496332	0.54834	0.237108	0.271491	0.259299	0.474041	0.40924	0.412709	0.429069	0.531567	0.500485	0.745307	0.0368907	0.402482	0.0437448
7	19091675	19092150	Dmpk	0	1	0	1	0	1	0	0	475	0.787216	0.910937	0.729762	0.696429	0.853987	0.848629	0.756395	0.681044	0.817555	0.319387	0.401364	0.39765	0.300075	0.356934	0.461686	0.349073	0.236454	0.0883818	0.165367	0.281904	0.286472	0.324811	0.477435	0.381964	0.283009	0.786884	0.0776385	0.3728	0.0462945
7	19118197	19118287	Gm4969	1	1	0	1	0	1	0	1	90	0.635107	0.505236	0.449285	0.315278	0.459755	0.520899	0.402825	0.300604	0.50668	0.231588	0.103392	0.191931	0.479762	0.381164	0.450899	0.431424	0.382407	0.247024	0.410023	0.318452	0.475463	0.141667	0.415344	0.285648	0.451224	0.455074	0.104949	0.175637	0.0656328
7	19118464	19118704	Gm4969	1	1	0	0	0	1	0	1	240	0.533528	0.412659	0.506349	0.49033	0.528816	0.377249	0.57357	0.498938	0.508182	0.179909	0.164964	0.239404	0.320845	0.206366	0.20853	0.284223	0.104762	0.182209	0.169312	0.139815	0.210979	0.276918	0.289484	0.271384	0.288757	0.49218	0.0609457	0.194759	0.0393792
7	19158727	19160020	Gipr	0	1	1	1	0	0	0	1	1293	0.526992	0.643436	0.427081	0.411944	0.35133	0.597265	0.405602	0.394739	0.406707	0.233745	0.238019	0.242086	0.251771	0.280607	0.349492	0.256122	0.220846	0.207741	0.249233	0.277209	0.282661	0.263471	0.270817	0.266943	0.259886	0.462789	0.101346	0.23795	0.00417085
7	19375490	19375794	Ppp1r13l	0	0	0	1	0	0	0	0	304	0.84831	0.854287	0.837987	0.786905	0.823756	0.589456	0.741389	0.721288	0.801569	0.483878	0.491609	0.497616	0.635061	0.667186	0.585231	0.64781	0.447449	0.245096	0.557996	0.710913	0.561508	0.329356	0.819048	0.48315	0.705442	0.778327	0.0845536	0.491035	0.00688681
7	19619262	19619849	Relb	1	1	0	1	0	0	0	1	587	0.404095	0.332472	0.472279	0.440278	0.374885	0.389753	0.506691	0.460248	0.460032	0.0705246	0.105336	0.127807	0.0717469	0.101955	0.07503	0.0574491	0.0614528	0.0849587	0.0439708	0.0993827	0.0950397	0.112602	0.124863	0.0970899	0.0633718	0.426748	0.055155	0.101223	0.0288618
7	19700669	19701264	Tomm40	0	0	1	0	0	0	0	1	595	0.499653	0.740615	0.344414	0.492105	0.36554	0.594094	0.51887	0.497146	0.538249	0.125274	0.118681	0.130361	0.0520066	0.0655342	0.197567	0.0649064	0.025	0.024087	0.018315	0.141941	0.238228	0.287731	0.214136	0.223907	0.0814186	0.510076	0.117266	0.124772	0.0058562
7	19701443	19701867	Tomm40	0	0	0	1	0	0	0	1	424	0.711694	0.785997	0.403706	0.615476	0.539144	0.644258	0.542197	0.561121	0.439104	0.173566	0.118266	0.129301	0.109921	0.16681	0.272741	0.141643	0.0799181	0	0.0549903	0.236111	0.278412	0.149721	0.333482	0.275482	0.310248	0.582522	0.122216	0.140378	0.0292671
7	19770956	19771420	Bcam	0	0	0	1	0	1	1	1	464	0.573127	0.533006	0.477959	0.525513	0.792323	0.664286	0.54348	0.60591	0.691537	0.206999	0.171975	0.184876	0.16627	0.0696124	0.0743325	0.0296595	0.0416667	0.0605159	0.077381	0.106061	0.224532	0.252778	0.133707	0.354195	0.266162	0.600793	0.0989801	0.18795	0.0177129
7	19796627	19796733	Cblc	1	0	0	1	0	1	0	0	106	0.247287	0.313456	0.364693	0.315	0.404762	0.186667	0.407937	0.39178	0.51381	0.0485762	0.0566269	0.0653846	0.0730891	0.046243	0.0894359	0.0646663	0.0333333	0.0533333	0.0138095	0.0770833	0.133333	0.0142857	0.137555	0.105238	0.133333	0.349488	0.0967835	0.0568626	0.00840668
7	19809348	19809673	Bcl3	1	1	0	1	0	1	1	0	325	0.920378	0.891914	0.914058	0.919589	0.952319	0.908929	0.943037	0.928101	0.916667	0.558013	0.608529	0.692043	0.553773	0.380913	0.475138	0.445692	0.0311869	0.107328	0.204304	0.600054	0.437582	0.71829	0.873683	0.77957	0.712121	0.921666	0.0179377	0.619528	0.0676884
7	19811206	19811444	Bcl3	0	1	0	1	0	0	0	0	238	0.808859	0.78597	0.830596	0.828402	0.78862	0.78268	0.865721	0.841438	0.827614	0.139574	0.170646	0.127437	0.0879654	0.256166	0.197768	0.101363	0.0365079	0.0649202	0.0118835	0.0883053	0.231795	0.348039	0.457843	0.326449	0.149353	0.817767	0.0282967	0.145886	0.0222853
7	19857768	19858147	Ceacam16,Gm19345	1	2	0	2	0	0	0	0	379	0.828692	0.845676	0.561376	0.785417	0.690064	0.669511	0.70958	0.739947	0.723165	0.261512	0.343996	0.242669	0.287216	0.317172	0.395309	0.295762	0.248344	0.0718427	0.355189	0.226389	0.384062	0.503626	0.563889	0.378009	0.482242	0.728159	0.0868995	0.282725	0.0538915
7	24377055	24377657	Kcnn4	1	2	0	1	0	1	0	2	602	0.804099	0.790818	0.55983	0.77244	0.710472	0.756836	0.80335	0.75639	0.624027	0.150352	0.174752	0.12231	0.0794382	0.0482909	0.119514	0.0789554	0.0188216	0.0137291	0.0219422	0.269203	0.304755	0.31709	0.368412	0.314062	0.192723	0.730918	0.085403	0.149138	0.0262424
7	24432211	24433223	Irgc1	1	0	0	1	0	0	0	0	1012	0.832976	0.764578	0.826775	0.922059	0.882224	0.862693	0.815971	0.845031	0.882056	0.538842	0.620524	0.491007	0.742905	0.810004	0.671365	0.765608	0.433747	0.270878	0.55864	0.433	0.754974	0.700241	0.754177	0.71348	0.71608	0.848263	0.0456908	0.550124	0.0654913
7	24475210	24475555	Plaur	0	0	0	1	0	0	0	1	345	0.883465	0.896567	0.800156	0.838413	0.92505	0.942354	0.877543	0.809424	0.920053	0.68726	0.71439	0.528641	0.823084	0.783135	0.817421	0.765566	0.380291	0.432434	0.557559	0.745979	0.776296	0.823044	0.797374	0.906888	0.665952	0.877003	0.0510134	0.64343	0.100331
7	24499253	24499596	Cadm4	0	0	0	1	0	0	0	0	343	0.480478	0.556378	0.450751	0.569231	0.527686	0.41718	0.565492	0.514581	0.609154	0.2117	0.235103	0.165332	0.233846	0.218469	0.257785	0.238763	0.138928	0.13721	0.24046	0.346154	0.220707	0.262005	0.220676	0.44707	0.288248	0.521215	0.0620177	0.204045	0.0355101
7	24585502	24586324	Zfp575	1	2	0	1	0	0	0	1	822	0.779396	0.844638	0.788158	0.749284	0.771194	0.810761	0.893187	0.829287	0.823132	0.388504	0.490056	0.244312	0.491039	0.542972	0.469632	0.603094	0.371961	0.275022	0.339244	0.508893	0.384265	0.51452	0.465687	0.677145	0.392709	0.809893	0.0436904	0.374291	0.123487
7	24612793	24613056	Phldb3	0	1	0	1	0	1	0	0	263	0.839413	0.782264	0.70912	0.902948	0.833635	0.717226	0.816317	0.756643	0.806107	0.255268	0.35149	0.243318	0.216625	0.231599	0.177086	0.0970019	0.0490079	0.0302961	0.0738095	0.373214	0.167319	0.226417	0.270991	0.262752	0.161156	0.795964	0.0619928	0.283358	0.0593053
7	24623702	24624360	Phldb3	0	0	0	1	0	0	0	0	658	0.687971	0.615947	0.605857	0.59743	0.567641	0.600229	0.61491	0.631243	0.698714	0.259124	0.312004	0.401337	0.430813	0.513898	0.289205	0.412382	0.10768	0.0845938	0.074131	0.303081	0.40943	0.538285	0.469542	0.536881	0.507172	0.624438	0.0427919	0.324155	0.0718808
7	24636302	24636703	Lypd3	0	0	0	1	0	0	1	0	401	0.6752	0.738255	0.545543	0.700582	0.722979	0.523276	0.814408	0.734534	0.715741	0.363374	0.37659	0.220361	0.417755	0.240691	0.436839	0.285742	0.128413	0.188889	0.197727	0.337222	0.39689	0.184014	0.302973	0.451634	0.502222	0.685613	0.0937828	0.320108	0.0866361
7	24869350	24870221	Dmrtc2,Lypd4	1	1	0	2	0	0	3	0	871	0.756492	0.72557	0.731682	0.663153	0.665983	0.569765	0.714435	0.674062	0.767986	0.445856	0.462713	0.455223	0.616473	0.623843	0.607609	0.559471	0.285505	0.362387	0.485476	0.509608	0.518256	0.629454	0.592412	0.53819	0.580008	0.69657	0.060953	0.454597	0.00844602
7	24917684	24918277	Arhgef1	0	0	0	1	0	0	0	0	593	0.927779	0.891986	0.871212	0.838312	0.838131	0.822917	0.880214	0.881032	0.932966	0.505233	0.498828	0.485859	0.686727	0.757114	0.783672	0.731954	0.360823	0.21875	0.28658	0.955782	0.747294	0.751667	0.857864	0.709926	0.666136	0.876061	0.0386005	0.49664	0.00987077
7	24951081	24951510	Gm4881	0	1	1	0	0	0	0	0	429	0.426192	0.461098	0.406667	0.544702	0.3475	0.485185	0.490077	0.430671	0.451667	0.198593	0.131085	0.207321	0.193869	0.217499	0.287138	0.244063	0.0855263	0.0355556	0.0725	0.145833	0.293105	0.205714	0.198333	0.28609	0.366521	0.449307	0.0561903	0.179	0.0417243
7	24955152	24955552	Gm4881	1	1	0	0	0	1	0	0	400	0.341496	0.579355	0.277041	0.485918	0.536077	0.231644	0.410843	0.529085	0.429212	0.133996	0.0884451	0.0638095	0.0470301	0.0246645	0.012267	0.0248876	0.0114286	0.0178571	0.0297403	0.145833	0.106111	0.124864	0.159728	0.120476	0.0372562	0.424519	0.121025	0.0954168	0.0356087
7	25134457	25134940	Pou2f2	0	1	0	1	0	0	0	0	483	0.885247	0.735459	0.711732	0.823841	0.645939	0.749102	0.740197	0.669905	0.70842	0.360865	0.512241	0.417383	0.575697	0.511398	0.472504	0.4752	0.133126	0.218182	0.361679	0.237302	0.527694	0.415235	0.440464	0.389846	0.49686	0.741094	0.0739727	0.430163	0.0764932
7	25203713	25203914	Dedd2	0	0	0	1	0	0	0	0	201	0.569956	0.37743	0.504699	0.511489	0.607731	0.537125	0.674832	0.618355	0.731481	0.142176	0.18889	0.165548	0.0260554	0.12055	0.0471482	0.105459	0.0224359	0.0324074	0.010101	0.378571	0.29648	0.272487	0.227649	0.289457	0.286376	0.570344	0.104091	0.165538	0.0233567
7	25317208	25317723	Megf8	0	1	0	1	0	1	0	0	515	0.389902	0.240112	0.582479	0.718062	0.710979	0.607571	0.743187	0.713898	0.652766	0.255195	0.245336	0.220534	0.137295	0.104837	0.0872496	0.0701044	0.0251368	0.0253695	0.0758019	0.235304	0.181281	0.219421	0.271682	0.356923	0.193703	0.59544	0.171884	0.240355	0.017859
7	25422897	25422999	Cxcl17	1	0	0	0	0	0	0	0	102	0.903234	0.897646	0.821467	0.630647	0.869462	0.844048	0.883354	0.855471	0.877747	0.585448	0.446588	0.525426	0.580291	0.593135	0.436632	0.494462	0.298168	0.243934	0.479008	0.576784	0.47323	0.761355	0.808943	0.721062	0.645299	0.842564	0.0835634	0.519154	0.0696423
7	25704770	25705007	Tgfb1	0	0	0	1	0	0	0	0	237	0.615562	0.732725	0.848531	0.791649	0.799396	0.733081	0.829002	0.740101	0.688605	0.212576	0.285179	0.31592	0.602498	0.533234	0.445317	0.50437	0.13145	0.157764	0.135266	0.541667	0.469175	0.488978	0.44058	0.506159	0.598016	0.753184	0.0729372	0.271225	0.0530666
7	25725971	25726152	Hnrnpul1	0	0	0	1	0	0	0	0	181	0.759353	0.772402	0.692063	0.416667	0.807249	0.807143	0.767501	0.841734	0.725786	0.368114	0.429036	0.252517	0.437554	0.687304	0.789364	0.512565	0.426032	0.304127	0.565178	0.787879	0.609524	0.495397	0.670833	0.758333	0.857143	0.732211	0.126521	0.349889	0.0896593
7	25802254	25802681	Cyp2s1	0	0	0	1	0	0	0	0	427	0.340873	0.430553	0.430303	0.449026	0.336183	0.258658	0.445615	0.259796	0.573374	0.0484526	0.120654	0.108383	0	0.0031348	0.00909091	0.00796537	0	0	0.0636364	0.0178571	0.125	0.047619	0.079226	0.129287	0.0394333	0.391598	0.101835	0.0924967	0.0386337
7	27257139	27257362	Coq8b	0	1	0	1	0	1	0	0	223	0.691703	0.721789	0.516919	0.6375	0.737226	0.706614	0.785089	0.735052	0.789352	0.41429	0.390027	0.257279	0.272234	0.5538	0.458605	0.42315	0.100392	0.101025	0.222052	0.710317	0.676849	0.414947	0.506415	0.438399	0.192295	0.70236	0.0835167	0.353865	0.0845215
7	27273803	27274218	Numbl	0	0	0	1	0	0	0	1	415	0.641922	0.691239	0.777485	0.935407	0.890986	0.881944	0.886661	0.853857	0.917857	0.471949	0.402322	0.547624	0.489653	0.443884	0.366032	0.369559	0.0789541	0.228659	0.186093	0.34816	0.454553	0.339753	0.337628	0.613649	0.563404	0.830818	0.103927	0.473965	0.072672
7	27322061	27322582	Ltbp4	0	0	1	1	0	0	0	0	521	0.683635	0.703055	0.383155	0.411947	0.485811	0.436022	0.52257	0.52296	0.43351	0.177887	0.189558	0.191752	0.168407	0.222536	0.283541	0.251311	0.122367	0.0285088	0.138972	0.144781	0.22617	0.138429	0.158781	0.212891	0.225343	0.509185	0.114756	0.186399	0.0074525
7	27365176	27366508	Sptbn4	0	1	0	1	0	0	0	0	1332	0.621586	0.545232	0.515711	0.456142	0.666271	0.462898	0.543483	0.555734	0.533283	0.30428	0.293011	0.307537	0.33377	0.407786	0.353423	0.273006	0.121206	0.127423	0.247913	0.252344	0.261675	0.437924	0.345341	0.314407	0.305677	0.544482	0.0673785	0.30161	0.00762261
7	27658336	27659350	Map3k10	1	1	0	1	0	0	0	2	1014	0.466651	0.305362	0.45554	0.414782	0.344477	0.499643	0.471194	0.362066	0.362571	0.173598	0.103457	0.221593	0.348972	0.274179	0.228272	0.27009	0.14681	0.140377	0.206506	0.144643	0.194	0.220215	0.294153	0.242969	0.328698	0.409143	0.0678873	0.166216	0.0594128
7	28466696	28467225	Lrfn1,Samd4b	1	0	0	2	0	0	0	1	529	0.782958	0.837642	0.768484	0.83288	0.812717	0.827268	0.855503	0.86362	0.826017	0.523086	0.621245	0.385601	0.481335	0.56511	0.518293	0.45305	0.111102	0.112897	0.254202	0.551587	0.51753	0.592541	0.646986	0.616307	0.452041	0.82301	0.031078	0.509977	0.118368
7	28887884	28888000	Capn12	0	0	0	1	0	0	0	0	116	0.658923	0.739741	0.692857	0.73254	0.807469	0.71746	0.735495	0.700912	0.822531	0.352063	0.344737	0.298316	0.474969	0.472541	0.70523	0.571834	0.305556	0.174074	0.31746	0.787919	0.520062	0.556614	0.498148	0.676367	0.414462	0.734214	0.0524048	0.331706	0.0291468
7	29044089	29045357	Ryr1	0	0	0	1	0	0	0	0	1268	0.835927	0.904536	0.870556	0.907175	0.89621	0.8701	0.919395	0.851071	0.836912	0.665977	0.659578	0.676597	0.676022	0.715978	0.566987	0.643435	0.423287	0.366387	0.554166	0.737821	0.706363	0.740735	0.745752	0.783002	0.67	0.876876	0.0314054	0.667384	0.00859589
7	29172006	29172437	Ggn	0	1	0	1	0	0	0	0	431	0.55871	0.697711	0.69188	0.558333	0.663907	0.585828	0.66732	0.672318	0.619835	0.304887	0.313842	0.296535	0.219245	0.32647	0.298514	0.353263	0.0886364	0.0378788	0.164125	0.319388	0.432913	0.273016	0.513636	0.324488	0.295346	0.635093	0.0556626	0.305088	0.00865536
7	29172629	29173090	Ggn	1	1	0	1	0	0	0	0	461	0.848986	0.85886	0.887202	0.91057	0.877381	0.877443	0.896792	0.909569	0.907215	0.51736	0.585591	0.47377	0.324788	0.569015	0.428723	0.4767	0.112599	0.13179	0.185179	0.424946	0.598641	0.415901	0.622619	0.458433	0.475344	0.886002	0.0223085	0.525574	0.0563608
7	29212081	29214069	Catsperg1	0	0	0	1	0	1	2	0	1988	0.777443	0.811929	0.657568	0.748098	0.736816	0.747148	0.769649	0.796768	0.789564	0.36603	0.380526	0.301005	0.245414	0.426824	0.283801	0.24431	0.088173	0.0799799	0.134244	0.313117	0.30729	0.42692	0.412473	0.431308	0.352669	0.759443	0.0456256	0.349187	0.0423516
7	29247703	29248969	2200002D01Rik	0	1	0	1	0	1	1	2	1266	0.419358	0.458856	0.35772	0.417884	0.318717	0.338481	0.579905	0.411778	0.458927	0.126789	0.10497	0.101581	0.141329	0.184748	0.175465	0.124019	0.0458658	0.0281267	0.0704922	0.100026	0.147475	0.0989634	0.114687	0.235176	0.195158	0.417958	0.0785909	0.111113	0.013681
7	29452690	29454066	Sipa1l3	0	0	0	1	0	0	0	0	1376	0.63444	0.773777	0.627999	0.797733	0.752346	0.596163	0.793208	0.767545	0.806804	0.299357	0.230355	0.178488	0.0794581	0.0610957	0.103707	0.0418202	0.0196113	0.0171131	0.0447076	0.351879	0.370817	0.260152	0.2795	0.400088	0.200571	0.727779	0.08345	0.236067	0.0606367
7	29792640	29793351	Zfp30	1	1	0	1	0	0	0	0	711	0.881864	0.750173	0.696834	0.606027	0.644441	0.68997	0.733586	0.705559	0.664055	0.346804	0.391151	0.276078	0.432411	0.584496	0.43126	0.466174	0.31634	0.265836	0.314386	0.327854	0.386236	0.351583	0.479344	0.361908	0.524715	0.708057	0.0786504	0.338011	0.0580384
7	30192708	30193421	Capns1	0	0	0	1	0	1	1	0	713	0.785022	0.826547	0.850595	0.905873	0.815878	0.831273	0.844874	0.824336	0.809294	0.46216	0.478512	0.469375	0.428126	0.47501	0.505243	0.452328	0.105827	0.155238	0.292593	0.596296	0.644946	0.580971	0.625417	0.583256	0.591838	0.832632	0.033609	0.470016	0.00819466
7	30313846	30314159	Alkbh6	1	1	0	1	0	1	0	1	313	0.900027	0.90153	0.881041	0.888135	0.895894	0.888646	0.910029	0.881706	0.915266	0.646156	0.650342	0.639587	0.664047	0.772534	0.664387	0.699312	0.238481	0.56135	0.530905	0.777795	0.727809	0.597317	0.786749	0.817605	0.746377	0.895808	0.0120338	0.645362	0.00542158
7	30314615	30315115	Syne4	0	1	0	1	0	1	4	0	500	0.469187	0.561248	0.474972	0.555556	0.471061	0.411686	0.664186	0.604117	0.626651	0.164489	0.07199	0.11832	0.0608697	0.195172	0.0729823	0.0359102	0.0192308	0.0153846	0.0225275	0.182845	0.109553	0.166165	0.190999	0.225219	0.18645	0.537629	0.0852531	0.118266	0.0462496
7	30526007	30526870	Arhgap33	0	0	0	1	0	0	0	0	863	0.921379	0.92768	0.848173	0.8871	0.921003	0.915511	0.919206	0.890685	0.944688	0.482708	0.462477	0.438958	0.706433	0.696134	0.730459	0.585806	0.141284	0.254167	0.139676	0.747392	0.721305	0.70165	0.784028	0.745328	0.760591	0.90838	0.0286748	0.461381	0.0218955
7	30579807	30580264	Kmt2b	0	0	0	1	0	0	0	0	457	0.888685	0.896004	0.941358	0.912037	0.806966	0.92575	0.910581	0.880354	0.913093	0.250049	0.180126	0.304232	0.242029	0.305666	0.391612	0.233569	0.0239899	0.015873	0.0813131	0.676644	0.799242	0.850926	0.767637	0.697475	0.671429	0.897203	0.038595	0.244802	0.0622189
7	30972716	30973049	Lsr	0	1	0	1	0	1	0	0	333	0.474837	0.481546	0.300854	0.379049	0.370506	0.231399	0.424214	0.292882	0.245092	0.11402	0.100397	0.0431131	0.0486602	0.0302765	0.083295	0.0421263	0.0227273	0.00694444	0.0224747	0.128423	0.0376736	0.0262153	0.0125	0.0516827	0.111501	0.355598	0.0936272	0.0858434	0.0376271
7	31114948	31115540	Hpn	0	0	0	1	0	1	2	1	592	0.697671	0.831803	0.701086	0.890212	0.793034	0.454762	0.784341	0.770282	0.732236	0.290969	0.266557	0.305182	0.135242	0.0911699	0.159055	0.0955651	0.0430178	0.070119	0.0600907	0.362213	0.346071	0.425926	0.341799	0.346774	0.357843	0.739492	0.123193	0.287569	0.0195358
7	35729591	35729975	Dpy19l3	0	0	0	1	0	0	0	0	384	0.507457	0.593318	0.542707	0.558739	0.607814	0.597471	0.531454	0.749594	0.560337	0.291386	0.334517	0.181961	0.263995	0.490959	0.37178	0.30816	0.23933	0.143434	0.321455	0.631554	0.556458	0.477966	0.322306	0.269658	0.293867	0.58321	0.0705108	0.269288	0.0786422
7	37963333	37963638	Uri1	0	0	0	1	0	0	0	0	305	0.753363	0.635524	0.687441	0.686772	0.702261	0.691402	0.775124	0.718573	0.720168	0.152301	0.342593	0.242215	0.204784	0.221693	0.370062	0.321679	0.109969	0.212823	0.161682	0.485067	0.432734	0.285525	0.367661	0.346795	0.462875	0.707848	0.0407087	0.245703	0.0951938
7	44489915	44490534	Emc10	0	0	0	1	0	0	0	0	619	0.648882	0.728552	0.714445	0.783393	0.788664	0.688652	0.809578	0.741415	0.754616	0.364039	0.387499	0.285123	0.380558	0.483729	0.487737	0.526901	0.282005	0.267002	0.220701	0.522358	0.487473	0.516718	0.580034	0.592677	0.540494	0.7398	0.0512722	0.345554	0.0536326
7	44524595	44525790	Mybpc2	0	0	1	1	0	1	1	1	1195	0.44932	0.428986	0.321783	0.512585	0.573536	0.420075	0.464906	0.377126	0.613055	0.19214	0.180777	0.177974	0.152082	0.145821	0.165393	0.129221	0.127273	0.0822222	0.0987452	0.200192	0.210223	0.142945	0.257957	0.217889	0.159215	0.462375	0.0919897	0.18363	0.00750205
7	44664874	44665251	Myh14	0	0	1	1	0	0	0	0	377	0.700304	0.665527	0.658977	0.692373	0.663699	0.68868	0.713377	0.618499	0.686806	0.445307	0.438816	0.311967	0.567739	0.533421	0.508056	0.553121	0.346802	0.36045	0.33905	0.415529	0.477177	0.561795	0.56518	0.538	0.534299	0.676471	0.0282587	0.398697	0.0751801
7	44840186	44840434	Il4i1,Tbc1d17	1	1	0	2	0	1	0	0	248	0.447084	0.367924	0.346715	0.423258	0.331884	0.247685	0.391097	0.40237	0.495021	0.158747	0.08978	0.205934	0.222193	0.280737	0.1389	0.268069	0.0474888	0.0719657	0.215035	0.139881	0.204323	0.187135	0.04806	0.272697	0.271759	0.383671	0.0717458	0.151487	0.0584165
7	44898710	44899025	Fuz	0	0	1	1	0	1	0	1	315	0.767117	0.856432	0.723333	0.845926	0.874959	0.837884	0.814179	0.800506	0.84873	0.484039	0.60561	0.52768	0.704848	0.782499	0.637966	0.662385	0.327222	0.242941	0.42197	0.465159	0.618175	0.479167	0.578443	0.698492	0.663942	0.818785	0.0483567	0.539109	0.0615861
7	45050787	45051689	Prr12	0	1	0	1	0	1	0	0	902	0.698182	0.676428	0.592957	0.703158	0.630899	0.695355	0.713495	0.636805	0.59673	0.202694	0.261128	0.229708	0.179172	0.184558	0.182304	0.158681	0.0292659	0.05	0.0726521	0.318972	0.377348	0.337801	0.329927	0.358592	0.273297	0.660445	0.0468815	0.231177	0.0292445
7	45093210	45094377	Fcgrt	0	0	0	1	0	1	0	0	1167	0.61113	0.674251	0.646461	0.751167	0.667578	0.711444	0.661378	0.667094	0.717153	0.35557	0.382453	0.350713	0.239696	0.262361	0.227498	0.209542	0.0693129	0.140837	0.13898	0.270227	0.481527	0.393552	0.530577	0.408825	0.288084	0.678628	0.0418113	0.362912	0.0170959
7	45126838	45127395	Gm45713,Rpl13a	0	1	0	2	0	1	0	0	557	0.765274	0.595508	0.611359	0.689942	0.653726	0.751437	0.678826	0.604023	0.707207	0.296837	0.258359	0.223739	0.273318	0.494334	0.457077	0.300841	0.129928	0.0835185	0.175229	0.308183	0.461859	0.379673	0.432263	0.357601	0.276852	0.673034	0.0623415	0.259645	0.0365662
7	45234085	45234696	Cd37	1	2	0	1	0	1	0	1	611	0.710944	0.827403	0.74672	0.821914	0.833187	0.657023	0.876346	0.798727	0.885554	0.151123	0.173916	0.175445	0.0477666	0.0737685	0.0326011	0.0457146	0.0375809	0.0251082	0.031416	0.317427	0.381349	0.160516	0.309375	0.356169	0.103499	0.795313	0.0762372	0.166828	0.0136224
7	45234784	45235684	Cd37	0	1	0	1	0	1	0	1	900	0.813331	0.842203	0.822754	0.912417	0.816883	0.818395	0.855283	0.84113	0.83973	0.393154	0.390405	0.329784	0.108692	0.149069	0.100375	0.096546	0.0448925	0.0415259	0.0435348	0.549411	0.446117	0.422043	0.565368	0.481523	0.238905	0.840236	0.0306049	0.371114	0.0358196
7	45240758	45241062	Slc6a16	1	0	0	0	0	1	0	1	304	0.879301	0.868389	0.741788	0.851461	0.844463	0.776299	0.889146	0.825508	0.8365	0.432558	0.445363	0.446556	0.256881	0.241093	0.150223	0.169805	0.0510462	0.0662879	0.0423554	0.606481	0.459416	0.432653	0.360204	0.360242	0.411396	0.834762	0.0482128	0.441492	0.00776063
7	45304905	45305340	Trpm4	0	0	0	1	0	1	0	1	435	0.42123	0.462346	0.437263	0.619577	0.400465	0.449405	0.58954	0.609648	0.48009	0.0422991	0.064088	0.0572443	0.0619336	0.0556723	0.0529879	0.0304512	0.0236928	0.0166667	0.0963416	0.227381	0.171081	0.188248	0.146836	0.201106	0.0653361	0.496618	0.0856283	0.0545438	0.0111426
7	45356139	45356429	Ppfia3	0	1	0	1	0	0	0	0	290	0.678331	0.64776	0.676741	0.606548	0.779134	0.809524	0.55417	0.566805	0.697726	0.216496	0.377223	0.279594	0.304367	0.44733	0.474812	0.470177	0.116402	0.186343	0.372684	0.508433	0.29418	0.318519	0.50218	0.562798	0.335119	0.668526	0.0871978	0.291104	0.0809797
7	45420129	45420665	Lhb	0	0	0	0	0	0	0	0	536	0.613526	0.617468	0.504147	0.603577	0.727999	0.603175	0.588593	0.650983	0.587087	0.263176	0.295542	0.260185	0.387464	0.400996	0.369354	0.304724	0.226592	0.145786	0.184763	0.471528	0.504993	0.352164	0.409728	0.39619	0.389966	0.610728	0.0591004	0.272967	0.0196071
7	45515358	45515812	Tulp2	0	0	0	1	0	1	1	0	454	0.653312	0.683095	0.677065	0.637045	0.723099	0.605556	0.716769	0.594167	0.65619	0.121118	0.0994944	0.125579	0.115088	0.151959	0.109721	0.00858498	0.0326797	0.0582166	0.0372804	0.116807	0.114659	0.0581232	0.0955415	0.250725	0.251074	0.6607	0.0445937	0.115397	0.0139515
7	45616906	45617236	Fut1	0	0	0	0	0	1	0	0	330	0.720422	0.742956	0.933333	0.580808	0.754391	0.744268	0.708169	0.706834	0.860946	0.27488	0.366001	0.301261	0.187576	0.177036	0.113659	0.177832	0.0509259	0.0648148	0.088945	0.308333	0.360847	0.27037	0.508762	0.287458	0.263492	0.750236	0.0994581	0.314047	0.0468873
7	45632455	45632884	Rasip1	1	1	0	1	0	1	0	1	429	0.835721	0.819704	0.858235	0.746583	0.778361	0.755091	0.812188	0.803246	0.777977	0.313721	0.406672	0.382778	0.539548	0.677943	0.738326	0.569609	0.300705	0.275496	0.3391	0.28254	0.360576	0.231357	0.580459	0.453176	0.645833	0.798567	0.0371142	0.367723	0.0482696
7	45644084	45644809	Mamstr	0	0	0	1	0	1	1	0	725	0.658127	0.650113	0.607039	0.623137	0.650889	0.551037	0.538706	0.595411	0.616124	0.182462	0.163031	0.228116	0.211431	0.234875	0.185963	0.172861	0.0583778	0.0451849	0.168729	0.118049	0.182677	0.173043	0.237597	0.256102	0.183168	0.610065	0.0427028	0.191203	0.0334115
7	45719176	45719835	Rpl18	0	1	0	1	0	1	3	1	659	0.871987	0.821951	0.860073	0.82943	0.839195	0.844205	0.876692	0.775644	0.911602	0.611611	0.636406	0.576495	0.746564	0.774943	0.751165	0.741473	0.443231	0.459687	0.682563	0.689407	0.794351	0.692373	0.783147	0.788502	0.664435	0.847864	0.0386332	0.608171	0.0301034
7	45759298	45760270	Sult2b1	0	0	0	1	0	1	1	1	972	0.2761	0.372458	0.307171	0.332071	0.408711	0.202148	0.288129	0.323714	0.419548	0.131245	0.135642	0.0844977	0.192134	0.200605	0.167318	0.15803	0.0819728	0.0426471	0.0865434	0.128356	0.25149	0.152868	0.16043	0.25279	0.132934	0.325561	0.0683823	0.117128	0.0283443
7	45793379	45794448	Lmtk3	0	1	0	1	0	0	0	0	1069	0.822853	0.773259	0.748176	0.80915	0.73395	0.943994	0.766128	0.699166	0.820744	0.638241	0.673066	0.449885	0.841984	0.878921	0.817836	0.813874	0.43503	0.375	0.557942	0.65935	0.704881	0.743036	0.637217	0.627216	0.944715	0.790825	0.0707911	0.587064	0.12007
7	45861866	45862257	Grin2d	0	0	1	1	0	0	0	0	391	0.82527	0.832807	0.807044	0.795487	0.78237	0.805263	0.86935	0.791181	0.892079	0.61007	0.541738	0.572286	0.688313	0.682736	0.48269	0.638227	0.453404	0.457741	0.406807	0.59107	0.589545	0.483333	0.794281	0.733688	0.604114	0.822317	0.0370923	0.574698	0.0342298
7	45928999	45929223	Ccdc114	0	0	0	1	0	0	0	0	224	0.878374	0.905995	0.927656	0.877721	0.982653	0.906463	0.892756	0.93877	0.914586	0.472963	0.649971	0.516883	0.455829	0.544757	0.507335	0.417341	0.0403846	0.22585	0.289344	0.388095	0.417125	0.769231	0.614144	0.831491	0.488095	0.913886	0.0329224	0.546606	0.0921709
7	46030139	46030497	Abcc6	0	0	1	1	0	1	1	1	358	0.676793	0.607953	0.68125	0.637103	0.620342	0.68869	0.663351	0.57118	0.582814	0.279092	0.289556	0.220381	0.328687	0.253877	0.183828	0.209463	0.0304233	0.176252	0.234888	0.368333	0.228373	0.246405	0.317382	0.418614	0.291294	0.636609	0.0437266	0.26301	0.0372865
7	49485726	49486071	Nav2	0	0	0	1	0	0	0	0	345	0.889137	0.873896	0.670679	0.8401	0.809577	0.884961	0.858923	0.877012	0.83184	0.426036	0.326287	0.354687	0.0592593	0.0776581	0.076993	0.0659211	0.0969136	0	0.0640212	0.389787	0.282937	0.260317	0.38733	0.296432	0.259219	0.837347	0.0679257	0.369003	0.0513921
7	49752387	49753131	Htatip2	0	0	0	0	0	0	0	1	744	0.447033	0.425059	0.456122	0.323024	0.401993	0.377859	0.303268	0.346151	0.380813	0.162963	0.188567	0.176282	0.281533	0.329418	0.272129	0.28474	0.166517	0.124744	0.205322	0.222117	0.158954	0.27184	0.203537	0.239942	0.236186	0.384591	0.0534991	0.175937	0.0128053
7	63877732	63878052	Klf13	0	0	0	0	0	0	0	0	320	0.790992	0.778069	0.743929	0.883135	0.849278	0.830249	0.819985	0.78322	0.805277	0.518332	0.476346	0.395257	0.448641	0.51492	0.354246	0.385761	0.358297	0.240901	0.359859	0.410354	0.411442	0.364087	0.631576	0.471029	0.523554	0.809348	0.0416581	0.463312	0.0625645
7	68264032	68264254	Pgpep1l	0	0	0	1	0	1	2	0	222	0.376496	0.462096	0.409636	0.373901	0.436414	0.449274	0.473219	0.411627	0.459035	0.135521	0.133007	0.221897	0.0927786	0.168137	0.0837583	0.0485019	0.00769231	0.0504752	0.102632	0.0844017	0.0884948	0.144689	0.0952991	0.170907	0.105861	0.427966	0.0368755	0.163475	0.0506105
7	75641316	75642954	Akap13	0	0	0	1	0	1	0	0	1638	0.572971	0.564284	0.564746	0.609252	0.619633	0.598634	0.701593	0.681485	0.697281	0.23773	0.260071	0.272815	0.0769825	0.0600992	0.0595003	0.076555	0.0229798	0.0132576	0.0722263	0.31523	0.360294	0.312509	0.313514	0.297332	0.298179	0.62332	0.0561828	0.256872	0.0177602
7	79464795	79465528	Polg	1	0	0	1	0	1	0	0	733	0.865202	0.837348	0.85992	0.831406	0.826239	0.796499	0.860609	0.847297	0.805404	0.112583	0.125895	0.230219	0.0307674	0.0308908	0.0174827	0.0325175	0.0416421	0.0128774	0.0187691	0.0643424	0.0894803	0.261998	0.17807	0.279666	0.17598	0.836658	0.0244154	0.156232	0.0644193
7	79847584	79847833	Anpep	0	0	0	1	0	1	0	0	249	0.800859	0.7967	0.599613	0.83171	0.737181	0.654618	0.751832	0.740118	0.56329	0.331413	0.327985	0.163473	0.159707	0.0924647	0.0937207	0.168877	0.0518292	0.010101	0.0845104	0.279004	0.367798	0.310173	0.375341	0.19696	0.198792	0.719547	0.0934997	0.27429	0.0959858
7	80586714	80587548	Crtc3	0	0	0	1	0	0	0	0	834	0.778135	0.807297	0.708703	0.830956	0.739797	0.810417	0.762899	0.803452	0.795778	0.4692	0.464356	0.446576	0.456523	0.51027	0.39732	0.455709	0.130208	0.136767	0.210861	0.565471	0.547432	0.390689	0.573602	0.530345	0.515205	0.781937	0.0387742	0.460044	0.0119127
7	80718451	80718757	Iqgap1	0	0	0	1	0	0	0	0	306	0.468189	0.590486	0.617414	0.573545	0.57297	0.612037	0.727251	0.604523	0.702601	0.180776	0.200345	0.19339	0.181435	0.197851	0.139598	0.13993	0.00483092	0.196232	0.0814255	0.382072	0.291667	0.462963	0.214648	0.362456	0.325397	0.607668	0.0754605	0.191504	0.00991967
7	80745303	80746399	Iqgap1	0	0	0	1	0	0	0	1	1096	0.896404	0.910766	0.769272	0.922781	0.86194	0.873894	0.888812	0.876453	0.898441	0.507489	0.646647	0.469626	0.551601	0.753367	0.72777	0.561471	0.221426	0.294048	0.340241	0.80126	0.808266	0.741553	0.834439	0.814777	0.605621	0.87764	0.0447915	0.541254	0.0932156
7	80774131	80774507	Iqgap1	0	0	0	1	0	0	0	0	376	0.858115	0.87045	0.775771	0.878545	0.862121	0.879189	0.83127	0.880789	0.881961	0.482328	0.51822	0.436462	0.319178	0.26748	0.165769	0.257064	0.104321	0.155556	0.142593	0.575421	0.309347	0.603968	0.543998	0.496087	0.448192	0.857579	0.0346607	0.479003	0.0409803
7	80875435	80876306	Zscan2	1	2	0	1	0	0	0	1	871	0.844153	0.835104	0.845796	0.864493	0.841563	0.839285	0.864922	0.877956	0.858637	0.398468	0.433687	0.394938	0.59419	0.592737	0.605609	0.589283	0.29687	0.269152	0.453733	0.525916	0.617248	0.534406	0.603252	0.611464	0.651662	0.852434	0.0145571	0.409031	0.0214252
7	81057462	81057756	Alpk3	0	0	0	1	0	1	1	0	294	0.836468	0.715301	0.607268	0.7525	0.630478	0.634573	0.753759	0.659086	0.695312	0.205016	0.174183	0.188057	0.0896174	0.0160009	0.0170072	0.0228571	0.0777778	0.0247024	0.0181713	0.270652	0.152133	0.121577	0.100483	0.143158	0.21245	0.698305	0.0740668	0.189085	0.0154421
7	82772459	82773890	Efl1	0	0	0	1	0	0	0	1	1431	0.857875	0.85539	0.806643	0.809922	0.853109	0.903666	0.893931	0.838456	0.836153	0.557762	0.551232	0.658401	0.327349	0.368785	0.322256	0.398854	0.216786	0.160611	0.135819	0.454702	0.51539	0.672704	0.515524	0.596417	0.561245	0.850572	0.033013	0.589132	0.0600775
7	82868955	82870176	Mex3b	1	0	0	1	0	1	0	0	1221	0.838804	0.907853	0.772344	0.935368	0.857832	0.853846	0.929764	0.91251	0.8767	0.375305	0.454307	0.384154	0.333673	0.317776	0.263338	0.153692	0.0277843	0.0424569	0.0712076	0.39376	0.265729	0.425458	0.429677	0.547166	0.393147	0.876114	0.0520962	0.404588	0.043284
7	89903510	89903906	Ccdc81	0	0	0	1	0	1	1	0	396	0.776571	0.8806	0.616755	0.742989	0.801994	0.768519	0.866545	0.856738	0.833836	0.360227	0.500312	0.508032	0.384996	0.621559	0.397035	0.407141	0.0999278	0.0973545	0.43806	0.360157	0.502052	0.388048	0.501488	0.648565	0.434343	0.793838	0.0816393	0.45619	0.0831963
7	98692869	98693315	Thap12	0	0	0	0	0	0	0	1	446	0.686668	0.744669	0.731232	0.753896	0.683244	0.55719	0.742633	0.762081	0.722213	0.348131	0.355105	0.276972	0.396301	0.384264	0.230132	0.20628	0.0898226	0.103875	0.0850416	0.289003	0.24197	0.362364	0.359486	0.371639	0.284734	0.709314	0.0633574	0.326736	0.0432376
7	99570410	99570935	Arrb1	0	0	0	1	0	1	0	0	525	0.831859	0.80294	0.841822	0.779221	0.829824	0.719264	0.900653	0.896257	0.87841	0.453133	0.359333	0.378127	0.053879	0.0434438	0.0617778	0.0236159	0.0486685	0.0522727	0.0385675	0.521074	0.425586	0.409504	0.423207	0.546717	0.407307	0.831139	0.0585556	0.396864	0.0496278
7	100429925	100430160	C2cd3	0	0	0	1	0	0	1	0	235	0.679419	0.775537	0.691336	0.794312	0.721022	0.643915	0.773024	0.8708	0.774225	0.55221	0.428646	0.256161	0.446195	0.55124	0.657102	0.506532	0.241895	0.218971	0.469444	0.517262	0.748677	0.58569	0.666362	0.78836	0.402694	0.747066	0.0696103	0.412339	0.148697
7	100658202	100658516	Plekhb1	0	0	0	1	0	1	4	0	314	0.615622	0.713385	0.5891	0.552462	0.64715	0.744048	0.739222	0.677669	0.601105	0.269192	0.306603	0.276285	0.407485	0.251399	0.274513	0.325999	0.140561	0.0912088	0.26457	0.259099	0.37415	0.23767	0.452002	0.32038	0.146769	0.653307	0.0691857	0.284027	0.0198704
7	101296176	101298129	Atg16l2	1	2	0	1	0	1	0	1	1953	0.488915	0.563077	0.419487	0.504672	0.572795	0.488921	0.639109	0.557789	0.553303	0.310255	0.302538	0.312379	0.266878	0.288742	0.308392	0.294119	0.177706	0.198579	0.195285	0.321091	0.320433	0.316381	0.421008	0.359237	0.233222	0.532007	0.0635799	0.308391	0.00517882
7	101504057	101504666	Gm45837,Pde2a	1	1	0	2	0	0	0	0	609	0.457678	0.393228	0.36018	0.299448	0.40725	0.366585	0.44984	0.328404	0.312646	0.127296	0.124763	0.16618	0.145051	0.25833	0.220293	0.160707	0.0991201	0.100264	0.0968389	0.239176	0.234996	0.247332	0.252566	0.225064	0.212662	0.375029	0.0568625	0.139413	0.0232156
7	101822622	101823575	Inppl1,Phox2a	0	1	0	2	0	0	0	1	953	0.75776	0.683853	0.619249	0.639279	0.646501	0.571524	0.665672	0.592175	0.632769	0.295802	0.322314	0.351756	0.494796	0.421095	0.322268	0.374678	0.196715	0.188034	0.278535	0.232456	0.329145	0.282759	0.315362	0.40249	0.336647	0.64542	0.0544139	0.32329	0.0279898
7	102106779	102107403	Art1,Art5	1	2	0	2	0	0	0	1	624	0.468505	0.500363	0.369797	0.482501	0.45582	0.421062	0.481806	0.508024	0.474202	0.157661	0.2023	0.21357	0.162772	0.215633	0.160561	0.118009	0.0902161	0.141484	0.0962093	0.164912	0.137552	0.242097	0.305686	0.239255	0.213381	0.462454	0.0430223	0.191177	0.0295675
7	102113355	102113490	Art1,Chrna10	1	0	0	2	0	0	0	0	135	0.906066	0.906047	0.959378	0.889974	0.926236	0.954448	0.886367	0.894888	0.958791	0.602633	0.825126	0.510363	0.902953	0.847594	0.885691	0.806618	0.381471	0.49513	0.654369	0.803632	0.914036	0.505342	0.897219	0.927672	0.891026	0.920244	0.030275	0.646041	0.161809
7	104502008	104502205	Trim30d	1	0	0	1	0	1	0	0	197	0.38552	0.388775	0.379385	0.361538	0.386538	0.357723	0.384281	0.397391	0.35815	0.0877567	0.116741	0.07529	0.112225	0.140959	0.198955	0.199066	0.306548	0.220604	0.0540751	0	0.0808469	0.0625	0.131242	0.181818	0.133333	0.3777	0.0147406	0.0932625	0.0212668
7	105762024	105762460	Dchs1	1	1	0	1	0	0	0	0	436	0.646831	0.568721	0.39652	0.448168	0.393	0.458616	0.533381	0.567981	0.529464	0.169318	0.334624	0.289012	0.331116	0.487969	0.507283	0.502248	0.145561	0.158476	0.405693	0.131258	0.206985	0.200834	0.064998	0.324117	0.279505	0.504743	0.0860521	0.264318	0.0853748
7	107210230	107210320	Rbmxl2	1	0	0	1	0	0	0	0	90	0.727451	0.579947	0.600373	0.60084	0.586845	0.64888	0.494703	0.446864	0.671218	0.304927	0.338791	0.340315	0.483754	0.575994	0.564368	0.539686	0.505882	0.416667	0.420401	NA	0.823529	0.479272	0.615686	0.653081	0.498739	0.595236	0.0855969	0.328011	0.0200056
7	109191202	109191929	Lmo1	0	0	0	0	0	0	0	0	727	0.527611	0.644889	0.517076	0.721186	0.662793	0.59951	0.755521	0.773619	0.6864	0.365388	0.228869	0.250371	0.151969	0.195154	0.118736	0.102294	0.087037	0.062719	0.0827698	0.261905	0.336538	0.346841	0.399899	0.370484	0.193119	0.654289	0.0922158	0.281543	0.0734039
7	109493241	109494486	Trim66	0	0	0	1	0	1	1	1	1245	0.539055	0.624733	0.512344	0.587093	0.632254	0.534001	0.731139	0.669906	0.649187	0.229374	0.318386	0.299306	0.287951	0.230182	0.239496	0.210146	0.0965851	0.104683	0.146384	0.294524	0.291159	0.307697	0.365183	0.380522	0.265619	0.608857	0.0719115	0.282355	0.0468645
7	110003085	110003355	Ipo7	0	0	0	0	0	1	0	0	270	0.618152	0.634304	0.534259	0.289292	0.651867	0.513252	0.67288	0.582627	0.645214	0.126154	0.074808	0.214983	0.095513	0.112343	0.0743503	0.0402953	0.0727794	0.0222222	0.0445767	0.165741	0.217295	0.0903703	0.274455	0.158081	0.111259	0.571316	0.118762	0.138648	0.0709177
7	115453299	115453779	Sox6	0	0	0	0	0	0	0	1	480	0.536877	0.665372	0.594865	0.528912	0.645314	0.569955	0.550355	0.590855	0.523044	0.25584	0.27974	0.327572	0.298975	0.396323	0.426	0.32544	0.0802721	0.178042	0.156959	0.168443	0.23149	0.248639	0.277475	0.416906	0.405468	0.578394	0.0506991	0.287717	0.0365249
7	118490655	118491014	Itpripl2	1	0	0	1	0	1	0	0	359	0.839948	0.824214	0.74226	0.801984	0.834081	0.749732	0.83645	0.797409	0.831481	0.235829	0.238521	0.309141	0.205388	0.27449	0.226672	0.208032	0.0886111	0.0919444	0.0999531	0.295013	0.210363	0.253306	0.409989	0.374946	0.340573	0.806395	0.0373608	0.261164	0.0415714
7	118849068	118849228	Knop1	0	0	0	1	0	0	0	0	160	0.564845	0.619546	0.460438	0.560582	0.535185	0.424603	0.603099	0.628398	0.607383	0.144933	0.17621	0.0895062	0.0864058	0.115102	0.220503	0.140868	0.0898629	0.165079	0.0738706	0.502072	0.389418	0.186993	0.14127	0.29808	0.268519	0.556009	0.0716484	0.136883	0.0439089
7	121980988	121981189	Cog7	0	1	0	1	0	1	0	0	201	0.385412	0.765073	0.359421	0.54648	0.414789	0.415869	0.662282	0.440848	0.496306	0.155185	0.202234	0.174247	0.304816	0.269859	0.207993	0.170843	0.104237	0.0524119	0.183778	0.293991	0.308911	0.256973	0.268955	0.317007	0.261338	0.498498	0.136695	0.177222	0.0236654
7	122477705	122478584	Prkcb	0	0	0	1	0	0	0	0	879	0.6157	0.67293	0.602061	0.67322	0.756124	0.600788	0.718584	0.669558	0.655087	0.303992	0.369685	0.337626	0.342291	0.33337	0.337245	0.354762	0.247801	0.211873	0.233296	0.355034	0.389076	0.429544	0.42345	0.445122	0.375446	0.662672	0.0523099	0.337101	0.0328498
7	123083336	123083787	Tnrc6a	0	0	0	0	0	0	0	1	451	0.61443	0.583787	0.688139	0.609893	0.683327	0.606085	0.680011	0.596119	0.666287	0.235707	0.330954	0.286542	0.361746	0.238846	0.297131	0.226118	0.21875	0.19246	0.22603	0.310871	0.477455	0.311905	0.412478	0.318519	0.33497	0.636453	0.0420851	0.284401	0.0476594
7	126587641	126588119	Apobr	0	0	0	1	0	1	1	1	478	0.875867	0.865143	0.792732	0.807056	0.80612	0.753104	0.846094	0.827247	0.862677	0.224349	0.235295	0.199042	0.155389	0.121314	0.0870619	0.0859856	0.0382206	0.0298473	0.0208855	0.251339	0.176394	0.289474	0.296735	0.33181	0.170029	0.826227	0.0402237	0.219562	0.0185944
7	126707995	126708058	Coro1a	0	0	1	0	0	0	0	0	63	0.660758	0.799232	0.614198	0.604558	0.578263	0.78781	0.803175	0.727778	0.675362	0.235073	0.233045	0.50453	0.786982	0.597099	0.785367	0.849245	0.590067	0.583333	0.609211	0.538889	0.475758	0.540873	0.312346	0.507099	0.546657	0.69457	0.0881383	0.324216	0.15616
7	126963156	126963521	Sez6l2	0	0	0	1	0	0	0	1	365	0.633756	0.602052	0.617877	0.67466	0.628335	0.512814	0.663023	0.641438	0.660196	0.333381	0.326959	0.363614	0.323409	0.379239	0.341121	0.308159	0.3147	0.188587	0.212759	0.133548	0.465532	0.400216	0.459061	0.345304	0.305225	0.626017	0.048299	0.341318	0.0195737
7	127022934	127023946	Maz	0	1	0	1	0	1	0	0	1012	0.706111	0.665894	0.649051	0.697557	0.60639	0.722131	0.695149	0.66128	0.747544	0.384432	0.371471	0.442489	0.554056	0.581982	0.551606	0.490174	0.440721	0.331061	0.275606	0.523397	0.604054	0.351876	0.521323	0.649402	0.588963	0.683456	0.0423894	0.399464	0.0378202
7	127213836	127214512	Mylpf,Sept1	0	0	0	2	0	0	0	1	676	0.87108	0.860559	0.729856	0.886206	0.796729	0.854434	0.815151	0.821913	0.796261	0.600689	0.570395	0.475126	0.641457	0.578512	0.534861	0.647405	0.280782	0.292234	0.324112	0.643084	0.759935	0.699981	0.747321	0.694422	0.568062	0.825799	0.0484491	0.548737	0.0655235
7	127214877	127215294	2023-09-01	0	0	0	1	0	1	0	1	417	0.713832	0.734752	0.757769	0.755804	0.7488	0.762782	0.794567	0.781453	0.83977	0.381453	0.379714	0.382945	0.344651	0.443039	0.445431	0.321745	0.109445	0.0735705	0.163489	0.564955	0.617032	0.597119	0.546272	0.653779	0.486201	0.765503	0.0365215	0.381371	0.00161672
7	127585006	127585564	Ccdc189	0	0	1	1	1	0	0	0	558	0.580983	0.665819	0.561442	0.692482	0.638606	0.643851	0.704351	0.7299	0.487494	0.34202	0.368811	0.353298	0.446753	0.431571	0.533997	0.504143	0.256323	0.31036	0.351525	0.617772	0.71182	0.535897	0.416978	0.6229	0.538036	0.633881	0.0776501	0.35471	0.0134514
7	127929283	127929798	Prss8	0	0	0	1	0	1	0	1	515	0.44584	0.541073	0.374107	0.475675	0.452513	0.312143	0.516807	0.526399	0.482469	0.231407	0.195667	0.161687	0.0679549	0.0883647	0.094402	0.0603165	0	0.045	0.0573106	0.179825	0.178252	0.0788095	0.243981	0.137362	0.1425	0.458559	0.074529	0.196254	0.0348639
7	127944630	127945002	Prss36	1	2	0	1	0	0	0	1	372	0.505086	0.576718	0.452105	0.635544	0.514719	0.373413	0.619272	0.598491	0.512999	0.164169	0.13764	0.0787982	0.108998	0.150705	0.098675	0.0889309	0.0291005	0.0253968	0.0575092	0.0823529	0.0722789	0.147341	0.173298	0.12599	0.0937206	0.532039	0.0849086	0.126869	0.0436929
7	128004488	128005032	Trim72	0	0	0	1	0	1	0	0	544	0.782319	0.84328	0.73074	0.793535	0.732851	0.727702	0.803157	0.778062	0.740495	0.496921	0.533645	0.622626	0.303447	0.416757	0.321336	0.305333	0.159751	0.0783163	0.165671	0.340462	0.418112	0.492388	0.488045	0.440836	0.285766	0.770238	0.040032	0.551064	0.0646374
7	128009926	128010402	Trim72	1	0	0	1	0	0	0	1	476	0.904629	0.909895	0.952976	0.918424	0.912558	0.919735	0.947574	0.901999	0.938482	0.598864	0.602562	0.553778	0.550803	0.664685	0.452945	0.423267	0.219736	0.235175	0.329678	0.573838	0.603712	0.556793	0.709099	0.632372	0.622777	0.922919	0.0188181	0.585068	0.027161
7	128270598	128271092	Slc5a2	0	0	0	1	0	1	0	0	494	0.735899	0.764232	0.740077	0.817725	0.706495	0.776449	0.792682	0.749951	0.798419	0.502319	0.472563	0.476196	0.616605	0.659991	0.67085	0.650422	0.202757	0.339119	0.458228	0.408757	0.48515	0.59321	0.734896	0.558433	0.450943	0.764659	0.0351976	0.483693	0.016233
7	128672003	128673095	Inpp5f	0	0	0	1	0	0	0	0	1092	0.39797	0.488695	0.452944	0.500156	0.477956	0.411089	0.457894	0.491845	0.525573	0.159525	0.200214	0.207515	0.0835077	0.0996651	0.0573943	0.0518225	0.0259934	0.0617788	0.0720133	0.0864749	0.129785	0.125232	0.187924	0.126985	0.154785	0.467125	0.0416979	0.189085	0.0258584
7	128687970	128688029	Inpp5f	1	0	0	1	0	1	0	1	59	0.3378	0.537291	0.61949	0.557576	0.579286	0.473304	0.629873	0.58561	0.696694	0.279573	0.426617	0.231061	0.36235	0.546886	0.450176	0.354181	0.299567	0.408448	0.180865	0.354113	0.297934	0.124242	0.399531	0.155136	0.488475	0.557436	0.103372	0.312417	0.101832
7	129774235	129774597	Wdr11	0	0	0	0	0	0	0	1	362	0.453426	0.598184	0.349542	0.541579	0.525026	0.293803	0.661244	0.646796	0.603724	0.190743	0.14918	0.205296	0.0464475	0.0986219	0.0875814	0.0521552	0.0389194	0.0619658	0.0452573	0.101126	0.174359	0.0772922	0.187149	0.198925	0.1192	0.519258	0.129561	0.18174	0.0291215
7	133114305	133114914	Ctbp2,Fgfr2	0	0	0	2	0	1	0	0	609	0.665219	0.719495	0.769683	0.653333	0.748747	0.709762	0.799673	0.803686	0.737459	0.33001	0.276586	0.28744	0.0557724	0.12278	0.0952892	0.0642198	0	0.0261905	0.0589841	0.30963	0.290952	0.211297	0.357883	0.246032	0.26619	0.734118	0.0532769	0.298012	0.0282376
7	135641286	135641915	Ptpre	0	0	0	1	0	0	0	1	629	0.583644	0.605479	0.540501	0.626458	0.617763	0.479099	0.600473	0.684123	0.63118	0.352405	0.290548	0.250794	0.209664	0.292115	0.237381	0.243792	0.21089	0.123016	0.279721	0.585565	0.605001	0.380432	0.358281	0.522216	0.400735	0.596524	0.0585346	0.297915	0.0512047
7	139247082	139247763	Pwwp2b	0	1	0	0	0	1	0	0	681	0.407101	0.591562	0.370165	0.529223	0.558502	0.392107	0.615464	0.63769	0.575019	0.131555	0.139092	0.152658	0.0385061	0.049423	0.033287	0.0280111	0.0479911	0.0177083	0.0165325	0.109723	0.100932	0.120511	0.127569	0.125095	0.109796	0.519648	0.102611	0.141101	0.0106939
7	139945142	139946278	Utf1	0	1	0	0	0	0	0	0	1136	0.729712	0.706844	0.62315	0.518024	0.61598	0.74514	0.634626	0.538955	0.518905	0.333634	0.305909	0.415013	0.198561	0.294964	0.204906	0.208377	0.11075	0.085083	0.0952705	0.212572	0.231022	0.22591	0.306402	0.317738	0.308694	0.625704	0.0882988	0.351519	0.0567085
7	141068352	141068775	B4galnt4	1	1	0	1	0	0	0	0	423	0.930498	0.911157	0.811787	0.866871	0.856821	0.898622	0.918281	0.874119	0.923751	0.707603	0.707767	0.64436	0.712616	0.781253	0.641414	0.712468	0.391776	0.392899	0.503752	0.695473	0.808905	0.774936	0.719074	0.796983	0.695754	0.887989	0.0388423	0.686577	0.0365607
7	141088875	141088981	Pkp3	0	0	1	1	0	1	0	0	106	0.207528	0.283297	0.378994	0.235678	0.45621	0.17686	0.373217	0.198469	0.0775951	0.0418074	0.113874	0.0113636	0.0463829	0.0286777	0.0927356	0.0761944	0.0214646	0.020202	0.0113636	0.0730519	0.0151515	0.010101	0.0687951	0.0884691	0.0714286	0.265317	0.11889	0.0556817	0.0526448
7	141361437	141361824	Eps8l2	1	1	0	1	0	0	0	0	387	0.331874	0.325294	0.430527	0.369082	0.274818	0.317791	0.425859	0.421097	0.340694	0.0761316	0.0686291	0.0608936	0.101989	0.153421	0.0626402	0.0784121	0.0152778	0.0572751	0.0328042	0.0690131	0.10763	0.0803241	0.0827812	0.147437	0.157937	0.359671	0.0553756	0.0685514	0.00761928
7	141429255	141429634	Cend1	0	0	0	1	0	1	4	0	379	0.563546	0.709182	0.683599	0.713705	0.543355	0.680516	0.731503	0.693549	0.747195	0.1346	0.140492	0.227308	0.150846	0.118551	0.110762	0.130454	0.061678	0.0407218	0.0943223	0.158437	0.185723	0.243793	0.200838	0.270362	0.198045	0.674017	0.0718186	0.167466	0.0519078
7	141482333	141482416	Tspan4	1	0	0	1	0	0	0	0	83	0.277403	0.253243	0.373626	0.147436	0.235531	0.324451	0.345793	0.225033	0.272838	0.0212938	0.030802	0.113248	0	0.00750916	0.027152	0.0105311	0.0153846	0	0.0177179	0.099359	0.082265	0.0705128	0.0728938	0.0512821	0.0258547	0.272817	0.0688769	0.0551146	0.0505689
7	141693628	141693913	Muc2	1	1	0	1	0	0	0	1	285	0.340638	0.499377	0.483324	0.531468	0.590751	0.260372	0.424401	0.43606	0.587473	0.225046	0.260771	0.280941	0.556677	0.424323	0.433077	0.41003	0.150678	0.294426	0.182538	0.344236	0.401865	0.683333	0.239943	0.345418	0.283384	0.46154	0.10981	0.255586	0.0283059
7	143154716	143154853	Kcnq1	0	0	0	1	0	0	0	0	137	0.379073	0.680004	0.641093	0.573545	0.610967	0.659788	0.718675	0.741959	0.641919	0.206871	0.227185	0.249888	0.133948	0.12678	0.047293	0.0814546	0.037037	0.0317059	0.0566021	0.0262346	0.147222	0.0456349	0.0888889	0.0840909	0.056746	0.627447	0.106364	0.227981	0.0215194
7	143461270	143462277	Cdkn1c	1	1	0	0	0	1	0	0	1007	0.686102	0.416733	0.500255	0.481831	0.247643	0.42331	0.47407	0.47129	0.471746	0.190823	0.32702	0.235019	0.347495	0.333303	0.274017	0.374362	0.218607	0.127593	0.315977	0.280955	0.409373	0.38985	0.294949	0.346706	0.404116	0.463664	0.112847	0.250954	0.0694828
7	145308299	145309047	Mrgprf	0	0	0	1	0	0	0	1	748	0.780791	0.731268	0.7417	0.840986	0.737361	0.747645	0.711174	0.645159	0.783685	0.601788	0.529589	0.451301	0.675655	0.775881	0.708795	0.757529	0.624107	0.385289	0.479694	0.511921	0.526286	0.59888	0.723525	0.668282	0.641049	0.746641	0.0540184	0.527559	0.0752643
8	3392677	3393505	Arhgef18	0	0	0	1	0	1	2	0	828	0.49785	0.784173	0.523702	0.784916	0.633174	0.787011	0.906918	0.871213	0.821337	0.0897862	0.0511608	0.0637377	0.0803049	0.11385	0.102908	0.0795176	0.0306625	0.0161409	0.0118561	0.153283	0.0960241	0.160908	0.218638	0.266866	0.14433	0.734477	0.147662	0.0682282	0.0197003
8	3510285	3510445	Mcoln1	0	0	0	1	0	0	0	0	160	0.824447	0.926317	0.874681	0.872222	0.912414	0.888668	0.907006	0.891236	0.869156	0.620971	0.717394	0.660691	0.797365	0.780451	0.74454	0.761693	0.475926	0.546825	0.561905	0.646605	0.820194	0.81746	0.8153	0.802553	0.734127	0.885128	0.0299636	0.666352	0.0484598
8	4205391	4206733	Evi5l	1	2	0	1	0	0	1	1	1342	0.822619	0.826938	0.822473	0.880852	0.814005	0.777996	0.825494	0.813202	0.8221	0.252626	0.275398	0.326829	0.0817118	0.141048	0.10937	0.0803981	0.0368841	0.0282988	0.05137	0.26338	0.198342	0.352995	0.298078	0.368178	0.283274	0.822853	0.026391	0.284951	0.0380123
8	4249151	4249679	Gm49320,Tgfbr3l	1	1	0	2	0	1	0	0	528	0.869718	0.919281	0.84017	0.893887	0.905177	0.927027	0.860937	0.90339	0.903112	0.337329	0.450116	0.366197	0.546493	0.608889	0.506949	0.47578	0.143672	0.183688	0.233607	0.560049	0.58444	0.599378	0.694402	0.641694	0.486262	0.891411	0.0286055	0.384547	0.0585901
8	8809180	8809684	Arglu1	0	0	0	0	0	0	0	1	504	0.65339	0.754156	0.643525	0.736041	0.729378	0.761722	0.697	0.809401	0.674372	0.340059	0.319122	0.369866	0.271491	0.362147	0.37936	0.381107	0.307116	0.249475	0.356606	0.253024	0.375476	0.619709	0.451586	0.589524	0.486224	0.717665	0.0548775	0.343016	0.0255009
8	10760830	10761398	Myo16	0	0	0	0	0	0	0	0	568	0.40043	0.524179	0.364219	0.492316	0.512634	0.396429	0.658207	0.588668	0.549656	0.199358	0.158737	0.131352	0.0722255	0.102005	0.0685964	0.0828063	0.0243506	0.0111111	0.0529319	0.257146	0.232323	0.144517	0.173193	0.199292	0.136969	0.498526	0.0969655	0.163149	0.0342173
8	12925911	12926408	Mcf2l	0	0	0	1	0	1	0	0	497	0.604751	0.700951	0.670085	0.781888	0.677484	0.550317	0.628325	0.723693	0.759519	0.296515	0.363707	0.386631	0.110448	0.114991	0.124942	0.0622138	0.0467172	0	0.0279304	0.315779	0.276716	0.327335	0.288903	0.387579	0.266985	0.677446	0.0743714	0.348951	0.046835
8	12947883	12948150	Mcf2l	0	0	0	1	0	1	1	0	267	0.75216	0.809402	0.708627	0.895532	0.746454	0.796934	0.753641	0.820408	0.950898	0.457672	0.321305	0.411058	0.405107	0.399024	0.335	0.271388	0.21695	0.0337302	0.127797	0.308787	0.293208	0.45211	0.476577	0.476385	0.294841	0.803784	0.077408	0.396679	0.0693113
8	15028986	15029314	Kbtbd11	1	1	0	1	0	1	0	0	328	0.658427	0.615572	0.516103	0.572431	0.527444	0.595502	0.426247	0.527629	0.633188	0.226129	0.218105	0.418275	0.406263	0.366305	0.317925	0.323071	0.235593	0.361696	0.242967	0.258772	0.330563	0.404135	0.26038	0.380257	0.403321	0.563616	0.071898	0.287503	0.113323
8	25537193	25537660	Fgfr1	0	0	0	1	0	0	0	0	467	0.924163	0.875673	0.665288	0.923684	0.899633	0.814646	0.889742	0.896544	0.902468	0.542418	0.583201	0.526439	0.253864	0.326795	0.218316	0.127033	0.0488722	0.0656863	0.138784	0.495833	0.469608	0.266049	0.147118	0.268818	0.367071	0.86576	0.0819173	0.550686	0.0292699
8	26626405	26627385	Zfp703	0	0	0	0	0	0	0	1	980	0.663397	0.708962	0.701662	0.578311	0.609211	0.696634	0.681653	0.65489	0.660648	0.372525	0.469253	0.402091	0.388498	0.444971	0.423031	0.462297	0.254335	0.263978	0.285857	0.377806	0.392267	0.388803	0.523946	0.394863	0.352779	0.661708	0.043601	0.414623	0.0495666
8	26780620	26780822	Zfp703	1	0	0	0	0	1	0	0	202	0.499181	0.611147	0.640675	0.643677	0.551587	0.381179	0.620166	0.538252	0.579393	0.204007	0.297686	0.242195	0.340144	0.327441	0.162783	0.256334	0.0935683	0.0931122	0.125613	0.192548	0.282993	0.212314	0.138946	0.422874	0.135884	0.562806	0.0838682	0.247963	0.0471047
8	26963087	26963588	Zfp703	0	0	0	0	0	0	0	0	501	0.386353	0.440323	0.473909	0.478439	0.363337	0.380724	0.559799	0.410124	0.380518	0.102972	0.0443888	0.0764206	0.0519647	0.0411949	0.045913	0.0475173	0.0166667	0.0333333	0.0600063	0.128108	0.127735	0.155655	0.138094	0.164716	0.182991	0.430392	0.0640781	0.0745938	0.0293343
8	26979284	26980220	Zfp703	1	1	0	1	0	1	0	0	936	0.844116	0.80425	0.841729	0.792283	0.864229	0.818149	0.808906	0.83608	0.799855	0.372475	0.409062	0.372097	0.0627163	0.132332	0.117963	0.0814592	0.0197577	0.0493177	0.0526705	0.200127	0.260271	0.272913	0.258203	0.414143	0.32398	0.823289	0.0242893	0.384545	0.0212335
8	27142956	27143263	Rab11fip1	0	0	0	1	0	0	0	0	307	0.894643	0.901106	0.843753	0.971991	0.924115	0.932077	0.893683	0.902512	0.911971	0.653902	0.668233	0.678457	0.778642	0.7752	0.749039	0.728141	0.295609	0.248512	0.426577	0.712809	0.724919	0.824551	0.927287	0.850349	0.691046	0.908428	0.0345272	0.666864	0.0123344
8	27223701	27224416	Got1l1	0	0	1	1	0	0	1	0	715	0.740126	0.794617	0.735034	0.759648	0.7627	0.788839	0.739304	0.767969	0.718497	0.425651	0.476317	0.528459	0.5071	0.541829	0.462552	0.515601	0.235615	0.302703	0.462056	0.413484	0.423196	0.403869	0.639757	0.455207	0.551576	0.756304	0.025365	0.476809	0.0514054
8	33629360	33630052	Ubxn8	0	0	0	1	0	0	0	0	692	0.511022	0.478994	0.486755	0.491703	0.492844	0.43027	0.212782	0.315155	0.366425	0.117559	0.137388	0.0993451	0.214417	0.236906	0.286743	0.199682	0.20225	0.148268	0.100659	0.353042	0.392813	0.225803	0.282828	0.331025	0.341232	0.420661	0.102209	0.118097	0.0190273
8	33914095	33914873	Rbpms	0	0	0	1	0	1	0	0	778	0.828087	0.866023	0.733032	0.84955	0.725136	0.8647	0.793045	0.747718	0.773032	0.432716	0.482138	0.417693	0.323559	0.348849	0.239351	0.244859	0.0650427	0.0324921	0.153613	0.382952	0.489671	0.393593	0.540577	0.47133	0.383921	0.797814	0.0562856	0.444182	0.0337179
8	33920762	33921159	Rbpms	0	0	0	1	0	1	0	0	397	0.887756	0.882164	0.895714	0.917758	0.895907	0.98	0.501791	0.722003	0.892522	0.298953	0.522397	0.195075	0.361278	0.526123	0.491179	0.404273	0.0881746	0.299762	0.150952	0.440833	0.502262	0.529286	0.624405	0.724325	0.595833	0.841735	0.144471	0.338808	0.167261
8	33978271	33979263	Rbpms	0	0	0	0	0	0	0	0	992	0.391677	0.492646	0.437503	0.502738	0.426429	0.399719	0.213496	0.38703	0.519416	0.0977545	0.177966	0.11818	0.212011	0.201822	0.186833	0.162375	0.03659	0.136015	0.109555	0.197215	0.286959	0.305873	0.318498	0.225779	0.263686	0.418961	0.0917123	0.1313	0.0416845
8	34097290	34098071	Dctn6	0	0	0	1	0	1	0	0	781	0.631575	0.606347	0.381326	0.606746	0.607323	0.624052	0.447369	0.54409	0.613663	0.258503	0.390539	0.1853	0.556479	0.557001	0.529957	0.622763	0.14784	0.475154	0.255384	0.418129	0.398918	0.567152	0.723916	0.582403	0.351954	0.562499	0.0890822	0.278114	0.104015
8	34679915	34680304	Dusp4	0	0	0	0	0	0	0	0	389	0.88545	0.82137	0.863062	0.896876	0.904189	0.896296	0.677538	0.75498	0.764683	0.241011	0.365674	0.277596	0.301798	0.134191	0.147873	0.250103	0.0719697	0.0138889	0.087483	0.438228	0.247934	0.193651	0.412907	0.358951	0.157848	0.829383	0.0804281	0.29476	0.0640793
8	34748580	34748939	Dusp4	0	0	0	0	0	0	0	0	359	0.77343	0.880534	0.927469	0.861596	0.96107	0.942019	0.615299	0.75857	0.919664	0.328931	0.473713	0.213351	0.703162	0.588462	0.694088	0.527374	0.279101	0.345833	0.197334	0.614683	0.598148	0.523887	0.774074	0.616005	0.610999	0.84885	0.112927	0.338665	0.130454
8	34791711	34792300	Dusp4	0	0	0	0	0	0	0	0	589	0.753594	0.88916	0.79374	0.780809	0.813989	0.782117	0.368629	0.658865	0.794866	0.135218	0.384374	0.118687	0.375322	0.321548	0.32497	0.376224	0.14662	0.313736	0.166592	0.552564	0.669828	0.584535	0.597837	0.641169	0.44821	0.737308	0.150698	0.21276	0.148852
8	34920612	34923147	Tnks	0	0	0	1	1	0	0	0	2535	0.612596	0.698946	0.592133	0.625592	0.583251	0.646946	0.344738	0.526728	0.547667	0.37114	0.4284	0.265045	0.555669	0.623558	0.67688	0.644744	0.403156	0.531025	0.488152	0.8134	0.78378	0.655556	0.586503	0.588895	0.560493	0.5754	0.100605	0.354862	0.0828853
8	35589140	35589319	Mfhas1	0	1	0	1	0	1	0	0	179	0.602603	0.433541	0.554377	0.31552	0.44246	0.58254	0.492648	0.507912	0.492816	0.150359	0.23921	0.171099	0.173175	0.216092	0.164616	0.171684	0.0758377	0.00617284	0.0507716	0.0615079	0.115881	0.121693	0.113019	0.260037	0.0592593	0.491602	0.0877431	0.186889	0.0464827
8	36676061	36676286	Dlc1	0	0	0	1	0	0	0	0	225	0.88091	0.966667	0.805429	0.971197	0.961605	0.949048	0.137308	0.721968	0.940037	0.103175	0.596732	0.129615	0.95129	0.963401	0.963925	0.954524	0.544524	0.935185	0.712374	0.936429	0.892879	0.953247	0.98	0.975368	0.884161	0.814907	0.268061	0.276507	0.277638
8	46010811	46011072	Lrp2bp	0	0	0	1	0	1	0	1	261	0.483055	0.458066	0.377622	0.548878	0.523006	0.532011	0.651266	0.466394	0.51287	0.151593	0.142759	0.168367	0.13722	0.212761	0.105539	0.144819	0.111111	0.110802	0.112299	0.166667	0.244794	0.0833333	0.290432	0.255132	0.119577	0.505907	0.0748557	0.15424	0.0130078
8	46502413	46503244	Acsl1	0	0	0	1	0	0	0	0	831	0.886968	0.888173	0.864305	0.882419	0.906311	0.887106	0.90258	0.887431	0.875903	0.61595	0.582094	0.495843	0.525794	0.674103	0.62289	0.521461	0.463832	0.31353	0.347354	0.583296	0.599253	0.66552	0.706909	0.694931	0.626598	0.8868	0.0126297	0.564629	0.0619287
8	47750134	47750389	Cdkn2aip	0	0	0	0	0	1	0	1	255	0.585208	0.760011	0.742424	0.846964	0.673726	0.667316	0.592808	0.714622	0.745153	0.173446	0.380137	0.308058	0.57619	0.552542	0.60282	0.504992	0.102381	0.210065	0.299928	0.506818	0.664167	0.637879	0.458838	0.414286	0.502755	0.703137	0.0833588	0.287214	0.10491
8	47974605	47975296	Wwc2	0	0	0	1	0	0	0	0	691	0.533016	0.718839	0.379375	0.828028	0.684681	0.780719	0.478577	0.56973	0.653559	0.187439	0.304108	0.157031	0.283162	0.311423	0.188343	0.112274	0.117324	0.0965843	0.10629	0.282456	0.335785	0.326049	0.352778	0.455902	0.232913	0.625169	0.146603	0.216193	0.07764
8	57600029	57600435	Galnt7	0	0	0	1	0	0	0	0	406	0.647032	0.859088	0.590978	0.748979	0.692981	0.733722	0.810785	0.801344	0.748439	0.212067	0.208522	0.170127	0.134249	0.340199	0.210004	0.10862	0.0321181	0.1	0.0387897	0.159102	0.2911	0.215104	0.374921	0.253199	0.110218	0.737039	0.0837625	0.196905	0.0232585
8	67818240	67818613	Psd3	0	0	0	1	0	1	1	0	373	0.738436	0.6648	0.67336	0.884412	0.686345	0.628395	0.758598	0.690595	0.628929	0.348325	0.379952	0.302677	0.294927	0.270744	0.222598	0.288333	0.0950617	0.121519	0.174064	0.312318	0.282636	0.377778	0.505467	0.418386	0.329866	0.705985	0.0798422	0.343651	0.0388489
8	69883321	69883635	Cilp2	1	1	0	1	0	0	0	0	314	0.477486	0.309268	0.322145	0.421429	0.263599	0.398214	0.323628	0.322967	0.364266	0.112992	0.0954501	0.114068	0.218418	0.172715	0.215515	0.198225	0.0446429	0.0396825	0.125398	0.190245	0.113068	0.204137	0.327083	0.14654	0.251488	0.355889	0.0660464	0.107504	0.0104525
8	69893949	69894133	Yjefn3	0	0	0	1	0	0	1	1	184	0.800645	0.787244	0.752389	0.787037	0.778341	0.5814	0.56626	0.699752	0.763973	0.145093	0.199315	0.181833	0.528094	0.572619	0.467298	0.486099	0.0308642	0.229354	0.0809117	0.544444	0.474206	0.470483	0.699699	0.494769	0.529101	0.724116	0.0901452	0.175413	0.0276749
8	70330440	70331283	Cers1,Gdf1	1	1	0	2	0	1	0	1	843	0.719275	0.795293	0.770268	0.807632	0.741246	0.808038	0.911117	0.836634	0.799336	0.334203	0.31835	0.306495	0.383305	0.347811	0.320182	0.305013	0.149737	0.142177	0.221052	0.315519	0.29108	0.381885	0.39703	0.459727	0.390508	0.79876	0.0555352	0.319683	0.013902
8	70332075	70332354	Upf1	1	1	0	1	0	0	0	1	279	0.604702	0.782763	0.895238	0.708785	0.862235	0.399644	0.736935	0.641703	0.738763	0.129705	0.112521	0.0840333	0.183538	0.208076	0.101738	0.149988	0.026861	0.0377482	0.0333735	0.185658	0.173071	0.346305	0.185621	0.345154	0.202983	0.707863	0.14848	0.108753	0.0230677
8	70342035	70342239	Upf1	0	0	0	1	0	0	0	0	204	0.430996	0.412615	0.488756	0.546789	0.47598	0.271262	0.569549	0.482237	0.421391	0.0416607	0.0356727	0.0492345	0.0251609	0.0573141	0.0554007	0.0331833	0.0121753	0.0627345	0.0306129	0.232323	0.200433	0.113853	0.167576	0.110029	0.196006	0.455508	0.0874126	0.0421893	0.00679634
8	70487023	70487585	Tmem59l	1	2	0	1	0	1	1	0	562	0.417188	0.416207	0.698792	0.315438	0.451682	0.208705	0.309665	0.32551	0.445232	0.0794972	0.0907603	0.0963711	0.0459553	0.100203	0.0524719	0.0862813	0.0192708	0.016129	0.0355407	0.0675499	0.098	0.128736	0.0938889	0.0963046	0.110119	0.398713	0.137836	0.0888762	0.00859328
8	70595205	70595566	Isyna1	1	1	0	1	0	1	0	0	361	0.851554	0.796864	0.750898	0.795955	0.821213	0.794156	0.794437	0.807832	0.841156	0.320132	0.395742	0.266021	0.312737	0.453928	0.409935	0.415822	0.325758	0.226827	0.115461	0.307385	0.526004	0.607179	0.634259	0.651261	0.489335	0.806007	0.0296658	0.327299	0.0651566
8	70596150	70597053	Isyna1	0	1	0	1	0	0	0	2	903	0.842347	0.891572	0.870525	0.889556	0.866235	0.648352	0.664455	0.741228	0.876996	0.318131	0.487844	0.331383	0.487087	0.608869	0.678981	0.627851	0.400437	0.4308	0.313121	0.73101	0.761401	0.718351	0.837454	0.762439	0.708452	0.81014	0.0983528	0.379119	0.094391
8	70597731	70599024	Ssbp4	1	1	0	1	0	1	0	1	1293	0.868772	0.917625	0.834655	0.929927	0.838826	0.891936	0.903073	0.91357	0.91084	0.334128	0.397538	0.292868	0.497929	0.543744	0.530534	0.425963	0.217573	0.172083	0.239087	0.470729	0.58074	0.496427	0.496873	0.497933	0.499731	0.889914	0.0347387	0.341512	0.0527242
8	70682213	70682516	Lsm4	0	0	0	0	0	1	0	1	303	0.565993	0.625218	0.732762	0.700295	0.505315	0.631793	0.776133	0.702105	0.591737	0.104156	0.135526	0.203474	0.0289958	0.036111	0.0086746	0.00430942	0.0504902	0.0261438	0.00588235	0.029972	0.0727591	0.0766807	0.0757236	0.0603939	0.0432773	0.647928	0.0868161	0.147718	0.0507695
8	70691720	70692305	Jund	0	0	0	0	0	0	0	0	585	0.68446	0.724478	0.668575	0.64491	0.650279	0.439177	0.454093	0.592231	0.715512	0.183778	0.278204	0.157552	0.0594128	0.133287	0.149106	0.0362136	0.0227273	0.0500541	0.0364219	0.236418	0.251569	0.283333	0.262969	0.215873	0.260985	0.619302	0.105522	0.206511	0.063457
8	70745728	70746133	Pde4c	0	1	0	1	0	0	0	0	405	0.834764	0.775688	0.625747	0.827264	0.861632	0.776958	0.900954	0.756498	0.8024	0.524676	0.528038	0.487807	0.512316	0.687181	0.446696	0.538997	0.163968	0.352366	0.562448	0.566993	0.455579	0.397915	0.591198	0.548976	0.531933	0.795767	0.0783941	0.513507	0.0223205
8	70787990	70789056	Mast3	1	1	0	1	0	1	0	0	1066	0.907414	0.914145	0.854414	0.946542	0.926501	0.889609	0.927659	0.927928	0.917572	0.700088	0.692877	0.683648	0.846395	0.878385	0.83735	0.856904	0.356271	0.303005	0.477329	0.853341	0.887048	0.856882	0.860298	0.841633	0.789818	0.91242	0.0268676	0.692204	0.00824056
8	70800026	70801513	Mast3	0	0	1	1	0	0	0	0	1487	0.405032	0.384197	0.422924	0.365228	0.514027	0.17224	0.29174	0.301244	0.373045	0.104075	0.206265	0.139395	0.309749	0.205909	0.25092	0.217766	0.0639527	0.136454	0.0484148	0.141358	0.22576	0.267829	0.252671	0.351885	0.245889	0.358853	0.0960782	0.149912	0.0519007
8	70816574	70817419	Il12rb1	1	2	0	1	0	0	0	0	845	0.66944	0.666478	0.745384	0.770325	0.642678	0.228824	0.188214	0.547853	0.682781	0.101123	0.193612	0.0762119	0.131976	0.341746	0.251428	0.252472	0.0685009	0.0704275	0.0616722	0.302002	0.265067	0.361512	0.356294	0.394118	0.354153	0.571331	0.215268	0.123649	0.061857
8	70820038	70821095	Il12rb1	0	0	1	1	0	0	0	1	1057	0.838839	0.820514	0.825362	0.75666	0.800845	0.864577	0.84365	0.848951	0.849928	0.335512	0.375834	0.410206	0.193869	0.250074	0.161613	0.141914	0.0746782	0.0476512	0.0644144	0.351225	0.450245	0.495764	0.538736	0.570387	0.525211	0.827703	0.0326134	0.373851	0.0373867
8	70833633	70833876	Arrdc2	0	0	0	0	0	0	0	0	243	0.396381	0.533255	0.292094	0.615201	0.54606	0.183303	0.285381	0.512255	0.580307	0.102717	0.151093	0.0153846	0.0978176	0.177405	0.111931	0.045728	0.0602564	0.03663	0.0480769	0.332237	0.202814	0.153055	0.192308	0.254762	0.0598291	0.438248	0.153745	0.0897313	0.0687796
8	70842683	70842967	Kcnn1	1	1	0	1	0	1	0	0	284	0.84519	0.887315	0.889385	0.853493	0.870699	0.871801	0.86733	0.877154	0.903472	0.652529	0.632633	0.672007	0.570741	0.681354	0.646105	0.703428	0.145238	0.312723	0.299222	0.703125	0.814807	0.553571	0.80381	0.747669	0.718006	0.873982	0.0180392	0.65239	0.0196873
8	71394777	71396472	Ushbp1	0	1	1	1	0	1	1	0	1695	0.742283	0.741979	0.715865	0.787378	0.778284	0.693295	0.6624	0.708328	0.762147	0.452546	0.547165	0.510473	0.510462	0.602969	0.52238	0.528116	0.342433	0.309438	0.376122	0.533895	0.675941	0.529918	0.717864	0.600931	0.654627	0.73244	0.0410552	0.503395	0.0477051
8	71480858	71481344	Ano8	1	1	0	1	0	0	0	0	486	0.878523	0.887243	0.845023	0.910749	0.879298	0.832018	0.857704	0.882361	0.852885	0.589915	0.572421	0.47518	0.79583	0.692194	0.58126	0.529836	0.218815	0.258009	0.516735	0.443266	0.415802	0.614747	0.641963	0.622158	0.707251	0.869534	0.0244396	0.545839	0.0618141
8	71498246	71498957	Gtpbp3,Plvap	0	0	0	2	0	0	0	0	711	0.804733	0.749131	0.823834	0.620833	0.743552	0.756838	0.717114	0.677444	0.806561	0.404042	0.375046	0.310808	0.336752	0.397843	0.339788	0.32587	0.139688	0.226667	0.208318	0.515334	0.568378	0.457741	0.422272	0.645028	0.442504	0.744449	0.0656581	0.363299	0.0477141
8	71525301	71525896	Ccdc194	1	2	0	1	0	0	1	0	595	0.866794	0.854592	0.874017	0.886253	0.841924	0.573296	0.71456	0.754038	0.903212	0.274361	0.421452	0.295442	0.324136	0.345478	0.313196	0.236135	0.0806306	0.0934807	0.102903	0.352391	0.352506	0.423108	0.354686	0.420152	0.363568	0.807632	0.10785	0.330418	0.0795391
8	71684275	71684475	Jak3	0	1	0	1	0	0	0	0	200	0.841383	0.801056	0.925198	0.839654	0.943452	0.852183	0.826447	0.881941	0.918164	0.582503	0.598449	0.523304	0.84471	0.774869	0.855131	0.849482	0.42619	0.19881	0.432888	0.752381	0.747194	0.616667	0.86267	0.788157	0.822619	0.869942	0.0495124	0.568085	0.0395931
8	71685543	71685887	Jak3	1	1	0	1	0	0	0	0	344	0.940633	0.959219	0.9012	0.959595	0.935765	0.921455	0.95452	0.962958	0.964545	0.684579	0.704134	0.795384	0.867714	0.833621	0.820399	0.828458	0.09426	0.226206	0.383263	0.865568	0.872143	0.862675	0.894894	0.913374	0.859997	0.944432	0.0217503	0.728033	0.0591423
8	71689078	71690390	Insl3,Jak3	1	2	0	2	0	0	1	1	1312	0.723597	0.705595	0.698256	0.666399	0.716423	0.684229	0.830036	0.770729	0.702766	0.171924	0.203109	0.201421	0.133477	0.181124	0.181434	0.179265	0.0581516	0.0592962	0.0914242	0.240002	0.296647	0.300941	0.325937	0.302147	0.362244	0.722003	0.0497506	0.192151	0.0175378
8	71704327	71705127	B3gnt3	0	0	1	0	0	0	0	0	800	0.804289	0.810835	0.835099	0.79212	0.79317	0.684062	0.648614	0.684621	0.811737	0.284367	0.41235	0.285644	0.386032	0.568007	0.599092	0.533385	0.421615	0.275554	0.170766	0.628289	0.670465	0.512653	0.627985	0.793155	0.670845	0.762728	0.0696263	0.327454	0.0735251
8	71709701	71710263	Fcho1	1	1	0	1	0	0	0	1	562	0.587446	0.631416	0.54028	0.622075	0.665529	0.604398	0.630734	0.611839	0.694284	0.167871	0.157092	0.168574	0.301883	0.2355	0.263798	0.229581	0.0337619	0.0424444	0.0824719	0.361335	0.298545	0.309515	0.37454	0.397727	0.370865	0.620889	0.0441005	0.164513	0.00643588
8	71742002	71742980	Fcho1	0	0	0	0	0	0	0	0	978	0.688393	0.752894	0.566449	0.744751	0.752056	0.284764	0.279893	0.519809	0.761694	0.181795	0.260074	0.17432	0.267614	0.427971	0.427987	0.356099	0.142371	0.290145	0.114383	0.532452	0.420635	0.457934	0.497845	0.530472	0.560338	0.594523	0.197021	0.205396	0.0474997
8	83656656	83657231	Gipc1	0	0	1	1	0	0	0	1	575	0.754682	0.782884	0.700046	0.80127	0.798467	0.440974	0.734142	0.725773	0.790952	0.229586	0.399924	0.264161	0.121969	0.226891	0.20057	0.379823	0.0222222	0.0858333	0.0469913	0.182063	0.207525	0.335714	0.428185	0.435719	0.458547	0.725466	0.112456	0.29789	0.0900391
8	83660745	83661388	Gipc1	0	0	0	1	0	1	0	0	643	0.69868	0.750441	0.722455	0.703175	0.772572	0.784102	0.790769	0.778684	0.744383	0.573395	0.248451	0.601875	0.486875	0.318689	0.311754	0.224594	0.225925	0.0619236	0.364093	0.427489	0.374836	0.22726	0.489453	0.376121	0.286808	0.749473	0.0349493	0.474574	0.196345
8	83667907	83668379	Pkn1,Ptger1	1	1	0	2	0	1	0	1	472	0.619332	0.700465	0.688535	0.563744	0.620356	0.747953	0.487673	0.579878	0.62249	0.243543	0.347785	0.311765	0.407452	0.623477	0.605456	0.494778	0.209729	0.225601	0.32982	0.206172	0.501155	0.352321	0.51255	0.472115	0.781008	0.625603	0.0787026	0.301031	0.0529437
8	83901761	83903753	Adgrl1	0	1	1	1	0	1	0	1	1992	0.708992	0.693207	0.607963	0.765223	0.682648	0.502365	0.559895	0.607558	0.738064	0.240463	0.378568	0.215555	0.249207	0.360129	0.282465	0.232585	0.121667	0.139412	0.144078	0.384105	0.381539	0.416313	0.465657	0.487361	0.388904	0.651768	0.0872494	0.278195	0.0878127
8	84020999	84021646	Palm3	1	2	0	1	0	1	1	1	647	0.525634	0.641945	0.635883	0.695238	0.52359	0.481442	0.565055	0.594622	0.553884	0.22228	0.294383	0.218716	0.306351	0.210303	0.215714	0.168045	0.0808455	0.153526	0.10711	0.2	0.251757	0.228161	0.268533	0.342731	0.239005	0.579699	0.0681997	0.245126	0.0426944
8	84044156	84045128	Rln3	0	1	1	1	0	0	1	0	972	0.732419	0.815482	0.735193	0.896675	0.792547	0.688919	0.810082	0.786146	0.854001	0.338979	0.452343	0.393161	0.239053	0.241845	0.154468	0.171029	0.0557376	0.0624008	0.0764647	0.132094	0.181996	0.239286	0.386779	0.439848	0.263662	0.790163	0.0643098	0.394827	0.0567004
8	84180605	84180915	Nanos3	0	0	1	1	0	1	0	1	310	0.49665	0.488999	0.361905	0.512821	0.483946	0.673993	0.662341	0.545896	0.592113	0.0582335	0.0627236	0.0897257	0.017982	0.0233384	0.00967033	0.014285	0.0320513	0	0.0236569	0.0923077	0.0461538	0.117327	0.105861	0.123687	0.0730769	0.535407	0.0971861	0.0702276	0.0170344
8	84230791	84231125	Zswim4	0	0	0	1	0	0	0	1	334	0.78162	0.853521	0.82061	0.804499	0.811231	0.580607	0.810015	0.741486	0.801587	0.493207	0.566125	0.463682	0.645662	0.56289	0.640733	0.681909	0.301714	0.328355	0.410323	0.652976	0.668993	0.636961	0.637166	0.67551	0.532228	0.778353	0.0800125	0.507671	0.0527309
8	84569789	84570378	Cacna1a	0	0	0	1	0	0	0	1	589	0.571599	0.582801	0.521058	0.568176	0.513148	0.34894	0.36139	0.412813	0.555647	0.182567	0.323226	0.156149	0.284889	0.40164	0.505757	0.417445	0.238248	0.180647	0.292047	0.442918	0.531094	0.240437	0.394275	0.462063	0.399192	0.492841	0.0932173	0.220647	0.0898123
8	84599986	84600955	Cacna1a	0	0	0	1	0	1	0	0	969	0.447687	0.607907	0.367629	0.567303	0.578332	0.347619	0.368911	0.517138	0.542301	0.220258	0.242758	0.177109	0.181426	0.196397	0.207034	0.172729	0.100722	0.119986	0.10825	0.251768	0.200051	0.223705	0.228553	0.331692	0.153819	0.482758	0.101477	0.213375	0.0333615
8	84615890	84617392	Cacna1a	1	2	0	1	0	0	0	0	1502	0.751977	0.741766	0.696721	0.682173	0.761261	0.719641	0.749969	0.763182	0.777165	0.5152	0.547925	0.439978	0.498566	0.486773	0.3525	0.431066	0.210243	0.113536	0.365271	0.3659	0.483554	0.408484	0.392542	0.404924	0.354365	0.738206	0.0320528	0.501034	0.0553497
8	84642448	84642673	Cacna1a	0	0	1	0	0	0	0	0	225	0.807403	0.748863	0.712147	0.707856	0.804411	0.460295	0.519406	0.555071	0.725349	0.154199	0.407849	0.236367	0.189714	0.128983	0.0923632	0.145956	0.0277778	0	0.0915645	0.196825	0.39896	0.358642	0.239584	0.385009	0.232804	0.6712	0.127126	0.266138	0.129419
8	84721648	84721956	Nfix	0	0	0	1	0	0	0	0	308	0.598775	0.670169	0.601402	0.742091	0.722939	0.515324	0.724348	0.689292	0.602609	0.251639	0.294933	0.306492	0.0570562	0.0647335	0.0622455	0.0326146	0	0	0.00961538	0.342125	0.470208	0.288919	0.340501	0.31047	0.314037	0.651883	0.0763354	0.284355	0.0289163
8	84771981	84772520	Nfix	1	1	0	1	0	1	0	1	539	0.281342	0.415893	0.439663	0.317299	0.478788	0.371263	0.64774	0.667183	0.403846	0.100448	0.0626433	0.0442159	0.00527778	0.0143882	0.0208538	0.0229433	0.0258908	0.0107143	0.0179801	0.0499887	0.155556	0.0502833	0.0551257	0.0615321	0.113926	0.447002	0.133544	0.0691023	0.0286669
8	84786387	84786758	Nfix	0	1	0	1	0	0	0	0	371	0.84892	0.81098	0.867017	0.835764	0.731307	0.472078	0.769941	0.720996	0.819188	0.322054	0.406288	0.274889	0.0644591	0.0552833	0.0280679	0.0218983	0.0117647	0.0181818	0.0394491	0.0712698	0.132019	0.0593838	0.223996	0.102852	0.103438	0.764021	0.120623	0.33441	0.0665652
8	84912397	84912752	Dnase2a,Mast1	1	1	0	2	0	1	0	0	355	0.617668	0.731117	0.639332	0.701333	0.672503	0.519256	0.685784	0.623497	0.614778	0.19696	0.325476	0.238544	0.277782	0.361487	0.32272	0.257183	0.057381	0.1	0.111444	0.269494	0.323032	0.403282	0.390711	0.353873	0.403219	0.64503	0.0622253	0.25366	0.0655778
8	84917876	84918184	Dnase2a,Mast1	0	0	0	2	0	0	0	0	308	0.807859	0.635687	0.80309	0.609921	0.668266	0.685771	0.624959	0.683764	0.599923	0.228893	0.246954	0.336532	0.293232	0.571339	0.531572	0.31835	0.140604	0.181983	0.303865	0.278326	0.277783	0.344898	0.27534	0.384354	0.581097	0.679915	0.0774602	0.270793	0.0576434
8	85007622	85007783	Best2	1	0	0	1	0	0	0	1	161	0.530713	0.458408	0.650757	0.676923	0.558913	0.410256	0.613602	0.499433	0.5599	0.328692	0.180981	0.248834	0.371446	0.320688	0.306745	0.317921	0.138004	0.087149	0.313733	0.361538	0.399795	0.399634	0.3122	0.285197	0.324359	0.55099	0.0875512	0.252836	0.0739366
8	85091539	85092248	Man2b1	0	0	0	1	0	0	0	0	709	0.867152	0.891833	0.863558	0.954464	0.850048	0.845089	0.887505	0.857007	0.910527	0.670046	0.705329	0.683429	0.780198	0.872061	0.852623	0.827574	0.439497	0.409755	0.531764	0.818328	0.795982	0.785994	0.868667	0.838802	0.775361	0.880798	0.034906	0.686268	0.0178119
8	88306453	88306756	Adcy7	0	0	0	1	0	0	0	1	303	0.819848	0.692087	0.774331	0.793487	0.722297	0.805057	0.729675	0.748065	0.717475	0.327363	0.270036	0.284936	0.361452	0.543827	0.572989	0.505238	0.118465	0.216667	0.249986	0.493434	0.279385	0.429293	0.657668	0.648449	0.475866	0.755814	0.044279	0.294112	0.029745
8	88626987	88627992	Snx20	1	2	0	1	0	0	0	0	1005	0.926728	0.769892	0.787737	0.879406	0.943992	0.924701	0.949813	0.915443	0.92621	0.0911946	0.0927691	0.114302	0.099319	0.052122	0.0495023	0.0498504	0.0265922	0.0198311	0.0309063	0.0643056	0.0777518	0.142891	0.225891	0.28757	0.150684	0.891547	0.0670623	0.0994218	0.0129105
8	88629202	88631022	Snx20	0	1	1	1	0	0	0	1	1820	0.870255	0.872227	0.744593	0.844668	0.857807	0.681851	0.690185	0.824571	0.860203	0.421553	0.701036	0.372374	0.486319	0.771004	0.723432	0.736838	0.28523	0.565512	0.350509	0.741163	0.824395	0.745921	0.881428	0.803462	0.722167	0.805151	0.0779161	0.498321	0.17727
8	91569907	91570342	Fto	0	0	0	1	0	0	0	0	435	0.441148	0.627119	0.595239	0.541833	0.605847	0.636616	0.653086	0.607528	0.572851	0.287994	0.196967	0.156106	0.0385364	0.0923407	0.136886	0.0553171	0.0104167	0.0223214	0.0199384	0.353704	0.116507	0.158333	0.260847	0.232705	0.11789	0.586807	0.0640272	0.213689	0.0675153
8	91613686	91614323	Fto	0	0	0	1	0	0	0	0	637	0.763218	0.575966	0.750851	0.732027	0.57243	0.690821	0.56712	0.703089	0.645649	0.172071	0.214655	0.155875	0.0586104	0.131236	0.150016	0.124253	0.0502646	0.0625	0.078986	0.143188	0.109742	0.264431	0.386173	0.339159	0.278726	0.666797	0.0790962	0.180867	0.0303616
8	94913043	94913861	Ccdc102a	1	2	0	1	0	1	0	1	818	0.825243	0.726183	0.850649	0.602359	0.676175	0.663982	0.834251	0.828761	0.599022	0.364639	0.402927	0.341447	0.485566	0.477625	0.507991	0.483159	0.174018	0.208769	0.312049	0.128733	0.419048	0.255129	0.295831	0.381949	0.326207	0.734069	0.102967	0.369671	0.031047
8	94992400	94993862	Adgrg1	0	0	0	1	0	1	0	0	1462	0.556908	0.547374	0.533291	0.656884	0.627495	0.521005	0.664668	0.60282	0.583109	0.208612	0.259729	0.204733	0.105147	0.0878487	0.16182	0.0786919	0.034739	0.0418867	0.0331981	0.351143	0.401474	0.225734	0.331187	0.234365	0.323236	0.588172	0.0530622	0.224358	0.0306933
8	94998753	94999660	Adgrg1	0	0	0	1	0	1	0	0	907	0.54388	0.487249	0.512463	0.539286	0.480312	0.403262	0.587341	0.54308	0.561908	0.17454	0.20058	0.184979	0.0798637	0.11074	0.158622	0.144716	0.0138889	0	0.0615133	0.234954	0.255093	0.31756	0.263435	0.313509	0.193987	0.517642	0.0548274	0.1867	0.0131046
8	95009476	95010092	Adgrg1	0	0	0	1	0	0	0	0	616	0.521924	0.623318	0.554299	0.591172	0.569984	0.581608	0.699525	0.666009	0.529904	0.266412	0.212753	0.206962	0.366131	0.400112	0.487047	0.365146	0.186555	0.231863	0.239482	0.62423	0.498599	0.536951	0.36847	0.528125	0.366467	0.593083	0.0599901	0.228709	0.0327801
8	95448243	95448624	Csnk2a2	0	0	0	1	0	0	0	0	381	0.738966	0.810872	0.670707	0.72132	0.729667	0.670382	0.760608	0.829585	0.836455	0.348068	0.378238	0.32922	0.325958	0.353962	0.245028	0.362433	0.0844517	0.157553	0.184052	0.546609	0.477291	0.445418	0.549784	0.321133	0.364646	0.752063	0.0628211	0.351842	0.024726
8	95825222	95825725	Sap18b	1	2	0	1	0	1	1	0	503	0.622181	0.785965	0.674704	0.703264	0.742062	0.667884	0.731744	0.687364	0.765574	0.493827	0.543962	0.461437	0.468877	0.609114	0.541913	0.530742	0.089246	0.335635	0.271133	0.455255	0.463053	0.313704	0.419414	0.552976	0.230397	0.708971	0.0520096	0.499742	0.0415795
8	105258930	105259416	Tradd	1	1	0	1	0	1	0	1	486	0.835985	0.785032	0.824149	0.805218	0.840401	0.707071	0.771672	0.747089	0.766755	0.137779	0.12023	0.167201	0.0542701	0.0204988	0.0140802	0.0198224	0.010101	0.0533903	0.0441671	0.196068	0.114206	0.248417	0.272769	0.311749	0.292108	0.787041	0.0441493	0.141737	0.0237344
8	105268113	105269325	Fbxl8	1	0	0	1	0	1	0	0	1212	0.588747	0.51503	0.53456	0.462053	0.562665	0.378062	0.537247	0.476757	0.459795	0.184752	0.174199	0.192707	0.0523018	0.0689386	0.05325	0.050388	0.0426156	0.0461509	0.0527233	0.127845	0.11834	0.199084	0.172801	0.217081	0.161679	0.501657	0.0642761	0.183886	0.00928426
8	105283157	105283448	4931428F04Rik	0	0	0	1	0	0	0	1	291	0.373152	0.631098	0.671679	0.71004	0.71251	0.553279	0.699825	0.612083	0.707339	0.170957	0.296935	0.210472	0.163933	0.349349	0.289892	0.220587	0.0680451	0.0491633	0.129034	0.0471537	0.220763	0.16336	0.272221	0.220232	0.316096	0.630112	0.110673	0.226121	0.0644309
8	105374264	105374827	Plekhg4	1	1	0	1	0	1	0	1	563	0.466941	0.382298	0.399719	0.438152	0.448137	0.400565	0.427369	0.518103	0.47885	0.121917	0.153502	0.160302	0.300802	0.268116	0.274157	0.22861	0.0956623	0.0391762	0.172923	0.0942541	0.235578	0.19097	0.266742	0.306631	0.260892	0.440015	0.0434045	0.14524	0.0204826
8	105457371	105457676	Lrrc36	0	0	0	1	0	0	0	1	305	0.575938	0.696389	0.757492	0.797454	0.774887	0.652739	0.593144	0.677838	0.6667	0.188478	0.208751	0.356709	0.178493	0.335714	0.285012	0.18935	0.0513889	0.215476	0.117229	0.219048	0.262581	0.196693	0.350801	0.378768	0.181812	0.688064	0.0772858	0.251313	0.0918373
8	105472540	105473340	Zdhhc1	0	1	0	1	0	0	0	0	800	0.75434	0.698943	0.735376	0.572295	0.679512	0.702976	0.640025	0.701092	0.64015	0.342362	0.34305	0.371569	0.218849	0.242035	0.193662	0.251991	0.0921703	0.0792517	0.146989	0.207274	0.221353	0.154947	0.429819	0.356801	0.259218	0.680523	0.0555751	0.352327	0.0166676
8	105593923	105594335	Agrp	0	0	0	1	0	0	0	0	412	0.716356	0.833717	0.715104	0.789796	0.847562	0.764394	0.842139	0.831271	0.913015	0.491222	0.504794	0.49953	0.138276	0.257518	0.137241	0.141427	0.0794872	0.0517857	0.051425	0.172619	0.32381	0.217924	0.408163	0.309685	0.318056	0.805928	0.0653682	0.498516	0.00684264
8	105614387	105614697	Agrp,Ripor1	1	1	0	2	0	0	0	0	310	0.614603	0.611198	0.675079	0.664683	0.612852	0.603509	0.731168	0.714549	0.642353	0.164592	0.118781	0.111133	0.038226	0.0598912	0.0485834	0.0345893	0.0196429	0.0488889	0.0191288	0.248529	0.210449	0.25373	0.188492	0.205074	0.169405	0.652222	0.04732	0.131502	0.0289111
8	105693696	105694358	Carmil2	1	2	0	1	0	1	0	0	662	0.86867	0.901874	0.922973	0.921667	0.941165	0.950149	0.916405	0.91705	0.901932	0.0883595	0.0987645	0.16451	0.364682	0.330936	0.275331	0.139498	0.0404762	0.0250496	0.112896	0.186744	0.403659	0.509524	0.596587	0.488101	0.421532	0.915765	0.0237658	0.117211	0.0412911
8	105702149	105702346	Pard6a	0	1	0	1	0	1	0	0	197	0.679608	0.851847	0.904925	0.806025	0.814314	0.707921	0.829504	0.877531	0.840476	0.407764	0.526667	0.428984	0.574957	0.627727	0.494986	0.42531	0.180357	0.170918	0.513832	0.544133	0.488435	0.530952	0.583697	0.546049	0.504847	0.812461	0.0741904	0.454472	0.0634169
8	105728000	105728217	Gfod2	0	0	0	1	0	0	0	0	217	0.889759	0.866496	0.723071	0.782755	0.881252	0.857684	0.904735	0.858074	0.885128	0.512693	0.579365	0.532231	0.371628	0.377995	0.343158	0.345174	0.163725	0.112672	0.149394	0.425866	0.607046	0.559275	0.43877	0.568903	0.582104	0.849884	0.0589665	0.54143	0.0342742
8	105846416	105847145	Cenpt	0	0	0	1	0	0	0	0	729	0.41143	0.532664	0.481118	0.574674	0.562056	0.497472	0.656398	0.611645	0.548343	0.242039	0.199917	0.21594	0.156701	0.230708	0.230604	0.142574	0.0550347	0.0619792	0.0384014	0.510185	0.414841	0.387346	0.27461	0.397485	0.234871	0.541756	0.072691	0.219299	0.021261
8	106573047	106573434	Gm10073	0	0	0	1	0	1	0	2	387	0.872503	0.926663	0.779825	0.934735	0.820956	0.808095	0.833993	0.8624	0.888719	0.418881	0.555517	0.462407	0.70017	0.63692	0.726112	0.558184	0.343689	0.339815	0.475995	0.333898	0.560323	0.42442	0.631689	0.565609	0.419924	0.858654	0.0528237	0.478935	0.0698014
8	107555361	107555523	Wwp2	0	0	0	1	0	0	0	0	162	0.759988	0.741516	0.801811	0.627249	0.711791	0.941975	0.827561	0.794747	0.860492	0.580671	0.502516	0.430174	0.501984	0.707355	0.513386	0.645941	0.234207	0.416298	0.42969	0.620503	0.754894	0.606321	0.538492	0.562763	0.571208	0.785237	0.0903399	0.504454	0.0752676
8	107556435	107556895	Wwp2	0	0	0	1	0	0	0	0	460	0.460613	0.50303	0.477889	0.696934	0.471914	0.47123	0.583521	0.534835	0.583865	0.146489	0.162904	0.128941	0.178137	0.175057	0.244859	0.180218	0.0138889	0.0208333	0.198688	0.377778	0.50941	0.139881	0.337329	0.224925	0.263579	0.531537	0.0780386	0.146111	0.016985
8	108956274	108956965	Zfhx3	1	1	0	1	0	0	0	0	691	0.94609	0.864352	0.885748	0.722985	0.776181	0.686881	0.848942	0.822012	0.836063	0.639915	0.59353	0.555371	0.827313	0.92691	0.786671	0.819056	0.609653	0.506834	0.510827	0.827684	0.689632	0.716253	0.628571	0.599511	0.728723	0.821028	0.0808793	0.596272	0.0423382
8	110711017	110711938	Vac14	0	0	0	1	0	0	0	0	921	0.77796	0.849018	0.70871	0.818978	0.791276	0.808887	0.881794	0.813532	0.809925	0.517422	0.508867	0.431554	0.240551	0.246918	0.30294	0.219935	0.0649351	0.0495098	0.123135	0.566667	0.621694	0.622125	0.669515	0.611807	0.53402	0.806676	0.047839	0.485948	0.0473
8	110727083	110727185	Mtss1l	0	0	0	1	0	0	0	1	102	0.456061	0.555962	0.635085	0.467725	0.574956	0.285185	0.615416	0.383247	0.510308	0.122607	0.127847	0.110811	0.135185	0.281407	0.173673	0.228605	0.0559965	0.0222222	0.0710438	0.194444	0.0760582	0.109127	0.116807	0.179461	0.0862514	0.498216	0.113548	0.120422	0.00872592
8	114707162	114708125	Wwox	0	0	0	1	0	1	0	0	963	0.636019	0.728233	0.689579	0.652402	0.621877	0.705004	0.774386	0.752039	0.789396	0.418262	0.419256	0.388841	0.209494	0.278509	0.294574	0.238586	0.0336022	0.122532	0.108952	0.294632	0.353316	0.401629	0.384548	0.356874	0.221701	0.705437	0.0605806	0.408786	0.0172799
8	116946367	116946785	Atmin	0	0	1	1	0	0	0	0	418	0.387266	0.446506	0.380093	0.480244	0.460789	0.349116	0.497623	0.429557	0.362545	0.157949	0.174511	0.127894	0.126204	0.132925	0.190642	0.12839	0.0673332	0.0765152	0.0619219	0.249353	0.11275	0.157961	0.136691	0.163852	0.111436	0.421526	0.0537133	0.153451	0.0236315
8	117137193	117137654	Bco1	0	0	0	0	0	0	0	0	461	0.607578	0.699435	0.585774	0.624641	0.66272	0.65513	0.677302	0.636313	0.611991	0.332326	0.252733	0.344564	0.215479	0.312659	0.212077	0.180259	0.0569444	0.0159091	0.0768828	0.414806	0.379332	0.367584	0.343242	0.373011	0.242019	0.640098	0.0365626	0.309874	0.0498629
8	117200334	117200670	Gan	0	0	0	1	0	0	0	0	336	0.678465	0.788491	0.628652	0.873443	0.738778	0.784244	0.876525	0.766554	0.779518	0.489246	0.418008	0.435648	0.22899	0.177723	0.26349	0.155718	0.0488095	0.115024	0.0807692	0.638919	0.610109	0.557845	0.409697	0.596795	0.481227	0.768297	0.0806241	0.447634	0.0371006
8	117334772	117335864	Cmip	0	0	0	1	0	2	0	0	1092	0.610618	0.621235	0.596791	0.748466	0.566293	0.493116	0.734445	0.610002	0.545148	0.35959	0.322735	0.273292	0.0974015	0.103363	0.0959947	0.11256	0.0618174	0.0842732	0.0664173	0.195917	0.19127	0.202566	0.2099	0.225483	0.169408	0.614013	0.0826088	0.318539	0.0433016
8	119633062	119633233	Kcng4	1	0	0	1	0	0	0	0	171	0.556265	0.332584	0.508252	0.570635	0.692088	0.546991	0.452771	0.439069	0.426254	0.310865	0.188171	0.192436	0.655851	0.614918	0.517954	0.537568	0.234731	0.143651	0.290972	0.201984	0.223016	0.229167	0.389385	0.590873	0.152183	0.502768	0.104085	0.230491	0.0696386
8	119765867	119766129	Tldc1	0	0	1	1	0	0	0	0	262	0.759921	0.724297	0.782334	0.813636	0.729081	0.954545	0.673834	0.661689	0.759908	0.522323	0.443122	0.37501	0.61767	0.602051	0.563019	0.639295	0.248052	0.216991	0.426449	0.721429	0.559091	0.8125	0.629221	0.692063	0.353122	0.762138	0.0869647	0.446818	0.0737261
8	120104702	120105243	Gm20388	0	0	1	1	0	0	0	0	541	0.59104	0.568765	0.453872	0.388312	0.70465	0.389198	0.567236	0.609344	0.602637	0.142999	0.225926	0.134731	0.0939506	0.0829874	0.0750708	0.11114	0.0706349	0.093254	0.0539683	0.163228	0.143732	0.149735	0.292719	0.183951	0.147487	0.541673	0.107912	0.167885	0.0504344
8	120509360	120509818	Gm20388,Gse1	0	0	1	2	0	1	0	1	458	0.549788	0.533306	0.470754	0.704074	0.460317	0.403367	0.589119	0.712671	0.584731	0.233679	0.212059	0.170779	0.0730525	0.0352851	0.0629811	0.0385804	0	0.0111111	0.0474074	0.22455	0.147234	0.247619	0.178256	0.261616	0.217381	0.556459	0.105276	0.205506	0.0319582
8	120549577	120549900	Gm20388,Gse1	0	0	0	2	0	1	0	0	323	0.834092	0.866911	0.834837	0.800731	0.865934	0.880764	0.911017	0.876032	0.851762	0.593085	0.589381	0.530427	0.504403	0.587208	0.465908	0.501344	0.11416	0.188221	0.321178	0.57381	0.635744	0.561341	0.540226	0.678947	0.593137	0.858009	0.032061	0.570965	0.0351549
8	120566934	120567451	Gm20388,Gse1	0	0	0	2	0	0	0	0	517	0.821135	0.84401	0.887302	0.83453	0.775344	0.832266	0.825383	0.831872	0.810118	0.499304	0.418877	0.453317	0.387542	0.473064	0.527835	0.399672	0.298413	0.14619	0.3186	0.819728	0.788968	0.751173	0.711973	0.652626	0.787222	0.829107	0.029547	0.457166	0.0403514
8	120572059	120572922	Gm20388,Gse1	0	0	0	2	0	0	0	0	863	0.420287	0.414658	0.622009	0.466286	0.473736	0.471027	0.475058	0.383048	0.396112	0.208619	0.247058	0.223939	0.228062	0.318842	0.301349	0.319405	0.264746	0.210328	0.187933	0.359456	0.33956	0.399039	0.354012	0.293701	0.456275	0.458025	0.0710851	0.226539	0.0193506
8	120598521	120598796	Gm20388	0	0	0	1	0	1	0	0	275	0.897022	0.871418	0.855026	0.824653	0.830656	0.769643	0.914629	0.897149	0.89844	0.581724	0.585821	0.569736	0.491405	0.512227	0.298254	0.361752	0.214739	0.0392256	0.273052	0.418841	0.446149	0.527265	0.384673	0.578212	0.442182	0.862071	0.0469097	0.579094	0.00835893
8	120731831	120732151	Gm20388	0	0	1	1	0	0	0	0	320	0.800733	0.835787	0.728049	0.837987	0.815553	0.813545	0.911578	0.820346	0.729396	0.507649	0.52291	0.613043	0.450276	0.396887	0.376611	0.447775	0.389352	0.273033	0.259685	0.46181	0.451363	0.656621	0.554889	0.509882	0.416567	0.81033	0.0561411	0.547867	0.0569571
8	121374478	121375160	Gm20388	0	0	0	1	0	0	0	1	682	0.653648	0.704729	0.651578	0.770506	0.717695	0.602006	0.710014	0.73362	0.690627	0.350275	0.441098	0.432898	0.279993	0.275235	0.252789	0.231306	0.12993	0.147996	0.139883	0.227778	0.156481	0.336684	0.351084	0.280252	0.246962	0.692714	0.050303	0.40809	0.0502371
8	122309153	122309696	Gm20388,Zfpm1	0	0	0	2	0	2	0	0	543	0.556106	0.617649	0.409334	0.665237	0.620058	0.556171	0.623798	0.659491	0.701981	0.382839	0.327644	0.2918	0.23478	0.444334	0.410151	0.354265	0.095758	0.118655	0.26102	0.350427	0.2281	0.252311	0.567997	0.599936	0.23891	0.601092	0.086361	0.334094	0.0458608
8	122336152	122336265	Gm20388,Zfpm1	1	0	0	2	0	0	0	0	113	0.967879	0.896058	0.968254	0.966667	0.972745	0.97	0.965833	0.959205	0.979365	0.657415	0.720158	0.764941	0.926993	0.908831	0.938323	0.955666	0.549524	0.389603	0.698677	0.844206	0.903069	0.983333	0.912698	0.922114	0.938939	0.960667	0.0248276	0.714171	0.0540126
8	122336413	122336631	Gm20388,Zfpm1	1	0	0	2	0	0	0	0	218	0.989583	0.986907	0.962963	1	0.970536	0.880667	0.965458	0.966475	0.972421	0.551906	0.621767	0.432979	0.921259	0.929131	0.925481	0.857398	0.324359	0.505253	0.478	0.444444	0.824476	0.845833	0.919037	0.904719	0.852551	0.966112	0.0344646	0.535551	0.0954509
8	122497391	122498004	Gm20388,Piezo1	0	0	0	2	1	0	0	2	613	0.815699	0.804084	0.788556	0.834804	0.852635	0.763585	0.843556	0.839462	0.794666	0.541069	0.500421	0.543099	0.413745	0.470358	0.509223	0.435958	0.224323	0.284502	0.259502	0.904762	0.774493	0.562302	0.648877	0.670496	0.681411	0.815228	0.0297863	0.528196	0.0240751
8	122498058	122498364	Gm20388,Piezo1	0	0	0	2	0	0	0	1	306	0.625282	0.556643	0.685969	0.541922	0.656209	0.559637	0.568843	0.63163	0.581434	0.207509	0.197686	0.220453	0.173136	0.143465	0.258616	0.136207	0.0670274	0.0653061	0.11721	0.43424	0.434524	0.299603	0.303546	0.26464	0.310761	0.600841	0.050474	0.208549	0.0114194
8	122547163	122547495	Gm20388,Piezo1	0	0	1	2	0	1	0	0	332	0.535997	0.55359	0.563608	0.531765	0.491021	0.493307	0.672035	0.638362	0.580746	0.244491	0.274158	0.361844	0.182235	0.193662	0.233227	0.143142	0.124199	0.0560847	0.0918105	0.234325	0.276667	0.341478	0.298517	0.232456	0.143492	0.56227	0.0609405	0.293498	0.0610199
8	122638725	122638916	Cbfa2t3,Gm20388	0	0	0	2	0	0	0	0	191	0.815859	0.827759	0.78836	0.825044	0.787638	0.684039	0.843941	0.734581	0.748999	0.388393	0.564076	0.32069	0.740784	0.752245	0.751721	0.777552	0.220899	0.330447	0.278444	0.713492	0.768519	0.731746	0.710446	0.804489	0.635185	0.784025	0.0523201	0.424387	0.125622
8	122676326	122677566	Cbfa2t3,Gm20388	0	1	0	2	0	1	0	0	1240	0.502106	0.515069	0.426929	0.609848	0.446247	0.476813	0.540819	0.535124	0.557404	0.234083	0.220097	0.163366	0.0431666	0.0604949	0.0803849	0.0536604	0.0443237	0.0220486	0.024691	0.408442	0.29372	0.273759	0.276358	0.263046	0.248516	0.512262	0.0569062	0.205849	0.0374496
8	122769283	122769756	Gm20388	0	0	0	1	0	0	0	0	473	0.770292	0.701383	0.817367	0.772024	0.702213	0.64042	0.776585	0.686611	0.804492	0.577581	0.477535	0.526423	0.366857	0.461196	0.462623	0.435085	0.365074	0.320501	0.389836	0.633175	0.725088	0.603782	0.538929	0.505835	0.621423	0.741265	0.0603092	0.52718	0.0500272
8	123232784	123233999	Gm20388,Spata2l	0	1	1	2	0	0	0	0	1215	0.82988	0.82445	0.84797	0.886071	0.83713	0.852885	0.837046	0.801456	0.861014	0.617	0.62081	0.64341	0.671422	0.720919	0.69958	0.677075	0.393762	0.423504	0.556101	0.615427	0.52081	0.690186	0.631156	0.715274	0.690755	0.841989	0.0239917	0.627073	0.0142758
8	123353084	123353542	Gm20388,Spire2	0	1	0	2	0	0	0	1	458	0.530399	0.60655	0.50136	0.622917	0.564577	0.410119	0.40677	0.442413	0.594821	0.217997	0.249239	0.174	0.330734	0.430179	0.240344	0.24145	0.149033	0.327257	0.226504	0.366031	0.456207	0.378795	0.399856	0.501923	0.344593	0.519992	0.0844381	0.213745	0.0377989
8	123537305	123537417	Gm20388	0	0	0	1	0	0	0	0	112	0.644762	0.84034	0.733333	0.597619	0.944444	0.5	0.88	0.829711	0.906548	0.250074	0.255682	0.0111111	0.290197	0.563228	0.44953	0.239718	0	0.142857	0.174167	0.531667	0.357143	0.203704	0.508333	0.165	0.766667	0.764084	0.153712	0.172289	0.139612
8	123969997	123970805	Abcb10,Gm20388	0	0	0	2	0	0	0	0	808	0.944088	0.914693	0.906972	0.958889	0.900486	0.584848	0.769052	0.711694	0.946503	0.636357	0.682166	0.329425	0.550565	0.921409	0.549167	0.570681	0.507468	0.896484	0.505751	0.912937	0.907375	0.91994	0.903989	0.87351	0.929066	0.84858	0.13037	0.549316	0.191803
8	124732519	124733308	Arv1	0	0	0	1	0	0	0	0	789	0.420367	0.504984	0.47063	0.466361	0.552161	0.55546	0.54489	0.526696	0.488958	0.136873	0.0995972	0.283836	0.212968	0.0531235	0.221088	0.177776	0.146581	0.0690476	0.0371882	0.182738	0.237202	0.233514	0.156926	0.231937	0.154762	0.50339	0.0459664	0.173435	0.0974093
8	125236334	125236597	Disc1	0	0	0	1	0	0	0	0	263	0.893425	0.927219	0.90938	0.885765	0.891613	0.968254	0.899261	0.918482	0.939791	0.661902	0.642248	0.560632	0.454186	0.54284	0.580536	0.488427	0.12211	0.2	0.306173	0.683846	0.614418	0.781481	0.756173	0.733264	0.789506	0.914799	0.0268283	0.621594	0.0537011
8	126476170	126476530	Tarbp1	0	1	0	0	0	1	0	1	360	0.543496	0.667977	0.583825	0.468483	0.694088	0.417108	0.650912	0.631206	0.515958	0.216778	0.213291	0.199142	0.275135	0.211536	0.220862	0.129543	0.0403139	0.0513228	0.17589	0.229266	0.240912	0.413811	0.262734	0.248386	0.142989	0.574784	0.0952496	0.209737	0.00933974
9	15003971	15004992	Panx1	0	0	0	1	0	0	0	0	1021	0.789091	0.751524	0.596721	0.76291	0.708382	0.672558	0.660816	0.677246	0.708441	0.294308	0.339785	0.350931	0.309221	0.262292	0.245903	0.272592	0.15021	0.189599	0.22691	0.344612	0.477277	0.374258	0.467468	0.43202	0.440846	0.703076	0.0592437	0.328341	0.0299962
9	20641650	20642214	Fbxl12	1	1	0	1	0	1	0	0	564	0.411495	0.304189	0.424363	0.431777	0.340149	0.315476	0.335777	0.31054	0.331811	0.0922864	0.0888259	0.102345	0.043076	0.0305951	0.0260854	0.0238969	0.0116071	0.0238095	0.0146183	0.103932	0.0912112	0.108126	0.138462	0.0955215	0.0896104	0.356175	0.0513972	0.0944857	0.00702273
9	21038629	21038947	Icam5	1	1	0	1	0	0	0	1	318	0.796024	0.695333	0.704124	0.693867	0.656403	0.703805	0.728014	0.735554	0.717435	0.273287	0.28772	0.339697	0.308209	0.294075	0.275511	0.240825	0.152603	0.111353	0.250808	0.355487	0.270945	0.309741	0.253118	0.359783	0.290407	0.714507	0.0381952	0.300235	0.0349289
9	21204326	21205167	Pde4a	0	0	0	1	0	0	0	0	841	0.6823	0.722386	0.770471	0.804762	0.734533	0.772811	0.781149	0.724655	0.814869	0.439021	0.41315	0.316854	0.468201	0.502527	0.495448	0.443319	0.250591	0.368621	0.343049	0.503649	0.363177	0.610345	0.493069	0.521187	0.385061	0.756437	0.0432594	0.389675	0.0643777
9	21237009	21237161	Keap1	0	1	0	1	0	1	0	0	152	0.766317	0.667365	0.804113	0.726768	0.687999	0.732134	0.768707	0.672435	0.567965	0.337964	0.433505	0.407909	0.629542	0.609566	0.597374	0.473322	0.203196	0.337836	0.323861	0.575003	0.671176	0.52316	0.60129	0.66125	0.551082	0.710423	0.0708269	0.393126	0.0494564
9	21279317	21279763	Kri1	0	0	0	1	0	0	0	0	446	0.608907	0.689786	0.627239	0.672527	0.681176	0.601474	0.774248	0.716874	0.621022	0.205178	0.199435	0.175064	0.245015	0.278698	0.485695	0.210341	0.0879462	0.0588217	0.168648	0.714652	0.758481	0.470505	0.400968	0.377724	0.301235	0.665917	0.0571108	0.193226	0.0159885
9	21312074	21312430	Ap1m2	1	1	0	1	0	1	3	1	356	0.593762	0.599933	0.633704	0.532915	0.563198	0.56619	0.610602	0.601353	0.602084	0.14101	0.209694	0.18313	0.165795	0.188081	0.154831	0.14401	0.129582	0.0449735	0.103733	0.103056	0.161825	0.22963	0.198347	0.157279	0.189871	0.589305	0.0301285	0.177945	0.0346339
9	21846960	21847730	Dock6	0	0	0	1	0	0	0	0	770	0.430226	0.698258	0.360034	0.597874	0.627721	0.466667	0.652727	0.688857	0.690798	0.153988	0.154856	0.148384	0.103085	0.0248551	0.025788	0.0210693	0	0.00961538	0.0166667	0.300198	0.211106	0.262727	0.182653	0.332143	0.294063	0.57924	0.127306	0.152409	0.00351272
9	21943438	21944033	Plppr2	0	1	0	1	0	0	0	0	595	0.801024	0.830903	0.76445	0.782728	0.818503	0.829297	0.825582	0.791403	0.873169	0.520896	0.579984	0.424878	0.750728	0.729245	0.703087	0.637935	0.291968	0.400625	0.444043	0.619261	0.703327	0.738079	0.754879	0.754777	0.644124	0.813006	0.0321683	0.508586	0.0782827
9	21944164	21944561	Plppr2	1	1	0	1	0	0	0	0	397	0.46498	0.560365	0.709216	0.416638	0.622064	0.477787	0.553049	0.567122	0.607433	0.148186	0.167224	0.103681	0.300583	0.314785	0.25016	0.187265	0.103914	0.0330918	0.0617986	0.284091	0.260973	0.251954	0.248107	0.291127	0.365025	0.553184	0.0897141	0.139697	0.0326114
9	21960671	21960825	Epor	0	1	0	1	0	0	0	1	154	0.820503	0.921331	0.931518	0.962595	0.973958	0.889435	0.946314	0.924294	0.96091	0.483458	0.605425	0.512323	0.339864	0.397365	0.31388	0.287155	0.148958	0.0234375	0.325274	0.463616	0.501342	0.572495	0.431101	0.290814	0.61756	0.925651	0.0471583	0.533735	0.0637403
9	22055352	22056267	Gm49318,Zfp653	1	2	0	2	0	0	0	2	915	0.520141	0.567731	0.493003	0.619966	0.49622	0.50443	0.554728	0.549815	0.59841	0.234401	0.273179	0.26496	0.364351	0.407306	0.369333	0.446792	0.240473	0.239785	0.348768	0.319884	0.382959	0.376122	0.41323	0.424899	0.443847	0.544938	0.0453513	0.257513	0.0204334
9	24328408	24328691	Npsr1	0	0	0	0	0	0	0	0	283	0.329365	0.545972	0.557843	0.684314	0.628735	0.6458	0.710731	0.871973	0.634281	0.285625	0.187345	0.369894	0.429272	0.45624	0.347993	0.268035	0.0742297	0.759259	0.735621	0.0515873	0.428711	0.15838	0.528151	0.563393	0.176471	0.623224	0.145998	0.280955	0.0913643
9	37429034	37429950	Robo3	1	2	0	1	0	0	0	0	916	0.446022	0.499285	0.407239	0.4526	0.501002	0.338064	0.487508	0.456641	0.416166	0.19361	0.140129	0.196213	0.212599	0.192965	0.132827	0.154585	0.0551772	0.0705263	0.1418	0.0932745	0.194322	0.227596	0.201593	0.182947	0.255766	0.444948	0.052174	0.17665	0.0316556
9	37539309	37539733	Vsig2	0	0	0	1	0	1	0	0	424	0.808592	0.836017	0.765476	0.829762	0.791023	0.859623	0.806869	0.772366	0.83956	0.479631	0.500815	0.474653	0.432489	0.54075	0.522158	0.418274	0.236806	0.0550214	0.136271	0.514145	0.502426	0.548001	0.609373	0.612554	0.56994	0.812143	0.0318845	0.485033	0.0138926
9	40376261	40376551	Gramd1b	0	0	0	1	0	1	1	1	290	0.622283	0.814185	0.819276	0.862963	0.834125	0.916667	0.855564	0.851986	0.914534	0.288732	0.313606	0.236971	0.0985697	0.0734053	0.0516289	0.0042735	0.0492063	0	0.131481	0.355556	0.442901	0.292328	0.530688	0.588652	0.346825	0.832398	0.0868601	0.27977	0.0390959
9	40392376	40392798	Gramd1b	0	0	0	1	0	1	0	1	422	0.753574	0.745124	0.68225	0.861041	0.766415	0.721105	0.763349	0.769747	0.774325	0.303809	0.314249	0.300875	0.0730998	0.124964	0.0813839	0.0791031	0.0214161	0.0206044	0.019104	0.272835	0.296384	0.379548	0.287371	0.292449	0.272081	0.759659	0.047934	0.306311	0.00702973
9	42417118	42417792	Tbcel	0	0	0	1	0	0	0	0	674	0.861205	0.814718	0.922417	0.89228	0.850876	0.80145	0.864719	0.937685	0.873623	0.637305	0.491852	0.565765	0.404176	0.481663	0.553896	0.478064	0.329477	0.390512	0.40893	0.782779	0.731178	0.707163	0.679017	0.666732	0.730392	0.868775	0.0447927	0.564974	0.0727297
9	42898019	42898638	Grik4	0	1	0	1	0	0	0	0	619	0.660565	0.629142	0.604879	0.623578	0.684019	0.528986	0.649361	0.609556	0.659829	0.284774	0.284428	0.357099	0.256988	0.180512	0.165778	0.217551	0.0643624	0.096875	0.139468	0.10568	0.233681	0.193927	0.288479	0.300286	0.277478	0.627768	0.045231	0.308767	0.0418573
9	44302333	44302798	Hinfp	0	0	1	1	0	0	0	0	465	0.790307	0.806113	0.886769	0.869907	0.84078	0.85855	0.807329	0.84493	0.890038	0.589853	0.56537	0.523064	0.664438	0.679456	0.761313	0.665162	0.58502	0.776389	0.39396	0.661688	0.783333	0.777797	0.774306	0.729915	0.781349	0.843858	0.0362384	0.559429	0.0337885
9	44310507	44311965	C2cd2l	0	0	0	1	0	0	0	0	1458	0.516785	0.551534	0.508387	0.465961	0.556222	0.415292	0.631738	0.637498	0.561202	0.239318	0.233115	0.228405	0.161912	0.127643	0.103004	0.102829	0.045721	0.0315943	0.0613189	0.294562	0.210633	0.238443	0.281189	0.271126	0.219527	0.538291	0.0718621	0.233613	0.00547361
9	44440911	44441120	Foxr1	1	1	0	1	0	0	1	0	209	0.858896	0.829559	0.729762	0.74932	0.799724	0.914683	0.750795	0.825244	0.798851	0.543153	0.59435	0.55972	0.562139	0.677149	0.625351	0.607918	0.425703	0.399376	0.514956	0.593084	0.709184	0.545833	0.784603	0.778912	0.70965	0.806315	0.0588402	0.565741	0.0261244
9	44489717	44490951	Bcl9l	0	0	0	1	0	1	0	0	1234	0.783235	0.795518	0.786194	0.844149	0.814222	0.800466	0.805279	0.82238	0.841253	0.393347	0.408548	0.285356	0.0783299	0.106652	0.059233	0.0384646	0.0624098	0.0365353	0.0351912	0.422655	0.42927	0.421026	0.515182	0.384801	0.344147	0.8103	0.0221338	0.362417	0.0671683
9	44505965	44506377	Bcl9l	0	0	0	1	1	0	0	1	412	0.851981	0.849194	0.857518	0.875	0.825311	0.888823	0.813425	0.801711	0.777191	0.260904	0.272781	0.410253	0.38386	0.411058	0.3539	0.358236	0.0898734	0.032967	0.16422	0.481373	0.262302	0.457431	0.640917	0.635221	0.608796	0.837795	0.0361125	0.314646	0.0830109
9	44598942	44599124	Ddx6	0	0	0	0	0	1	0	1	182	0.667552	0.765155	0.686871	0.619066	0.741575	0.437348	0.690562	0.814243	0.795209	0.180486	0.184437	0.22885	0.0187384	0.105349	0.0470219	0.0229592	0.0213294	0.0358586	0.015873	0.0642857	0.14954	0.135436	0.190864	0.137834	0.0651644	0.690842	0.114119	0.197925	0.0268553
9	44723524	44723885	Phldb1	0	0	1	1	0	0	0	0	361	0.752639	0.802915	0.725421	0.821825	0.66139	0.820988	0.714867	0.806327	0.852652	0.430968	0.260581	0.319912	0.124747	0.237617	0.19016	0.21407	0.10679	0.0428571	0.195932	0.20406	0.533951	0.393855	0.421713	0.382716	0.267989	0.773225	0.0628002	0.337154	0.086492
9	45447570	45447971	Dscaml1	0	0	0	1	0	0	0	0	401	0.882392	0.892427	0.790536	0.847659	0.893427	0.850689	0.840657	0.857354	0.874322	0.585446	0.657836	0.621427	0.384273	0.533839	0.516389	0.524464	0.325824	0.147026	0.235216	0.588393	0.659621	0.576151	0.711071	0.7327	0.60244	0.858829	0.0322267	0.62157	0.0361956
9	45935844	45936386	Tagln	0	0	0	1	0	1	1	1	542	0.517013	0.69517	0.61023	0.678534	0.679389	0.637638	0.655584	0.658468	0.592509	0.247964	0.230409	0.202446	0.140175	0.0684328	0.147465	0.0746772	0.0394345	0.00595238	0.0949901	0.15256	0.102746	0.0996528	0.248211	0.375263	0.196377	0.636059	0.0556747	0.22694	0.0229568
9	46269889	46270729	Apoa5	1	2	0	1	0	0	0	1	840	0.548466	0.629318	0.555917	0.583555	0.575779	0.552952	0.690268	0.597182	0.526519	0.323659	0.389581	0.286853	0.324686	0.411657	0.291221	0.248541	0.111656	0.199593	0.203615	0.226664	0.270912	0.245621	0.244283	0.258857	0.273476	0.58444	0.0498822	0.333364	0.0520471
9	46334498	46334889	4931429L15Rik	0	0	0	0	0	0	0	0	391	0.576117	0.504103	0.493395	0.628836	0.484395	0.503527	0.567108	0.594277	0.600752	0.278869	0.291815	0.253735	0.32767	0.379102	0.267797	0.31317	0.227412	0.177183	0.191751	0.282011	0.286195	0.319444	0.331395	0.320497	0.303326	0.550279	0.0541987	0.274806	0.0193622
9	50692167	50693475	Dixdc1	0	0	0	1	0	2	0	0	1308	0.721252	0.6461	0.643429	0.676641	0.722734	0.706944	0.680826	0.712867	0.7033	0.339819	0.443803	0.379823	0.308851	0.31977	0.260965	0.304356	0.087857	0.154355	0.225753	0.268099	0.352983	0.432333	0.433761	0.503004	0.313624	0.690455	0.0303971	0.387815	0.0524503
9	55241894	55242456	Nrg4	0	0	0	1	0	1	0	1	562	0.264289	0.366103	0.135424	0.350451	0.240321	0.402682	0.377442	0.352432	0.437248	0.14944	0.109411	0.103721	0.171539	0.229919	0.223725	0.172546	0.049772	0.113723	0.0801773	0.0794874	0.0875698	0.150133	0.159528	0.0982007	0.176755	0.325155	0.0943857	0.120857	0.0249163
9	55429980	55430440	Tmem266	0	0	0	1	0	0	0	1	460	0.711336	0.814008	0.678893	0.708155	0.679359	0.65867	0.812271	0.787531	0.716198	0.388434	0.367954	0.461495	0.349312	0.431685	0.240011	0.252737	0.0969854	0.105228	0.168812	0.145197	0.370238	0.258425	0.383264	0.505068	0.233046	0.729602	0.0595973	0.405961	0.049172
9	56124452	56124933	Pstpip1	0	0	0	1	0	0	0	0	481	0.870989	0.893964	0.827522	0.965385	0.897798	0.947253	0.910851	0.884431	0.949176	0.694743	0.5269	0.62167	0.734832	0.838344	0.849873	0.807254	0.475855	0.370893	0.566728	0.747421	0.770696	0.742063	0.869505	0.82735	0.687729	0.905263	0.0435502	0.614438	0.0841551
9	56621130	56621499	Lingo1	1	1	0	1	0	0	0	1	369	0.317531	0.363858	0.304209	0.281616	0.356032	0.44162	0.241889	0.307299	0.522116	0.157984	0.127233	0.0918445	0.246575	0.240966	0.204107	0.202391	0.0789418	0.037963	0.140635	0.118681	0.113413	0.177116	0.274468	0.196431	0.25	0.348463	0.0862874	0.125687	0.0330968
9	57281735	57281816	1700017B05Rik	0	0	0	0	0	0	0	0	81	0.301786	0.521335	0.423942	0.485064	0.542593	0.594841	0.559235	0.62272	0.639049	0.0710264	0.120435	0.154031	0.0546841	0.025532	0.00277778	0.0281311	0.0138889	0.0123457	0.010101	0	0.0309937	0.0628788	0.111508	0.111254	0	0.521174	0.106319	0.115164	0.0417523
9	58311706	58311862	Loxl1	1	0	0	1	0	1	0	0	156	0.861415	0.81022	0.860952	0.907692	0.663778	0.748853	0.821962	0.788134	0.823791	0.508096	0.585699	0.584815	0.498889	0.573878	0.391559	0.405514	0.363598	0.315873	0.215269	0.403846	0.30672	0.351349	0.639788	0.498201	0.567033	0.809644	0.0713385	0.559537	0.044551
9	58489404	58490279	Insyn1	0	1	0	1	0	1	1	0	875	0.645182	0.721977	0.746731	0.697577	0.589226	0.696051	0.60145	0.715464	0.574799	0.305573	0.214916	0.325944	0.149746	0.222688	0.215881	0.217025	0.0173913	0.0436508	0.092214	0.319825	0.159317	0.300609	0.230868	0.297978	0.305919	0.665384	0.0640374	0.282144	0.0591058
9	60649590	60649823	Lrrc49	0	0	0	1	0	1	1	0	233	0.761339	0.823867	0.856017	0.877646	0.680466	0.972222	0.883354	0.843095	0.858333	0.612195	0.5911	0.482841	0.548765	0.707305	0.605526	0.575302	0.318607	0.205511	0.576768	0.679541	0.92381	0.463949	0.679701	0.519048	0.624735	0.839593	0.0816082	0.562045	0.069399
9	61596886	61597601	Tle3	0	0	0	0	0	0	0	1	715	0.819442	0.762443	0.66192	0.747226	0.804732	0.819603	0.835194	0.767581	0.767864	0.431746	0.481833	0.557467	0.454788	0.445872	0.359314	0.382943	0.291983	0.187217	0.361718	0.331548	0.5144	0.405918	0.548677	0.596186	0.501746	0.776223	0.0527737	0.490348	0.0632914
9	61910670	61910902	Rplp1	0	0	1	0	0	0	0	1	232	0.705274	0.704429	0.564672	0.767761	0.768075	0.739177	0.684417	0.756752	0.730771	0.420429	0.460595	0.288837	0.3412	0.365002	0.288218	0.341949	0.0712963	0.113228	0.179125	0.389374	0.37818	0.430247	0.550329	0.694613	0.496914	0.713481	0.0631432	0.389954	0.0898431
9	62349277	62349508	Anp32a	0	0	0	1	0	0	0	0	231	0.629312	0.678904	0.650794	0.544937	0.695106	0.645551	0.724862	0.619715	0.708789	0.375555	0.199578	0.238457	0.064238	0.117876	0.0600018	0.0748096	0.063452	0	0.0316952	0.341049	0.357239	0.212963	0.173557	0.27752	0.326291	0.65533	0.0548618	0.271197	0.092444
9	62363029	62363400	Anp32a	0	1	0	1	0	1	0	0	371	0.201719	0.391444	0.272698	0.400702	0.360375	0.228716	0.451706	0.420594	0.405769	0.11404	0.169575	0.109549	0.0453715	0.156343	0.0853697	0.0835693	0	0.0423245	0.0424242	0.195238	0.184957	0.193723	0.106962	0.190727	0.0535354	0.348191	0.090469	0.131055	0.0334354
9	65102686	65103743	Igdcc4	0	1	0	1	0	1	0	0	1057	0.526013	0.57344	0.433241	0.649427	0.521282	0.388723	0.593449	0.569473	0.638219	0.236481	0.231936	0.295958	0.0838697	0.0998175	0.0766504	0.0464121	0.0846423	0.108333	0.0605477	0.22456	0.262913	0.229365	0.296323	0.161306	0.148935	0.543696	0.0874429	0.254792	0.0357232
9	65122543	65122986	Igdcc4	0	1	0	1	0	0	0	0	443	0.574662	0.625676	0.603498	0.531412	0.677109	0.647902	0.630808	0.592044	0.668915	0.161979	0.256425	0.331146	0.194233	0.235145	0.164584	0.228383	0.0723684	0.0430682	0.147482	0.16627	0.0931548	0.270194	0.213041	0.391488	0.161946	0.616892	0.0467064	0.24985	0.0847752
9	65178379	65179289	Igdcc3	0	0	0	1	0	1	0	0	910	0.766282	0.739748	0.690984	0.836	0.693412	0.664372	0.7905	0.761685	0.73694	0.470355	0.405269	0.441339	0.259288	0.318624	0.210508	0.210686	0.0796537	0.109099	0.12357	0.384127	0.427536	0.294161	0.392099	0.512027	0.290166	0.742214	0.0538344	0.438988	0.0326067
9	65520097	65520521	Ankdd1a	0	0	0	1	0	1	1	0	424	0.706899	0.591412	0.546982	0.639059	0.4934	0.585238	0.663823	0.668215	0.632516	0.140106	0.142432	0.182867	0.146694	0.112679	0.111539	0.0812034	0.0564059	0.05	0.0471059	0.1322	0.1875	0.125417	0.214607	0.222109	0.20125	0.614172	0.0665166	0.155135	0.0240447
9	67260449	67261228	Tln2	0	0	0	1	0	0	0	2	779	0.550356	0.67619	0.556532	0.608151	0.618992	0.460835	0.605977	0.632509	0.721363	0.313296	0.242731	0.244986	0.141626	0.165928	0.12341	0.12312	0.101573	0.0631536	0.112571	0.259314	0.303622	0.23599	0.291947	0.291476	0.266383	0.603434	0.0755549	0.267004	0.0401058
9	69259338	69259650	Rora	0	0	0	1	0	0	0	1	312	0.796329	0.859552	0.655659	0.680952	0.788826	0.672721	0.813008	0.804802	0.853989	0.452117	0.386843	0.270503	0.272811	0.293539	0.185235	0.178214	0.0222222	0.0806878	0.0537598	0.484871	0.359444	0.512458	0.476496	0.53179	0.38254	0.769538	0.0787773	0.369821	0.0919961
9	72893280	72893840	Prtg	0	0	0	1	0	0	0	0	560	0.733114	0.627334	0.662607	0.775529	0.467536	0.539913	0.718315	0.629493	0.661038	0.319865	0.274425	0.314014	0.183008	0.198381	0.319159	0.200725	0.15291	0.147222	0.130471	0.464286	0.313448	0.368678	0.255057	0.322868	0.235626	0.646098	0.0960618	0.302768	0.0247192
9	73094523	73094902	Rab27a	0	0	0	1	0	1	0	0	379	0.806382	0.892593	0.789187	0.822586	0.900117	0.881944	0.860871	0.874427	0.809091	0.570127	0.426768	0.423219	0.256023	0.633681	0.501868	0.355924	0.121564	0.112698	0.156581	0.729365	0.764576	0.458565	0.602778	0.770737	0.733983	0.848577	0.0419356	0.473371	0.0838115
9	75303738	75304664	Myo5c	0	0	0	1	0	0	0	0	926	0.75101	0.750016	0.56909	0.742066	0.680932	0.690289	0.738466	0.71646	0.717984	0.355615	0.368203	0.470072	0.471876	0.504032	0.412141	0.423725	0.132677	0.179301	0.204167	0.439484	0.444534	0.617114	0.595837	0.485063	0.516426	0.706257	0.0572167	0.397963	0.0627646
9	76015097	76015280	Hmgcll1	1	1	0	1	0	1	0	0	183	0.686933	0.617829	0.520699	0.637205	0.669192	0.507969	0.644594	0.652805	0.733686	0.225142	0.134102	0.281856	0.211494	0.214094	0.111101	0.0896892	0.171172	0.175926	0.0839207	0.255556	0.176367	0.293386	0.212963	0.221573	0.289205	0.630101	0.0735693	0.2137	0.0745386
9	78478609	78479816	Eef1a1	0	1	1	1	0	1	0	0	1207	0.550118	0.612152	0.435301	0.613742	0.577398	0.672947	0.621363	0.520359	0.595771	0.278749	0.318282	0.321921	0.397681	0.419867	0.418942	0.388281	0.199156	0.319037	0.254345	0.39494	0.403358	0.364623	0.422797	0.445372	0.309608	0.577683	0.0690267	0.306317	0.0239443
9	90226170	90227570	Tbc1d2b	0	0	0	1	0	0	0	1	1400	0.693074	0.713966	0.678984	0.725294	0.755014	0.699011	0.767689	0.743259	0.727317	0.461178	0.445423	0.383464	0.346774	0.399921	0.461854	0.346654	0.28669	0.259621	0.292315	0.634302	0.634283	0.484079	0.559161	0.479875	0.541755	0.722623	0.0294641	0.430022	0.0410823
9	96436770	96437525	Rnf7	0	0	0	0	0	1	0	0	755	0.594554	0.535564	0.468148	0.513542	0.381106	0.31739	0.595245	0.540531	0.529947	0.251568	0.263737	0.278455	0.0899601	0.0926154	0.0768717	0.0817854	0.0393699	0.049773	0.0300254	0.201056	0.208581	0.181966	0.228484	0.158107	0.161956	0.497336	0.0938301	0.264587	0.0134631
9	96823924	96824200	Pxylp1	0	0	0	1	0	0	0	0	276	0.837124	0.877689	0.77833	0.851172	0.880115	0.788018	0.82771	0.812598	0.855658	0.546229	0.63217	0.445976	0.404977	0.551647	0.568926	0.61135	0.252325	0.260884	0.369857	0.589484	0.542291	0.516906	0.591355	0.575737	0.599675	0.834268	0.0362622	0.541459	0.0931887
9	101017711	101018158	Pccb	0	0	0	1	0	0	0	0	447	0.73372	0.824008	0.755581	0.786953	0.758072	0.86105	0.860951	0.88085	0.896584	0.433112	0.398602	0.427112	0.286885	0.344949	0.421412	0.294996	0.015873	0.0961064	0.143778	0.545996	0.506037	0.372024	0.520635	0.512015	0.396454	0.81753	0.0606344	0.419609	0.0184381
9	102690952	102691002	Amotl2	0	1	0	0	0	1	0	0	50	0.635323	0.524833	0.374709	0.281481	0.385802	0.35954	0.510473	0.514052	0.435009	0.18702	0.101543	0.114759	0.109894	0.110134	0.170872	0.114939	0.0595238	0.0666667	0.0313131	0.133294	0.125441	0.457407	0.23254	0.127601	0.172487	0.446802	0.108518	0.134441	0.0460119
9	102771404	102771952	Amotl2	0	0	0	0	0	1	0	0	548	0.659692	0.727621	0.744612	0.756349	0.72736	0.598246	0.717193	0.679001	0.574812	0.428078	0.455548	0.433601	0.592811	0.58259	0.464118	0.543844	0.303255	0.38902	0.419853	0.30188	0.406871	0.451389	0.427987	0.332779	0.491457	0.687209	0.0647996	0.439075	0.0145301
9	102934272	102934796	Ryk	0	0	0	0	0	0	0	0	524	0.564553	0.703837	0.527602	0.754464	0.546181	0.557549	0.532691	0.689467	0.600413	0.293864	0.295597	0.346323	0.27402	0.26046	0.191951	0.399948	0.238058	0.201201	0.200351	0.411458	0.219246	0.167291	0.355208	0.524551	0.263699	0.608528	0.08494	0.311928	0.0297994
9	104088410	104088883	Acad11,Ackr4	0	0	0	2	0	0	0	0	473	0.722689	0.816464	0.769136	0.822973	0.751072	0.812863	0.882349	0.812297	0.78044	0.44253	0.431931	0.430629	0.347514	0.376676	0.517616	0.405026	0.201808	0.0910948	0.329373	0.445611	0.685185	0.489491	0.48254	0.576988	0.397525	0.796698	0.0467774	0.43503	0.00652769
9	106211302	106211897	Twf2	0	0	0	1	0	1	1	1	595	0.617466	0.655888	0.490266	0.638768	0.642479	0.629412	0.678957	0.677507	0.637796	0.239254	0.317644	0.26446	0.207256	0.191078	0.196187	0.104846	0.0835374	0.073436	0.0684751	0.302334	0.287998	0.311359	0.269608	0.367311	0.309135	0.629838	0.0562362	0.273786	0.0400185
9	106454652	106455581	Pcbp4	0	1	0	1	0	1	0	0	929	0.782826	0.758985	0.779645	0.828989	0.777799	0.757202	0.832158	0.843628	0.830485	0.475431	0.410144	0.312608	0.0920611	0.0704501	0.0626426	0.0524846	0.0215539	0.0715136	0.0275448	0.371888	0.314918	0.318275	0.343145	0.339969	0.239183	0.79908	0.0343069	0.399394	0.0819418
9	106884097	106884776	Manf,Rbm15b	0	1	0	2	0	1	0	0	679	0.815289	0.832054	0.793059	0.860317	0.815123	0.824102	0.788345	0.793695	0.839294	0.454262	0.444384	0.481753	0.406132	0.589721	0.549015	0.467914	0.22619	0.251124	0.396517	0.573369	0.537414	0.580151	0.617835	0.538066	0.63082	0.81792	0.0239445	0.460133	0.0193637
9	106885632	106885861	Manf,Rbm15b	1	0	0	2	0	1	0	0	229	0.669351	0.761915	0.723063	0.809779	0.7801	0.745748	0.768861	0.773199	0.698818	0.272264	0.311	0.362073	0.28576	0.31207	0.333757	0.380592	0.0614485	0.100057	0.0600863	0.496003	0.495254	0.263747	0.450812	0.562805	0.404749	0.74787	0.0437924	0.315112	0.0450454
9	107527208	107527343	Cacna2d2	1	0	0	1	0	1	0	0	135	0.342378	0.281619	0.453929	0.245574	0.416111	0.135	0.288805	0.30948	0.272719	0.0310852	0.0485533	0.0646541	0.0265152	0.0426786	0.0333796	0.03484	0.0222222	0.0281818	0.00714286	0.0571429	0.0700816	0.0922222	0.0980159	0.133968	0.190952	0.305068	0.0936917	0.0480975	0.0167891
9	107567808	107568138	Hyal2	0	1	0	1	0	1	2	0	330	0.803745	0.758594	0.648328	0.778862	0.707849	0.477041	0.792049	0.733106	0.879705	0.247787	0.260631	0.345021	0.100837	0.0631106	0.0893699	0.0465709	0	0	0.0452742	0.544898	0.562179	0.433333	0.476677	0.463977	0.313294	0.731031	0.115138	0.28448	0.052822
9	107599996	107600457	Sema3b	0	1	0	1	0	0	0	0	461	0.811465	0.853399	0.792855	0.858103	0.903573	0.788638	0.786343	0.826825	0.689524	0.528501	0.610402	0.579652	0.628645	0.719692	0.628053	0.581308	0.271319	0.491156	0.528264	0.478971	0.59695	0.495065	0.650356	0.692751	0.719491	0.812303	0.0602237	0.572852	0.0413721
9	107618672	107619776	Gnai2	0	0	0	1	0	0	0	0	1104	0.791517	0.853508	0.778146	0.8882	0.82583	0.847923	0.840921	0.833301	0.871268	0.62515	0.576199	0.578582	0.747795	0.777793	0.785383	0.794116	0.503848	0.529235	0.629442	0.818788	0.757825	0.725586	0.78214	0.789745	0.713609	0.836735	0.0351305	0.59331	0.0275998
9	107627426	107629001	Gnai2	0	0	0	1	0	2	0	0	1575	0.546129	0.581088	0.567216	0.530408	0.578611	0.534485	0.606607	0.599367	0.571149	0.279902	0.263254	0.220908	0.167443	0.154667	0.145291	0.134272	0.0693377	0.0867907	0.117895	0.365107	0.461887	0.454193	0.32347	0.392626	0.33191	0.56834	0.0268852	0.254688	0.0304153
9	107901748	107901868	Mon1a	1	0	0	1	0	0	0	1	120	0.728571	0.676173	0.793122	0.680556	0.71164	0.597884	0.772679	0.718454	0.586362	0.243994	0.210991	0.190837	0.15179	0.327929	0.19545	0.233745	0.015873	0.0559965	0.113324	0.0880952	0.435915	0.275926	0.468194	0.234578	0.310217	0.69616	0.0701789	0.215274	0.0268359
9	107907062	107907354	Mst1r	0	0	0	1	0	1	0	0	292	0.704451	0.71844	0.709955	0.725681	0.65339	0.635504	0.699314	0.722192	0.697744	0.413515	0.43667	0.348299	0.418435	0.451511	0.40722	0.314456	0.151475	0.146855	0.255117	0.391153	0.580065	0.436275	0.493729	0.37993	0.326401	0.696297	0.0312756	0.399495	0.0458235
9	107981028	107981716	Uba7	0	0	0	1	0	1	0	0	688	0.445307	0.550428	0.566292	0.525287	0.512748	0.463976	0.596459	0.605079	0.544296	0.145492	0.172553	0.143111	0.0509942	0.0527635	0.0545246	0.0849705	0.0561158	0.0311625	0.0655143	0.239615	0.25039	0.216313	0.226076	0.17473	0.203586	0.53443	0.0543919	0.153718	0.0163544
9	108104116	108104708	Bsn	0	1	1	1	0	1	0	0	592	0.433375	0.348839	0.374899	0.532857	0.501347	0.568095	0.460393	0.532081	0.388377	0.152498	0.142509	0.139074	0.254037	0.33991	0.203569	0.296652	0.100952	0.133333	0.0952778	0.145455	0.229495	0.183571	0.312601	0.348333	0.219753	0.460029	0.0785302	0.144694	0.00697363
9	108105249	108105617	Bsn	0	1	0	1	0	1	0	0	368	0.586998	0.559246	0.439838	0.500076	0.612134	0.637839	0.594854	0.548783	0.518744	0.319846	0.219858	0.38422	0.475977	0.438026	0.40229	0.450739	0.205005	0.183359	0.169939	0.350926	0.327156	0.318519	0.250587	0.311471	0.328035	0.55539	0.0616316	0.307974	0.0828216
9	108114986	108115577	Bsn	1	2	0	1	0	0	0	0	591	0.939683	0.928046	0.855071	0.964853	0.892649	0.957033	0.941281	0.916849	0.935215	0.702548	0.672703	0.68367	0.732519	0.753624	0.729053	0.682919	0.34935	0.408628	0.422563	0.772366	0.748369	0.761128	0.747441	0.838827	0.702975	0.925631	0.0339267	0.686307	0.0150961
9	108296768	108297469	Amt	0	0	0	1	0	1	1	0	701	0.838162	0.887362	0.822619	0.870883	0.855021	0.878646	0.858263	0.87433	0.869539	0.612769	0.670219	0.576141	0.495855	0.570128	0.425805	0.457119	0.254886	0.326042	0.34463	0.417872	0.660354	0.69984	0.730218	0.709647	0.537971	0.861647	0.0205814	0.61971	0.0474213
9	108431657	108431988	Ccdc36	0	0	0	0	0	0	0	0	331	0.491846	0.563711	0.461418	0.514543	0.509888	0.391333	0.48339	0.482147	0.599179	0.208421	0.402073	0.15681	0.349823	0.450262	0.557216	0.553082	0.0533333	0.168889	0.163714	0.167208	0.466	0.314619	0.522993	0.405222	0.297794	0.499717	0.0593318	0.255768	0.129305
9	110624117	110625356	Nbeal2,Nradd	0	0	0	2	0	1	2	0	1239	0.571176	0.73099	0.511751	0.710419	0.590563	0.584343	0.767769	0.702018	0.730496	0.0611575	0.0706684	0.0988421	0.108799	0.128466	0.10615	0.0784648	0.0245008	0.0164673	0.0455808	0.274358	0.151518	0.137487	0.191016	0.230722	0.155098	0.655503	0.0909409	0.0768893	0.0195974
9	110743980	110744232	Myl3,Pth1r	1	1	0	2	0	1	0	0	252	0.431054	0.353785	0.491309	0.379281	0.445896	0.336682	0.376705	0.293305	0.326662	0.151739	0.0915903	0.0847102	0.0907925	0.109337	0.103936	0.0906742	0.0875	0.0428571	0.044639	0.238889	0.0953125	0.122975	0.182051	0.143849	0.09375	0.381631	0.0634924	0.109347	0.036874
9	110834725	110835701	Prss45	1	1	0	1	0	0	0	0	976	0.830404	0.791776	0.683208	0.837985	0.798502	0.742523	0.808873	0.78922	0.794672	0.502733	0.568995	0.5261	0.588649	0.617381	0.528947	0.467182	0.281938	0.330702	0.410513	0.542284	0.587963	0.573495	0.569125	0.606349	0.48772	0.786351	0.047339	0.532609	0.0336071
9	110873731	110874368	Tmie	1	1	0	1	0	0	0	1	637	0.344298	0.296962	0.396132	0.293066	0.237132	0.218601	0.353015	0.293962	0.262979	0.072628	0.0933581	0.0690406	0.0601325	0.0657395	0.0770265	0.0618506	0.0404427	0.0279923	0.0602609	0.0781622	0.0613578	0.0877208	0.0859434	0.124568	0.0563989	0.299572	0.0570691	0.0783422	0.0131273
9	110890243	110890406	Als2cl	0	0	0	1	0	0	0	1	163	0.844444	0.851689	0.886574	1	0.848541	0.798487	0.902547	0.81239	0.874725	0.274391	0.312536	0.319273	0.357329	0.315338	0.328577	0.270044	0.119041	0.0444444	0.140741	0.312351	0.453042	0.416667	0.597222	0.469444	0.418519	0.868822	0.0592935	0.302067	0.0242034
9	110895520	110896514	Als2cl	0	0	0	1	0	1	0	1	994	0.678312	0.652722	0.607922	0.615432	0.672778	0.699368	0.709227	0.658588	0.64478	0.320004	0.338627	0.318652	0.270103	0.429457	0.295964	0.31586	0.124074	0.132857	0.161538	0.334496	0.448082	0.403924	0.382731	0.443593	0.400529	0.659903	0.0343815	0.325761	0.011163
9	110914926	110915241	Fam240a	0	0	0	1	0	0	0	0	315	0.928673	0.804486	0.871667	0.863636	0.868285	0.804257	0.871222	0.863579	0.88288	0.626063	0.593059	0.664437	0.602692	0.615532	0.563908	0.500964	0.399747	0.381907	0.233489	0.434199	0.677056	0.437446	0.804154	0.555201	0.597665	0.862076	0.0383185	0.627853	0.035723
9	110946497	110946742	Tdgf1	0	0	0	0	0	0	0	0	245	0.3022	0.454139	0.421494	0.317226	0.290665	0.404579	0.469261	0.445569	0.476973	0.138333	0.188627	0.113696	0.0757497	0.033196	0.0390973	0.0320175	0.0791495	0.013986	0.0757992	0.0384615	0.131352	0.127436	0.13007	0.0681624	0.0918803	0.398012	0.074622	0.146885	0.0381907
9	114525847	114526752	Trim71	0	0	0	1	0	0	0	0	905	0.702591	0.701817	0.727778	0.772635	0.65157	0.710227	0.671527	0.663155	0.704719	0.438506	0.369638	0.37525	0.446799	0.406272	0.24522	0.311126	0.115682	0.221093	0.181534	0.394788	0.412018	0.302142	0.378943	0.485099	0.285359	0.700669	0.0365615	0.394465	0.0382438
9	115216322	115216653	Osbpl10	0	0	0	1	0	0	0	0	331	0.902507	0.870358	0.77004	0.874242	0.866237	0.895833	0.876496	0.861409	0.753283	0.398461	0.532252	0.595238	0.612656	0.57879	0.389425	0.555694	0.318452	0.125	0.128364	0.549026	0.497619	0.773333	0.654101	0.786574	0.634848	0.852267	0.0532181	0.50865	0.100489
9	115314491	115314900	Stt3b	0	0	1	0	0	0	0	0	409	0.614747	0.736734	0.739255	0.787751	0.635181	0.62585	0.57736	0.678681	0.640898	0.309392	0.301428	0.300958	0.225606	0.203258	0.178767	0.205488	0.0451446	0.0378205	0.180801	0.467105	0.335847	0.230869	0.314242	0.351395	0.439979	0.670718	0.0696682	0.303926	0.00473982
9	118592698	118593285	Golga4	0	0	0	0	0	0	0	1	587	0.586192	0.703197	0.448415	0.633796	0.662632	0.648644	0.754167	0.805429	0.736617	0.29128	0.299837	0.327647	0.169446	0.238351	0.119309	0.106463	0.218266	0.220696	0.236713	0.208214	0.247236	0.302073	0.372024	0.469952	0.374786	0.664343	0.105251	0.306255	0.0190138
9	118960393	118960602	Ctdspl	0	0	0	1	0	0	0	0	209	0.323415	0.555345	0.383838	0.512602	0.396907	0.371833	0.587676	0.608801	0.58676	0.143312	0.167872	0.0829201	0.049368	0.023088	0.00293255	0.0154486	0.0366162	0	0.0192939	0.129329	0.261085	0.0687951	0.122055	0.155664	0.0652597	0.480797	0.111066	0.131368	0.0437173
9	119052506	119053547	Vill	0	0	0	1	0	1	3	0	1041	0.236639	0.383935	0.17862	0.372879	0.192697	0.262313	0.396241	0.454956	0.350854	0.116589	0.0803217	0.0694107	0.0662263	0.0585995	0.0706502	0.0499814	0.0217007	0.0331497	0.0520365	0.145957	0.0969227	0.104038	0.11694	0.124846	0.043759	0.314348	0.098771	0.0887738	0.0246986
9	121890659	121890970	Ackr2	0	0	0	0	0	0	0	0	311	0.306878	0.482308	0.244303	0.377721	0.235267	0.279741	0.401807	0.468203	0.527183	0.0793803	0.0794397	0.1217	0.0539476	0.0485011	0.0430725	0.0392402	0.0119048	0.0448718	0.0600108	0.0680272	0.0781463	0.0608302	0.0696153	0.128035	0.0168651	0.369268	0.108463	0.0935066	0.024416
9	123156533	123157171	Clec3b	1	2	0	1	0	0	0	1	638	0.881112	0.936438	0.940952	0.895129	0.953136	0.92159	0.913261	0.919246	0.956624	0.544028	0.468877	0.536395	0.506022	0.720664	0.528716	0.530084	0.241245	0.254315	0.297719	0.505188	0.611583	0.543609	0.730506	0.712179	0.611548	0.924166	0.0254257	0.516433	0.0413611
10	7867222	7867663	Zc3h12d	1	1	0	1	0	0	0	0	441	0.516425	0.635473	0.482568	0.661899	0.510766	0.488936	0.482679	0.671036	0.532495	0.18237	0.0944788	0.173244	0.0975638	0.14688	0.167621	0.153924	0.0252613	0.0223498	0.0573153	0.121726	0.165546	0.370906	0.242647	0.214079	0.173587	0.553586	0.0791692	0.150031	0.0483256
10	12614665	12615057	Utrn	0	0	0	1	0	1	1	0	392	0.788516	0.726309	0.687121	0.75303	0.770335	0.645754	0.766654	0.737994	0.751664	0.267245	0.236374	0.245346	0.191758	0.218401	0.136831	0.128339	0.0965729	0.040404	0.0712015	0.314358	0.199934	0.200216	0.269283	0.311939	0.347595	0.736375	0.0447801	0.249655	0.0158804
10	13060922	13061184	Plagl1	1	0	0	1	0	1	0	0	262	0.614718	0.592011	0.517157	0.758908	0.560478	0.247167	0.656474	0.608817	0.625152	0.113347	0.166178	0.277009	0.207426	0.189371	0.042243	0.145822	0.0180077	0.0810345	0.0946175	0.0402299	0.287042	0.273084	0.0350985	0.195604	0.136576	0.575654	0.140095	0.185511	0.0835265
10	17827225	17827904	Txlnb	0	0	0	1	0	0	0	0	679	0.513788	0.61982	0.481579	0.64444	0.561766	0.510693	0.627111	0.590992	0.615015	0.222837	0.262651	0.173208	0.133445	0.226048	0.114216	0.15774	0.0212615	0.0769965	0.0487323	0.272379	0.207653	0.179387	0.17122	0.151828	0.189125	0.573912	0.0593479	0.219565	0.0448115
10	18549753	18550206	Hebp2	0	0	0	0	0	0	0	0	453	0.487649	0.569554	0.594842	0.567222	0.545342	0.453125	0.678807	0.635966	0.701096	0.246882	0.219234	0.270405	0.188459	0.207512	0.157046	0.125839	0.0427827	0.090625	0.0577922	0.29747	0.336606	0.135309	0.154845	0.239534	0.209821	0.581511	0.0820508	0.245507	0.0256132
10	19848860	19849676	Slc35d3	1	1	0	1	0	0	0	0	816	0.559573	0.539456	0.481022	0.483906	0.571987	0.440969	0.5085	0.562233	0.493604	0.169403	0.151386	0.155138	0.026657	0.0434221	0.0266956	0.0340104	0.0475992	0.0537488	0.0446376	0.0532161	0.0837418	0.115872	0.132341	0.192431	0.183929	0.515695	0.0449457	0.158642	0.00950597
10	21026107	21026534	Ahi1	0	0	0	1	0	0	0	0	427	0.380837	0.384326	0.361376	0.45679	0.394625	0.303704	0.52881	0.483317	0.438344	0.162875	0.145454	0.17843	0.0387845	0.0303071	0.0577588	0.0395238	0.0197531	0.0269841	0.0349206	0.173509	0.137033	0.109392	0.187236	0.222481	0.150076	0.414681	0.0686439	0.162253	0.0164965
10	21144972	21145169	Myb	0	0	0	1	0	1	0	0	197	0.369689	0.385733	0.446519	0.299675	0.358314	0.35406	0.425566	0.643245	0.313877	0.0710359	0.122655	0.0918173	0.221785	0.0913151	0.242861	0.200701	0.0408796	0.050106	0.00699301	0.558333	0.43897	0.277273	0.0796176	0.283674	0.251387	0.399631	0.102736	0.0951693	0.0259721
10	21419266	21419540	Aldh8a1	0	0	0	0	0	1	0	1	274	0.919537	0.905944	0.761447	0.817491	0.92921	0.842519	0.908248	0.862583	0.827326	0.6455	0.522773	0.68128	0.73686	0.590026	0.598241	0.587115	0.107549	0.321523	0.40771	0.567483	0.567121	0.692897	0.794805	0.58085	0.720713	0.863812	0.0565047	0.616518	0.0831328
10	22381410	22381831	Raet1d,Raet1e	0	0	0	0	0	0	0	0	421	0.680602	0.628274	0.556291	0.72549	0.752521	0.608473	0.615136	0.561154	0.674381	0.231654	0.36672	0.208132	0.235982	0.351506	0.240663	0.374234	0.240196	0.155208	0.353385	0.428571	0.388333	0.453675	0.472222	0.496289	0.239216	0.644703	0.0685334	0.268835	0.0855825
10	22658632	22659037	Slc2a12	0	0	0	1	0	0	0	1	405	0.674358	0.864383	0.718557	0.743651	0.73502	0.790847	0.878154	0.787554	0.711587	0.61209	0.500072	0.444138	0.779902	0.763042	0.75075	0.568637	0.423333	0.648611	0.580824	0.466667	0.764075	0.738624	0.735299	0.701882	0.572718	0.767123	0.0692796	0.518767	0.0855224
10	39173129	39173379	Wisp3	0	0	0	0	0	1	0	0	250	0.219939	0.421348	0.264177	0.250807	0.383429	0.181025	0.444122	0.572894	0.299018	0.0537449	0.0720697	0.108818	0.034632	0.0140693	0	0.00803144	0.00757576	0.0113636	0.021645	0.0772727	0.0977633	0.0576851	0.00826446	0.0550964	0.0659091	0.337417	0.126785	0.0782109	0.0280456
10	40425461	40425710	Cdk19	0	0	0	1	0	0	0	0	249	0.796498	0.750712	0.751215	0.798644	0.799927	0.669213	0.786393	0.829126	0.811783	0.396779	0.308823	0.406273	0.247222	0.151808	0.141873	0.187343	0.0458333	0.0477273	0.13532	0.288194	0.20248	0.362717	0.153379	0.203009	0.349457	0.777057	0.0479106	0.370625	0.0537322
10	41487472	41487932	Smpd2	0	0	1	1	0	0	0	0	460	0.802829	0.808119	0.862821	0.831938	0.747255	0.591843	0.7987	0.800003	0.813743	0.338361	0.3167	0.349863	0.270858	0.239429	0.35328	0.22302	0.111111	0.237037	0.140141	0.573316	0.676899	0.529718	0.650794	0.589049	0.357099	0.784139	0.0783249	0.334975	0.0168387
10	42055274	42055609	Armc2	0	0	0	0	0	1	0	0	335	0.586281	0.590773	0.588474	0.712723	0.658705	0.459077	0.585033	0.634084	0.64138	0.438162	0.363572	0.333285	0.638382	0.6926	0.431077	0.506288	0.222948	0.301877	0.651162	0.277241	0.512097	0.517609	0.518802	0.373586	0.238318	0.606281	0.0699653	0.37834	0.0539755
10	42192212	42192971	Foxo3	0	0	0	1	0	0	0	0	759	0.720939	0.646339	0.567639	0.74308	0.761106	0.649603	0.711898	0.761802	0.778985	0.289222	0.496707	0.38727	0.412525	0.43088	0.557882	0.473989	0.241253	0.301252	0.290208	0.671648	0.520585	0.692935	0.611325	0.496782	0.362596	0.704599	0.0698002	0.391066	0.103795
10	42841621	42842027	Sec63	0	0	0	0	0	0	0	1	406	0.765075	0.763783	0.671565	0.828929	0.808746	0.859291	0.857221	0.795104	0.80985	0.41487	0.488728	0.580683	0.727131	0.578333	0.550486	0.536568	0.374611	0.291789	0.50324	0.623881	0.579274	0.387149	0.651843	0.626319	0.617238	0.795507	0.057738	0.49476	0.0830706
10	42951455	42952626	Scml4	0	0	0	1	0	0	0	0	1171	0.711856	0.772861	0.697177	0.7625	0.732381	0.729465	0.758381	0.819871	0.81053	0.431388	0.397204	0.389916	0.125115	0.129874	0.143552	0.12003	0.0428571	0.0606688	0.0392371	0.290875	0.292829	0.438152	0.472711	0.515962	0.364152	0.755003	0.0419034	0.406169	0.0221422
10	43438015	43438653	Pdss2	0	0	0	1	0	0	0	0	638	0.575535	0.602221	0.413659	0.576801	0.552697	0.477342	0.638844	0.679071	0.60193	0.288981	0.252142	0.196823	0.0702873	0.214156	0.0926808	0.1739	0.0889971	0.046907	0.0677827	0.287121	0.341093	0.265778	0.142027	0.175016	0.175866	0.568678	0.0806863	0.245982	0.0463866
10	43742643	43742902	Qrsl1	0	0	0	0	0	1	0	0	259	0.493315	0.349076	0.368596	0.315175	0.291473	0.190344	0.366168	0.31455	0.187266	0.0392015	0.014395	0.110767	0.0138889	0.0440115	0.040295	0.0101215	0.0393162	0.025	0.0123457	0.0728395	0.0728395	0.1367	0.031746	0.0898629	0.0907407	0.319552	0.0939883	0.0547878	0.0500408
10	45117866	45118546	Prep	0	0	0	1	0	0	0	0	680	0.79576	0.720792	0.783191	0.727758	0.782375	0.749018	0.83353	0.781462	0.739811	0.321928	0.362544	0.396425	0.264127	0.334279	0.367599	0.289249	0.179453	0.262498	0.205556	0.804321	0.709568	0.527778	0.641651	0.566679	0.410273	0.768189	0.0365479	0.360299	0.0372995
10	53580207	53581197	Mcm9	0	0	0	1	0	0	0	0	990	0.416354	0.519774	0.195468	0.353874	0.341333	0.608171	0.53148	0.549059	0.507423	0.251395	0.146193	0.159661	0.127377	0.24865	0.22827	0.134824	0.123859	0.0827441	0.120073	0.348551	0.329875	0.0878446	0.247047	0.258416	0.0586357	0.446993	0.130634	0.185749	0.0572479
10	56115695	56115872	Msl3l2,Tbc1d32	1	0	0	2	0	1	0	0	177	0.517675	0.631107	0.465693	0.96875	0.483053	0.58564	0.636961	0.732003	0.554167	0.0958043	0.160948	0.0720779	0.0359172	0.0809458	0.0652579	0.0764404	0.0178571	0.0464935	0.0597606	0.0166667	0	0.204712	0.185565	0.133631	0.168229	0.61945	0.155375	0.10961	0.0460156
10	56431571	56431968	Gja1	0	0	0	0	0	1	0	0	397	0.751745	0.728714	0.623843	0.751885	0.672554	0.666288	0.791352	0.796863	0.814836	0.344082	0.378946	0.34391	0.190762	0.202981	0.104335	0.134799	0.0595798	0.108565	0.0555556	0.239692	0.322258	0.279563	0.357401	0.433433	0.303704	0.73312	0.0660742	0.355646	0.0201783
10	59812874	59813315	Micu1	0	0	0	1	0	0	0	1	441	0.627149	0.650226	0.522013	0.501653	0.638928	0.644793	0.718005	0.730939	0.697222	0.246816	0.409905	0.336705	0.267991	0.266148	0.270203	0.229183	0.128439	0.237536	0.202776	0.298214	0.272713	0.304618	0.292346	0.314045	0.230952	0.63677	0.0797571	0.331142	0.0816865
10	59860808	59861240	Micu1	0	0	0	1	0	0	0	0	432	0.731796	0.736146	0.570062	0.632716	0.706575	0.661243	0.776438	0.715985	0.74422	0.374607	0.395137	0.328688	0.189349	0.248926	0.300399	0.216838	0.0740741	0.265993	0.179012	0.585486	0.354137	0.297315	0.383646	0.202694	0.483466	0.697242	0.0644778	0.366144	0.0340233
10	59868460	59869044	Micu1	0	0	0	0	0	0	0	0	584	0.805565	0.820013	0.78695	0.893424	0.815766	0.829293	0.832443	0.796234	0.867883	0.619719	0.605415	0.620041	0.53034	0.702638	0.602476	0.62137	0.404931	0.379883	0.577999	0.5579	0.659776	0.738618	0.668107	0.702996	0.720282	0.827508	0.0340976	0.615058	0.00835328
10	60009508	60009977	Ascc1	0	0	0	1	1	0	0	0	469	0.606598	0.54353	0.608104	0.615667	0.581976	0.531779	0.663872	0.669431	0.533616	0.312313	0.30505	0.215542	0.0964929	0.140934	0.1134	0.0945806	0.0772526	0.099504	0.0673077	0.239243	0.244444	0.2625	0.245437	0.246612	0.235702	0.594952	0.0519619	0.277635	0.0538964
10	60186412	60186648	Chst3	1	0	0	1	0	0	0	0	236	0.700214	0.863854	0.853473	0.740895	0.808608	0.786742	0.842994	0.781828	0.927978	0.594061	0.598843	0.624375	0.687369	0.806317	0.740236	0.690887	0.538382	0.353439	0.498682	0.625016	0.730497	0.444114	0.691777	0.8567	0.844246	0.811843	0.0688586	0.60576	0.016298
10	61069344	61069738	Pcbd1	0	0	0	0	0	0	0	1	394	0.410074	0.540736	0.480556	0.499074	0.406509	0.421991	0.50771	0.589621	0.45668	0.182362	0.157988	0.106241	0.154801	0.137278	0.112195	0.138906	0.052381	0.100794	0.138657	0.0963955	0.295337	0.0953373	0.210859	0.179729	0.317737	0.479217	0.0622814	0.148863	0.0388723
10	63056899	63057860	Pbld2	0	0	0	1	0	1	0	0	961	0.740306	0.813715	0.805557	0.881992	0.804585	0.815408	0.815329	0.834101	0.84066	0.563691	0.651627	0.614182	0.478068	0.526336	0.396247	0.398961	0.249781	0.307225	0.28839	0.484982	0.438109	0.54714	0.633288	0.638014	0.564771	0.81685	0.0375153	0.609834	0.0441291
10	67251649	67252801	Jmjd1c	0	0	0	1	1	0	0	0	1152	0.69007	0.721846	0.675425	0.765079	0.750575	0.722698	0.831027	0.811647	0.66051	0.341278	0.357525	0.299914	0.269625	0.326265	0.267499	0.319559	0.12627	0.177778	0.144094	0.527302	0.546585	0.450148	0.42328	0.509465	0.478458	0.736542	0.0588037	0.332906	0.029704
10	67539662	67541144	Egr2	0	1	1	1	0	0	0	0	1482	0.582153	0.642382	0.536031	0.625284	0.59463	0.528461	0.612734	0.593488	0.60353	0.324072	0.286963	0.353635	0.190374	0.328829	0.176092	0.263177	0.0896614	0.07218	0.173698	0.25747	0.199803	0.328702	0.295452	0.291367	0.299001	0.590966	0.0378735	0.321557	0.0334072
10	74990680	74991428	Gnaz,Rsph14	1	1	0	2	0	1	1	0	748	0.839233	0.893929	0.910658	0.946296	0.839262	0.865883	0.848653	0.897662	0.865529	0.601665	0.669704	0.579285	0.644214	0.693559	0.628861	0.686565	0.242234	0.270833	0.324305	0.51358	0.623694	0.613891	0.691415	0.649567	0.72816	0.878567	0.0362896	0.616885	0.0470918
10	74995457	74995808	Gnaz,Rsph14	0	0	1	2	0	0	0	0	351	0.762942	0.800408	0.480385	0.760315	0.590924	0.721825	0.703965	0.793455	0.749001	0.231775	0.220585	0.162357	0.0523313	0.147356	0.0957029	0.0299958	0.0111111	0.0515625	0.0378434	0.203608	0.204464	0.278783	0.131111	0.300085	0.364858	0.707025	0.105471	0.204906	0.0372705
10	75148340	75149149	Bcr	0	0	0	1	0	0	0	0	809	0.743795	0.764342	0.639896	0.854611	0.806248	0.765619	0.854117	0.757513	0.834206	0.501077	0.576251	0.520979	0.410626	0.443361	0.429452	0.277049	0.239394	0.104762	0.123394	0.706061	0.68556	0.433956	0.510606	0.631145	0.591486	0.780039	0.0676249	0.532769	0.038949
10	75881983	75883131	Derl3	0	0	0	0	0	0	0	1	1148	0.606585	0.577942	0.628514	0.628235	0.624828	0.483815	0.604927	0.625106	0.651456	0.363175	0.37438	0.351172	0.274576	0.365981	0.316509	0.289318	0.194487	0.166489	0.188245	0.345568	0.285796	0.24887	0.29134	0.339449	0.316771	0.60349	0.0493054	0.362909	0.0116059
10	77251561	77252024	Pofut2	0	0	0	0	0	0	0	1	463	0.860937	0.90236	0.834028	0.883929	0.814042	0.844577	0.846538	0.889155	0.86414	0.505268	0.591885	0.487018	0.539468	0.444681	0.421866	0.366736	0.215575	0.263889	0.298611	0.554067	0.603561	0.489863	0.648446	0.530515	0.470912	0.859967	0.0283743	0.528057	0.0560244
10	77589550	77589814	Pttg1ip	0	0	0	1	0	0	0	0	264	0.767056	0.774096	0.831368	0.836537	0.853081	0.804798	0.884917	0.817802	0.821638	0.58022	0.67551	0.472124	0.439731	0.57804	0.607678	0.581555	0.410675	0.297511	0.582542	0.553597	0.479536	0.641991	0.513492	0.69812	0.554762	0.821255	0.0368204	0.575951	0.10176
10	78101077	78101975	Icosl	0	0	0	0	0	0	0	0	898	0.648283	0.755141	0.584226	0.785809	0.775043	0.694286	0.800966	0.735508	0.618087	0.386256	0.505077	0.399418	0.231193	0.256384	0.251821	0.168247	0.0899636	0.0815888	0.185333	0.231969	0.211742	0.4248	0.386388	0.46894	0.395536	0.710817	0.0784679	0.43025	0.0651351
10	78405971	78407025	Rrp1	0	0	0	1	1	0	0	0	1054	0.372806	0.309969	0.399057	0.357795	0.346886	0.330016	0.295019	0.401914	0.34045	0.15068	0.12661	0.144598	0.107699	0.108301	0.109581	0.101256	0.121679	0.0788188	0.071657	0.133417	0.181788	0.225074	0.190007	0.181417	0.238708	0.350434	0.0367533	0.140629	0.0125164
10	79735203	79735877	Hcn2	1	0	0	1	0	0	0	1	674	0.8969	0.875061	0.922902	0.91707	0.933755	0.921265	0.918672	0.919155	0.90522	0.446475	0.485042	0.430544	0.808958	0.733961	0.750659	0.741034	0.295238	0.333017	0.518541	0.719305	0.717951	0.606621	0.784274	0.769558	0.714676	0.912222	0.0174549	0.454021	0.0280218
10	79783831	79784654	Prss57	0	0	1	1	0	0	2	1	823	0.748768	0.754823	0.699027	0.749499	0.700045	0.725778	0.771469	0.778319	0.784638	0.588374	0.572507	0.482839	0.467823	0.511395	0.502395	0.468325	0.284779	0.387704	0.342122	0.469667	0.638494	0.625683	0.703112	0.651156	0.575096	0.745818	0.031644	0.547907	0.0569058
10	79803711	79804047	Palm	0	0	0	1	0	1	0	0	336	0.719444	0.753207	0.771372	0.640115	0.662927	0.692986	0.702958	0.737101	0.718122	0.355924	0.325322	0.21661	0.208021	0.276729	0.156662	0.136543	0.0861678	0.0707483	0.240307	0.286508	0.366667	0.364324	0.393008	0.472241	0.354592	0.710915	0.0417646	0.299285	0.0732157
10	79822473	79822750	Misp	0	0	1	1	0	1	3	0	277	0.838243	0.88798	0.760513	0.837698	0.899263	0.911111	0.82219	0.839064	0.91885	0.553025	0.51107	0.542343	0.513808	0.599978	0.494537	0.503063	0.146263	0.161279	0.331991	0.604365	0.431052	0.479167	0.71	0.687434	0.59537	0.857212	0.0513159	0.535479	0.0218034
10	79858752	79859385	Ptbp1	0	0	1	1	0	1	1	0	633	0.62576	0.674439	0.608353	0.624883	0.674437	0.53338	0.733994	0.672534	0.671797	0.281964	0.244221	0.230343	0.223799	0.356275	0.415481	0.281908	0.167087	0.229412	0.22204	0.598413	0.562544	0.478779	0.473074	0.516564	0.339146	0.64662	0.0566597	0.252176	0.026714
10	79861648	79861939	Plppr3,Ptbp1	0	0	0	2	0	0	0	0	291	0.809293	0.823557	0.73373	0.766402	0.86445	0.803439	0.763505	0.826738	0.767481	0.35868	0.468276	0.265386	0.519891	0.655262	0.727308	0.561258	0.211881	0.291667	0.299162	0.7306	0.713356	0.769974	0.665764	0.748316	0.638496	0.795399	0.0406836	0.364114	0.101554
10	79918408	79919558	Kiss1r,R3hdm4	0	1	0	2	0	2	1	0	1150	0.58238	0.62506	0.580725	0.569401	0.673873	0.498447	0.685117	0.635202	0.638649	0.151992	0.14772	0.193253	0.076807	0.0643196	0.0551676	0.0428392	0.0276111	0.0395833	0.0484112	0.143448	0.120467	0.102608	0.115729	0.156121	0.0796728	0.609873	0.0582206	0.164322	0.0251463
10	79920401	79920849	Kiss1r,R3hdm4	0	1	0	2	0	0	0	0	448	0.602338	0.577097	0.667438	0.529847	0.532457	0.609775	0.467912	0.508264	0.597279	0.275758	0.225834	0.313822	0.254308	0.280904	0.258616	0.261677	0.085589	0.160555	0.200628	0.287402	0.243194	0.204364	0.307561	0.315367	0.259184	0.565823	0.061252	0.271805	0.0441267
10	79989970	79990430	Cnn2	0	1	0	1	0	1	0	0	460	0.780508	0.754645	0.797494	0.797995	0.750856	0.80472	0.811646	0.749038	0.856243	0.623156	0.552663	0.491621	0.480052	0.559106	0.457201	0.339083	0.156099	0.171241	0.156367	0.540196	0.57383	0.575689	0.669784	0.639903	0.606349	0.789238	0.0348897	0.555813	0.065824
10	80002707	80002972	Abca7	0	0	0	1	0	0	0	0	265	0.921291	0.910503	0.861111	0.895292	0.9471	0.895833	0.921878	0.863197	0.885913	0.655781	0.697245	0.633135	0.712623	0.668268	0.641294	0.54434	0.0884259	0.158201	0.29199	0.737169	0.618573	0.795866	0.814749	0.809614	0.662864	0.900235	0.0282067	0.662054	0.0325121
10	80013733	80014107	Abca7	1	1	0	1	0	0	0	0	374	0.934255	0.934411	0.922044	0.911001	0.967463	0.920216	0.922952	0.933791	0.934547	0.611438	0.651908	0.617768	0.36084	0.538912	0.436545	0.369232	0.055776	0.0527778	0.0913095	0.771296	0.673649	0.694893	0.815344	0.781362	0.790379	0.931187	0.0159416	0.627038	0.0217697
10	80019221	80020250	Arhgap45	0	0	0	1	0	1	1	1	1029	0.756122	0.765104	0.644376	0.73022	0.697348	0.773994	0.812558	0.776109	0.766975	0.496907	0.470959	0.41726	0.624825	0.61681	0.641807	0.560237	0.224432	0.182579	0.263845	0.63908	0.695966	0.669668	0.664076	0.714226	0.651281	0.746978	0.0499531	0.461709	0.0406216
10	80057668	80057989	Sbno2	1	1	0	1	0	0	0	0	321	0.727499	0.757611	0.698791	0.64155	0.793176	0.743254	0.79684	0.775523	0.82959	0.483871	0.400944	0.3886	0.587059	0.74427	0.688628	0.605715	0.326821	0.354062	0.44579	0.779739	0.795685	0.577765	0.542577	0.762197	0.711204	0.751537	0.0570268	0.424471	0.0518103
10	80063259	80064200	Sbno2	0	0	0	1	1	0	0	1	941	0.801153	0.813556	0.732514	0.817316	0.837576	0.753373	0.796848	0.826946	0.743244	0.454977	0.455241	0.428715	0.442811	0.546827	0.548413	0.457085	0.251606	0.197178	0.294673	0.637255	0.713089	0.62619	0.666139	0.661264	0.763889	0.791392	0.0385935	0.446311	0.0152389
10	80131329	80132234	Cbarp	1	1	0	1	0	0	0	0	905	0.645091	0.763705	0.776239	0.708195	0.771343	0.744088	0.792076	0.790038	0.754492	0.295793	0.234683	0.20721	0.457653	0.541483	0.440699	0.398051	0.122054	0.138613	0.166831	0.298538	0.349743	0.24788	0.367546	0.472257	0.437874	0.749474	0.0467861	0.245895	0.045343
10	80136489	80137957	Cbarp	0	1	1	1	0	1	2	0	1468	0.575513	0.605867	0.549563	0.491395	0.50093	0.571325	0.611736	0.57106	0.532158	0.130961	0.181757	0.112314	0.0976346	0.105287	0.10902	0.0943894	0.113379	0.0469844	0.0223945	0.0525552	0.099133	0.247216	0.158824	0.265383	0.303175	0.556616	0.042203	0.141678	0.0359405
10	80156042	80156580	Midn	0	0	1	1	0	0	0	0	538	0.789819	0.759962	0.865168	0.803413	0.802241	0.741214	0.819916	0.834756	0.78708	0.447173	0.405651	0.46182	0.531571	0.621926	0.719621	0.632101	0.284147	0.350655	0.386	0.839744	0.728571	0.66498	0.77737	0.773362	0.785496	0.800396	0.0374101	0.438215	0.0291364
10	80156793	80157286	Midn	0	0	1	1	0	0	0	0	493	0.857643	0.853999	0.765256	0.852513	0.694444	0.818122	0.827087	0.808573	0.863624	0.256886	0.481623	0.372952	0.400926	0.648068	0.569864	0.567741	0.35	0.264881	0.229894	0.71875	0.701455	0.668783	0.766049	0.75	0.593006	0.815696	0.055127	0.370487	0.112388
10	80165635	80166007	Cirbp	0	1	0	1	0	1	1	0	372	0.675485	0.691069	0.569966	0.681548	0.902862	0.712141	0.725215	0.641828	0.809205	0.219312	0.248248	0.378307	0.212582	0.191155	0.205855	0.133663	0.0617284	0.0515873	0.184982	0.147222	0.356349	0.286772	0.123457	0.426864	0.185417	0.712147	0.0960782	0.281956	0.0846876
10	80185518	80186730	Efna2	1	1	0	1	0	0	0	0	1212	0.464269	0.434526	0.490101	0.485774	0.462267	0.388657	0.457761	0.424927	0.451652	0.201775	0.235436	0.196992	0.220402	0.280464	0.263768	0.322635	0.129467	0.106666	0.191396	0.199161	0.275313	0.348492	0.311124	0.210643	0.252384	0.451104	0.0314742	0.211401	0.0209516
10	80302177	80302893	Apc2	0	1	1	1	0	1	0	1	716	0.644698	0.641738	0.715071	0.703342	0.639142	0.651405	0.648558	0.582624	0.689679	0.25281	0.326042	0.310994	0.339298	0.421437	0.410816	0.397112	0.159317	0.220221	0.258199	0.402136	0.317815	0.333075	0.473246	0.41136	0.465119	0.657362	0.0401933	0.296615	0.0386758
10	80310673	80311103	Apc2	0	1	0	1	0	0	0	0	430	0.809347	0.717705	0.916667	0.732407	0.748026	0.660784	0.620357	0.700354	0.825234	0.233848	0.343482	0.22165	0.318939	0.277838	0.31484	0.257408	0.148148	0.161376	0.246384	0.272619	0.332804	0.422857	0.570106	0.516667	0.349719	0.747876	0.0904899	0.266327	0.0670965
10	80312249	80313519	Apc2	1	2	0	1	0	0	0	0	1270	0.887861	0.742962	0.789156	0.756306	0.791779	0.844795	0.747803	0.768464	0.727994	0.504412	0.489157	0.413713	0.66184	0.679643	0.64934	0.687942	0.387424	0.411938	0.593498	0.63862	0.76156	0.551147	0.592904	0.687012	0.653712	0.784125	0.052093	0.469094	0.0485643
10	80314712	80316221	Apc2	1	2	0	1	0	0	0	0	1509	0.719994	0.607135	0.644221	0.711077	0.666747	0.637233	0.647937	0.650731	0.597844	0.342004	0.368705	0.311555	0.424906	0.477593	0.46848	0.478937	0.225837	0.345333	0.278768	0.379432	0.463975	0.44845	0.401747	0.431458	0.484589	0.653658	0.0411527	0.340755	0.0285955
10	80316275	80316880	Apc2	0	1	0	1	0	0	0	0	605	0.765678	0.799615	0.546047	0.693397	0.712689	0.751278	0.787184	0.695884	0.762489	0.341025	0.434634	0.279069	0.429865	0.440432	0.384776	0.389258	0.195635	0.174613	0.28999	0.328316	0.372521	0.283381	0.523838	0.475737	0.457411	0.723807	0.0768068	0.351576	0.0783173
10	80340828	80341641	Adamtsl5	1	1	0	1	0	0	0	0	813	0.759343	0.568565	0.695271	0.571717	0.499724	0.568111	0.536446	0.601587	0.582053	0.339943	0.293091	0.332421	0.209031	0.246299	0.209308	0.20723	0.118754	0.0718707	0.165629	0.389524	0.424591	0.32424	0.343748	0.29898	0.331755	0.598091	0.080357	0.321818	0.0251614
10	80606427	80606757	Adat3,Gm49322,Scamp4	1	1	0	3	0	0	0	0	330	0.849125	0.795627	0.627207	0.65469	0.816813	0.73539	0.77716	0.718925	0.719121	0.319077	0.370001	0.442221	0.604667	0.571028	0.568601	0.675958	0.367226	0.284994	0.320064	0.475108	0.593692	0.476882	0.52205	0.698637	0.372549	0.743784	0.0733623	0.3771	0.0618782
10	80791484	80792090	Dot1l	0	0	0	1	0	0	0	0	606	0.617121	0.65479	0.558304	0.580688	0.572398	0.581687	0.689707	0.674723	0.655427	0.261833	0.282721	0.225197	0.141221	0.187118	0.182069	0.172163	0.11627	0.125641	0.108048	0.535994	0.496056	0.405379	0.439041	0.400877	0.349986	0.620538	0.0492575	0.256584	0.0291191
10	80834435	80834634	Lingo3	1	0	0	1	0	0	0	0	199	0.784767	0.789213	0.844016	0.687917	0.737231	0.807186	0.783729	0.784431	0.766179	0.586037	0.546986	0.585191	0.803078	0.813503	0.74907	0.77524	0.489211	0.482048	0.634315	0.68125	0.759991	0.519981	0.671875	0.672601	0.637029	0.776074	0.0437879	0.572738	0.0223057
10	80835303	80836042	Lingo3	1	0	0	1	0	0	0	0	739	0.666189	0.653094	0.770935	0.587625	0.664049	0.657569	0.632348	0.667765	0.625229	0.416452	0.41178	0.350961	0.53175	0.584097	0.590031	0.55696	0.35456	0.322811	0.468443	0.531387	0.588949	0.551273	0.617611	0.588157	0.63705	0.658311	0.0495748	0.393064	0.036537
10	80897786	80898321	Tmprss9	1	2	0	1	0	0	0	1	535	0.858729	0.851138	0.831836	0.775417	0.902946	0.785635	0.89319	0.879774	0.847623	0.36064	0.369357	0.345335	0.583774	0.533476	0.526562	0.473387	0.225998	0.236905	0.352439	0.365194	0.542451	0.329518	0.545157	0.475519	0.410256	0.847365	0.0441747	0.358444	0.012161
10	81153503	81153697	Pias4	1	0	0	1	0	0	0	0	194	0.909647	0.882955	0.935544	0.942602	0.940986	0.820748	0.838533	0.87763	0.813634	0.567617	0.670749	0.677438	0.932658	0.880337	0.893367	0.871185	0.521429	0.40771	0.628827	0.838095	0.819303	0.755952	0.807143	0.801732	0.784524	0.884698	0.0512993	0.638601	0.0615653
10	81190125	81190385	Dapk3	1	0	0	1	0	0	0	1	260	0.7349	0.640667	0.60779	0.729789	0.719745	0.650444	0.581454	0.658661	0.575325	0.273187	0.217175	0.174706	0.459535	0.430778	0.469128	0.447358	0.209336	0.185185	0.325422	0.541604	0.344391	0.507749	0.328889	0.474831	0.486028	0.655419	0.0616374	0.221689	0.0493955
10	81259177	81259745	Matk	0	1	0	1	0	0	0	0	568	0.758029	0.838947	0.789399	0.732599	0.862218	0.845707	0.792075	0.805581	0.74479	0.521033	0.483553	0.378734	0.470211	0.459442	0.557581	0.431737	0.128383	0.260251	0.228499	0.653124	0.648992	0.521985	0.60168	0.640837	0.583205	0.796594	0.0460049	0.461107	0.0737573
10	81283383	81283599	Tjp3	0	0	1	1	0	0	0	0	216	0.945623	0.83876	0.844784	0.931944	0.862467	0.9	0.92467	0.90305	0.955387	0.701052	0.612421	0.693732	0.670392	0.590196	0.605129	0.651477	0.278788	0.30754	0.515236	0.576389	0.500198	0.79267	0.61742	0.761409	0.654134	0.900743	0.0432874	0.669068	0.0491946
10	81284660	81285256	Tjp3	0	1	0	1	0	1	0	0	596	0.656646	0.653793	0.726667	0.731431	0.581499	0.622619	0.658135	0.585434	0.652315	0.221158	0.211831	0.281163	0.20473	0.214781	0.145321	0.137668	0.0751786	0	0.157403	0.275833	0.230595	0.329167	0.334816	0.26883	0.311284	0.65206	0.052692	0.238051	0.0376267
10	81288236	81288433	Tjp3	0	0	1	1	0	0	0	1	197	0.847498	0.782081	0.66742	0.897884	0.768743	0.599471	0.691271	0.77501	0.686304	0.345749	0.329432	0.406082	0.404692	0.377478	0.321545	0.402293	0.214274	0.122751	0.165795	0.432699	0.18836	0.52328	0.558035	0.500159	0.511467	0.746187	0.0936985	0.360421	0.0403766
10	81316381	81317905	Pip5k1c	0	0	1	1	0	1	0	1	1524	0.541097	0.557484	0.633375	0.609146	0.627705	0.69126	0.681045	0.577973	0.584309	0.156826	0.181993	0.201292	0.215176	0.169957	0.166935	0.145447	0.0719388	0.0716143	0.101164	0.207413	0.226825	0.20999	0.237034	0.328824	0.256578	0.611488	0.0520605	0.180037	0.0222975
10	81332640	81332894	Tbxa2r	1	0	0	1	0	0	0	0	254	0.929709	0.922582	0.93006	0.871667	0.847826	0.970833	0.93593	0.943099	0.935732	0.742574	0.619929	0.754357	0.890646	0.810127	0.723119	0.757365	0.207369	0.1575	0.374856	0.808333	0.846429	0.794444	0.908571	0.860357	0.827315	0.920826	0.0376828	0.70562	0.074444
10	81363631	81364057	4930404N11Rik,Mfsd12	1	1	0	2	0	1	0	0	426	0.898089	0.940171	0.930043	0.945714	0.915354	0.960397	0.912669	0.915224	0.92709	0.690245	0.729777	0.715498	0.878127	0.892203	0.87971	0.865425	0.285444	0.330192	0.460632	0.751714	0.892824	0.811867	0.918733	0.877687	0.855	0.927195	0.0192468	0.71184	0.0200186
10	81364269	81364743	4930404N11Rik,Mfsd12	1	0	0	2	0	1	0	0	474	0.909154	0.945995	0.861842	0.928602	0.916696	0.920131	0.910371	0.911636	0.947696	0.582214	0.582239	0.606792	0.834473	0.839114	0.78428	0.775082	0.200408	0.134432	0.246764	0.86327	0.706807	0.821154	0.806685	0.863619	0.617605	0.916903	0.0252586	0.590415	0.0141828
10	81401020	81402616	Nfic	0	0	0	1	0	2	0	1	1596	0.670448	0.729945	0.642687	0.87444	0.812178	0.791292	0.759666	0.787287	0.754297	0.216207	0.218489	0.214194	0.184838	0.149677	0.197507	0.147886	0.062341	0.0431723	0.0701426	0.473882	0.383541	0.43151	0.513397	0.456518	0.366169	0.758027	0.0709099	0.216296	0.00214896
10	81404158	81404825	Nfic	0	0	0	1	0	0	0	0	667	0.66986	0.754535	0.643922	0.742184	0.756753	0.691595	0.768358	0.720111	0.796217	0.331621	0.318774	0.266762	0.33934	0.423015	0.438402	0.28	0.13628	0.138458	0.206273	0.559265	0.535534	0.480297	0.423322	0.509679	0.53469	0.727059	0.0498038	0.305719	0.0343437
10	81405803	81407467	Nfic	0	0	0	1	0	1	0	1	1664	0.553513	0.522473	0.544479	0.581172	0.605294	0.45949	0.581121	0.567171	0.523534	0.204081	0.252902	0.259626	0.237144	0.235227	0.219267	0.237665	0.0427868	0.0936004	0.115597	0.331325	0.288925	0.323978	0.374454	0.362249	0.36988	0.548694	0.0432584	0.23887	0.0303145
10	81407982	81408828	Nfic	0	0	0	1	0	0	0	1	846	0.705712	0.744889	0.647745	0.745238	0.73586	0.726903	0.74796	0.767395	0.756661	0.294174	0.311782	0.332111	0.191015	0.30856	0.286353	0.206226	0.0494486	0.0940476	0.178604	0.308292	0.369723	0.48716	0.445335	0.480939	0.499231	0.730929	0.0358428	0.312689	0.018985
10	81410977	81413240	Nfic	0	0	0	1	0	0	0	1	2263	0.636042	0.635882	0.620504	0.635246	0.62917	0.566695	0.65974	0.665423	0.605995	0.361945	0.333566	0.256165	0.27377	0.277065	0.333514	0.229404	0.110409	0.0893492	0.175421	0.665697	0.554949	0.46056	0.444296	0.508134	0.380455	0.6283	0.0293396	0.317225	0.0547506
10	81415593	81416546	Nfic	0	0	1	1	0	0	0	1	953	0.686611	0.711355	0.619599	0.760913	0.711527	0.716825	0.778054	0.760004	0.697933	0.521456	0.458718	0.387274	0.267946	0.359903	0.387853	0.2693	0.0810726	0.16229	0.167987	0.61347	0.686142	0.638929	0.621969	0.564301	0.566202	0.715869	0.0478665	0.455816	0.0671383
10	81424316	81425617	Nfic	0	0	1	1	0	1	0	0	1301	0.537519	0.49303	0.459401	0.588594	0.470362	0.454064	0.534179	0.5349	0.548203	0.236548	0.228894	0.190769	0.082872	0.122556	0.125511	0.0672354	0.0162037	0.0617188	0.0671332	0.507923	0.427262	0.217227	0.24619	0.298885	0.184572	0.513361	0.0461588	0.218737	0.0245211
10	81541933	81542222	Gna11	0	0	1	1	0	0	0	0	289	0.768326	0.715311	0.781773	0.752381	0.669687	0.820547	0.811597	0.81739	0.887211	0.290983	0.265944	0.210317	0.296448	0.261681	0.306596	0.350702	0.0595238	0.135494	0.0401235	0.394709	0.508936	0.327249	0.313889	0.424226	0.0873016	0.780469	0.06402	0.255748	0.0412879
10	81564773	81565079	Aes	0	0	0	1	0	0	0	1	306	0.693475	0.767585	0.69418	0.808502	0.781254	0.831481	0.858436	0.826275	0.744444	0.463986	0.409806	0.394296	0.274206	0.331428	0.387526	0.397419	0.0222222	0.0955026	0.196593	0.825926	0.571914	0.574656	0.590741	0.771164	0.585714	0.778404	0.0591661	0.422696	0.0365899
10	82890328	82890506	Txnrd1	0	0	0	1	0	0	0	0	178	0.563952	0.663301	0.633935	0.552469	0.656598	0.527249	0.627881	0.650336	0.562931	0.1259	0.170103	0.216615	0.112563	0.213225	0.112835	0.0767321	0.0444444	0.0795094	0.0308642	0.405159	0.314029	0.299824	0.162698	0.307099	0.233598	0.604295	0.0521207	0.170873	0.0453625
10	84387778	84389411	Nuak1	0	0	0	1	0	0	0	1	1633	0.58267	0.510122	0.557532	0.526271	0.50723	0.539615	0.561787	0.443721	0.504089	0.265342	0.335412	0.347042	0.193503	0.245267	0.184805	0.178818	0.108792	0.175111	0.148495	0.1415	0.20661	0.22182	0.238057	0.252875	0.175413	0.525893	0.0411189	0.315932	0.0441963
10	86273497	86274165	Syn3	0	0	0	1	1	0	0	0	668	0.533304	0.594324	0.379967	0.578348	0.619334	0.538303	0.673177	0.639063	0.669154	0.283818	0.298929	0.276021	0.114417	0.0846351	0.0560105	0.0475517	0.0974702	0.0370536	0.0427827	0.134127	0.1889	0.228308	0.257226	0.241927	0.184131	0.580553	0.0906942	0.286256	0.0116467
10	93276243	93277020	Elk3	0	0	0	1	0	0	0	0	777	0.546197	0.623435	0.572169	0.629056	0.535809	0.369777	0.64775	0.588603	0.576584	0.127368	0.121256	0.119488	0.170668	0.132785	0.139523	0.0730949	0.0345748	0.067064	0.0562956	0.409031	0.376622	0.170026	0.235976	0.241686	0.271137	0.565487	0.08248	0.122704	0.00413511
10	93819581	93820230	Usp44	0	0	0	0	0	0	0	0	649	0.809826	0.7145	0.768535	0.84693	0.773334	0.754992	0.805778	0.804933	0.863606	0.515923	0.570783	0.520964	0.225356	0.268457	0.178385	0.177668	0.0726399	0.0967836	0.143457	0.233333	0.340066	0.338636	0.299299	0.4033	0.270503	0.793604	0.0461943	0.53589	0.0303231
10	94905824	94906704	Plxnc1	0	0	0	1	0	0	0	1	880	0.896037	0.915286	0.88885	0.937149	0.907313	0.982708	0.912166	0.948724	0.939518	0.678603	0.665782	0.651589	0.483182	0.630272	0.58199	0.499936	0.284147	0.289235	0.340912	0.79522	0.705592	0.827817	0.810681	0.812751	0.705546	0.925306	0.0295129	0.665325	0.0135126
10	111272965	111273251	Osbpl8	0	0	0	1	1	0	0	0	286	0.870938	0.915608	0.916787	0.792593	0.88799	0.869709	0.877513	0.926401	0.802581	0.395547	0.437566	0.413034	0.438372	0.448545	0.41552	0.518519	0.128527	0.125838	0.115657	0.591138	0.58012	0.57425	0.690208	0.649715	0.668122	0.873347	0.0477855	0.415382	0.0211079
10	116727695	116728079	Myrfl	0	0	0	0	0	0	0	0	384	0.596801	0.579724	0.431746	0.563861	0.401068	0.616318	0.705823	0.521268	0.364907	0.141895	0.186972	0.179806	0.109375	0.0421076	0.0401235	0.0638402	0.00925926	0.027195	0.0290123	0.0911817	0.0555556	0.167508	0.0333333	0.0675084	0.0751323	0.53128	0.111826	0.169558	0.0242231
10	117024170	117024366	Best3	0	0	0	1	0	0	0	0	196	0.51917	0.577217	0.61153	0.583862	0.581734	0.61164	0.494374	0.597708	0.557835	0.36084	0.347879	0.168498	0.533366	0.512357	0.439214	0.407299	0.225469	0.424603	0.37131	0.406085	0.479008	0.564815	0.502673	0.645234	0.431349	0.570563	0.0403988	0.292406	0.107503
10	117390301	117391151	Cpsf6	0	0	0	0	0	2	0	0	850	0.795174	0.858237	0.757823	0.888435	0.786995	0.812561	0.860833	0.858658	0.8798	0.648614	0.556153	0.563194	0.555216	0.541671	0.453665	0.401172	0.154067	0.217669	0.268652	0.586085	0.457672	0.515572	0.532832	0.60713	0.558993	0.833169	0.0460294	0.58932	0.0514702
10	118128740	118129646	Mdm1	0	0	0	0	0	0	0	0	906	0.726725	0.691989	0.623365	0.718317	0.678524	0.754927	0.705362	0.617102	0.685272	0.488373	0.453194	0.451047	0.641058	0.66579	0.50936	0.548847	0.353013	0.350211	0.510773	0.498128	0.54912	0.521312	0.498824	0.637475	0.50583	0.689065	0.0454237	0.464205	0.020958
10	120391400	120392442	Hmga2	0	0	0	1	0	1	0	1	1042	0.590331	0.748034	0.529968	0.765983	0.702481	0.544619	0.843485	0.74134	0.738413	0.227316	0.288162	0.24765	0.082958	0.0956781	0.119628	0.057975	0.0390163	0.0323506	0.0323098	0.425213	0.366196	0.212634	0.23797	0.235348	0.194231	0.689406	0.108692	0.254376	0.0309757
10	120428473	120429051	Hmga2	0	0	0	1	0	0	0	0	578	0.0782331	0.520986	0.3328	0.4038	0.313895	0.273706	0.538423	0.543547	0.239398	0.0578467	0.0996592	0.0291969	0.169388	0.0865024	0.112772	0.0846367	0.0388799	0.0103022	0.0302688	0.390873	0.219302	0.154014	0.140125	0.141573	0.0542582	0.360532	0.157165	0.0622343	0.0354354
10	121016513	121017379	Wif1	0	0	0	0	0	0	0	0	866	0.755154	0.827492	0.803463	0.763511	0.725684	0.733465	0.836595	0.784633	0.782821	0.54724	0.582342	0.485669	0.492653	0.548758	0.445712	0.47164	0.309506	0.361544	0.33051	0.519405	0.556683	0.528022	0.57132	0.582197	0.561433	0.779202	0.0387907	0.538417	0.0489368
10	121266793	121267360	Tbc1d30	0	0	0	1	0	0	0	0	567	0.536834	0.728108	0.646059	0.672746	0.536287	0.625456	0.751705	0.732218	0.689598	0.398659	0.439678	0.360805	0.466251	0.468561	0.628878	0.568218	0.267323	0.223068	0.384981	0.512074	0.596288	0.460149	0.385319	0.693325	0.581775	0.657668	0.0799343	0.399714	0.0394472
10	121461574	121462128	Rassf3	0	0	0	1	0	1	0	0	554	0.660595	0.735267	0.657896	0.70992	0.670277	0.614096	0.768693	0.700128	0.679474	0.363146	0.364311	0.281904	0.0426135	0.106304	0.104668	0.0414073	0.0306319	0.0195455	0.0437374	0.358934	0.287104	0.326796	0.282661	0.262534	0.198187	0.688483	0.0459305	0.336454	0.0472451
10	121509913	121510431	Rassf3	0	0	0	0	0	1	0	0	518	0.842834	0.823884	0.881986	0.760519	0.811901	0.732625	0.815359	0.792055	0.830641	0.529447	0.566961	0.486936	0.312505	0.338926	0.195412	0.194766	0.0713745	0.129024	0.098539	0.367083	0.336892	0.487041	0.499861	0.529252	0.461438	0.8102	0.0442552	0.527781	0.0400382
10	121533131	121533758	Tbk1	0	0	0	0	0	0	0	1	627	0.304761	0.341532	0.306769	0.383892	0.19429	0.273521	0.428351	0.347776	0.26538	0.0508064	0.0824208	0.155109	0.0893477	0.0844017	0.0974073	0.0813007	0.0816043	0.0314665	0.0469326	0.0150227	0.128671	0.0856151	0.128597	0.118311	0.160105	0.316252	0.0691778	0.0961121	0.0534823
10	122578269	122578930	Ppm1h	0	0	0	0	0	0	0	1	661	0.738004	0.772641	0.752511	0.711612	0.748788	0.699003	0.767743	0.745932	0.809649	0.563748	0.463032	0.390253	0.527244	0.536974	0.55057	0.480087	0.258245	0.333318	0.479491	0.434942	0.457664	0.521683	0.523209	0.527628	0.623249	0.749543	0.0328368	0.472344	0.0871219
10	122802168	122803430	Ppm1h	1	2	0	1	0	0	0	1	1262	0.770518	0.798349	0.68641	0.784105	0.754757	0.717811	0.794476	0.732657	0.794736	0.234028	0.38867	0.261399	0.191422	0.250717	0.135182	0.125398	0.0346456	0.0494253	0.0714541	0.322923	0.310827	0.34766	0.309271	0.354996	0.389264	0.759313	0.039566	0.294699	0.0825236
10	122886250	122886668	Ppm1h	0	0	0	1	0	1	0	0	418	0.343801	0.392536	0.224802	0.414274	0.32062	0.31119	0.310738	0.235119	0.495939	0.175134	0.0766043	0.0568849	0.194901	0.145455	0.151059	0.0441906	0.0125	0.0639423	0.00625	0.0825	0.363333	0.138889	0.254722	0.138849	0.154453	0.33878	0.0858248	0.102874	0.0633506
10	122963344	122964171	Ppm1h	0	0	0	0	0	0	0	0	827	0.351623	0.387818	0.273798	0.391313	0.29993	0.286542	0.397859	0.358482	0.350783	0.143111	0.120012	0.116476	0.128265	0.12714	0.0690621	0.102773	0.0493734	0.0661706	0.0404371	0.083631	0.0816639	0.110198	0.214202	0.184847	0.120981	0.344239	0.0468302	0.126533	0.0144653
10	125787009	125787127	Lrig3	0	0	0	0	0	0	0	0	118	0.372884	0.492243	0.424206	0.345238	0.463492	0.5625	0.621834	0.674579	0.398545	0.104012	0.15414	0.103976	0.120635	0.108642	0.0231481	0.031975	0.0277778	0.0925926	0	0.0740741	0	0.135417	0.138889	0.244444	0.0555556	0.483947	0.114263	0.12071	0.0289517
10	127077106	127078834	Agap2	0	1	1	1	0	1	0	0	1728	0.715721	0.8069	0.748303	0.788698	0.705914	0.692344	0.802367	0.823685	0.760807	0.423665	0.405675	0.402242	0.234985	0.214409	0.174428	0.168001	0.047619	0.0549824	0.0875604	0.404128	0.395539	0.422766	0.4411	0.428395	0.326642	0.760527	0.0480522	0.410527	0.0115061
10	127079604	127079815	Agap2	1	0	0	1	0	1	0	0	211	0.942	0.90498	0.922413	0.976667	0.974	0.994286	0.956836	0.966378	0.966667	0.247277	0.23886	0.317214	0.741667	0.682305	0.608433	0.471955	0.0217143	0	0.0394921	0.713768	0.525694	0.821014	0.85377	0.626667	0.759524	0.956025	0.0282095	0.267784	0.0430144
10	127079884	127079987	Agap2	1	0	0	1	0	1	0	0	103	0.893991	0.952952	0.920068	NA	0.983135	1	0.951955	0.959416	0.97619	0.546354	0.668907	0.659155	0.698299	0.803636	0.789978	0.693692	0.279304	0.0833333	0.0672619	0.25	0.8625	0.964286	0.922619	0.803571	0.789286	0.954713	0.0343101	0.624805	0.0681156
10	127081095	127081943	Agap2	1	2	0	1	0	0	0	0	848	0.784299	0.899781	0.764066	0.91088	0.825895	0.915206	0.910047	0.901701	0.882813	0.267276	0.206374	0.223679	0.199278	0.435609	0.363751	0.252086	0.0146412	0.0514184	0.046741	0.210133	0.489881	0.199821	0.299667	0.296892	0.0537267	0.866076	0.0588937	0.232443	0.0313826
10	127090736	127091271	Agap2	1	1	0	1	0	0	0	0	535	0.938579	0.944622	0.892269	0.950529	0.951024	0.967482	0.95603	0.942789	0.933978	0.726859	0.727471	0.736931	0.893236	0.926206	0.92112	0.931434	0.339189	0.262659	0.383853	0.923739	0.870811	0.925452	0.879033	0.932965	0.866393	0.941922	0.0210862	0.73042	0.00564693
10	127091610	127091880	Agap2	1	0	0	1	0	0	0	1	270	0.914377	0.916688	0.960179	0.949388	0.971761	0.937347	0.95113	0.945689	0.966239	0.557672	0.604137	0.509568	0.921849	0.909886	0.904938	0.903091	0.260256	0.324542	0.370604	0.933608	0.953846	0.791071	0.904304	0.893376	0.904472	0.945867	0.0201436	0.557126	0.0472874
10	127092117	127093618	Agap2	0	1	0	1	0	0	0	2	1501	0.694612	0.760175	0.626481	0.86149	0.802397	0.755763	0.830319	0.75255	0.725261	0.493108	0.471734	0.367569	0.572983	0.660847	0.632818	0.596661	0.212582	0.298119	0.448486	0.654497	0.714251	0.7086	0.649675	0.682666	0.707231	0.756561	0.0709924	0.444137	0.067166
10	127096685	127097056	Os9	0	0	0	1	0	0	0	0	371	0.842731	0.857945	0.746859	0.832771	0.79417	0.882771	0.786182	0.812697	0.893019	0.578728	0.579341	0.44478	0.700899	0.732527	0.701442	0.717355	0.485714	0.4675	0.491667	0.666667	0.661607	0.8375	0.731151	0.803846	0.721912	0.827683	0.047532	0.534283	0.0775125
10	127114226	127114791	Os9	0	0	0	1	0	0	0	0	565	0.480363	0.497165	0.600558	0.415816	0.496182	0.372566	0.487168	0.459963	0.507632	0.13458	0.110668	0.194264	0.0591905	0.0720811	0.0785476	0.0643144	0.112127	0.0457792	0.0683261	0.263657	0.235714	0.169627	0.146082	0.207595	0.206624	0.479713	0.0632141	0.146504	0.0430545
10	127169979	127170532	B4galnt1	0	1	0	1	0	0	0	1	553	0.508569	0.699702	0.657511	0.75144	0.650153	0.685752	0.685351	0.680347	0.710606	0.210515	0.180926	0.217312	0.0662105	0.0807939	0.101952	0.0493225	0.0250476	0.0266667	0.0355411	0.305127	0.273227	0.294151	0.374327	0.466232	0.256524	0.669937	0.0674206	0.202918	0.0193464
10	127238324	127239137	Kif5a	0	1	0	1	0	0	0	0	813	0.695644	0.730066	0.702867	0.715853	0.741585	0.727126	0.612713	0.610942	0.73666	0.429402	0.511373	0.460077	0.579999	0.642307	0.471314	0.529661	0.401276	0.407258	0.56932	0.512482	0.399715	0.511508	0.561273	0.586817	0.656817	0.697051	0.0505762	0.466951	0.0414156
10	127284944	127285919	Mbd6	0	0	1	1	0	0	0	0	975	0.879172	0.890458	0.918594	0.979167	0.903628	0.93761	0.915235	0.869235	0.915873	0.62121	0.654545	0.489863	0.751347	0.789077	0.849438	0.755338	0.330392	0.516176	0.607143	0.9	0.688158	0.651042	0.864167	0.722829	0.833333	0.912108	0.0329331	0.588539	0.0870665
10	127286386	127287831	Mbd6	0	1	1	1	0	1	0	0	1445	0.629126	0.601605	0.64476	0.718643	0.571104	0.601622	0.671101	0.655718	0.560708	0.306177	0.258639	0.24596	0.326481	0.366839	0.400072	0.355324	0.167569	0.25176	0.247977	0.529378	0.511668	0.422499	0.492708	0.480993	0.400819	0.628265	0.0503506	0.270259	0.0317456
10	127326284	127327098	Arhgap9	1	1	0	1	0	1	0	0	814	0.495681	0.653771	0.521433	0.641654	0.579783	0.285965	0.668409	0.5986	0.579219	0.130438	0.120741	0.104337	0.0187733	0.0339523	0.0284018	0.0257673	0.0244414	0.0166732	0.0255273	0.167708	0.119222	0.179222	0.220388	0.172191	0.119992	0.558279	0.117344	0.118506	0.0131931
10	127516485	127517430	Ndufa4l2,Shmt2	0	0	1	2	0	1	0	0	945	0.675243	0.697064	0.529924	0.6405	0.683027	0.646594	0.709772	0.706494	0.67449	0.301649	0.330962	0.273484	0.280811	0.319468	0.253224	0.25025	0.102604	0.106835	0.137841	0.385498	0.311922	0.398925	0.345327	0.388376	0.272983	0.662567	0.0552331	0.302031	0.0287408
10	127555736	127556118	Lrp1	0	0	0	1	0	0	0	1	382	0.893434	0.919048	0.903535	0.857143	0.953862	0.889048	0.952264	0.909118	0.951007	0.683304	0.664483	0.714324	0.732725	0.780021	0.779643	0.808163	0.413232	0.413095	0.504882	0.844444	0.753442	0.865224	0.820529	0.70332	0.659531	0.914273	0.0332775	0.687371	0.0251682
10	127661122	127661936	Nab2	0	0	0	1	0	1	0	0	814	0.654493	0.710982	0.631203	0.818713	0.672635	0.627755	0.783419	0.714734	0.710555	0.239138	0.278689	0.219778	0.244325	0.299108	0.346666	0.309182	0.0536341	0.0782183	0.0613769	0.496505	0.461607	0.467964	0.459373	0.440384	0.308563	0.702721	0.0653894	0.245869	0.0300264
10	127662734	127662982	Nab2	0	0	1	1	0	1	0	1	248	0.765429	0.768976	0.782522	0.85855	0.766165	0.754904	0.786689	0.762259	0.804305	0.151169	0.142503	0.189325	0.0987724	0.0958194	0.0763173	0.142809	0.0602041	0.0680272	0.0666299	0.447109	0.410111	0.439286	0.409244	0.450379	0.200064	0.783311	0.0319825	0.160999	0.0249108
10	127722103	127722172	Myo1a	0	0	0	0	0	0	0	0	69	0.867549	0.904132	0.746212	0.916667	0.932099	0.731658	0.874619	0.74073	0.850505	0.470494	0.208065	0.479284	0.599391	0.407379	0.357478	0.446452	0.187037	0.168783	0.283951	0.366855	0.545635	0.412434	0.526836	0.498413	0.212963	0.840463	0.0797868	0.385947	0.154113
10	127749643	127750659	Gpr182	0	0	0	1	0	1	0	0	1016	0.725795	0.752717	0.784542	0.75489	0.764908	0.787144	0.783478	0.753556	0.721846	0.457856	0.370021	0.458313	0.407323	0.564322	0.38827	0.348639	0.153826	0.227207	0.269303	0.421612	0.433175	0.402613	0.444057	0.466482	0.462495	0.758764	0.0241015	0.42873	0.0508436
10	127755955	127756526	Rdh1	0	0	0	0	0	0	0	0	571	0.412228	0.422919	0.383658	0.541802	0.466555	0.437308	0.604286	0.437819	0.347873	0.129619	0.105877	0.0828887	0.184345	0.170788	0.103443	0.0940284	0.031746	0.0712698	0.114099	0.121534	0.0517949	0.0694444	0.0939666	0.14718	0.112554	0.450494	0.0789022	0.106128	0.0233663
10	128737505	128737945	Dgka	0	0	0	1	0	0	0	0	440	0.787279	0.839014	0.666883	0.628997	0.874973	0.849235	0.825819	0.856043	0.928571	0.242651	0.187252	0.210459	0.172253	0.282314	0.17998	0.174621	0.0651644	0.0385924	0.0852564	0.142857	0.274673	0.34412	0.303997	0.340686	0.378997	0.806313	0.097897	0.213454	0.0278209
11	3705121	3705607	Osbp2	1	1	0	1	0	0	0	0	486	0.549749	0.54794	0.458631	0.549206	0.500624	0.402891	0.498136	0.52193	0.638259	0.29599	0.370998	0.245027	0.365911	0.454513	0.411061	0.481192	0.352015	0.179511	0.31216	0.350091	0.404252	0.356973	0.446429	0.341843	0.345238	0.518596	0.0659772	0.304005	0.0633669
11	4734100	4734646	Zmat5	0	0	0	1	0	0	0	1	546	0.819516	0.853757	0.823168	0.938889	0.919134	0.830517	0.941297	0.879352	0.926662	0.583721	0.528897	0.647499	0.635329	0.566977	0.535993	0.607618	0.245	0.472527	0.291361	0.517674	0.484416	0.642308	0.653205	0.655769	0.636215	0.881366	0.0511654	0.586706	0.0593575
11	4761760	4762336	Nf2	0	0	0	0	1	0	0	0	576	0.421395	0.523739	0.457483	0.633766	0.526117	0.549784	0.599441	0.605126	0.532035	0.227699	0.319785	0.157642	0.276392	0.324347	0.237077	0.270252	0.0538073	0.178752	0.234091	0.225926	0.305123	0.229938	0.329545	0.276309	0.278001	0.538765	0.0689614	0.235042	0.0813204
11	4948705	4949550	Nefh	0	1	0	0	0	1	0	1	845	0.545242	0.510198	0.430648	0.478851	0.577903	0.370938	0.423048	0.432129	0.514809	0.15696	0.164208	0.177352	0.179493	0.140848	0.195972	0.218153	0.0969018	0.0701953	0.117736	0.110879	0.158498	0.156241	0.178847	0.255021	0.162118	0.475974	0.0667887	0.166173	0.0103369
11	4952825	4954289	Nefh	0	0	0	0	0	0	0	0	1464	0.764771	0.756948	0.732048	0.693275	0.766186	0.673224	0.749557	0.72537	0.806648	0.420681	0.481436	0.437496	0.421549	0.402154	0.368831	0.417651	0.252954	0.245327	0.279675	0.499892	0.42148	0.391796	0.511573	0.519575	0.467839	0.740892	0.0403613	0.446538	0.0313703
11	5063930	5064620	Gas2l1	1	2	0	1	0	1	0	0	690	0.755574	0.682707	0.727671	0.516008	0.725025	0.65012	0.520245	0.519224	0.751991	0.32126	0.391171	0.230236	0.562491	0.589364	0.414467	0.485185	0.136877	0.0394106	0.156745	0.406254	0.483657	0.25456	0.320956	0.322563	0.480282	0.64984	0.103786	0.314222	0.0806979
11	5901994	5902507	Gck	1	2	0	1	0	1	1	0	513	0.376103	0.429529	0.339219	0.416272	0.464944	0.316916	0.398888	0.432413	0.459778	0.134779	0.151476	0.204469	0.166111	0.26191	0.223805	0.095191	0.0430303	0.0390953	0.0649879	0.0563946	0.0934174	0.0369388	0.121069	0.165809	0.127948	0.403785	0.0512582	0.163575	0.0363862
11	6567890	6568235	Ccm2	0	0	0	1	0	0	0	0	345	0.585968	0.623211	0.500332	0.698386	0.541372	0.641607	0.569238	0.595399	0.582575	0.2044	0.271856	0.175824	0.164549	0.149405	0.223287	0.157565	0	0.0529101	0.0560549	0.516851	0.338869	0.294012	0.266292	0.295302	0.243414	0.593121	0.0574049	0.21736	0.0493102
11	6598934	6599249	Nacad	0	0	0	1	0	1	0	0	315	0.762283	0.801538	0.746693	0.845011	0.758272	0.799957	0.836277	0.815014	0.717106	0.318448	0.37677	0.338228	0.666988	0.619526	0.552075	0.533368	0.114286	0.142479	0.276294	0.387755	0.600699	0.474702	0.492063	0.56661	0.405357	0.786906	0.0431617	0.344482	0.0296597
11	19988709	19989517	Spred2	0	0	0	1	0	0	0	0	808	0.658715	0.726711	0.6931	0.749062	0.658638	0.620421	0.767057	0.736463	0.802886	0.325105	0.445653	0.355407	0.129542	0.0745255	0.145366	0.137951	0.0214646	0.121645	0.0888556	0.280886	0.273016	0.312963	0.337561	0.280049	0.335931	0.712561	0.0590633	0.375388	0.0627088
11	20400502	20400750	Slc1a4	0	0	0	0	0	0	0	0	248	0.526908	0.684832	0.607407	0.925926	0.768254	0.833333	0.52381	0.781054	0.868254	0.132937	0.188571	0.194841	0.179894	0.113139	0.0694444	0.0833333	0.0282187	0	0.0222222	0.412963	0.127778	0.119108	0.486111	0.268519	0	0.72442	0.146969	0.172116	0.0340751
11	20400803	20401201	Slc1a4	0	0	0	0	0	0	0	1	398	0.269771	0.277934	0.237897	0.209963	0.233293	0.280403	0.228482	0.333037	0.328574	0.0215203	0.0186839	0.0376489	0.00446429	0.00223214	0.0351767	0.0125	0.0208333	0.0160985	0.0183494	0.0388889	0.0167411	0.0214286	0.022516	0.0146104	0.0304487	0.266595	0.043557	0.025951	0.0102295
[truncated: 737 more rows]
