# Supplementary material for: Rapid and accurate remethylation of DNA in Dnmt3a-deficient hematopoietic cells with restoration of DNMT3A activity
Source: Sci Adv. 2024 Jan 31;10(5):eadk8598. doi: 10.1126/sciadv.adk8598 (PMC10830114; doi:10.1126/sciadv.adk8598)
Supplement: Supplementary file 2 — Tables S1 to S7 [file sciadv.adk8598_tables_s1_to_s7.zip › adk8598_Table_S4.xlsx]

## Sheet: Sheet1
chromosome	start	end	closest_gene	islands	shores	shelves	genes	enhancers	promoters	tss	ctcf	size	M_CU.37514.Swift_WGBS_37514	M_CU.33942_3a_fl_fl_wo_Vav.Cre.WGBS_flox.flox_wo_Vav.Cre	M_CU.42094.WGBS_42094	M_GG.42518.WGBS_42	M_CU.37887.Swift_WGBS_37887	M_GG.42391.WGBS_42	M_BQ.31963.WGBS_Dnmt3b_flox_flox_no_Vav_Cre_2	M_CU.32840.WGBS_Dnmt3b_flox_flox_wo_Vav_Cre	M_GG.42517.WGBS_42	M_GG.42097.WGBS_42097	M_GG.42102.WGBS_42102	M_GG.42088.WGBS_42088	M_GG.42521.WGBS_42521	M_GG.42520.WGBS_42520	M_CU.42093.WGBS_42093	M_CU.39509.Swift_WGBS_39509	M_CU.33944_3a_fl_fl_w_Vav.Cre.WGBS_flox.flox_w_Vav.Cre	M_CU.33642.WGBS_Dnmt3a_flox_flox_w_Vav_Cre	M_CU.33075_3a_fl_fl_w_Vav.Cre.WGBS_Dnmt3a_flox_flox_w_Vav.Cre	M_CU.32839.WGBS_Dnmt3b_flox_flox_w_Vav_Cre	M_BQ.31962.WGBS_Dnmt3b_flox_flox_plus_Vav_Cre_2	M_JL.50412.4_WGBS_3b_KO	M_JL.50425.2_WGBS_3a_3b_DKO	M_JL.50427.3_WGBS_3a_3b_DKO	M_JL.51545.14_WGBS_3a_3b_DKO	g1_mean	g1_sd	g2_mean	g2_sd
1	9548072	9548229	Adhfe1	0	1	0	1	0	1	0	0	157	0.435772	0.649454	0.336247	0.59127	0.553713	0.546577	0.732178	0.707025	0.680048	0.149206	0.167424	0.276587	0.380854	0.203768	0.171429	0.373105	0.327113	0.384932	0.240333	0.361861	0.169616	0.134288	0.107824	0.163492	0.244048	0.581365	0.13051	0.224878	0.0886928
1	9908600	9908650	Mcmdc2	0	0	0	1	0	1	2	0	50	0.42735	0.604804	0.642515	0.308927	0.497	0.327882	0.443294	0.44237	0.429876	0.21627	0.111111	0.30376	0.160983	0.204101	0.416667	0.331747	0.534568	0.452601	0.105962	0.301322	0.487093	0.216966	0.0234568	0.0726631	0.170416	0.458224	0.11094	0.235482	0.109418
1	12865151	12865605	Slco5a1	0	0	0	0	0	0	0	1	454	0.331525	0.454724	0.398262	0.489774	0.415289	0.566221	0.264771	0.396297	0.403379	0.107602	0.164696	0.30113	0.136831	0.215661	0.263455	0.258464	0.35746	0.299732	0.254498	0.432751	0.297907	0.130621	0.108689	0.0951811	0.370609	0.41336	0.0868293	0.198229	0.0751722
1	13104347	13105400	Prdm14	0	0	0	0	0	0	0	0	1053	0.528254	0.665106	0.498723	0.637054	0.707669	0.661884	0.491828	0.538476	0.607822	0.22524	0.370387	0.265389	0.443991	0.374133	0.371243	0.739535	0.581481	0.596546	0.550242	0.549957	0.500915	0.44911	0.374281	0.572024	0.422358	0.59298	0.0802672	0.341731	0.0807432
1	13371291	13371867	Ncoa2	0	1	0	1	0	1	0	0	576	0.735425	0.719854	0.646468	0.813007	0.633024	0.530319	0.721533	0.679693	0.830808	0.540801	0.555065	0.343606	0.331052	0.339952	0.348672	0.26461	0.212229	0.27282	0.11979	0.53605	0.596181	0.596494	0.0733471	0.117172	0.243247	0.701126	0.0925594	0.409858	0.107202
1	14305207	14305293	Eya1	0	0	0	1	0	1	0	0	86	0.653659	0.718816	0.708891	0.695536	0.572771	0.708375	0.575316	0.414222	0.696863	0.541667	0.360684	0.150403	0.435879	0.288931	0.390728	0.417492	0.463593	0.462702	0.525923	0.478919	0.665965	0.508131	0.286508	0.198644	0.27702	0.638272	0.101113	0.361382	0.133173
1	14507328	14508910	Eya1	0	1	0	0	0	0	0	0	1582	0.578799	0.624892	0.657869	0.690226	0.671074	0.663539	0.690082	0.667756	0.735342	0.250325	0.287339	0.301722	0.334873	0.431739	0.336395	0.252137	0.317321	0.265044	0.258226	0.547487	0.628155	0.582329	0.0720899	0.176441	0.216764	0.664398	0.0437991	0.323732	0.061883
1	20939816	20940468	Paqr8	0	0	0	0	0	0	0	1	652	0.660272	0.831098	0.801871	0.815986	0.798383	0.677523	0.621875	0.805768	0.632298	0.269048	0.477773	0.569591	0.524118	0.676446	0.321429	0.60971	0.540256	0.487409	0.403865	0.52749	0.70654	0.364056	0.141304	0.235337	0.356803	0.738342	0.0876237	0.473067	0.153575
1	20958320	20958830	Efhc1	0	0	0	1	0	0	0	0	510	0.715132	0.733095	0.644769	0.695455	0.620558	0.431847	0.668087	0.753623	0.76144	0.391883	0.324892	0.250661	0.344559	0.307395	0.242149	0.150134	0.36609	0.23414	0.215229	0.297592	0.279529	0.259458	0.118867	0.0689755	0.111819	0.669334	0.10113	0.310256	0.0570128
1	34074447	34075324	Dst	0	0	0	1	0	0	0	0	877	0.696907	0.751531	0.661788	0.779249	0.753646	0.74126	0.829085	0.774325	0.790425	0.393537	0.413928	0.572455	0.550023	0.613456	0.405053	0.403943	0.442258	0.521592	0.351815	0.62659	0.623676	0.613252	0.178971	0.242039	0.302678	0.753135	0.0499244	0.491409	0.0979174
1	34104755	34105923	Dst	0	0	0	1	0	0	0	0	1168	0.835227	0.792887	0.70872	0.826567	0.773318	0.796252	0.713946	0.73275	0.800246	0.45198	0.343303	0.566234	0.621612	0.665866	0.485513	0.479039	0.611113	0.41076	0.380187	0.716176	0.7315	0.695054	0.190693	0.248523	0.31063	0.775546	0.0469057	0.522418	0.118947
1	34535887	34536559	Cfc1	0	0	0	1	0	0	0	0	672	0.469146	0.51005	0.50365	0.481839	0.507178	0.423746	0.630257	0.613404	0.549289	0.223756	0.24647	0.191086	0.262413	0.307034	0.209828	0.136856	0.171839	0.119787	0.103172	0.453665	0.435209	0.413024	0.0701546	0.0642361	0.104553	0.520951	0.0666787	0.240098	0.0414838
1	34537533	34537766	Cfc1	0	0	0	1	0	0	0	0	233	0.913939	0.94538	0.907906	0.824074	0.917351	0.931041	0.8904	0.87463	0.94246	0.605556	0.610606	0.671754	0.734119	0.625926	0.388889	0.620799	0.697045	0.524044	0.500566	0.606351	0.825635	0.780327	0.266534	0.36045	0.489406	0.905242	0.0381393	0.606142	0.116871
1	34806218	34807171	Arhgef4	0	0	0	1	0	0	0	0	953	0.904365	0.897556	0.864483	0.964471	0.891275	0.886867	0.948449	0.902025	0.943248	0.518015	0.54217	0.735617	0.755658	0.651258	0.668772	0.444264	0.552621	0.487423	0.508579	0.521995	0.648698	0.544367	0.205082	0.221005	0.303658	0.911415	0.0330541	0.645248	0.0977342
1	35824144	35824473	Hs6st1	0	0	0	0	0	0	0	0	329	0.707359	0.776931	0.877696	0.700926	0.824074	0.771164	0.843887	0.793313	0.839696	0.380556	0.5625	0.388889	0.527217	0.57672	0.439771	0.423339	0.576311	0.386853	0.495688	0.625617	0.630925	0.555834	0.380952	0.382086	0.371958	0.792783	0.0606792	0.479275	0.0874025
1	35941546	35942151	Hs6st1	0	0	0	0	0	0	0	0	605	0.752414	0.821186	0.749712	0.840909	0.813031	0.832814	0.819058	0.8256	0.759469	0.415781	0.510401	0.444236	0.520055	0.668373	0.489823	0.361643	0.306362	0.290134	0.225125	0.693136	0.722531	0.604594	0.0826923	0.173932	0.183281	0.801577	0.0367444	0.508112	0.088058
1	36003710	36004241	Hs6st1	0	0	0	0	0	0	0	0	531	0.685782	0.623869	0.572865	0.793939	0.683349	0.571392	0.626518	0.627884	0.707556	0.401515	0.296038	0.286364	0.298669	0.277958	0.343795	0.315137	0.281978	0.29602	0.256195	0.3106	0.411813	0.483451	0.154309	0.182857	0.149459	0.654795	0.0707717	0.31739	0.047113
1	36254725	36255229	Neurl3	0	0	0	0	0	0	0	1	504	0.611394	0.723145	0.51827	0.611369	0.735178	0.647575	0.699889	0.685211	0.591081	0.215098	0.328459	0.355385	0.210812	0.242501	0.103821	0.117531	0.125987	0.113022	0.0754403	0.329789	0.301371	0.210005	0.0956607	0.046164	0.044442	0.647012	0.0707697	0.242679	0.0906849
1	36299200	36299959	Arid5a	0	0	0	0	0	0	0	0	759	0.303152	0.565121	0.557954	0.547527	0.461013	0.432091	0.557958	0.455886	0.479592	0.193146	0.315438	0.312596	0.247596	0.259961	0.134212	0.0671016	0.160562	0.111154	0.12566	0.390928	0.32826	0.280624	0.0813943	0.0696995	0.0762737	0.484477	0.0853611	0.243825	0.0703077
1	36555663	36556302	Sema4c	0	1	0	1	0	1	0	0	639	0.337816	0.291575	0.326768	0.385354	0.345263	0.234427	0.38345	0.357124	0.446986	0.0238095	0.15246	0.140404	0.114112	0.078214	0.0735931	0.0291375	0.0397441	0.0307743	0.0255805	0.203527	0.224471	0.265325	0.0594406	0.020202	0.0282828	0.345418	0.0603303	0.0970987	0.0479793
1	36558941	36559740	Sema4c	0	1	0	0	0	1	0	1	799	0.43181	0.36258	0.285333	0.481746	0.33257	0.29995	0.45256	0.406301	0.442243	0.0917915	0.0708333	0.159463	0.141331	0.1206	0.1219	0.0785057	0.0918544	0.0317016	0.0873191	0.337167	0.264742	0.279172	0.0932234	0.0795455	0.0898352	0.388344	0.0708553	0.117653	0.0322376
1	36580174	36580935	Fam178b	0	0	0	1	0	0	0	0	761	0.373683	0.441058	0.35924	0.419304	0.39629	0.29004	0.427915	0.365341	0.494738	0.159357	0.181845	0.132348	0.145114	0.158922	0.104425	0.041875	0.0505518	0.035874	0.0412609	0.141569	0.133858	0.128404	0.0238095	0.0111111	0.0321078	0.396401	0.0584771	0.147002	0.0266079
1	36770827	36771242	Zap70	1	1	0	1	0	1	0	0	415	0.485199	0.628052	0.597667	0.740476	0.594362	0.546748	0.660497	0.616526	0.528463	0.293978	0.2781	0.251113	0.342135	0.382697	0.256733	0.23276	0.265041	0.260347	0.237146	0.259069	0.272359	0.26845	0.0870499	0.147573	0.114373	0.599777	0.0755173	0.300793	0.0517461
1	37382327	37384506	Inpp4a	0	0	0	1	1	0	0	0	2179	0.828554	0.736895	0.71848	0.759491	0.82338	0.830311	0.770289	0.697785	0.80057	0.537458	0.461214	0.459774	0.58978	0.574432	0.629948	0.432944	0.426328	0.411745	0.480951	0.519523	0.575433	0.6251	0.247773	0.423543	0.376186	0.773973	0.0497289	0.542101	0.0698251
1	37500720	37501531	Mgat4a	0	0	0	1	0	0	0	0	811	0.708746	0.726959	0.682975	0.832983	0.686046	0.713153	0.749211	0.663981	0.774178	0.351681	0.348686	0.43387	0.428134	0.550688	0.401618	0.232662	0.200537	0.206944	0.246422	0.462024	0.415865	0.447391	0.0965007	0.0787115	0.17179	0.72647	0.0525128	0.419113	0.0740599
1	37611811	37612476	2010300C02Rik	0	0	0	1	0	0	0	0	665	0.622868	0.727307	0.594453	0.619029	0.637017	0.504666	0.70381	0.737215	0.677676	0.279592	0.307298	0.451379	0.468668	0.443008	0.504751	0.410922	0.422693	0.390271	0.330722	0.439894	0.478003	0.466647	0.366723	0.251882	0.197705	0.647116	0.0735194	0.409116	0.0924886
1	38218241	38218423	Aff3	0	0	0	1	0	0	0	1	182	0.715558	0.835753	0.68362	0.838447	0.744501	0.808926	0.811463	0.842591	0.868401	0.245164	0.574968	0.6125	0.702417	0.647768	0.501829	0.503819	0.480598	0.385763	0.385314	0.319553	0.283362	0.256808	0.0863542	0.0249527	0.147672	0.794362	0.064157	0.547441	0.162804
1	38626465	38626734	Aff3	0	1	0	1	0	1	0	0	269	0.774684	0.799324	0.613095	0.78729	0.827281	0.551587	0.767044	0.801135	0.757362	0.443182	0.34881	0.394048	0.448898	0.444312	0.294533	0.0998338	0.110812	0.144989	0.0795133	0.564556	0.550629	0.384035	0.0262346	0.0694444	0.0171958	0.742089	0.0941487	0.39563	0.0630617
1	38767020	38767350	Lonrf2	0	0	0	0	0	1	0	1	330	0.795207	0.756202	0.731377	0.696032	0.838947	0.747154	0.728323	0.706712	0.819925	0.35679	0.461464	0.425565	0.382275	0.663228	0.349227	0.375156	0.280073	0.242979	0.230646	0.653374	0.652649	0.538426	0.0801347	0.0825397	0.26875	0.757765	0.0499398	0.439758	0.117469
1	39335689	39335954	Npas2	0	0	0	1	0	0	0	0	265	0.873876	0.852851	0.880584	0.953563	0.884092	0.759993	0.888316	0.883977	0.863353	0.579145	0.548813	0.546693	0.652015	0.716791	0.656465	0.510486	0.553116	0.472632	0.553369	0.550447	0.678366	0.581468	0.390312	0.419434	0.368406	0.871178	0.0503322	0.616654	0.0689444
1	39361822	39362247	Npas2	0	0	0	1	0	0	0	1	425	0.79629	0.72454	0.727133	0.802048	0.761671	0.697867	0.816742	0.802649	0.751974	0.190858	0.22799	0.40363	0.628571	0.435528	0.307961	0.366165	0.466386	0.364558	0.27655	0.381362	0.376598	0.357653	0.200546	0.184975	0.283776	0.764546	0.0421351	0.365756	0.160177
1	39409882	39410525	Tbc1d8	0	0	0	1	0	0	0	0	643	0.796767	0.909333	0.763839	0.882564	0.840479	0.910072	0.908107	0.903844	0.900476	0.697437	0.653652	0.659896	0.593746	0.725157	0.537906	0.270282	0.357589	0.361194	0.283597	0.694009	0.776975	0.716717	0.288176	0.190803	0.291659	0.868387	0.0551341	0.644632	0.0686539
1	39720510	39721848	Rfx8	0	0	0	1	0	1	1	1	1338	0.246278	0.491702	0.226711	0.569714	0.362088	0.354272	0.471656	0.534174	0.495435	0.143295	0.130886	0.091323	0.180223	0.131935	0.212417	0.102541	0.0909768	0.08517	0.0718669	0.120936	0.164402	0.101149	0.164496	0.0785518	0.0512007	0.416892	0.124538	0.148347	0.0423617
1	39942023	39943343	Map4k4	0	0	0	1	0	1	0	0	1320	0.65808	0.608487	0.58929	0.670159	0.556592	0.617717	0.647114	0.649086	0.730871	0.317234	0.359702	0.406632	0.422488	0.321565	0.379582	0.220577	0.227365	0.21164	0.242825	0.448131	0.4501	0.504681	0.191547	0.133054	0.196015	0.636377	0.0506546	0.367867	0.0433535
1	39978795	39979018	Map4k4	0	0	0	1	1	0	0	0	223	0.367469	0.466742	0.410188	0.402927	0.433383	0.384444	0.419431	0.396853	0.360965	0.198799	0.06163	0.214082	0.119841	0.172067	0.143279	0.0338562	0.105838	0.0485369	0.0501675	0.133024	0.0964286	0.0821051	0.0211111	0.0111111	0.064795	0.404711	0.0329639	0.151616	0.0560769
1	40325545	40326096	Il1rl2	1	2	0	1	0	1	1	0	551	0.630949	0.721141	0.619233	0.650899	0.574096	0.475503	0.634904	0.697626	0.532638	0.212853	0.134745	0.192754	0.155644	0.201646	0.182688	0.0870443	0.131603	0.0416649	0.0370253	0.263233	0.404973	0.313774	0.0400257	0.0216049	0.0358567	0.615221	0.0774319	0.180055	0.029526
1	43167758	43168489	Fhl2	0	0	1	1	0	0	0	0	731	0.710794	0.752954	0.642521	0.749359	0.694709	0.714827	0.772311	0.72634	0.728572	0.384689	0.340987	0.454001	0.543687	0.550295	0.381426	0.313513	0.397075	0.304549	0.277015	0.561557	0.598819	0.570863	0.150505	0.213757	0.236815	0.721376	0.0379721	0.442514	0.088733
1	43360483	43360978	Nck2	0	0	0	0	0	0	0	0	495	0.408016	0.631055	0.451852	0.567847	0.526152	0.410185	0.66733	0.639833	0.487333	0.200529	0.203219	0.221869	0.157588	0.0972222	0.258774	0.0905548	0.169387	0.172958	0.0877456	0.290613	0.363339	0.313065	0.0986813	0.015873	0.0938617	0.532178	0.0998139	0.189867	0.0560166
1	43554317	43554582	Nck2	0	1	0	1	1	0	0	0	265	0.921235	0.762867	0.930462	0.93322	0.855171	0.930322	0.902981	0.894596	0.814496	0.602661	0.598039	0.748487	0.627017	0.762628	0.718876	0.688278	0.724997	0.814213	0.804755	0.712484	0.740526	0.672849	0.82458	0.698944	0.462255	0.882817	0.060113	0.676285	0.0754354
1	43899362	43899790	Tpp2	0	0	0	0	0	0	0	1	428	0.697788	0.765717	0.670959	0.669547	0.709608	0.844075	0.761652	0.759643	0.794596	0.351893	0.461974	0.522416	0.359399	0.525017	0.414255	0.501896	0.438118	0.365674	0.378457	0.499785	0.507441	0.330054	0.191693	0.212662	0.296921	0.74151	0.0588895	0.439159	0.0767088
1	51922463	51923460	Myo1b	0	0	0	0	0	0	0	0	997	0.686712	0.788755	0.588127	0.709728	0.720025	0.685102	0.860026	0.749722	0.740336	0.399235	0.336415	0.331638	0.474126	0.552035	0.317743	0.314401	0.355606	0.200727	0.297382	0.438239	0.553522	0.505897	0.129525	0.18722	0.217255	0.725393	0.0751594	0.401865	0.0938848
1	54907034	54907556	Ankrd44	0	0	0	1	0	1	0	0	522	0.305935	0.270659	0.381323	0.275092	0.368853	0.281099	0.264158	0.25772	0.30925	0.103846	0.0607096	0.157155	0.104145	0.00854701	0.169841	0.030283	0.0418598	0.0784822	0.125232	0.0893402	0.12808	0.150953	0.11917	0.0186813	0.100577	0.301565	0.0452267	0.100707	0.0601346
1	55226065	55226407	Rftn2	0	0	0	1	0	1	0	0	342	0.487674	0.372474	0.45659	0.453086	0.448823	0.512176	0.610958	0.503524	0.436941	0.138889	0.189418	0.111785	0.104505	0.15679	0.148083	0.0498709	0.0568783	0.0352092	0.125421	0.545228	0.224499	0.454653	0.015873	0.0539683	0.0667328	0.475805	0.0654786	0.141578	0.0310861
1	55234964	55235608	Mars2	0	1	1	0	0	0	0	0	644	0.553333	0.818639	0.752941	0.738397	0.818758	0.725551	0.729736	0.731171	0.647316	0.3847	0.497543	0.512636	0.536706	0.38748	0.443986	0.409572	0.408828	0.305684	0.359732	0.439852	0.500878	0.424967	0.296554	0.224301	0.297978	0.723982	0.0822155	0.460508	0.0651889
1	55887591	55888320	Plcl1	0	0	0	0	0	0	0	0	729	0.87059	0.841018	0.75071	0.837186	0.813985	0.914257	0.832928	0.800764	0.849242	0.583381	0.493545	0.44578	0.54503	0.570921	0.593578	0.399875	0.436743	0.458152	0.401151	0.665768	0.703288	0.726403	0.286905	0.330231	0.338098	0.83452	0.0454324	0.538706	0.0578953
1	56984466	56985414	Satb2	0	0	0	0	0	0	0	0	948	0.523096	0.529573	0.492073	0.443022	0.513015	0.468885	0.533082	0.516484	0.507182	0.233957	0.183962	0.218287	0.28668	0.294363	0.297621	0.241384	0.313005	0.328213	0.220485	0.409146	0.39951	0.368491	0.137948	0.193687	0.151868	0.502935	0.0299896	0.252478	0.047262
1	59341075	59341515	Cdk15	0	0	0	1	0	0	0	1	440	0.317172	0.545557	0.475108	0.424967	0.482518	0.415152	0.647051	0.504391	0.548407	0.147186	0.201906	0.27137	0.238266	0.242292	0.14698	0.196322	0.150694	0.122502	0.0808474	0.27523	0.174627	0.131237	0.020202	0.0708153	0.0752525	0.48448	0.0942569	0.208	0.0520895
1	59376334	59376572	Cdk15	0	0	0	0	0	0	0	0	238	0.645012	0.795477	0.608466	0.774551	0.661665	0.632151	0.8465	0.778706	0.606261	0.106102	0.246296	0.351146	0.142593	0.396886	0.223545	0.142879	0.201003	0.0913263	0.115899	0.28835	0.303137	0.288828	0.0352333	0.0610269	0.0509921	0.705421	0.0924178	0.244428	0.113645
1	59422471	59423669	Fzd7	0	0	0	0	0	0	0	0	1198	0.770456	0.759819	0.721768	0.703571	0.787203	0.720578	0.757359	0.730565	0.763559	0.437698	0.520422	0.43747	0.508128	0.447605	0.567423	0.541649	0.488232	0.435688	0.479732	0.461277	0.494259	0.450238	0.321905	0.186364	0.277734	0.746098	0.0278297	0.486458	0.053787
1	59483748	59483937	Fzd7	1	0	0	1	0	1	0	1	189	0.213029	0.411786	0.281539	0.153527	0.354108	0.36284	0.388129	0.428099	0.294866	0.0975088	0.0809404	0.144823	0.0662037	0.0571661	0.0909867	0.0265351	0.0664532	0.0247595	0.0160682	0.120927	0.0400876	0.113779	0.0210945	0.00925926	0.013482	0.32088	0.0928778	0.0896048	0.0309465
1	59483991	59484226	Fzd7	0	1	0	1	0	1	0	1	235	0.86452	0.848289	0.741223	0.748942	0.815548	0.847222	0.869225	0.847298	0.831427	0.313069	0.401587	0.376543	0.339412	0.534069	0.296429	0.237439	0.356856	0.261101	0.190008	0.512561	0.502378	0.416134	0.24052	0.118166	0.140309	0.823744	0.0473958	0.376852	0.0863333
1	59484369	59484684	Fzd7	0	1	0	1	0	1	0	1	315	0.917125	0.894042	0.806771	0.939694	0.886487	0.869261	0.903665	0.889647	0.888551	0.653571	0.481391	0.590105	0.725726	0.800561	0.611465	0.50496	0.523973	0.409954	0.402571	0.798539	0.778891	0.78661	0.0624053	0.145662	0.207293	0.88836	0.0366672	0.643803	0.111074
1	59516073	59516863	Gm973	0	0	0	1	0	1	1	0	790	0.404009	0.529865	0.504757	0.579146	0.48728	0.474681	0.584289	0.55786	0.625771	0.187355	0.151769	0.179897	0.21792	0.261214	0.14833	0.0816224	0.0794129	0.069777	0.0785643	0.149121	0.156726	0.191618	0.0510417	0.0359127	0.0410007	0.527518	0.0676865	0.191081	0.0427809
1	59574569	59575322	Gm973	0	0	0	1	0	0	0	0	753	0.792889	0.809793	0.640224	0.822939	0.728585	0.763638	0.75847	0.836539	0.782204	0.46084	0.45614	0.5118	0.406446	0.657391	0.471651	0.556774	0.594892	0.45725	0.457169	0.714253	0.667534	0.696414	0.307304	0.388221	0.45165	0.770587	0.0593861	0.494045	0.0868466
1	59592170	59592858	Gm973,Sumo1	0	0	0	2	0	0	0	0	688	0.659183	0.773045	0.785462	0.735084	0.766805	0.782687	0.710338	0.824662	0.747762	0.419762	0.33119	0.499328	0.293571	0.419153	0.402946	0.288485	0.279675	0.20089	0.0894905	0.619477	0.623912	0.657234	0.0824587	0.166364	0.183822	0.753892	0.0482518	0.394325	0.0728024
1	59604060	59604318	Gm973,Sumo1	0	0	0	2	0	0	0	1	258	0.819147	0.854723	0.955556	0.678439	0.775769	0.541796	0.776977	0.871681	0.585964	0.223611	0.217256	0.304954	0.36121	0.438293	0.381408	0.245875	0.320373	0.246485	0.128436	0.512364	0.264667	0.397251	0.0388177	0.0515873	0.298378	0.762228	0.136121	0.321122	0.088914
1	59609980	59610335	Gm973,Sumo1	0	0	0	2	0	0	0	1	355	0.775537	0.848126	0.799878	0.917019	0.775362	0.818709	0.86594	0.942618	0.86207	0.52963	0.45534	0.50463	0.415817	0.529233	0.257179	0.269036	0.28387	0.233618	0.305719	0.475628	0.463495	0.32446	0.158472	0.107981	0.173712	0.845029	0.0590101	0.448638	0.103893
1	61417447	61418171	Pard3b	0	0	0	0	0	0	0	0	724	0.763631	0.783425	0.754178	0.826396	0.785256	0.738187	0.766449	0.774749	0.763661	0.468756	0.423427	0.467979	0.590388	0.514744	0.595602	0.539825	0.622221	0.522109	0.599557	0.59111	0.533818	0.601689	0.290987	0.420463	0.549978	0.772881	0.0247414	0.510149	0.0703904
1	62647858	62648858	Pard3b	0	0	0	0	0	0	0	0	1000	0.682274	0.760797	0.71149	0.809241	0.796526	0.763484	0.813561	0.81025	0.741905	0.418144	0.437969	0.420497	0.538808	0.546768	0.41164	0.368045	0.458487	0.343495	0.337385	0.51078	0.608106	0.626311	0.222399	0.194506	0.293324	0.765503	0.046924	0.462304	0.0629983
1	62716595	62717054	Nrp2	0	0	0	1	0	0	0	0	459	0.906903	0.862223	0.764564	0.776412	0.816737	0.732584	0.920606	0.846809	0.879824	0.534127	0.543783	0.343034	0.648932	0.480231	0.485846	0.373166	0.424732	0.308973	0.309507	0.632044	0.653922	0.572138	0.134392	0.1597	0.223765	0.834073	0.0657616	0.505992	0.100276
1	62780220	62780532	Nrp2	0	0	0	1	0	0	0	0	312	0.625134	0.689336	0.652161	0.736869	0.677797	0.62987	0.829895	0.717378	0.679085	0.284848	0.328067	0.231248	0.288333	0.324892	0.186364	0.0608756	0.0454452	0.0457388	0.104581	0.384763	0.454646	0.406745	0.0173554	0.0344517	0.034965	0.693058	0.0632023	0.273959	0.0553974
1	62794384	62796077	Nrp2	0	0	0	1	0	0	0	1	1693	0.421962	0.58563	0.524258	0.735655	0.560354	0.589004	0.566611	0.545714	0.607837	0.230141	0.231107	0.298162	0.309907	0.340229	0.345879	0.331848	0.418922	0.351299	0.351822	0.34314	0.373424	0.391941	0.0970043	0.129257	0.268681	0.57078	0.0822916	0.292571	0.0512252
1	64226456	64226874	Klf7	0	0	0	0	0	0	0	1	418	0.877084	0.920246	0.813634	0.810728	0.943473	0.928964	0.910157	0.87085	0.885056	0.535714	0.62468	0.491402	0.745262	0.804954	0.599403	0.699271	0.662671	0.545622	0.523024	0.839561	0.792653	0.746923	0.351038	0.395767	0.52109	0.884466	0.0475617	0.633569	0.120732
1	64338035	64338451	Creb1	0	0	0	0	0	0	0	0	416	0.605741	0.801068	0.764054	0.774531	0.691093	0.736565	0.747654	0.820743	0.834303	0.394841	0.439583	0.442805	0.65248	0.638889	0.411376	0.665284	0.656653	0.466438	0.484654	0.674584	0.638093	0.541272	0.208306	0.238194	0.328915	0.752861	0.0706325	0.496662	0.116883
1	64734649	64735178	Fzd5	1	1	0	1	0	1	0	0	529	0.373371	0.418653	0.343548	0.280834	0.307563	0.331534	0.385141	0.374418	0.297572	0.145933	0.109842	0.0503714	0.0916278	0.130089	0.0697741	0.0871664	0.086738	0.0760269	0.0572571	0.158718	0.181373	0.108191	0.0792976	0.0416667	0.0543891	0.345848	0.0456228	0.0996061	0.0362154
1	65109821	65110307	D630023F18Rik,Gm28845	0	0	0	2	0	0	0	0	486	0.788608	0.832867	0.813889	0.771284	0.871616	0.902437	0.842648	0.716928	0.849067	0.357392	0.735446	0.628785	0.613003	0.588954	0.422639	0.77394	0.767642	0.660697	0.59003	0.667275	0.790855	0.592256	0.364466	0.348512	0.601854	0.821038	0.0558946	0.557703	0.140746
1	72030632	72031030	Mreg	0	0	0	0	0	0	0	0	398	0.536195	0.593953	0.604938	0.725942	0.53345	0.604541	0.615492	0.593419	0.597693	0.252742	0.235339	0.324074	0.30854	0.403247	0.308802	0.284891	0.271289	0.136723	0.340953	0.340278	0.265472	0.354523	0.144092	0.0714286	0.153323	0.600625	0.0555969	0.305457	0.0593727
1	72577224	72577769	Smarcal1	0	0	0	0	0	0	0	0	545	0.743378	0.732359	0.70308	0.760582	0.696993	0.657228	0.709011	0.696025	0.824763	0.383825	0.447278	0.462132	0.466955	0.488761	0.419123	0.368614	0.337348	0.310912	0.280423	0.553395	0.539323	0.549965	0.250072	0.225964	0.170487	0.724824	0.0481709	0.444679	0.0377019
1	72640908	72641184	Ankar	1	0	0	0	0	1	0	0	276	0.468713	0.517499	0.52562	0.557346	0.408907	0.380902	0.430685	0.496936	0.513078	0.148793	0.245921	0.188203	0.220783	0.178557	0.248933	0.329413	0.445979	0.336184	0.352851	0.332451	0.247352	0.239239	0.0900598	0.146122	0.203604	0.477743	0.0594127	0.205198	0.0399851
1	73913804	73914629	Tns1	0	0	0	1	0	0	0	1	825	0.76116	0.815034	0.860425	0.721373	0.788349	0.787542	0.807198	0.770405	0.742345	0.367388	0.429309	0.544733	0.426399	0.502029	0.552778	0.421602	0.436842	0.44224	0.372567	0.35414	0.418441	0.402793	0.197403	0.167687	0.24135	0.783759	0.0414379	0.470439	0.0742265
1	74090647	74091525	Tns1	0	0	0	1	0	1	1	0	878	0.782525	0.811605	0.661458	0.824521	0.797549	0.767539	0.764915	0.752119	0.843447	0.475536	0.475	0.587998	0.60184	0.631122	0.517316	0.481726	0.458824	0.379857	0.301541	0.658834	0.65419	0.692861	0.247186	0.206676	0.289087	0.778409	0.0530453	0.548135	0.0677189
1	74401088	74401624	Ctdsp1	0	0	0	0	0	0	0	1	536	0.778047	0.744898	0.619116	0.666144	0.811708	0.768136	0.840361	0.74232	0.776091	0.515922	0.561946	0.567899	0.481714	0.56922	0.398763	0.533171	0.531136	0.426332	0.497782	0.454218	0.570472	0.621646	0.182363	0.362755	0.478745	0.749647	0.0689345	0.515911	0.0671669
1	74782555	74782973	Wnt6	1	1	0	1	0	0	0	1	418	0.734941	0.729866	0.664143	0.658051	0.659873	0.758333	0.768772	0.746275	0.821532	0.224143	0.239911	0.299794	0.293311	0.378401	0.209722	0.160851	0.244803	0.138338	0.205339	0.527341	0.461081	0.43278	0.10827	0.113049	0.107819	0.726865	0.0562546	0.274214	0.0627965
1	74793408	74794027	Wnt10a	0	1	0	1	0	0	0	0	619	0.614781	0.622799	0.556315	0.456806	0.570318	0.525507	0.609639	0.601486	0.642276	0.323942	0.208259	0.387189	0.274314	0.264983	0.163797	0.0461538	0.138226	0.105025	0.0858538	0.332866	0.263273	0.367589	0.040853	0.0820106	0.0336118	0.57777	0.0581121	0.270414	0.0797206
1	75343552	75346067	Des	0	0	0	0	0	0	0	1	2515	0.576395	0.606989	0.6224	0.661538	0.637271	0.645423	0.625885	0.607117	0.639978	0.318351	0.339288	0.306291	0.348004	0.409544	0.355084	0.362712	0.435667	0.358774	0.354192	0.362485	0.439923	0.412635	0.19892	0.217608	0.209951	0.624777	0.0253496	0.346094	0.0360851
1	75492616	75493118	Obsl1	0	0	0	1	0	0	1	0	502	0.940982	0.884404	0.87853	0.864665	0.935729	0.884199	0.870978	0.865466	0.882831	0.445635	0.736191	0.648971	0.771858	0.718128	0.714366	0.729459	0.779634	0.721556	0.740988	0.623552	0.556419	0.564858	0.475162	0.302345	0.594008	0.889754	0.0285992	0.672525	0.118139
1	75509613	75509906	Inha	0	0	1	1	0	0	0	0	293	0.879075	0.848742	0.819668	0.882788	0.835077	0.871875	0.86271	0.880484	0.903151	0.615625	0.554532	0.452827	0.603051	0.689782	0.648068	0.731516	0.763504	0.627812	0.68588	0.592853	0.596556	0.50579	0.277381	0.311161	0.321503	0.864841	0.0261647	0.593981	0.082625
1	77506119	77506372	Epha4	0	0	0	1	0	0	0	0	253	0.879421	0.852011	0.841539	0.776571	0.779636	0.849633	0.760291	0.809367	0.882168	0.497475	0.486663	0.626124	0.634248	0.619156	0.520996	0.69438	0.746165	0.695226	0.690684	0.652692	0.6483	0.731746	0.300216	0.226407	0.526292	0.825626	0.0456496	0.56411	0.069415
1	80212594	80213605	Fam124b	0	0	0	1	0	1	0	0	1011	0.745336	0.781166	0.680186	0.669479	0.713508	0.651828	0.686464	0.692033	0.779356	0.333404	0.451578	0.433707	0.432217	0.402994	0.374324	0.25887	0.281612	0.327945	0.281444	0.536925	0.572349	0.585304	0.279792	0.324848	0.245553	0.711039	0.0473255	0.404704	0.0442831
1	82973873	82974745	Gm47955	0	0	0	0	0	0	0	0	872	0.468988	0.548403	0.46949	0.457242	0.565673	0.417953	0.56453	0.523224	0.529434	0.217227	0.209244	0.210924	0.225886	0.250525	0.163808	0.16925	0.228243	0.219438	0.163463	0.180348	0.208627	0.272676	0.105843	0.0859477	0.0712261	0.504993	0.0529786	0.212936	0.0283912
1	84622930	84623378	Dner	0	0	0	1	0	0	0	1	448	0.591091	0.670599	0.626328	0.579978	0.634171	0.65689	0.799127	0.583117	0.564646	0.304798	0.277008	0.341089	0.222078	0.212626	0.260714	0.195861	0.182954	0.217868	0.272845	0.227064	0.164077	0.19154	0.0535714	0.0113636	0.13474	0.633994	0.071892	0.269719	0.0489648
1	86047170	86047620	2810459M11Rik	0	1	0	1	0	1	0	0	450	0.445954	0.522112	0.407876	0.584548	0.457668	0.359264	0.52335	0.522596	0.467194	0.159355	0.212109	0.233555	0.260636	0.245602	0.170696	0.0725801	0.0865471	0.0425366	0.0692615	0.282799	0.284701	0.308916	0.0891109	0.0548563	0.0784392	0.476729	0.0688312	0.213659	0.0410372
1	86623061	86623673	Cops7b	0	0	0	0	0	0	0	0	612	0.453315	0.470051	0.330998	0.534495	0.406297	0.409295	0.564013	0.545109	0.516465	0.279125	0.24531	0.12761	0.19361	0.189175	0.171566	0.116534	0.112943	0.0979571	0.0988367	0.192944	0.220934	0.236306	0	0.0357143	0.0287176	0.470004	0.0775739	0.201066	0.0538773
1	87257685	87258237	Efhd1	0	0	0	0	0	0	0	0	552	0.693557	0.71113	0.697192	0.594762	0.667857	0.697778	0.722736	0.619393	0.665349	0.452381	0.351422	0.384737	0.352722	0.463408	0.353316	0.271259	0.293853	0.215402	0.143989	0.297582	0.465142	0.318482	0.148651	0.103139	0.304335	0.674417	0.0427363	0.392998	0.0519181
1	88605712	88606163	Arl4c	0	0	0	0	0	0	0	0	451	0.791415	0.888203	0.76175	0.892033	0.882007	0.877747	0.88831	0.830875	0.898718	0.498718	0.524559	0.548321	0.828799	0.621612	0.667243	0.581565	0.547338	0.543996	0.580846	0.728442	0.743103	0.75168	0.137179	0.278205	0.383125	0.856784	0.0500417	0.614875	0.122172
1	88700090	88700541	Arl4c	0	1	0	1	0	1	0	0	451	0.551796	0.417006	0.465039	0.461538	0.410583	0.385897	0.449642	0.409076	0.366769	0.178632	0.173626	0.0474537	0.139023	0.149464	0.157223	0.0762615	0.108833	0.0669059	0.0665502	0.263206	0.343287	0.337174	0.107998	0.01554	0.0874542	0.435261	0.0549094	0.140904	0.0481046
1	89069132	89069425	Sh3bp4	0	1	0	0	0	1	0	1	293	0.755067	0.684904	0.737875	0.731437	0.743932	0.803086	0.792714	0.796563	0.715993	0.555107	0.235209	0.327862	0.275641	0.64815	0.594048	0.485826	0.583171	0.382348	0.458986	0.645864	0.665644	0.59025	0.324669	0.280303	0.438154	0.751286	0.0399124	0.439336	0.179907
1	89072250	89072501	Sh3bp4	0	1	0	1	0	1	0	0	251	0.904727	0.864515	0.866677	0.935185	0.853109	0.927469	0.879182	0.879943	0.919258	0.573677	0.553704	0.467284	0.577803	0.621319	0.507848	0.369644	0.413544	0.286894	0.285201	0.891089	0.894505	0.83121	0.0440516	0.0952381	0.0625661	0.89223	0.0300964	0.550273	0.0548673
1	89092425	89092742	Sh3bp4	0	0	0	1	0	0	0	0	317	0.575202	0.682451	0.408608	0.642857	0.636615	0.612992	0.832653	0.798303	0.672951	0.243889	0.349008	0.141159	0.410531	0.277167	0.155727	0.0562668	0.122248	0.11304	0.100092	0.324086	0.290883	0.134615	0.025641	0.025	0.0815018	0.651404	0.123685	0.262914	0.105907
1	89102212	89103070	Sh3bp4	0	0	0	1	0	0	0	0	858	0.879268	0.866508	0.857561	0.817034	0.863804	0.904439	0.854295	0.880136	0.885182	0.462259	0.554481	0.553043	0.57039	0.686538	0.476863	0.301415	0.472329	0.257923	0.22385	0.569626	0.567967	0.651076	0.190632	0.155165	0.257528	0.867581	0.0245201	0.550596	0.0801663
1	89190540	89190895	Sh3bp4	0	0	0	0	0	0	0	0	355	0.686566	0.772482	0.717749	0.873016	0.808766	0.772934	0.816029	0.828923	0.778988	0.462233	0.525529	0.364109	0.476819	0.624074	0.507773	0.307489	0.528764	0.457955	0.495036	0.615975	0.558041	0.532026	0.165079	0.355796	0.34531	0.783939	0.0567273	0.493423	0.0851785
1	89466543	89466982	Agap1	0	0	0	1	0	0	0	0	439	0.741592	0.706964	0.713135	0.745238	0.75396	0.847659	0.796701	0.81704	0.911905	0.478579	0.415714	0.293519	0.460417	0.408266	0.338384	0.407132	0.582932	0.453971	0.408934	0.513783	0.53648	0.4066	0.266899	0.255907	0.296695	0.781577	0.0677973	0.399146	0.0710922
1	89730665	89731131	Agap1	0	0	0	1	1	0	0	1	466	0.892523	0.876681	0.916336	0.896728	0.889186	0.933066	0.906263	0.894225	0.866582	0.287765	0.232349	0.467317	0.572492	0.589714	0.521627	0.546135	0.494228	0.516888	0.457667	0.498755	0.491337	0.415737	0.169739	0.139914	0.287698	0.896843	0.0199598	0.445211	0.150671
1	89750395	89751269	Agap1	0	0	0	1	0	0	0	0	874	0.674395	0.820451	0.578745	0.745067	0.738873	0.699718	0.774098	0.769566	0.77344	0.455547	0.387993	0.4516	0.581826	0.432175	0.473179	0.518776	0.483111	0.370005	0.349595	0.450923	0.503395	0.421059	0.313506	0.156272	0.257405	0.730483	0.0713871	0.46372	0.0647792
1	89823742	89824141	Agap1	0	0	0	1	0	0	0	0	399	0.867593	0.902168	0.859253	0.89	0.843386	0.946032	0.95238	0.860515	0.88847	0.264732	0.420387	0.596032	0.739109	0.646296	0.477778	0.509259	0.593853	0.496958	0.368035	0.630158	0.596951	0.654076	0.0783333	0.087619	0.277283	0.889977	0.0381952	0.524056	0.171178
1	89927931	89928989	Gbx2	1	1	0	1	0	0	0	0	1058	0.817693	0.805329	0.799426	0.796915	0.748766	0.704391	0.806989	0.777073	0.788174	0.307129	0.340682	0.333348	0.424602	0.43202	0.334951	0.239937	0.208049	0.128997	0.155221	0.564988	0.59211	0.610724	0.141881	0.109186	0.102597	0.782751	0.0356262	0.362122	0.0526108
1	89931432	89933471	Gbx2	0	1	1	0	0	0	0	0	2039	0.635974	0.761507	0.664131	0.687258	0.72709	0.658006	0.694428	0.702481	0.751108	0.369869	0.436927	0.252847	0.340127	0.403247	0.326587	0.366137	0.391392	0.320832	0.303782	0.537752	0.549799	0.474072	0.123334	0.149237	0.191247	0.697998	0.042488	0.354934	0.0643813
1	89933541	89933920	Gbx2	0	0	1	0	0	0	0	0	379	0.767934	0.833449	0.772801	0.899188	0.696776	0.665228	0.832957	0.826252	0.793679	0.267956	0.382483	0.349742	0.359771	0.394269	0.179951	0.384093	0.460253	0.339336	0.324541	0.71961	0.674722	0.343259	0.117445	0.166349	0.164056	0.787585	0.0724326	0.322362	0.0826742
1	89933997	89935772	Gbx2	0	0	1	0	0	0	0	0	1775	0.717245	0.699726	0.664448	0.735474	0.677403	0.644349	0.722991	0.70659	0.693109	0.345137	0.411064	0.373667	0.255119	0.38704	0.305093	0.311779	0.401162	0.277804	0.348014	0.535509	0.494528	0.408411	0.109143	0.153426	0.221027	0.695704	0.0293275	0.346187	0.0576477
1	89936125	89937027	Gbx2	0	0	0	0	0	0	0	0	902	0.611206	0.488736	0.573082	0.440492	0.471581	0.486018	0.593666	0.511514	0.489042	0.184458	0.255291	0.162879	0.298942	0.264222	0.232407	0.254767	0.230122	0.180608	0.173054	0.259653	0.23364	0.216912	0.149636	0.142857	0.177377	0.518371	0.0595479	0.233033	0.0511736
1	90202163	90203355	Ackr3	0	0	0	0	0	1	0	1	1192	0.310615	0.411034	0.395644	0.331358	0.383576	0.366628	0.407758	0.377609	0.336136	0.118753	0.15043	0.144971	0.1758	0.182529	0.188445	0.218235	0.23499	0.191542	0.225088	0.198956	0.212735	0.20745	0.10258	0.066604	0.103817	0.368929	0.0356665	0.160155	0.0267767
1	91017365	91017893	Lrrfip1	0	0	0	1	0	0	0	1	528	0.626735	0.708704	0.580754	0.759921	0.656857	0.824357	0.769851	0.753601	0.620851	0.259672	0.282465	0.47812	0.322303	0.346384	0.349537	0.320669	0.286716	0.249681	0.349629	0.478411	0.487783	0.526523	0.140681	0.263735	0.0920194	0.700181	0.0826105	0.339747	0.0765305
1	91538118	91538483	Asb1	0	1	1	0	0	0	0	0	365	0.524838	0.62288	0.574858	0.440873	0.584829	0.4625	0.667902	0.519716	0.686075	0.183697	0.219433	0.139744	0.386094	0.369653	0.258034	0.388278	0.363822	0.215574	0.233534	0.398939	0.523593	0.267228	0.0307692	0.19246	0.267632	0.564941	0.0856342	0.259442	0.0998548
1	92397711	92398861	Ndufa10	0	0	0	0	0	0	0	0	1150	0.640642	0.706388	0.538531	0.6702	0.720164	0.76373	0.681313	0.638452	0.715641	0.404566	0.450621	0.440722	0.525661	0.563138	0.471736	0.35589	0.484732	0.442871	0.36242	0.422278	0.458077	0.494103	0.250227	0.251332	0.315669	0.675007	0.0649546	0.476074	0.0584273
1	92847385	92848184	Gpc1	0	1	0	1	0	1	0	0	799	0.677643	0.64404	0.645696	0.679482	0.545982	0.669292	0.603595	0.629906	0.599452	0.311111	0.256859	0.266369	0.35835	0.404687	0.297411	0.232458	0.25726	0.225614	0.202148	0.282704	0.236704	0.418103	0.136461	0.165976	0.17114	0.632788	0.043768	0.315798	0.0565493
1	106072032	106072301	Zcchc2	0	0	0	0	0	0	0	0	269	0.626923	0.642344	0.637763	0.653095	0.639669	0.510643	0.578492	0.701115	0.613971	0.115079	0.265963	0.0708333	0.163535	0.131111	0.0791667	0.138314	0.0701923	0.0228758	0.100982	0.244114	0.233049	0.313187	0.0125	0.0663636	0.00833333	0.622668	0.0531257	0.137615	0.071514
1	106561194	106561618	Bcl2	0	0	0	1	1	0	0	0	424	0.597534	0.653965	0.533481	0.756667	0.556564	0.564643	0.706488	0.667022	0.590122	0.328611	0.215844	0.240238	0.23	0.283651	0.338821	0.0271368	0.0999654	0.102562	0.0380684	0.366212	0.372804	0.251483	0.0610714	0.02	0.0244755	0.625165	0.0752114	0.272861	0.0523975
1	118456980	118458346	Clasp1	0	1	1	1	0	1	0	0	1366	0.684848	0.710543	0.582571	0.811799	0.729722	0.756902	0.779604	0.737624	0.731528	0.302876	0.407583	0.44159	0.451717	0.523155	0.41644	0.400984	0.391261	0.405051	0.32353	0.474696	0.561025	0.548892	0.150191	0.246687	0.320259	0.725016	0.0650625	0.423893	0.071982
1	119048828	119050409	Gli2	0	0	1	1	0	1	0	0	1581	0.659085	0.584227	0.492469	0.480655	0.523433	0.51419	0.510419	0.538926	0.535298	0.179333	0.235442	0.233988	0.278346	0.304242	0.28156	0.23931	0.308687	0.176269	0.203715	0.492209	0.549975	0.551202	0.085	0.111671	0.153147	0.537634	0.0544367	0.252152	0.0451131
1	120643249	120644756	En1	0	0	0	0	0	0	0	0	1507	0.538635	0.638476	0.510468	0.629243	0.581588	0.481637	0.644432	0.615475	0.59279	0.338781	0.40709	0.330476	0.339427	0.357962	0.351041	0.377159	0.396842	0.262737	0.404027	0.396993	0.398195	0.343145	0.145926	0.161367	0.219618	0.581416	0.0587616	0.35413	0.027714
1	120961712	120962275	Insig2	0	0	0	0	0	0	0	0	563	0.578299	0.59227	0.539512	0.52483	0.618524	0.351616	0.58824	0.625637	0.426798	0.214994	0.242744	0.236423	0.301646	0.34136	0.187363	0.255417	0.254199	0.156202	0.199339	0.339546	0.285433	0.336762	0.108815	0.136395	0.114822	0.538414	0.0925588	0.254088	0.0570954
1	120963903	120964616	Insig2	0	0	0	0	0	0	0	0	713	0.789447	0.585174	0.56729	0.661489	0.563481	0.614143	0.72726	0.586681	0.508494	0.336486	0.279497	0.282187	0.459919	0.5146	0.409967	0.464423	0.5575	0.479282	0.536337	0.55272	0.595087	0.49605	0.329136	0.304741	0.400446	0.622606	0.0884877	0.380443	0.0969151
1	128471859	128472503	Dars	0	0	0	0	0	0	0	0	644	0.414458	0.512687	0.467817	0.60488	0.534409	0.597281	0.521139	0.528011	0.632254	0.191319	0.206572	0.243887	0.290156	0.252244	0.211706	0.218162	0.166492	0.159231	0.19252	0.271229	0.226871	0.352288	0.137827	0.159325	0.177794	0.534771	0.0689232	0.232647	0.0364527
1	128678992	128679445	Cxcr4	0	0	0	0	0	0	0	1	453	0.686541	0.609212	0.665532	0.687146	0.664296	0.661673	0.731538	0.677566	0.64979	0.339385	0.46965	0.36978	0.445767	0.344475	0.289521	0.186867	0.194585	0.112213	0.11949	0.603289	0.660217	0.571614	0.11786	0.0460482	0.103979	0.670366	0.0328558	0.37643	0.0685399
1	130731716	130732139	AA986860	0	0	0	1	0	1	1	0	423	0.670683	0.751901	0.57102	0.765376	0.691189	0.464723	0.788545	0.766022	0.722266	0.33287	0.185859	0.338544	0.249956	0.432868	0.229365	0.094186	0.0950478	0.152957	0.142666	0.413483	0.391065	0.294694	0.0652778	0.0282187	0.0949296	0.687969	0.106823	0.29491	0.0900961
1	131010346	131010775	Il10	0	0	0	0	0	0	0	0	429	0.572827	0.702474	0.56572	0.594264	0.527728	0.656474	0.775599	0.633889	0.63224	0.516667	0.420202	0.363384	0.487987	0.331012	0.180087	0.267728	0.312425	0.385353	0.326106	0.627182	0.470141	0.565365	0.178086	0.212928	0.265394	0.629024	0.0760767	0.383223	0.122094
1	132157752	132159368	Cdk18	0	0	0	0	0	0	0	1	1616	0.724399	0.706562	0.666091	0.732069	0.748793	0.746681	0.766292	0.673301	0.746687	0.38862	0.52431	0.477633	0.547181	0.626949	0.511588	0.488854	0.50095	0.334752	0.396496	0.573806	0.544475	0.50072	0.286598	0.283128	0.400595	0.72343	0.0348615	0.512714	0.0787445
1	132197425	132198439	Lemd1	0	0	0	1	0	0	0	1	1014	0.763099	0.69131	0.700503	0.745134	0.688239	0.754266	0.725579	0.666957	0.706502	0.248352	0.362692	0.360119	0.517659	0.497507	0.508953	0.409638	0.444564	0.344892	0.344334	0.416184	0.513229	0.383747	0.173958	0.243229	0.293136	0.715732	0.03305	0.41588	0.10926
1	132199484	132201351	Lemd1	0	0	0	1	0	1	0	1	1867	0.46901	0.481967	0.507711	0.440372	0.498464	0.467486	0.513074	0.421203	0.446134	0.186825	0.186758	0.170334	0.24986	0.293574	0.23558	0.242584	0.293781	0.188241	0.183967	0.279473	0.303533	0.265515	0.0391722	0.121769	0.131945	0.471713	0.0317026	0.220489	0.0473673
1	132287795	132288397	Klhdc8a	0	0	0	0	0	0	0	1	602	0.84914	0.857997	0.812604	0.857221	0.868401	0.799476	0.877718	0.850453	0.835742	0.346212	0.452167	0.486224	0.636536	0.602257	0.535235	0.423013	0.529725	0.397921	0.445337	0.618523	0.761001	0.721164	0.248945	0.280102	0.350407	0.845417	0.0254691	0.509772	0.105731
1	133129441	133130562	Ppp1r15b	0	1	0	0	0	1	0	0	1121	0.392465	0.444706	0.449199	0.478602	0.488331	0.296555	0.486769	0.465868	0.411965	0.124854	0.149913	0.172314	0.166482	0.174651	0.219003	0.22675	0.200035	0.176526	0.160541	0.282577	0.265622	0.226214	0.137739	0.135229	0.174455	0.43494	0.0614216	0.16787	0.0311612
1	133183174	133183828	Plekha6	0	0	0	1	0	1	0	0	654	0.836764	0.855527	0.805051	0.759091	0.784658	0.887121	0.84166	0.734241	0.898882	0.395779	0.524495	0.498909	0.579719	0.58971	0.542769	0.357886	0.399167	0.393428	0.352458	0.765147	0.683063	0.636492	0.219894	0.250291	0.252142	0.822555	0.0561452	0.521897	0.0704535
1	133209964	133210402	Plekha6	0	0	0	1	0	0	0	0	438	0.7965	0.824069	0.778013	0.837094	0.755799	0.821	0.851963	0.841042	0.826676	0.468889	0.471561	0.53463	0.620635	0.541799	0.635079	0.472283	0.428932	0.294326	0.300287	0.653013	0.690537	0.645976	0.146481	0.222621	0.282237	0.814684	0.0316253	0.545432	0.0709053
1	133226082	133228488	Plekha6	0	0	0	1	0	0	0	1	2406	0.622214	0.696674	0.620442	0.604581	0.669347	0.666256	0.692961	0.657606	0.683518	0.364938	0.388384	0.397094	0.497311	0.399659	0.440779	0.340813	0.37853	0.317992	0.316414	0.47354	0.490442	0.472951	0.180673	0.190212	0.199579	0.657066	0.0337328	0.414694	0.0473491
1	133298348	133299366	Plekha6	0	0	0	1	0	0	0	1	1018	0.586756	0.642394	0.735242	0.754577	0.64214	0.662526	0.652396	0.634975	0.660091	0.20786	0.321367	0.385817	0.339839	0.4504	0.420344	0.393908	0.373054	0.337198	0.346931	0.331867	0.28997	0.280769	0.201663	0.232414	0.209645	0.663455	0.0514573	0.354271	0.0864047
1	133351470	133352159	Ren1	0	0	0	1	1	0	1	0	689	0.399291	0.552258	0.400403	0.585797	0.538462	0.437897	0.51315	0.544806	0.471693	0.158511	0.146465	0.146342	0.29707	0.366284	0.235786	0.246384	0.289099	0.310027	0.274034	0.263065	0.22466	0.320199	0.154101	0.184524	0.265971	0.493751	0.0690293	0.225076	0.0917033
1	133422364	133422644	Sox13	0	1	0	1	0	1	0	1	280	0.47286	0.587419	0.358951	0.388407	0.475068	0.311287	0.566638	0.371032	0.329382	0.141975	0.100529	0.118827	0.156393	0.130798	0.130902	0.0672256	0.146958	0.0584771	0.0391638	0.245748	0.267775	0.22398	0	0.0401235	0.0894669	0.429005	0.101107	0.129904	0.0191561
1	133433953	133435053	Sox13	0	0	0	0	0	0	0	0	1100	0.667966	0.698333	0.681865	0.68879	0.712284	0.563023	0.747878	0.653985	0.687631	0.305069	0.337628	0.366049	0.324553	0.291472	0.323421	0.183763	0.319301	0.19276	0.190773	0.25762	0.368731	0.284055	0.0604562	0.12594	0.134666	0.677973	0.0507358	0.324699	0.0259541
1	133492244	133492885	Sox13	0	0	0	0	0	0	0	0	641	0.451111	0.467262	0.337898	0.511463	0.556999	0.361111	0.567292	0.466733	0.540111	0.152581	0.104076	0.208953	0.255997	0.263492	0.190319	0.0192487	0.0357034	0.0108101	0.0428719	0.219993	0.123232	0.260489	0.05	0.00757576	0.0510375	0.473331	0.0815874	0.195903	0.0611392
1	133736275	133736595	Atp2b4	0	0	0	1	0	0	0	1	320	0.663098	0.714547	0.660612	0.703151	0.714286	0.787963	0.766463	0.770923	0.728205	0.369136	0.302422	0.414053	0.506085	0.406169	0.365123	0.18948	0.193854	0.220642	0.13874	0.172893	0.228131	0.189794	0.0123457	0.0401235	0.0247296	0.72325	0.0453518	0.393831	0.0677521
1	133825733	133826016	Atp2b4	0	0	0	0	0	0	0	0	283	0.811724	0.656273	0.72196	0.834259	0.875444	0.772002	0.753439	0.800006	0.721501	0.218779	0.211199	0.297619	0.548401	0.752613	0.259095	0.528389	0.456624	0.409873	0.400465	0.697395	0.569566	0.535588	0.111336	0.310414	0.268493	0.771845	0.0668303	0.381284	0.22049
1	133889986	133891052	Optc	0	0	0	0	0	0	0	0	1066	0.205291	0.471026	0.326966	0.398646	0.401093	0.268015	0.399865	0.442153	0.498378	0.117125	0.122324	0.0984599	0.085989	0.100519	0.0870466	0.0570812	0.159668	0.0639736	0.0607557	0.175209	0.122448	0.129195	0.0426388	0.0523504	0.0333042	0.379048	0.0956673	0.10191	0.015076
1	133961696	133961976	Prelp	0	0	0	0	0	1	0	1	280	0.674858	0.578888	0.607407	0.410317	0.568084	0.607151	0.626671	0.666979	0.664031	0.270503	0.24882	0.366992	0.334305	0.213228	0.23373	0.291389	0.310216	0.300534	0.263764	0.260545	0.34212	0.280266	0.137963	0.0899471	0.163805	0.600487	0.0809698	0.277929	0.0602541
1	134086134	134087365	Btg2	0	0	0	0	0	0	0	0	1231	0.695525	0.772647	0.732607	0.861172	0.739318	0.738655	0.75598	0.736834	0.85141	0.516397	0.436636	0.546159	0.605706	0.571539	0.411215	0.442985	0.402423	0.380834	0.324655	0.654089	0.641982	0.658585	0.112897	0.167581	0.163708	0.764905	0.0557658	0.514609	0.0765616
1	134709628	134710169	Syt2	0	1	0	1	0	1	0	1	541	0.577837	0.590874	0.616891	0.655644	0.553163	0.515162	0.657782	0.598202	0.602444	0.233894	0.17775	0.229711	0.26258	0.16444	0.39817	0.21746	0.186538	0.203447	0.175512	0.301187	0.295691	0.344893	0.0611111	0.0728758	0.13116	0.596444	0.0455266	0.244424	0.0838305
1	135103645	135104938	Lgr6	1	1	0	1	0	0	0	0	1293	0.580734	0.526029	0.647544	0.560227	0.627788	0.608207	0.649748	0.54014	0.554478	0.274441	0.373222	0.289809	0.310798	0.379256	0.406349	0.359311	0.313379	0.35185	0.38342	0.292556	0.311089	0.307747	0.222969	0.226479	0.267941	0.588322	0.0466739	0.338979	0.0542414
1	135198794	135199410	Gpr37l1	0	0	0	0	0	0	0	0	616	0.410393	0.483534	0.377349	0.395387	0.445679	0.357738	0.421488	0.435597	0.40129	0.177654	0.226316	0.168998	0.137326	0.211205	0.114137	0.10126	0.065778	0.101872	0.124892	0.1162	0.146851	0.142409	0.0370536	0.0673363	0.0577343	0.414273	0.0377327	0.172606	0.0426063
1	135258312	135258626	Elf3	0	0	0	1	0	1	2	1	314	0.798497	0.869918	0.789729	0.888796	0.8286	0.944444	0.863958	0.862452	0.812661	0.309166	0.44915	0.299126	0.372776	0.36307	0.233009	0.262397	0.153629	0.153169	0.158442	0.446418	0.396355	0.433535	0.119189	0.0178571	0.0203081	0.851006	0.0491168	0.337716	0.0742394
1	135507612	135508426	Nav1	0	0	0	1	0	1	0	0	814	0.732156	0.689473	0.710724	0.747333	0.673589	0.637672	0.687252	0.683724	0.710997	0.292487	0.360471	0.356663	0.485387	0.459471	0.448114	0.460939	0.505335	0.428856	0.392376	0.445874	0.493066	0.566208	0.342407	0.19011	0.416008	0.696991	0.0326907	0.400432	0.0750218
1	135583455	135583949	Nav1	0	1	0	1	0	1	0	0	494	0.824389	0.816639	0.693452	0.841293	0.855254	0.866667	0.836685	0.804187	0.878971	0.261625	0.360998	0.524533	0.652693	0.609768	0.530316	0.4207	0.564822	0.514337	0.440368	0.483932	0.507503	0.50116	0.25051	0.141852	0.26118	0.824171	0.0545073	0.489989	0.149952
1	135584366	135585081	Nav1	1	1	0	1	0	1	0	1	715	0.697239	0.717767	0.612193	0.726908	0.750748	0.745649	0.710096	0.732174	0.78544	0.109596	0.234838	0.308348	0.349136	0.478962	0.385931	0.279714	0.381578	0.273341	0.263997	0.375956	0.403488	0.363047	0.109231	0.126832	0.251392	0.719801	0.04786	0.311135	0.12779
1	135686560	135686737	Csrp1	0	1	0	0	0	1	0	0	177	0.537037	0.484024	0.642549	0.590677	0.59131	0.440608	0.6114	0.503514	0.472524	0.131481	0.0992063	0.10089	0.0938272	0.162177	0.101852	0.0514445	0.105849	0.0520752	0.0125	0.368949	0.298609	0.281872	0.0343915	0	0.0432965	0.541516	0.0704444	0.114906	0.0267094
1	135698679	135699358	Csrp1	0	0	0	0	0	0	0	1	679	0.759673	0.795853	0.765966	0.839732	0.788898	0.70911	0.830689	0.799754	0.812751	0.340146	0.299489	0.278853	0.365209	0.329616	0.224289	0.117876	0.150514	0.114049	0.0902271	0.419884	0.427604	0.453808	0.0382335	0.0394154	0.0900384	0.789159	0.0400175	0.306267	0.0503685
1	135807432	135807920	Tnni1	0	0	0	1	0	0	0	0	488	0.708526	0.777115	0.682485	0.768978	0.694447	0.818223	0.777164	0.735269	0.706737	0.450022	0.465929	0.503119	0.58196	0.514706	0.484906	0.412957	0.477906	0.416217	0.479309	0.556916	0.675527	0.58312	0.182233	0.160134	0.239667	0.740994	0.0463827	0.500107	0.0465398
1	136132943	136134510	Kif21b	0	1	1	1	0	1	0	0	1567	0.655602	0.698797	0.640729	0.666782	0.729548	0.662049	0.745993	0.733356	0.710229	0.444238	0.401613	0.460652	0.603553	0.548305	0.40596	0.293694	0.287521	0.275649	0.246091	0.562813	0.619441	0.566856	0.138302	0.130813	0.171366	0.693676	0.0385279	0.477387	0.0814489
1	136228595	136229218	Inava	0	0	0	1	0	1	0	0	623	0.674531	0.610584	0.615958	0.746429	0.649893	0.653555	0.689154	0.645817	0.659232	0.27684	0.375758	0.369282	0.320599	0.398446	0.324895	0.244475	0.253133	0.256939	0.245437	0.438579	0.536619	0.439069	0.0811688	0.1116	0.1895	0.660572	0.0407048	0.344303	0.0447988
1	136230384	136232284	Inava	0	1	1	1	0	1	0	0	1900	0.655785	0.676989	0.55033	0.750304	0.671585	0.706602	0.717957	0.65598	0.717773	0.325465	0.343779	0.408079	0.425192	0.37559	0.412875	0.257374	0.302945	0.262334	0.223434	0.440072	0.538227	0.507532	0.128722	0.14075	0.191968	0.678145	0.0576026	0.38183	0.0404891
1	136512298	136512754	Kif14	0	0	0	1	0	0	0	0	456	0.487284	0.675855	0.69543	0.625406	0.53736	0.582896	0.666997	0.708755	0.658898	0.412963	0.301526	0.342127	0.362611	0.277713	0.169312	0.140885	0.0650285	0.186058	0.136451	0.207288	0.327791	0.344216	0.0582492	0.104545	0.040293	0.626543	0.0757236	0.311042	0.0840265
1	136569653	136570998	Kif14	0	0	0	0	0	0	0	0	1345	0.52811	0.600983	0.470302	0.614989	0.607408	0.341572	0.583968	0.631886	0.715887	0.217799	0.275369	0.225666	0.252754	0.250271	0.203739	0.289077	0.239735	0.13186	0.0672877	0.353901	0.319761	0.326275	0.0780897	0.109417	0.0995815	0.566123	0.108068	0.237599	0.0264491
1	136588660	136589268	Zfp281	0	0	0	0	0	0	0	1	608	0.369909	0.462916	0.543206	0.489426	0.536075	0.28631	0.516798	0.496131	0.442995	0.179683	0.108568	0.192708	0.207472	0.196812	0.146949	0.114056	0.225442	0.19323	0.11141	0.241514	0.192522	0.185307	0.0505208	0.249306	0.171697	0.460418	0.0841791	0.172032	0.0374511
1	136670148	136670967	Zfp281	0	0	0	0	0	1	0	0	819	0.803822	0.876126	0.765913	0.884758	0.816724	0.829646	0.852721	0.892217	0.921783	0.528611	0.550279	0.643994	0.62881	0.76915	0.635337	0.656787	0.686725	0.591367	0.569566	0.723389	0.723073	0.682168	0.216505	0.372927	0.412494	0.849301	0.0494387	0.62603	0.085005
1	136675507	136675591	Zfp281	0	0	0	0	0	0	0	0	84	0.787056	0.860022	0.804453	0.649603	0.797042	0.699763	0.743827	0.842076	0.732612	0.342593	0.309039	0.344444	0.449735	0.397054	0.503704	0.628571	0.831481	0.289021	0.193783	0.62328	0.573192	0.607808	0.198763	0.173148	0.243413	0.768495	0.0680066	0.391095	0.0740497
1	136694560	136695301	Zfp281	0	0	0	0	0	0	0	0	741	0.525964	0.540181	0.610598	0.486429	0.487011	0.385354	0.523145	0.465432	0.506198	0.224242	0.233012	0.127525	0.11712	0.198146	0.143802	0.0558558	0.0444927	0.0395722	0.0281385	0.270123	0.329348	0.168252	0.0522256	0.0923554	0.0609807	0.503368	0.0609141	0.173975	0.0507875
1	136696195	136696711	Zfp281	0	0	0	0	0	1	0	0	516	0.671296	0.780017	0.520945	0.82747	0.789479	0.697144	0.790323	0.758414	0.709589	0.262284	0.194946	0.168346	0.190521	0.342422	0.164232	0.0802481	0.217306	0.109343	0.101961	0.235579	0.398107	0.239132	0.0840986	0.0504902	0.0384145	0.727186	0.0925751	0.220458	0.0693524
1	136781936	136782889	Nr5a2	0	0	0	0	0	0	0	0	953	0.574874	0.69069	0.628324	0.560543	0.704601	0.623874	0.744823	0.768718	0.660105	0.405349	0.463829	0.371757	0.505166	0.416978	0.473532	0.273862	0.370648	0.374354	0.274237	0.523905	0.530889	0.468389	0.139809	0.112152	0.204071	0.661839	0.0719045	0.439435	0.0496481
1	136789274	136789506	Nr5a2	1	0	0	0	0	1	0	1	232	0.836005	0.881584	0.945139	0.825893	0.9591	0.979167	0.867786	0.872777	0.97927	0.603102	0.598462	0.566723	0.644108	0.850915	0.705729	0.717515	0.806835	0.783186	0.732389	0.706261	0.727332	0.569072	0.598402	0.439236	0.477921	0.905191	0.0607701	0.661507	0.104406
1	138504686	138504917	Nek7	0	0	0	1	0	0	0	0	231	0.88349	0.921685	0.878571	0.825505	0.894979	0.922222	0.981481	0.885092	0.944476	0.453704	0.591558	0.67305	0.744533	0.690313	0.533951	0.520443	0.541269	0.283558	0.436051	0.726415	0.718525	0.766673	0.151611	0.241077	0.279446	0.904167	0.0446569	0.614518	0.108586
1	139379001	139380146	Crb1	0	0	0	0	0	0	0	1	1145	0.633348	0.619005	0.569404	0.580369	0.564455	0.673439	0.673389	0.602223	0.659075	0.232233	0.228367	0.302593	0.250058	0.348571	0.200192	0.32749	0.305361	0.275398	0.221078	0.281701	0.320465	0.315933	0.196219	0.131005	0.265974	0.619412	0.0432158	0.260336	0.0549651
1	151167573	151167951	Gm47985	0	0	0	0	0	0	0	0	378	0.545748	0.688635	0.503194	0.614141	0.626453	0.600084	0.709945	0.700149	0.656187	0.130736	0.223854	0.30133	0.334327	0.305335	0.22619	0.0868164	0.0771605	0.0916692	0.104949	0.393378	0.31674	0.422132	0.0345679	0.036075	0.089441	0.627171	0.0704459	0.253629	0.0751043
1	151685750	151687112	Fam129a	0	0	0	1	0	0	0	0	1362	0.684077	0.572072	0.644236	0.551607	0.684469	0.473487	0.602625	0.641929	0.599223	0.310714	0.230359	0.312148	0.312931	0.325058	0.240387	0.0961513	0.157921	0.136402	0.0783909	0.450369	0.451422	0.389126	0.0863919	0.0546537	0.0680562	0.605969	0.0677616	0.2886	0.0416683
1	151845815	151846712	1700025G04Rik	0	0	0	0	0	0	0	1	897	0.757059	0.712135	0.690259	0.664677	0.724749	0.841222	0.816634	0.721329	0.741993	0.42825	0.520568	0.477488	0.589006	0.586563	0.513478	0.538878	0.512005	0.46587	0.497453	0.572093	0.525949	0.601596	0.389107	0.385831	0.461986	0.741117	0.0569075	0.519226	0.062381
1	152049943	152050656	1700025G04Rik	0	0	0	1	0	0	0	0	713	0.678722	0.669688	0.502958	0.665675	0.630364	0.744562	0.659956	0.622372	0.58912	0.386364	0.278749	0.28071	0.352986	0.394644	0.328571	0.186755	0.25653	0.177915	0.196039	0.522257	0.504289	0.427366	0.113755	0.16756	0.129001	0.64038	0.067215	0.337004	0.0502949
1	152790562	152791281	Ncf2	0	0	0	0	0	0	0	1	719	0.667103	0.571398	0.645389	0.557657	0.582127	0.499086	0.693004	0.617469	0.580253	0.22071	0.270464	0.267513	0.300223	0.331492	0.181825	0.127644	0.232731	0.213876	0.159095	0.245302	0.254243	0.205857	0.0524074	0.0662963	0.106301	0.601498	0.0602097	0.262038	0.0538979
1	152817929	152818114	Ncf2	0	0	0	1	0	0	0	0	185	0.60316	0.83799	0.622078	0.827601	0.736212	0.73473	0.681062	0.695169	0.765258	0.256651	0.605026	0.579966	0.534677	0.495648	0.498575	0.728206	0.864454	0.461971	0.679676	0.557935	0.738413	0.707753	0.466462	0.40129	0.431015	0.722584	0.0816554	0.495091	0.124678
1	153048009	153048689	Nmnat2	0	0	0	1	0	0	0	1	680	0.710363	0.743532	0.588908	0.790762	0.71918	0.710476	0.738984	0.730543	0.763995	0.25017	0.370751	0.32798	0.449293	0.498805	0.447037	0.483731	0.449471	0.426079	0.419279	0.382407	0.391465	0.401339	0.137626	0.280397	0.145563	0.72186	0.056243	0.390673	0.0920588
1	153053693	153054353	Nmnat2	0	0	0	1	0	0	0	0	660	0.719104	0.884776	0.751343	0.681501	0.765679	0.743182	0.585255	0.703091	0.742077	0.334416	0.349714	0.477022	0.547428	0.44762	0.424293	0.357302	0.444886	0.324717	0.337701	0.506344	0.563889	0.518644	0.269723	0.16461	0.200325	0.730668	0.0791722	0.430082	0.0799068
1	153071491	153072501	Nmnat2	0	0	0	1	0	0	0	0	1010	0.486288	0.633421	0.453838	0.518454	0.567326	0.526769	0.485741	0.467266	0.514536	0.288705	0.223147	0.300512	0.419084	0.324262	0.314338	0.521013	0.584973	0.461911	0.447521	0.496528	0.438186	0.382022	0.391107	0.352867	0.402355	0.517071	0.0554226	0.311675	0.0635481
1	153072641	153073877	Nmnat2	0	0	0	1	0	0	0	0	1236	0.565873	0.630763	0.561411	0.632099	0.633514	0.563587	0.652177	0.67795	0.632965	0.320509	0.340157	0.321727	0.389134	0.339885	0.374771	0.422431	0.499053	0.36506	0.464341	0.506443	0.466316	0.493815	0.269606	0.340083	0.365683	0.616704	0.0425054	0.347697	0.0282192
1	153273596	153274075	Lamc1	0	0	0	1	0	0	0	0	479	0.414028	0.381225	0.399972	0.406934	0.412424	0.314112	0.28088	0.403613	0.391285	0.203483	0.0722222	0.160394	0.161376	0.135925	0.105433	0.0503831	0.0659612	0.0587655	0.0825216	0.238261	0.165227	0.140971	0.015873	0.0683422	0.0375661	0.378275	0.0476435	0.139805	0.0462775
1	153664779	153666121	Rgs8	0	0	0	1	0	1	6	1	1342	0.748835	0.752094	0.686327	0.722884	0.752895	0.724802	0.792362	0.807792	0.802804	0.311761	0.332942	0.380901	0.610487	0.480357	0.431019	0.219109	0.292522	0.286896	0.248578	0.589575	0.66197	0.633335	0.0571836	0.0911831	0.152673	0.754533	0.040584	0.424578	0.110225
1	153703692	153704000	Rgs8	0	0	0	0	0	0	0	0	308	0.493739	0.550341	0.596562	0.64515	0.537024	0.583201	0.494438	0.473601	0.601545	0.187302	0.157534	0.265961	0.1	0.221521	0.124074	0.168419	0.0859187	0.123673	0.0563161	0.199949	0.220547	0.226265	0.111111	0.0944444	0.0802469	0.552845	0.0582726	0.176065	0.0618161
1	154784757	154786026	Cacna1e	0	0	0	1	0	0	0	2	1269	0.494384	0.566193	0.538843	0.49356	0.598504	0.577509	0.591835	0.476224	0.571505	0.349417	0.32218	0.286393	0.293926	0.289377	0.309957	0.417668	0.36255	0.270818	0.407169	0.416993	0.334702	0.24621	0.186387	0.0956349	0.329326	0.545395	0.0464212	0.308542	0.0242084
1	155085128	155086706	Ier5	0	1	1	0	0	0	0	0	1578	0.632816	0.70242	0.658935	0.724406	0.680413	0.586263	0.748069	0.654106	0.752529	0.421891	0.366249	0.386815	0.44762	0.412225	0.309097	0.174754	0.26228	0.179429	0.230063	0.596642	0.625606	0.611457	0.075864	0.105952	0.120864	0.682217	0.055285	0.39065	0.0488837
1	155091867	155092658	Ier5	0	0	0	0	0	0	0	0	791	0.617256	0.633491	0.745279	0.665873	0.615279	0.527839	0.645467	0.609352	0.535295	0.1875	0.228969	0.335825	0.376318	0.418468	0.268895	0.203431	0.254154	0.229332	0.132318	0.442993	0.451904	0.357197	0.116758	0.0835165	0.113876	0.621681	0.0655897	0.302662	0.0891843
1	155491214	155492035	Acbd6	0	0	0	0	0	0	0	0	821	0.461307	0.540794	0.514557	0.485915	0.532556	0.484516	0.583449	0.596955	0.541868	0.347967	0.337168	0.272267	0.237284	0.307703	0.190717	0.259942	0.25114	0.24508	0.251276	0.418423	0.283101	0.306336	0.135623	0.0780589	0.123641	0.52688	0.0453951	0.282184	0.0607986
1	155526975	155529370	Acbd6	0	0	0	0	0	1	0	0	2395	0.863555	0.828968	0.752681	0.849749	0.84734	0.740103	0.810735	0.842681	0.834674	0.493602	0.524097	0.635505	0.68096	0.653394	0.570096	0.492023	0.49307	0.473064	0.390152	0.751738	0.74604	0.733856	0.245387	0.251838	0.339357	0.818943	0.0437761	0.592942	0.0752905
1	156179618	156180055	Fam163a	0	0	0	1	0	0	0	0	437	0.906392	0.918999	0.838492	0.864198	0.875312	0.899471	0.879246	0.860926	0.931237	0.548513	0.664903	0.609864	0.668939	0.712744	0.588183	0.45466	0.456679	0.285219	0.398874	0.860099	0.849496	0.810743	0.234863	0.17037	0.268218	0.88603	0.0301113	0.632191	0.0605748
1	156462592	156463002	Soat1	0	0	0	1	0	0	0	0	410	0.369842	0.439133	0.518954	0.442649	0.553215	0.377886	0.530888	0.635218	0.535942	0.246059	0.114021	0.0867003	0.316028	0.162093	0.0887125	0.221925	0.226333	0.234179	0.13314	0.306897	0.37964	0.244166	0.0948437	0.0277778	0.148898	0.489303	0.0877056	0.168936	0.093643
1	156543859	156544214	Abl2	0	0	0	0	0	0	0	0	355	0.771824	0.63153	0.676667	0.854808	0.767457	0.648532	0.729818	0.802142	0.849149	0.355801	0.282292	0.325	0.358095	0.374691	0.425	0.155606	0.352105	0.282513	0.255759	0.427489	0.418244	0.555455	0.045	0.09375	0.0366667	0.747992	0.0824581	0.35348	0.047897
1	157440125	157440485	Cryzl2	0	0	0	0	0	0	0	0	360	0.797428	0.873595	0.808247	0.771384	0.831054	0.869974	0.869636	0.842826	0.827778	0.480864	0.370996	0.590236	0.603307	0.430864	0.452432	0.257992	0.347066	0.163319	0.19902	0.609535	0.738688	0.652459	0.0323232	0.0929012	0.171825	0.832436	0.0356308	0.488116	0.0916715
1	157449520	157449878	Cryzl2	0	0	0	0	0	0	0	0	358	0.231926	0.481771	0.235457	0.403439	0.37761	0.209381	0.534654	0.497484	0.484656	0.0823497	0.0185185	0.0905864	0.0999639	0.164246	0.0573192	0.0437797	0.0572183	0.0509162	0.0147306	0.221973	0.253054	0.191146	0.0925926	0	0	0.384042	0.128144	0.0854972	0.0484284
1	157450430	157450994	Cryzl2	0	0	0	0	0	0	0	0	564	0.766573	0.849019	0.74267	0.854195	0.728178	0.729126	0.878962	0.837664	0.835767	0.466387	0.338108	0.448451	0.491077	0.512058	0.371849	0.140037	0.242369	0.188708	0.180871	0.666511	0.681734	0.608361	0.0977421	0.0583333	0.134782	0.802462	0.060004	0.437988	0.0686602
1	157555328	157555609	Sec16b	0	0	0	1	0	0	0	0	281	0.692985	0.620273	0.628764	0.639418	0.631085	0.733742	0.698828	0.651717	0.707743	0.342262	0.355556	0.625926	0.267873	0.21746	0.376014	0.433275	0.463385	0.413328	0.482002	0.496829	0.527844	0.551455	0.25	0.297619	0.360494	0.667173	0.0414309	0.364182	0.141427
1	158295125	158295765	Brinp2	0	0	0	1	0	0	0	0	640	0.704006	0.632754	0.719073	0.682508	0.771894	0.67512	0.586999	0.739341	0.721328	0.309403	0.542635	0.404183	0.417014	0.572934	0.554331	0.594948	0.663573	0.644623	0.629954	0.470749	0.508398	0.547029	0.3582	0.463862	0.509785	0.692558	0.0562017	0.46675	0.105688
1	163310325	163311403	Prrx1	0	1	0	1	0	1	0	0	1078	0.604331	0.509626	0.68395	0.592701	0.635793	0.633017	0.504845	0.530237	0.673291	0.274134	0.360185	0.30569	0.40867	0.443357	0.229612	0.342743	0.421129	0.336838	0.347565	0.515449	0.504392	0.539846	0.168261	0.200087	0.301148	0.596421	0.0678565	0.336941	0.0817932
1	163908560	163908896	Kifap3	0	0	0	1	0	0	0	0	336	0.808563	0.796997	0.737091	0.688508	0.691391	0.706247	0.810466	0.820596	0.723862	0.399278	0.541379	0.471645	0.572557	0.671645	0.592424	0.478081	0.54406	0.444219	0.436074	0.49039	0.69996	0.653988	0.37379	0.0963203	0.312279	0.753747	0.0549231	0.541488	0.095501
1	164151592	164151948	F5	0	0	0	1	0	1	1	1	356	0.233838	0.41485	0.291653	0.353175	0.306526	0.214286	0.39525	0.419133	0.338047	0.15625	0.102991	0.0894661	0.205387	0.169312	0.078836	0.0916667	0.0606061	0.0717662	0.0637001	0.1977	0.150641	0.0622141	0.037037	0.0277778	0.0444444	0.32964	0.0747169	0.133707	0.0506468
1	165018765	165019198	Xcl1	0	0	0	0	0	0	0	1	433	0.64537	0.803284	0.741359	0.79212	0.735523	0.608921	0.823401	0.802435	0.765737	0.448874	0.315711	0.277211	0.419074	0.326476	0.355532	0.161353	0.335728	0.297044	0.162148	0.468553	0.378774	0.487802	0.0546537	0.148895	0.0651884	0.746461	0.0741792	0.357146	0.0652668
1	165113732	165114730	Tbx19	0	0	0	0	0	0	0	1	998	0.753511	0.765469	0.749189	0.777193	0.722819	0.72534	0.775202	0.754436	0.779458	0.494317	0.488355	0.50495	0.565909	0.592352	0.452646	0.425303	0.402493	0.387428	0.370519	0.586234	0.558182	0.573058	0.203481	0.257823	0.27771	0.755846	0.0210762	0.516421	0.0523257
1	165151171	165151727	Tbx19	0	0	0	1	0	0	0	0	556	0.695288	0.700408	0.522189	0.849246	0.620962	0.620318	0.844054	0.776104	0.846663	0.315344	0.326813	0.580952	0.403704	0.496437	0.493122	0.288768	0.374039	0.426963	0.338437	0.500692	0.393603	0.542812	0.190232	0.277922	0.360362	0.71947	0.117872	0.436062	0.105309
1	165616532	165618486	Mpzl1	0	0	0	1	0	0	0	0	1954	0.614231	0.698915	0.563409	0.701115	0.645445	0.620814	0.784197	0.720312	0.712253	0.401827	0.459045	0.388044	0.406456	0.477708	0.372459	0.238706	0.286356	0.208789	0.188924	0.559509	0.553194	0.500517	0.129253	0.17297	0.161803	0.67341	0.0675935	0.41759	0.0415088
1	165629758	165630693	Mpzl1	0	0	1	1	0	0	0	0	935	0.489335	0.565417	0.495916	0.525608	0.541022	0.474603	0.614877	0.603234	0.607844	0.274683	0.195055	0.181973	0.334518	0.236833	0.291705	0.0874824	0.0922209	0.0924849	0.0883517	0.302442	0.348098	0.259754	0.035	0.0585185	0.0657875	0.546428	0.0541724	0.252461	0.0587801
1	165632958	165633954	Mpzl1	0	1	0	1	0	1	0	0	996	0.520317	0.492402	0.596634	0.566783	0.50472	0.434464	0.555785	0.405755	0.581536	0.189394	0.212632	0.210254	0.262576	0.252611	0.150356	0.102459	0.0864893	0.0991138	0.0907287	0.496909	0.466479	0.534116	0.0587121	0.0664141	0.0648088	0.5176	0.0656128	0.21297	0.04127
1	165635042	165636097	Mpzl1	0	1	0	0	0	1	0	0	1055	0.862937	0.784247	0.763247	0.856456	0.804132	0.743526	0.855706	0.814007	0.846966	0.440432	0.410552	0.457675	0.62003	0.590594	0.489931	0.294237	0.278741	0.338467	0.281932	0.692558	0.675954	0.715965	0.234659	0.180401	0.305732	0.81458	0.0440815	0.501536	0.0849026
1	165639507	165640073	Mpzl1	0	0	1	0	0	0	0	0	566	0.703392	0.757193	0.746419	0.666465	0.680226	0.690394	0.750958	0.767991	0.683948	0.32127	0.340227	0.330132	0.537019	0.50372	0.384798	0.323477	0.25657	0.335855	0.308142	0.476286	0.456897	0.404994	0.161064	0.193254	0.239449	0.716332	0.038926	0.402861	0.0941984
1	165702266	165703118	Rcsd1	0	0	0	1	0	1	0	0	852	0.507593	0.516781	0.346595	0.52908	0.466092	0.495746	0.546837	0.513694	0.521348	0.213456	0.200566	0.175776	0.262025	0.243516	0.19378	0.124845	0.177786	0.11795	0.0788475	0.140523	0.206129	0.194806	0.096892	0.0728535	0.0961733	0.493752	0.0595519	0.214853	0.0323233
1	165834382	165834881	Cd247	0	0	0	1	0	0	0	0	499	0.654778	0.730829	0.776327	0.770502	0.668176	0.775964	0.828367	0.798562	0.839567	0.390853	0.403464	0.379191	0.474916	0.453957	0.450037	0.360119	0.44964	0.348686	0.259344	0.589698	0.523319	0.63541	0.190539	0.144338	0.231307	0.760341	0.0646886	0.425403	0.0392028
1	166043549	166043742	Pou2f1	0	0	0	0	0	0	0	0	193	0.833166	0.884421	0.886667	0.895075	0.950794	0.943732	0.925176	0.899428	0.949887	0.420397	0.705476	0.468175	0.718607	0.810556	0.798889	0.608839	0.803772	0.572511	0.692382	0.713559	0.726863	0.859714	0.639847	0.510476	0.421319	0.907594	0.0387424	0.653683	0.168183
1	166154742	166155931	Gpa33	0	0	0	1	0	0	0	1	1189	0.501711	0.534972	0.547133	0.338922	0.508985	0.494505	0.532483	0.510266	0.484045	0.286517	0.305515	0.261682	0.287021	0.413687	0.176047	0.268819	0.266494	0.324617	0.222456	0.25004	0.330027	0.255969	0.14357	0.196941	0.245913	0.49478	0.0619217	0.288411	0.0765929
1	167289752	167290626	Uck2	0	0	0	0	0	0	0	1	874	0.542982	0.576495	0.636471	0.65124	0.592148	0.480596	0.53727	0.575007	0.69539	0.225988	0.160665	0.198766	0.355862	0.286746	0.199362	0.163906	0.25186	0.26081	0.264108	0.359957	0.254601	0.282612	0.145387	0.159055	0.211897	0.587511	0.065511	0.237898	0.0713089
1	167292435	167292723	Uck2	0	0	0	0	0	0	0	1	288	0.735502	0.729227	0.587904	0.756935	0.698567	0.654287	0.655423	0.74144	0.782752	0.200818	0.28692	0.320723	0.298358	0.365963	0.253011	0.16583	0.308959	0.149131	0.169691	0.475282	0.484598	0.316004	0.0833814	0	0.109219	0.704671	0.0616133	0.287632	0.0567126
1	167374481	167374927	Mgst3	0	0	0	1	0	0	0	0	446	0.479631	0.480935	0.55661	0.444524	0.398006	0.354329	0.486922	0.469106	0.483101	0.12198	0.182458	0.0855075	0.116778	0.0994709	0.0630976	0.148265	0.147069	0.110535	0.160101	0.138265	0.104817	0.107787	0.0351282	0.0295238	0.0544266	0.461463	0.0578019	0.111549	0.0408309
1	167497643	167498980	Lrrc52	0	0	0	0	0	0	0	0	1337	0.657663	0.68685	0.546698	0.671014	0.640625	0.647705	0.700044	0.692908	0.714079	0.367159	0.397787	0.430367	0.433252	0.486269	0.358973	0.399272	0.3803	0.328949	0.365452	0.515384	0.513116	0.505653	0.160559	0.243091	0.249782	0.661954	0.0497345	0.412301	0.0476003
1	168287453	168288653	Pbx1	0	0	0	1	0	0	0	0	1200	0.386746	0.474092	0.338213	0.421979	0.392266	0.310471	0.499367	0.462311	0.416569	0.197173	0.190812	0.173455	0.268543	0.268614	0.138685	0.0989236	0.112222	0.11108	0.0778538	0.428539	0.368444	0.249812	0.0712575	0.104725	0.0867674	0.411335	0.0621651	0.206214	0.0524039
1	168356897	168357460	Pbx1	0	0	0	1	0	0	0	0	563	0.868975	0.87958	0.704911	0.811806	0.86861	0.782179	0.734234	0.830693	0.753894	0.339286	0.184339	0.295954	0.267485	0.284828	0.120534	0.161798	0.272708	0.164386	0.124063	0.255431	0.506182	0.29077	0.0597426	0.0520833	0.141324	0.803876	0.0637913	0.248738	0.0808277
1	168357767	168358461	Pbx1	0	0	0	1	0	0	0	0	694	0.86962	0.816839	0.835768	0.77426	0.851941	0.858207	0.883258	0.862212	0.918692	0.507955	0.391422	0.477092	0.521306	0.464098	0.383442	0.510557	0.486447	0.440725	0.306437	0.651934	0.488971	0.482601	0.178573	0.105395	0.125401	0.852311	0.040958	0.457553	0.0581293
1	168416179	168417225	Pbx1	0	0	0	1	0	0	0	1	1046	0.790717	0.909175	0.76428	0.883497	0.798877	0.848529	0.879607	0.828332	0.940711	0.558234	0.545402	0.516964	0.636584	0.708746	0.492208	0.2779	0.394136	0.400803	0.318557	0.518853	0.576888	0.515023	0.133393	0.136321	0.206434	0.849303	0.0588132	0.576356	0.0813012
1	168426240	168427370	Pbx1	0	0	0	1	0	1	0	0	1130	0.719401	0.802076	0.567497	0.770202	0.781602	0.655231	0.745143	0.752452	0.722037	0.559745	0.416288	0.469541	0.585733	0.591683	0.431062	0.395003	0.401084	0.320902	0.366222	0.620356	0.619279	0.621056	0.236383	0.162255	0.214007	0.72396	0.072502	0.509009	0.0794058
1	171109738	171110136	Cfap126	0	0	0	0	0	0	0	0	398	0.814754	0.931463	0.882379	0.893663	0.874577	0.891667	0.924156	0.900514	0.931116	0.516733	0.694338	0.681119	0.591534	0.678819	0.668924	0.363829	0.535073	0.407239	0.427439	0.738597	0.664292	0.811572	0.259933	0.329064	0.374269	0.89381	0.0362808	0.638578	0.0700263
1	171160026	171160288	Mpz	0	0	0	1	0	1	0	0	262	0.499362	0.654135	0.471893	0.550457	0.489494	0.324444	0.547563	0.562031	0.524231	0.243492	0.246561	0.289339	0.23569	0.27667	0.303889	0.25866	0.358113	0.300731	0.223416	0.238067	0.259756	0.362681	0.112184	0.1	0.214483	0.513735	0.0887578	0.26594	0.0279186
1	171193051	171195404	Pcp4l1	0	1	1	1	0	1	0	1	2353	0.679201	0.711673	0.669396	0.679386	0.698174	0.640354	0.707865	0.656984	0.708463	0.193435	0.215212	0.362762	0.340072	0.449599	0.227389	0.138124	0.185854	0.0985249	0.124762	0.486029	0.593535	0.609673	0.0990495	0.101216	0.109992	0.683499	0.0250622	0.298078	0.101705
1	171250808	171252468	Adamts4,Ndufs2	0	0	1	2	0	1	3	0	1660	0.554285	0.645289	0.551502	0.622594	0.674676	0.577164	0.695182	0.640008	0.603594	0.284226	0.232732	0.248209	0.279886	0.354116	0.217005	0.243282	0.28249	0.25046	0.212443	0.320221	0.273943	0.340286	0.0513418	0.0488966	0.0865344	0.618255	0.0509602	0.269363	0.0490823
1	171319792	171320343	Dedd	0	0	0	0	0	0	0	1	551	0.55411	0.73014	0.668801	0.662773	0.677215	0.581748	0.734273	0.691529	0.668905	0.379541	0.361319	0.237374	0.367845	0.394648	0.276235	0.243917	0.368889	0.385231	0.285781	0.241849	0.302486	0.168851	0.0527389	0.216899	0.20988	0.663277	0.0603432	0.33616	0.0637016
1	171380327	171380660	Nectin4	0	0	0	1	0	0	0	1	333	0.429668	0.438277	0.459352	0.360171	0.400043	0.405828	0.396262	0.311136	0.306324	0.122024	0.115741	0.18125	0.138227	0.166741	0.184119	0.0902063	0.112833	0.0963225	0.086163	0.153026	0.171781	0.176118	0.0491319	0.114062	0.053508	0.389674	0.0538686	0.15135	0.0300167
1	172203459	172204489	Pea15a	0	0	0	1	0	1	0	0	1030	0.556303	0.515971	0.492415	0.522475	0.535342	0.483784	0.501408	0.576516	0.519763	0.310437	0.21864	0.250551	0.22966	0.255123	0.227745	0.143918	0.17787	0.133182	0.0807465	0.253484	0.28486	0.352569	0.0123457	0.0638528	0.0113636	0.522664	0.0298413	0.248693	0.0333506
1	172243396	172244803	Atp1a4	0	0	0	1	0	0	0	1	1407	0.412835	0.675227	0.452241	0.556525	0.514259	0.541101	0.658444	0.592867	0.587149	0.244057	0.254434	0.21336	0.234074	0.286118	0.206802	0.264558	0.343831	0.174644	0.169221	0.397251	0.417829	0.334687	0.145546	0.133374	0.129576	0.554516	0.0867801	0.239808	0.0289773
1	172297524	172298492	Atp1a2,Igsf8	0	0	0	2	0	1	2	0	968	0.654048	0.699024	0.634793	0.723809	0.659474	0.655177	0.758217	0.71092	0.723385	0.327623	0.326924	0.37769	0.421943	0.44494	0.354048	0.150094	0.199936	0.129322	0.204221	0.529834	0.515681	0.425255	0.0492504	0.12988	0.1058	0.690983	0.041693	0.375528	0.0491847
1	172350237	172350971	Kcnj10	0	0	0	1	0	0	0	0	734	0.545914	0.661479	0.477169	0.609528	0.625281	0.552083	0.591513	0.502845	0.607131	0.212567	0.253136	0.256863	0.315618	0.210644	0.283809	0.190822	0.165896	0.112461	0.152046	0.325515	0.263368	0.29423	0.169958	0.169444	0.129974	0.574771	0.0598456	0.25544	0.0406898
1	172391886	172392496	Pigm	0	0	0	0	0	0	0	1	610	0.702774	0.743894	0.672417	0.797797	0.699419	0.820868	0.817181	0.751687	0.659802	0.477107	0.264636	0.264924	0.460149	0.452276	0.423574	0.304867	0.491236	0.306631	0.345156	0.457297	0.638327	0.430479	0.153081	0.168417	0.155537	0.740649	0.0612544	0.390444	0.0988664
1	172510044	172510959	Tagln2	0	0	0	0	0	0	0	0	915	0.555428	0.467029	0.512532	0.620481	0.523749	0.386915	0.535164	0.492811	0.538737	0.306934	0.269199	0.273993	0.213428	0.211206	0.195711	0.168675	0.187203	0.120635	0.100021	0.21287	0.26485	0.267257	0.0951984	0.135735	0.0789338	0.514761	0.0642378	0.245078	0.0443402
1	172531939	172533016	Cfap45	0	0	0	1	0	0	0	0	1077	0.537681	0.638367	0.549159	0.627556	0.613745	0.530715	0.693143	0.651002	0.626914	0.232816	0.284428	0.278898	0.3245	0.301939	0.290184	0.161211	0.193742	0.151331	0.148902	0.393482	0.400996	0.398926	0.111053	0.0863603	0.115196	0.607587	0.0560942	0.285461	0.0304418
1	172586072	172586441	Slamf8	0	0	0	1	0	0	0	0	369	0.849872	0.793627	0.752696	0.91342	0.824733	0.868182	0.865087	0.863698	0.759972	0.380628	0.41092	0.533225	0.713938	0.648934	0.647914	0.414911	0.445877	0.370948	0.404506	0.681448	0.732162	0.734033	0.0816628	0.150636	0.229092	0.832365	0.0540353	0.555927	0.13737
1	172634683	172635318	Dusp23	0	1	1	0	0	0	0	1	635	0.808429	0.834958	0.724932	0.797751	0.803746	0.757168	0.840727	0.808592	0.818927	0.418188	0.461111	0.50388	0.491735	0.537669	0.398272	0.263244	0.266909	0.347061	0.235954	0.633703	0.581874	0.588272	0.150675	0.125399	0.163255	0.79947	0.0368616	0.468476	0.0530922
1	175624413	175624855	Fh1,Kmo	0	1	0	2	0	1	0	0	442	0.761964	0.798225	0.661756	0.799905	0.689318	0.758333	0.735359	0.701821	0.761311	0.451347	0.593861	0.589604	0.565753	0.484354	0.496252	0.624246	0.508884	0.678417	0.63838	0.660293	0.637147	0.687501	0.297531	0.552778	0.572198	0.740888	0.047977	0.530195	0.0605274
1	176835376	176835633	Sdccag8	0	0	0	1	0	1	0	0	257	0.241402	0.398471	0.390362	0.238823	0.212492	0.11336	0.355389	0.509902	0.337004	0.102083	0.0921479	0.0438913	0.0675926	0.085119	0.0583333	0.0479573	0.045078	0.0900193	0.0598291	0.0514365	0.0940151	0.174555	0.00833333	0.0305556	0.108661	0.310801	0.119884	0.0748613	0.0220465
1	177322105	177322636	Akt3	0	1	0	0	0	0	0	0	531	0.432085	0.473877	0.448958	0.495723	0.501089	0.379461	0.453041	0.507527	0.429012	0.152778	0.046875	0.198854	0.219753	0.124977	0.0722222	0.125939	0.0813757	0.101044	0.0706347	0.255098	0.413314	0.333327	0.0714286	0.0484568	0.0882716	0.457864	0.0414895	0.13591	0.0683798
1	177640354	177640733	1700016C15Rik	0	0	0	0	0	0	0	0	379	0.589207	0.703237	0.858974	0.733333	0.558193	0.631136	0.690614	0.748166	0.793248	0.355128	0.446062	0.261233	0.514286	0.360147	0.393395	0.314744	0.352248	0.23841	0.242652	0.39115	0.479481	0.380582	0.0631011	0.0996337	0.180607	0.700679	0.0965791	0.388375	0.0863409
1	178917482	178917829	Kif26b	0	0	0	1	0	1	0	1	347	0.695086	0.794194	0.753613	0.626709	0.870904	0.819597	0.74468	0.682521	0.753676	0.41978	0.579626	0.287179	0.458615	0.707326	0.527701	0.556559	0.786601	0.657564	0.697732	0.5469	0.608643	0.679487	0.284737	0.34359	0.521873	0.748998	0.0743556	0.496705	0.143852
1	179136610	179137389	Smyd3	0	0	0	1	0	0	0	1	779	0.716656	0.780034	0.482718	0.702232	0.66226	0.805208	0.774025	0.773603	0.782526	0.676121	0.360554	0.273106	0.372792	0.553215	0.595536	0.389156	0.635456	0.420866	0.510217	0.540954	0.459097	0.382496	0.28876	0.224157	0.386524	0.719918	0.10033	0.471887	0.158331
1	179865464	179866794	Gm10518	0	0	0	0	0	0	0	0	1330	0.778875	0.765069	0.718375	0.779984	0.753036	0.758364	0.75828	0.822748	0.736873	0.562732	0.537547	0.487216	0.569665	0.458247	0.513506	0.394261	0.442896	0.339808	0.331586	0.533446	0.457497	0.520298	0.200115	0.246799	0.234535	0.763512	0.0294307	0.521486	0.0436294
1	180284139	180284333	Psen2	0	0	0	0	0	0	0	1	194	0.541112	0.740619	0.550794	0.749299	0.850274	0.847306	0.814791	0.673298	0.778283	0.140873	0.262692	0.191975	0.19224	0.387113	0.20582	0.0515652	0.0740052	0.0644185	0.0702941	0.350884	0.308069	0.560976	0	0.015873	0.0758147	0.727308	0.11682	0.230119	0.0862011
1	180312779	180314025	Itpkb	0	0	0	0	0	0	0	1	1246	0.642116	0.712235	0.602821	0.701793	0.69885	0.658355	0.74098	0.708415	0.746206	0.295332	0.294025	0.348603	0.349087	0.326952	0.320581	0.208151	0.207358	0.210014	0.155083	0.446964	0.513843	0.452481	0.167574	0.082379	0.134309	0.690197	0.0470411	0.32243	0.0243337
1	180332780	180332924	Itpkb	1	1	0	1	0	1	0	0	144	0.827326	0.733803	0.888925	0.595779	0.600331	0.767424	0.679929	0.763742	0.73272	0.373462	0.46728	0.274544	0.259921	0.261674	0.410606	0.242364	0.169871	0.143991	0.18298	0.453877	0.439214	0.334953	0.0363636	0.25	0.0352375	0.73222	0.0965547	0.341248	0.0884622
1	180697326	180697722	Mixl1	1	1	0	0	0	0	0	0	396	0.542551	0.520897	0.499342	0.649206	0.480755	0.505983	0.540051	0.545686	0.550885	0.0975275	0.197385	0.215568	0.18971	0.238361	0.254212	0.142096	0.114816	0.17742	0.0689566	0.292679	0.279751	0.348632	0.131602	0.120513	0.159154	0.537262	0.0483489	0.198794	0.0552404
1	180893805	180894428	Lefty2	1	1	0	1	0	1	0	0	623	0.499821	0.555184	0.492181	0.611591	0.484184	0.541468	0.473549	0.552095	0.478599	0.316887	0.336397	0.25174	0.312062	0.242337	0.241174	0.272773	0.305694	0.263018	0.239135	0.30579	0.347222	0.319621	0.155764	0.21557	0.18494	0.520964	0.0466972	0.283433	0.0429492
1	180934454	180935027	Lefty1	0	1	1	1	0	0	1	1	573	0.95376	0.902567	0.910585	0.844356	0.870114	0.907407	0.956382	0.919906	0.94515	0.400265	0.451756	0.7115	0.834167	0.706181	0.694026	0.281264	0.444339	0.409815	0.349651	0.835319	0.821421	0.817019	0.108165	0.168519	0.158274	0.912247	0.037611	0.632982	0.168953
1	180956978	180957439	Tmem63a	0	0	0	1	1	0	0	0	461	0.346974	0.550711	0.282098	0.4717	0.553955	0.361332	0.536999	0.523034	0.415432	0.0910053	0.109259	0.127433	0.234524	0.188127	0.0759259	0.0344136	0.0916781	0.0653766	0.13106	0.0795459	0.0827421	0.0748573	0.0111111	0.0297619	0	0.449137	0.101353	0.137712	0.0613652
1	182094799	182095345	Srp9	0	0	0	0	0	0	0	1	546	0.394358	0.549073	0.400761	0.427595	0.553102	0.492383	0.548803	0.523108	0.477855	0.0856481	0.213828	0.133763	0.192371	0.290191	0.158796	0.0816961	0.1416	0.121226	0.0815976	0.187043	0.204202	0.156427	0.0416667	0.150641	0.0939394	0.485226	0.0642057	0.1791	0.0706034
1	182493249	182493767	Capn2	0	0	0	1	0	0	0	0	518	0.781861	0.881394	0.754796	0.821085	0.861823	0.964286	0.908811	0.90214	0.815881	0.570238	0.551811	0.425926	0.57138	0.578199	0.525309	0.35789	0.324675	0.34697	0.392533	0.490214	0.544759	0.410746	0.114815	0.150617	0.265552	0.854675	0.0669646	0.537144	0.0577538
1	182505622	182506051	Capn2	0	0	0	1	0	0	0	0	429	0.761438	0.789493	0.765608	0.719665	0.819247	0.823427	0.808887	0.8383	0.878323	0.425	0.323687	0.368622	0.567399	0.555119	0.465629	0.160771	0.241907	0.153208	0.0972612	0.477054	0.47339	0.415089	0.148132	0.0496914	0.0791098	0.800488	0.0472116	0.450909	0.098259
1	182755899	182756423	Ccdc185	0	0	0	0	0	0	0	0	524	0.841235	0.874865	0.685832	0.871958	0.848485	0.755026	0.834283	0.736247	0.810222	0.442813	0.47674	0.492476	0.545722	0.608414	0.4837	0.514452	0.587635	0.519582	0.625575	0.520988	0.497523	0.641304	0.516951	0.411728	0.408141	0.806461	0.0660105	0.508311	0.0592677
1	182765370	182766016	Susd4	0	1	0	1	0	1	0	0	646	0.815279	0.810555	0.73373	0.879988	0.765961	0.859499	0.866749	0.779747	0.853788	0.370851	0.439322	0.424567	0.605779	0.523533	0.497294	0.562892	0.372448	0.398105	0.351494	0.632909	0.69314	0.761761	0.19026	0.289394	0.410731	0.818366	0.0506906	0.476891	0.0831834
1	183319224	183319858	Aida	0	0	0	1	0	0	0	0	634	0.744007	0.665389	0.801237	0.717007	0.738936	0.688047	0.728347	0.802741	0.74428	0.344675	0.421934	0.510831	0.389877	0.397459	0.369709	0.159909	0.156126	0.17947	0.119082	0.356404	0.358772	0.348231	0.0815296	0.154101	0.151172	0.736666	0.0454866	0.405747	0.0577124
1	184279209	184279692	Dusp10	0	0	0	0	1	0	0	0	483	0.615091	0.696532	0.589749	0.438228	0.630731	0.583542	0.632912	0.702227	0.676578	0.325767	0.210813	0.299994	0.243233	0.394981	0.163889	0.179445	0.124513	0.174316	0.112529	0.288561	0.263073	0.372807	0.0574495	0.0208333	0.0429212	0.618399	0.0801467	0.273113	0.0837266
1	184412610	184412981	Hlx	0	0	0	0	0	0	0	0	371	0.50781	0.677258	0.486816	0.542857	0.468928	0.42318	0.620203	0.588844	0.644846	0.279762	0.313492	0.115584	0.291142	0.277345	0.120377	0.15099	0.263418	0.126928	0.236519	0.498965	0.408847	0.405915	0	0.0699495	0.149708	0.551193	0.0866703	0.23295	0.0899811
1	184440958	184441223	Hlx	0	0	0	0	0	1	0	0	265	0.430431	0.544075	0.443193	0.695238	0.618739	0.423765	0.666648	0.608987	0.650815	0.17963	0.12284	0.327072	0.273769	0.218799	0.226207	0.0506912	0.37037	0.134939	0.131762	0.28897	0.210566	0.347864	0.0239899	0.087037	0.0946361	0.564655	0.10771	0.224719	0.0711785
1	184481982	184482463	Hlx	0	0	0	0	0	0	0	0	481	0.796665	0.790822	0.746154	0.738823	0.764693	0.671164	0.780336	0.764006	0.771056	0.155507	0.274934	0.322553	0.375006	0.363552	0.312446	0.143468	0.180406	0.126183	0.110784	0.402648	0.457271	0.401599	0.0410714	0.054335	0.153615	0.758191	0.0377008	0.300666	0.0797899
1	184675660	184675852	Hlx	0	0	0	0	0	0	0	1	192	0.694596	0.802679	0.741449	0.758494	0.877765	0.74245	0.807834	0.809871	0.829075	0.518297	0.359416	0.638303	0.647848	0.604662	0.491342	0.419792	0.524196	0.483779	0.361491	0.662625	0.781755	0.648852	0.302243	0.390289	0.571634	0.784913	0.0554335	0.543311	0.110326
1	184724677	184725488	Hlx	0	0	1	0	0	0	0	0	811	0.606368	0.674075	0.43057	0.66644	0.659849	0.536825	0.691321	0.691547	0.650701	0.163295	0.116668	0.127401	0.25053	0.228321	0.223083	0.134648	0.109564	0.0687867	0.0771138	0.376792	0.448492	0.447274	0.0947846	0.0205761	0.0812473	0.623077	0.0871201	0.184883	0.0567085
1	184726509	184728058	Hlx	1	2	0	1	0	0	0	0	1549	0.907475	0.906182	0.824438	0.875116	0.906089	0.933642	0.862499	0.849581	0.925948	0.435584	0.437475	0.378677	0.596907	0.526108	0.547816	0.590987	0.514707	0.443856	0.465969	0.651263	0.721841	0.654401	0.157581	0.148702	0.316449	0.887885	0.0368996	0.487094	0.082629
1	184729608	184731196	Hlx	0	1	0	1	0	1	0	0	1588	0.7184	0.737284	0.705531	0.708212	0.692084	0.660645	0.720842	0.677777	0.694753	0.431504	0.383555	0.41889	0.453741	0.493186	0.496081	0.236884	0.223039	0.167656	0.144787	0.719517	0.756226	0.724781	0.089072	0.0608083	0.135444	0.701725	0.0233645	0.446159	0.0439066
1	184748719	184749462	Hlx	0	0	0	0	0	0	0	0	743	0.638137	0.699031	0.725672	0.665403	0.609118	0.649846	0.688248	0.816784	0.684741	0.254482	0.246704	0.388413	0.295597	0.45209	0.329675	0.39607	0.395933	0.353332	0.220034	0.399929	0.443437	0.358669	0.10754	0.111378	0.172083	0.686331	0.0599864	0.327827	0.0801432
1	184809969	184810896	2023-03-01	1	1	0	1	0	1	0	1	927	0.524849	0.549429	0.506969	0.569141	0.502736	0.518963	0.582821	0.591014	0.580933	0.304608	0.330374	0.307409	0.358049	0.338348	0.381054	0.365392	0.403756	0.333476	0.374391	0.360328	0.359229	0.337182	0.175505	0.225253	0.242765	0.547428	0.0348296	0.33664	0.0295081
1	184811142	184811478	2023-03-01	1	1	0	1	0	1	2	0	336	0.584188	0.743665	0.572985	0.595299	0.715179	0.562354	0.75421	0.624761	0.509921	0.354365	0.254931	0.208694	0.200694	0.384421	0.178419	0.263187	0.325461	0.262659	0.304853	0.276408	0.288807	0.185788	0.1	0.194405	0.151929	0.629174	0.0874451	0.263587	0.0861845
1	185488710	185489510	Slc30a10	0	0	0	0	0	0	0	0	800	0.609047	0.639018	0.561011	0.665693	0.514046	0.604308	0.713429	0.663062	0.675174	0.305075	0.289	0.311961	0.326644	0.358939	0.31627	0.393637	0.367115	0.326214	0.262758	0.320916	0.495975	0.445348	0.160348	0.167432	0.221104	0.627199	0.0619302	0.317981	0.0236569
1	186407677	186408128	Tgfb2	0	0	0	0	0	0	0	0	451	0.319891	0.427544	0.380135	0.520819	0.455115	0.380291	0.465083	0.471716	0.512844	0.152778	0.28416	0.0962121	0.151499	0.103984	0.164991	0.140838	0.125467	0.137987	0.0382216	0.177265	0.194088	0.240139	0.0482804	0.0212121	0.0794613	0.437049	0.0664769	0.158937	0.0674756
1	189729109	189730108	Ptpn14	0	1	0	1	0	1	0	0	999	0.50894	0.580713	0.494825	0.599431	0.605017	0.554816	0.581371	0.589134	0.594443	0.245819	0.212129	0.195003	0.32734	0.313967	0.259455	0.172995	0.179727	0.121773	0.160365	0.405037	0.467964	0.436169	0.0598344	0.0539714	0.118124	0.567632	0.0400931	0.258952	0.0532133
1	189830881	189831198	Ptpn14	0	0	0	1	0	0	0	0	317	0.540388	0.753562	0.576496	0.671621	0.57702	0.518439	0.710378	0.612857	0.637013	0.18254	0.125397	0.268519	0.415188	0.44634	0.220938	0.259404	0.367037	0.258071	0.260913	0.338661	0.350632	0.376223	0.105556	0.160582	0.125926	0.621975	0.0785572	0.276487	0.128757
1	189920987	189921527	Smyd2	0	1	0	1	0	1	0	0	540	0.537454	0.608541	0.586115	0.694643	0.722264	0.633171	0.682436	0.684992	0.676215	0.0844156	0.193754	0.265551	0.320971	0.251711	0.109923	0.147458	0.151712	0.0664327	0.0707536	0.310182	0.296188	0.250832	0.00625	0.0178571	0.0786516	0.647315	0.0600665	0.204387	0.0927383
1	191432067	191432863	Ppp2r5a	0	0	0	0	0	0	0	0	796	0.356379	0.485664	0.305829	0.402245	0.465383	0.586834	0.506928	0.538824	0.447199	0.187444	0.253365	0.160709	0.292765	0.288212	0.155924	0.103564	0.152503	0.133567	0.159204	0.23064	0.326574	0.118267	0.0898359	0.0869206	0.161386	0.455032	0.0887223	0.22307	0.0627459
1	191719301	191719474	Lpgat1	0	1	0	1	0	1	0	0	173	0.724341	0.57165	0.441534	0.662209	0.579028	0.419031	0.568984	0.62229	0.467375	0.245591	0.150529	0.191414	0.181549	0.323769	0.214286	0.134175	0.0991138	0.0681172	0.073733	0.627009	0.469281	0.42672	0.0897436	0.0776094	0.0424253	0.561827	0.102694	0.217856	0.0609094
1	191896883	191897397	Slc30a1	0	0	0	0	1	0	0	0	514	0.413638	0.489339	0.367405	0.337851	0.481962	0.319996	0.440218	0.387035	0.414741	0.148563	0.207937	0.183249	0.117939	0.142981	0.108427	0.0974742	0.0980967	0.0663819	0.070638	0.186775	0.14289	0.0897973	0.0123457	0.087963	0.0314815	0.405798	0.059067	0.151516	0.0380945
1	192833791	192834627	Sertad4	2	1	0	0	0	1	0	0	836	0.338037	0.412374	0.328804	0.356373	0.354712	0.338994	0.430853	0.351373	0.379224	0.089916	0.102162	0.154161	0.22151	0.192886	0.147837	0.0610892	0.122432	0.0951627	0.0801648	0.233606	0.244925	0.225219	0.0421943	0.0621859	0.0332108	0.365638	0.0351053	0.151412	0.0507179
1	193153516	193153930	Irf6	0	1	0	1	0	1	0	0	414	0.686176	0.70602	0.603641	0.782423	0.612578	0.676699	0.77188	0.704167	0.745419	0.546218	0.538944	0.421045	0.373039	0.43677	0.309034	0.1329	0.30517	0.202311	0.155188	0.458361	0.445747	0.413575	0.0659239	0.0663675	0.178508	0.698778	0.0629732	0.437508	0.0927801
1	193272458	193272728	G0s2,Lamb3	0	0	0	2	0	1	0	0	270	0.616123	0.643349	0.727731	0.490578	0.628377	0.583645	0.718157	0.734747	0.677051	0.252941	0.325758	0.26147	0.234981	0.195254	0.206976	0.189101	0.0624853	0.0565732	0.0376794	0.416028	0.359689	0.434039	0.0132353	0.054902	0.0241597	0.64664	0.079039	0.24623	0.0466217
1	193388582	193389314	Camk1g	0	0	0	0	0	0	0	0	732	0.850083	0.752751	0.802201	0.843308	0.737767	0.755005	0.834848	0.812668	0.828083	0.475691	0.588925	0.497506	0.698008	0.616327	0.371122	0.39446	0.386642	0.283584	0.281706	0.670746	0.646412	0.733882	0.256248	0.167172	0.233812	0.801857	0.042795	0.541263	0.116308
2	3730432	3731144	Fam107b	0	0	0	1	0	0	0	0	712	0.390863	0.418892	0.348338	0.40129	0.301721	0.337946	0.43986	0.327129	0.338506	0.151239	0.137505	0.139827	0.204117	0.121631	0.0777208	0.128907	0.124326	0.0954406	0.110118	0.169605	0.206479	0.143864	0.0481173	0.0725694	0.0651599	0.367172	0.0469064	0.138673	0.0411074
2	4716717	4717186	Bend7	0	1	0	0	0	1	0	0	469	0.763004	0.820359	0.888272	0.869156	0.777857	0.789914	0.885465	0.873834	0.732598	0.70119	0.374491	0.214286	0.395635	0.529834	0.532708	0.432466	0.486695	0.417771	0.395172	0.553099	0.515633	0.574948	0.182456	0.216667	0.284484	0.822273	0.0589318	0.458024	0.167417
2	5062729	5063325	Optn	0	1	0	1	0	1	0	0	596	0.542128	0.627839	0.443859	0.791026	0.638016	0.715203	0.769035	0.671641	0.529911	0.204312	0.270669	0.398095	0.457197	0.484929	0.392882	0.458412	0.341383	0.360905	0.360976	0.550873	0.551296	0.413839	0.137008	0.220089	0.39318	0.636518	0.115287	0.368014	0.109014
2	6070936	6072367	Upf2	0	0	0	0	0	0	0	1	1431	0.6721	0.687685	0.612438	0.63975	0.689287	0.635838	0.734868	0.644331	0.622916	0.376753	0.41899	0.451418	0.489689	0.5486	0.315443	0.393857	0.434346	0.375081	0.359198	0.427043	0.442672	0.432661	0.158901	0.17586	0.238287	0.659912	0.0391351	0.433482	0.0825765
2	6403462	6403666	Usp6nl	0	0	0	1	0	0	0	1	204	0.90575	0.950706	0.972805	0.928571	0.957324	0.954321	0.947299	0.946115	0.933036	0.277778	0.389418	0.615741	0.454209	0.649206	0.738095	0.442918	0.45135	0.255135	0.525727	0.680671	0.720909	0.757274	0.107407	0.115079	0.0431698	0.943992	0.01935	0.520741	0.1752
2	6428557	6429371	Usp6nl	0	0	0	1	0	0	0	0	814	0.840594	0.796063	0.801609	0.800178	0.799357	0.794753	0.833241	0.7499	0.855185	0.597222	0.669475	0.557423	0.522662	0.549351	0.616356	0.232014	0.212433	0.268832	0.254887	0.53725	0.526441	0.499503	0.201007	0.177096	0.173544	0.807875	0.0312171	0.585415	0.0532633
2	6546634	6547336	Celf2	0	0	0	1	0	0	0	1	702	0.79711	0.818797	0.808113	0.8428	0.748468	0.846345	0.769493	0.828081	0.816209	0.331944	0.534817	0.39898	0.598027	0.613978	0.597678	0.32893	0.277505	0.323602	0.377677	0.268145	0.354707	0.381981	0.183376	0.222892	0.253517	0.80838	0.0324283	0.512571	0.11904
2	7080807	7081796	Celf2	0	0	0	1	0	1	3	0	989	0.422754	0.488535	0.363141	0.433001	0.455917	0.366583	0.547811	0.479253	0.501668	0.148213	0.212527	0.16447	0.211694	0.245554	0.162363	0.187724	0.152644	0.112893	0.145421	0.340852	0.320014	0.340904	0.0629819	0.0829867	0.0771777	0.450963	0.0613781	0.190803	0.038006
2	9866432	9867875	Gata3	0	0	0	1	0	0	0	0	1443	0.550678	0.61214	0.41877	0.610606	0.523046	0.616226	0.787952	0.711942	0.632886	0.227527	0.344709	0.227025	0.326265	0.268152	0.143417	0.182033	0.172706	0.153051	0.114379	0.231996	0.288962	0.25018	0.105051	0.0814815	0.127405	0.607139	0.106185	0.256183	0.0738634
2	9868708	9868949	Gata3	0	0	0	1	0	0	0	0	241	0.68541	0.826587	0.340868	0.637125	0.758289	0.665552	0.832017	0.694177	0.704364	0.185714	0.455303	0.226832	0.293867	0.440373	0.131922	0.336247	0.485218	0.531182	0.42457	0.508986	0.472412	0.255957	0.373016	0.317285	0.284581	0.68271	0.145147	0.289002	0.134015
2	9874400	9875415	Gata3	1	2	0	1	0	1	0	0	1015	0.825447	0.886119	0.857998	0.89667	0.882589	0.909687	0.909801	0.912123	0.886667	0.368036	0.523714	0.431746	0.660095	0.695497	0.466986	0.454721	0.437388	0.36314	0.346591	0.768199	0.713108	0.464269	0.0629494	0.116613	0.156904	0.885233	0.0282431	0.524346	0.129629
2	9875726	9876606	Gata3	0	1	0	1	0	1	0	0	880	0.583726	0.755989	0.568027	0.696429	0.621184	0.629167	0.817432	0.649537	0.691665	0.476282	0.337343	0.219926	0.328877	0.415001	0.312637	0.138697	0.0988885	0.102642	0.0770798	0.646898	0.581091	0.365591	0.0183983	0.054396	0.12004	0.668128	0.0810689	0.348344	0.0884051
2	9884675	9886729	9230102O04Rik,Gata3	0	1	1	2	0	1	0	0	2054	0.580081	0.6048	0.637403	0.625584	0.608975	0.596844	0.577347	0.602853	0.589727	0.224751	0.289412	0.347467	0.30778	0.341567	0.355567	0.358989	0.410323	0.335891	0.356084	0.575858	0.574821	0.639077	0.163894	0.185455	0.331846	0.602624	0.019776	0.311091	0.049327
2	10157359	10157657	Itih5	0	0	0	1	0	0	0	0	298	0.591616	0.730344	0.824074	0.789903	0.861772	0.716358	0.648701	0.74206	0.847202	0.286111	0.343607	0.412548	0.421348	0.640212	0.233995	0.17037	0.272085	0.210354	0.173502	0.344026	0.364259	0.40873	0.0762346	0.195767	0.0959272	0.750226	0.0907939	0.389637	0.142393
2	10283356	10285346	Itih5	0	0	0	0	0	0	0	1	1990	0.506387	0.538298	0.525197	0.55354	0.579972	0.41959	0.588013	0.519194	0.571853	0.264354	0.232602	0.296599	0.310947	0.362903	0.227034	0.238107	0.323752	0.216932	0.237496	0.380766	0.469657	0.418357	0.178269	0.142403	0.130312	0.533561	0.0512481	0.282406	0.0517071
2	10300740	10301051	Itih5	0	0	0	0	0	0	0	0	311	0.585115	0.827267	0.821032	0.777778	0.608602	0.632187	0.670652	0.577368	0.711681	0.552083	0.454497	0.403175	0.377762	0.289242	0.559259	0.447253	0.492138	0.358163	0.243378	0.324794	0.295592	0.5456	0.263248	0.0794613	0.194444	0.690187	0.0988783	0.439336	0.104834
2	10334118	10334703	Sfmbt2	0	0	0	0	0	0	0	1	585	0.817005	0.790367	0.765889	0.731037	0.763549	0.844753	0.749077	0.809757	0.805495	0.431987	0.414489	0.565432	0.55291	0.565909	0.533177	0.44702	0.52963	0.437121	0.526147	0.697475	0.651409	0.686158	0.264486	0.165741	0.241429	0.786326	0.036518	0.510651	0.0689679
2	12327909	12328383	Mindy3	0	0	0	0	0	0	0	0	474	0.769061	0.67396	0.710229	0.730834	0.747848	0.711111	0.750184	0.658068	0.925926	0.332892	0.562342	0.450132	0.494196	0.54046	0.397824	0.578413	0.511203	0.2775	0.438802	0.513324	0.566995	0.455191	0.198729	0.262434	0.356675	0.741914	0.0778013	0.462975	0.0873882
2	17852783	17853962	Nebl	0	0	0	0	0	0	0	1	1179	0.844486	0.853586	0.773667	0.87868	0.794135	0.822237	0.850814	0.868205	0.865615	0.581651	0.525974	0.601602	0.703542	0.668291	0.597013	0.458253	0.496661	0.378954	0.39296	0.680592	0.777595	0.673719	0.16542	0.0983155	0.230359	0.839047	0.0354975	0.613012	0.063556
2	17899757	17900125	H2al2a	0	0	0	0	0	0	0	0	368	0.763758	0.82262	0.766135	0.704812	0.794287	0.906771	0.855344	0.781733	0.838294	0.573785	0.679539	0.412426	0.581675	0.600645	0.456076	0.555555	0.615784	0.509995	0.501554	0.569976	0.624576	0.569524	0.22619	0.222011	0.37765	0.80375	0.0593738	0.550691	0.0986506
2	18031038	18031540	A930004D18Rik	0	1	0	1	0	1	0	0	502	0.564566	0.615095	0.619084	0.626655	0.538166	0.620645	0.61984	0.562534	0.605875	0.301842	0.179304	0.266133	0.326376	0.302537	0.325765	0.160685	0.178259	0.055917	0.0993056	0.656789	0.607288	0.587238	0.0538549	0.139286	0.10957	0.59694	0.0327018	0.28366	0.0556449
2	18039573	18040113	Skida1	1	1	0	0	0	1	0	0	540	0.777938	0.831786	0.829688	0.781659	0.727276	0.807197	0.871607	0.88822	0.867202	0.295945	0.215515	0.402323	0.299777	0.230539	0.26461	0.143854	0.120457	0.1054	0.0376811	0.504315	0.478148	0.46061	0.0219618	0.0108401	0.0501422	0.820286	0.0521755	0.284785	0.0668019
2	18041135	18041396	Skida1	0	1	0	1	0	1	0	0	261	0.839969	0.863375	0.822216	0.921212	0.845285	0.916414	0.881167	0.914624	0.907948	0.540404	0.502829	0.67197	0.693571	0.724856	0.708874	0.287173	0.330557	0.175877	0.230572	0.76669	0.774269	0.741819	0.104029	0.128571	0.0841155	0.879134	0.0377855	0.640417	0.0944143
2	18045294	18046566	Skida1	0	1	1	1	0	1	0	0	1272	0.719879	0.716982	0.712	0.799547	0.755635	0.650006	0.722296	0.684167	0.790899	0.479498	0.351192	0.498044	0.434168	0.463268	0.401308	0.207254	0.215143	0.171869	0.126366	0.739463	0.590048	0.704711	0.128231	0.0931409	0.102324	0.727934	0.0478528	0.437913	0.0545203
2	18453950	18454408	Dnajc1	0	0	0	0	0	0	0	0	458	0.417979	0.487263	0.51593	0.595688	0.385915	0.428947	0.603963	0.675026	0.475868	0.18006	0.210676	0.168874	0.307887	0.158349	0.170912	0.209473	0.194797	0.138136	0.184843	0.232953	0.310705	0.398632	0.0986111	0.0141369	0.099858	0.50962	0.0971825	0.19946	0.0560342
2	18617567	18618132	Commd3	0	0	0	0	0	0	0	0	565	0.885185	0.869529	0.76494	0.867945	0.835515	0.807774	0.884444	0.86688	0.834436	0.434656	0.537121	0.574515	0.555115	0.436287	0.480952	0.295873	0.398584	0.40549	0.442463	0.633403	0.592509	0.552666	0.0745014	0.177589	0.182292	0.846294	0.0399365	0.503108	0.0609952
2	18928185	18929049	Pip4k2a	0	0	0	1	0	0	0	0	864	0.595074	0.368358	0.460211	0.526366	0.355326	0.317157	0.464293	0.535705	0.469993	0.25202	0.195767	0.118145	0.286806	0.243025	0.132176	0.159046	0.14117	0.166616	0.129341	0.244593	0.301767	0.29215	0.0404762	0.107044	0.131981	0.45472	0.0922003	0.204656	0.068236
2	18939893	18941492	Pip4k2a	0	0	0	1	0	0	0	0	1599	0.603249	0.731052	0.623646	0.752143	0.704162	0.611473	0.771287	0.705186	0.643387	0.365093	0.406655	0.360811	0.478597	0.546054	0.275889	0.175369	0.126213	0.121595	0.123492	0.679944	0.598785	0.585863	0.0533899	0.0680293	0.101556	0.682843	0.0636324	0.405517	0.0954241
2	21009484	21010158	Arhgap21	0	0	0	0	0	0	0	1	674	0.75722	0.623459	0.587702	0.648683	0.70953	0.57877	0.735648	0.636053	0.693787	0.400372	0.364479	0.277863	0.482845	0.544936	0.337018	0.545308	0.505015	0.602792	0.673361	0.505356	0.527129	0.45068	0.262709	0.257166	0.433646	0.663428	0.0637628	0.401252	0.097986
2	24404938	24405808	Psd4	0	0	0	1	0	1	0	1	870	0.596455	0.591128	0.491534	0.606349	0.549733	0.499078	0.663076	0.644855	0.61386	0.35376	0.250427	0.296338	0.389223	0.294	0.229151	0.151232	0.183712	0.202435	0.187536	0.162943	0.225676	0.126946	0.043389	0.0828328	0.0658643	0.584008	0.0596754	0.30215	0.0605798
2	25182275	25183182	Nrarp	0	1	0	1	0	1	0	0	907	0.36488	0.462779	0.464833	0.537648	0.465577	0.401212	0.495993	0.323705	0.40483	0.17499	0.178787	0.238814	0.17983	0.200062	0.0944276	0.10108	0.126418	0.0822217	0.0784127	0.485721	0.367791	0.387266	0.0351571	0.10191	0.0986347	0.435717	0.0672718	0.177819	0.0472913
2	25576630	25577397	Ajm1	1	1	0	1	0	0	0	0	767	0.684126	0.665526	0.651381	0.660209	0.662981	0.684096	0.685561	0.636988	0.672387	0.305181	0.342654	0.399717	0.412564	0.427718	0.50104	0.362379	0.480792	0.389776	0.370154	0.423532	0.479053	0.38194	0.147775	0.122357	0.284868	0.667028	0.016463	0.398145	0.0684015
2	26121598	26122155	Nacc2	0	1	0	1	0	1	0	0	557	0.858983	0.801105	0.764827	0.745159	0.798335	0.765845	0.831665	0.76807	0.800203	0.347953	0.246947	0.317526	0.409942	0.474166	0.439829	0.148536	0.18331	0.1459	0.140951	0.439674	0.470714	0.387409	0.138902	0.104135	0.0661673	0.792688	0.0361168	0.372727	0.08445
2	26138722	26138874	Nacc2	1	1	0	0	0	1	0	0	152	0.613012	0.86625	0.664408	0.829853	0.754894	0.747607	0.89127	0.810335	0.868054	0.543223	0.628929	0.337088	0.853236	0.394498	0.559707	0.718919	0.824902	0.755538	0.753323	0.622366	0.534297	0.540287	0.51685	0.358547	0.593357	0.782854	0.0960677	0.55278	0.183187
2	26500760	26501577	Notch1	0	1	0	1	0	1	0	0	817	0.724171	0.678838	0.550253	0.601906	0.568477	0.609425	0.656761	0.597795	0.592211	0.366204	0.302526	0.324065	0.303453	0.382155	0.3296	0.137723	0.107103	0.0920422	0.105895	0.408912	0.382726	0.430923	0.024537	0.0403139	0.0215774	0.619982	0.0557771	0.334667	0.0328485
2	26584477	26586219	Egfl7	0	1	1	1	0	1	0	0	1742	0.634719	0.578538	0.601913	0.52225	0.663486	0.438595	0.623686	0.523036	0.641491	0.216438	0.279433	0.182699	0.297244	0.28759	0.347905	0.0688286	0.0439429	0.0450702	0.0408726	0.288088	0.265626	0.387973	0.0164292	0.008	0.0275257	0.580857	0.0730621	0.268552	0.0594771
2	27746090	27746416	Rxra	0	0	0	1	0	0	0	0	326	0.648525	0.640569	0.658006	0.68739	0.665718	0.506967	0.688559	0.72479	0.701311	0.20127	0.246236	0.226032	0.365317	0.207037	0.271001	0.0634489	0.0943168	0.037778	0.0600394	0.365543	0.286758	0.312145	0.0373016	0.0615608	0.0417949	0.657982	0.0626483	0.252816	0.0608288
2	28270263	28271548	Olfm1	0	0	0	0	0	0	0	0	1285	0.68501	0.592277	0.636118	0.787776	0.754793	0.586838	0.650745	0.620485	0.639474	0.335799	0.384751	0.316421	0.411752	0.385204	0.349384	0.368478	0.337735	0.309172	0.299418	0.470966	0.445929	0.471987	0.192375	0.158792	0.210384	0.661502	0.0693681	0.363885	0.0358694
2	28638283	28639330	Tsc1	0	1	1	0	0	0	0	0	1047	0.504659	0.631584	0.498989	0.589501	0.486871	0.486954	0.600365	0.554511	0.59277	0.199522	0.179798	0.241055	0.173536	0.245627	0.258572	0.16587	0.221518	0.169121	0.114612	0.240119	0.389056	0.243314	0.0755249	0.10784	0.0777969	0.549578	0.0561458	0.216352	0.0366127
2	29040194	29041409	Cfap77	0	0	0	1	1	0	0	0	1215	0.606399	0.59211	0.581521	0.606538	0.603602	0.561364	0.592972	0.568893	0.635042	0.276988	0.302948	0.254719	0.40424	0.365511	0.337879	0.242004	0.395363	0.393911	0.391473	0.36132	0.445709	0.362224	0.156854	0.212814	0.170254	0.594271	0.0222002	0.323714	0.0562264
2	29844953	29846683	Urm1	1	2	0	1	0	1	0	0	1730	0.704951	0.729754	0.602513	0.749242	0.722434	0.723431	0.805244	0.791818	0.77995	0.276321	0.3233	0.275436	0.367748	0.502702	0.275338	0.268748	0.35413	0.361819	0.279465	0.323698	0.31624	0.260873	0.0776766	0.0841246	0.148998	0.734371	0.0603711	0.336807	0.0892909
2	30534233	30534859	Ier5l	0	0	0	0	0	1	0	0	626	0.517221	0.521096	0.578219	0.57123	0.695651	0.569473	0.557849	0.361431	0.440108	0.310998	0.246663	0.204365	0.352395	0.314201	0.278175	0.42302	0.394081	0.437152	0.399308	0.274818	0.359188	0.284185	0.105997	0.150768	0.462827	0.534698	0.0937676	0.284466	0.0530795
2	30567307	30568261	Cstad	0	0	0	0	0	0	0	0	954	0.766208	0.750643	0.694603	0.806845	0.741818	0.769528	0.789206	0.750811	0.799353	0.371992	0.526439	0.548984	0.572567	0.589276	0.376793	0.555738	0.533622	0.455035	0.524101	0.562948	0.638521	0.674542	0.329127	0.262143	0.502215	0.763224	0.0342987	0.497675	0.0978447
2	30606905	30607170	Cstad	0	0	0	1	0	1	0	0	265	0.452941	0.391464	0.332535	0.45609	0.434245	0.421547	0.45192	0.440787	0.275305	0.109375	0.229062	0.156486	0.087275	0.0924482	0.196895	0.0601237	0.240304	0.10497	0.0970866	0.117847	0.284945	0.324518	0.0590498	0.0622972	0.0538468	0.406315	0.0630074	0.145257	0.0587435
2	30613361	30614277	Cstad	0	0	0	0	0	0	0	1	916	0.484253	0.594161	0.521238	0.569475	0.591377	0.299048	0.621367	0.671156	0.637914	0.162316	0.337164	0.180251	0.231966	0.196823	0.164444	0.138802	0.153497	0.170526	0.138437	0.24875	0.241238	0.186191	0.0783951	0.0960145	0.142695	0.554443	0.111519	0.212161	0.0663819
2	30647042	30648320	Cstad	0	0	0	0	0	0	0	1	1278	0.75798	0.716856	0.760559	0.688372	0.617158	0.678413	0.705294	0.655267	0.658434	0.242532	0.250252	0.370825	0.38114	0.325651	0.398187	0.176469	0.217606	0.158826	0.226409	0.429733	0.386204	0.380002	0.123722	0.119626	0.137761	0.693148	0.0475807	0.328098	0.0677336
2	30652639	30652913	Cstad	0	0	0	0	0	0	0	0	274	0.697556	0.624122	0.719048	0.768162	0.69224	0.726455	0.519012	0.675704	0.856041	0.133333	0.221356	0.229167	0.327778	0.483631	0.229012	0.128042	0.137217	0.0778867	0.155213	0.305563	0.375427	0.291426	0.0361111	0.047619	0.0436508	0.697593	0.0929894	0.270713	0.121132
2	30669905	30670762	Cstad	0	0	0	0	1	0	0	0	857	0.482233	0.467111	0.409948	0.49792	0.495829	0.364986	0.514516	0.477772	0.587274	0.255047	0.290752	0.244551	0.226797	0.235163	0.228875	0.175511	0.137096	0.122559	0.0949526	0.269603	0.333131	0.283608	0.119421	0.078268	0.155693	0.47751	0.0627758	0.246864	0.0239234
2	30687098	30687519	Cstad	0	0	0	0	0	0	0	0	421	0.473734	0.555136	0.432662	0.49381	0.436345	0.383587	0.47274	0.57051	0.480365	0.148476	0.325758	0.0786364	0.112532	0.0926699	0.0840952	0.0720577	0.0722553	0.0387387	0.0207563	0.12529	0.128039	0.0800422	0.0217391	0.039798	0.0302044	0.477654	0.0586438	0.140361	0.0942999
2	30725319	30725636	1700001O22Rik	0	0	0	0	0	1	0	0	317	0.637423	0.759984	0.646362	0.767659	0.81377	0.680135	0.711243	0.751449	0.852469	0.309524	0.535273	0.363801	0.401856	0.437654	0.318254	0.276718	0.308371	0.195528	0.165018	0.413862	0.536339	0.380441	0.104684	0.198709	0.0960109	0.735611	0.0732412	0.394394	0.0845108
2	30744151	30744525	1700001O22Rik	0	0	0	0	0	0	0	0	374	0.829437	0.836324	0.767059	0.877778	0.8539	0.789198	0.85448	0.829836	0.859007	0.479497	0.318969	0.638977	0.398148	0.397222	0.398565	0.424122	0.390031	0.341592	0.365897	0.624282	0.628228	0.459668	0.128704	0.0513393	0.0796958	0.833002	0.0351429	0.438563	0.110532
2	30753384	30753576	1700001O22Rik	0	0	0	0	0	0	0	1	192	0.604383	0.754262	0.634292	0.77037	0.754189	0.709259	0.709841	0.751313	0.727625	0.29574	0.196948	0.409259	0.360185	0.268519	0.318098	0.335831	0.211322	0.25146	0.172177	0.327778	0.312324	0.40754	0.1125	0.0185185	0.137486	0.712837	0.0574333	0.308125	0.0736481
2	30836480	30836977	Prrx2	0	0	0	1	0	1	0	0	497	0.493315	0.440753	0.356714	0.554295	0.483752	0.454482	0.4403	0.371753	0.424523	0.20619	0.206547	0.125467	0.195463	0.157727	0.15249	0.23229	0.240064	0.224689	0.188014	0.189992	0.224038	0.186005	0.0674603	0.0989583	0.192897	0.446654	0.0606894	0.173981	0.0335831
2	30863739	30864530	Prrx2	0	1	0	1	0	0	0	0	791	0.701647	0.662144	0.621277	0.573046	0.715013	0.548737	0.647321	0.648549	0.736099	0.340049	0.362277	0.37265	0.436513	0.406567	0.350486	0.335809	0.376586	0.406436	0.299343	0.438077	0.412277	0.445955	0.157643	0.378308	0.205159	0.650426	0.0627128	0.37809	0.0366417
2	30902453	30902980	Ptges	0	0	0	1	0	1	0	0	527	0.548013	0.640725	0.431103	0.626388	0.537724	0.519841	0.703622	0.674516	0.52883	0.219643	0.287288	0.294643	0.256269	0.359105	0.265054	0.206444	0.227008	0.16834	0.205075	0.378043	0.392233	0.397633	0.152497	0.164418	0.109259	0.578974	0.0875099	0.280334	0.0468059
2	30985248	30985704	Usp20	0	0	1	1	0	0	0	0	456	0.486949	0.544263	0.518211	0.447551	0.456504	0.419365	0.547848	0.50502	0.511343	0.2	0.293175	0.219625	0.201987	0.220108	0.190382	0.163473	0.117764	0.173436	0.119997	0.121319	0.170296	0.110848	0.047381	0.0597427	0.0829125	0.493006	0.0441716	0.220879	0.0372873
2	31808498	31809075	Qrfp	0	0	0	1	0	0	0	1	577	0.782304	0.736596	0.530969	0.82441	0.77088	0.493519	0.827302	0.73799	0.866283	0.261064	0.250475	0.216792	0.435046	0.326786	0.213095	0.408773	0.397396	0.203958	0.287608	0.254233	0.204331	0.289205	0.0689223	0.0724311	0.131374	0.730028	0.130865	0.283876	0.0846638
2	31859065	31859998	Fibcd1	0	0	0	0	0	0	0	0	933	0.745621	0.838286	0.724654	0.890909	0.802811	0.822917	0.859812	0.763071	0.810081	0.325	0.478175	0.367965	0.636238	0.485913	0.525422	0.325679	0.316136	0.153692	0.203496	0.659425	0.683127	0.696504	0.108929	0.0535714	0.220393	0.806463	0.0542729	0.469785	0.11177
2	32105129	32105403	Plpp7	0	0	0	1	0	0	0	0	274	0.898155	0.924427	0.717074	0.738757	0.889637	0.71627	0.862003	0.883947	0.913628	0.401587	0.487939	0.481007	0.641204	0.562514	0.501828	0.578646	0.606157	0.446782	0.651047	0.648171	0.763392	0.541225	0.377806	0.414683	0.489059	0.838211	0.087644	0.51268	0.0813344
2	32152696	32154668	Prrc2b	0	1	1	1	0	1	0	0	1972	0.463978	0.548464	0.395204	0.547958	0.513342	0.390946	0.523824	0.444755	0.502604	0.263697	0.256334	0.203174	0.258191	0.24073	0.211753	0.0769561	0.131724	0.105231	0.0619049	0.281061	0.32952	0.288921	0.0299892	0.0585859	0.0550541	0.481231	0.0606784	0.23898	0.0257201
2	32315377	32316367	Dnm1	0	0	1	1	0	1	0	0	990	0.762952	0.775007	0.623065	0.8238	0.791748	0.623846	0.757577	0.744787	0.801075	0.495833	0.429945	0.456473	0.509168	0.557848	0.511783	0.472866	0.513974	0.397214	0.430191	0.572514	0.607741	0.486488	0.197078	0.283284	0.319275	0.744873	0.072858	0.493508	0.0450245
2	32665074	32665896	Eng	0	0	0	1	0	0	0	0	822	0.791307	0.800627	0.814379	0.812962	0.731022	0.816106	0.77098	0.776929	0.794375	0.415451	0.540315	0.556606	0.53829	0.628279	0.493924	0.237467	0.256379	0.318464	0.228409	0.279988	0.278268	0.311569	0.0637255	0.0655929	0.0765625	0.789854	0.0272666	0.528811	0.0706487
2	32740938	32742049	6330409D20Rik,Sh2d3c	1	2	0	2	0	1	1	0	1111	0.745923	0.888031	0.841126	0.936189	0.809462	0.825494	0.89704	0.86577	0.898601	0.571475	0.735948	0.524669	0.511866	0.613259	0.346966	0.199773	0.357203	0.258255	0.23208	0.254967	0.304499	0.190278	0.0680869	0.121465	0.111316	0.856404	0.0575368	0.550697	0.12834
2	32771911	32772148	Ttc16	0	0	1	1	0	0	0	1	237	0.601702	0.534483	0.597222	0.588624	0.408389	0.650132	0.67307	0.59743	0.539903	0.277778	0.223172	0.284392	0.15873	0.357858	0.302441	0.274721	0.243963	0.198053	0.249976	0.19726	0.255326	0.324006	0.0848485	0.126455	0.0694444	0.576773	0.0772677	0.267395	0.0686619
2	32776340	32776451	Ptrh1	0	1	0	1	0	1	0	0	111	0.275625	0.230022	0.262635	0.22963	0.282569	0.3	0.382916	0.282948	0.369885	0.037037	0.112374	0.0308642	0.0925926	0.144444	0.020202	0.0808303	0.0892841	0.155878	0.151878	0.0943256	0.181107	0.0798433	0.0416667	0.017094	0.169974	0.290692	0.0540984	0.072919	0.0507835
2	33172929	33173508	Ralgps1	0	0	0	1	1	0	0	0	579	0.438534	0.470904	0.480229	0.621989	0.592218	0.475197	0.581533	0.502471	0.490106	0.0594517	0.12623	0.19674	0.159596	0.180653	0.139502	0.0499447	0.0652056	0.0260815	0.0226503	0.109582	0.136219	0.140781	0.00909091	0.0173554	0.0369802	0.51702	0.0643822	0.143695	0.0486869
2	33216336	33216994	Angptl2,Ralgps1	0	0	0	2	0	1	0	0	658	0.60387	0.688987	0.614221	0.644988	0.662729	0.686709	0.772322	0.633956	0.762917	0.15447	0.154657	0.328349	0.277244	0.249698	0.0985707	0.0712044	0.0630405	0.0561303	0.0382731	0.36553	0.321089	0.392698	0.0564555	0.0367586	0.0657587	0.674522	0.06023	0.210498	0.0879383
2	33575401	33576239	Lmx1b	0	0	0	1	0	0	0	0	838	0.681486	0.632118	0.590444	0.743838	0.746486	0.742963	0.698938	0.650927	0.681526	0.26695	0.421717	0.456935	0.572929	0.462188	0.436357	0.419095	0.54837	0.432192	0.414387	0.42538	0.504258	0.473829	0.249244	0.31006	0.353206	0.685414	0.0544493	0.436179	0.0986462
2	33592678	33593468	Lmx1b	0	0	0	1	0	0	0	0	790	0.804244	0.736558	0.799857	0.875	0.7349	0.870748	0.814713	0.78135	0.752997	0.373668	0.560771	0.583009	0.605922	0.62684	0.445833	0.487119	0.574199	0.484969	0.453683	0.511314	0.512849	0.616628	0.278585	0.208957	0.35683	0.796707	0.0519462	0.532674	0.100379
2	33638124	33639079	Lmx1b	0	1	0	1	0	0	0	0	955	0.571178	0.581977	0.582765	0.510601	0.604501	0.510251	0.583587	0.524929	0.584633	0.174548	0.198246	0.221405	0.263727	0.326275	0.302392	0.166482	0.158391	0.142047	0.110583	0.372708	0.342908	0.460002	0.0514957	0.100627	0.050179	0.561602	0.0360413	0.247765	0.0598505
2	33689592	33689851	Mvb12b	0	0	0	0	0	0	0	1	259	0.74815	0.744893	0.632044	0.832937	0.750471	0.715302	0.658835	0.744277	0.74099	0.436409	0.599735	0.222222	0.348049	0.626678	0.556079	0.615941	0.516706	0.448003	0.455405	0.488428	0.581264	0.46434	0.134358	0.415278	0.403066	0.729766	0.0578427	0.464862	0.158761
2	33705817	33706242	Mvb12b	0	0	0	0	0	0	0	0	425	0.771976	0.76361	0.737312	0.773912	0.741206	0.788008	0.711171	0.769226	0.791506	0.268182	0.347054	0.286425	0.519036	0.497588	0.459757	0.449707	0.502584	0.355044	0.38692	0.526921	0.501502	0.620539	0.146297	0.223203	0.343713	0.760881	0.0261185	0.39634	0.109784
2	33713381	33715650	Mvb12b	0	0	0	0	0	0	0	0	2269	0.748529	0.804027	0.73027	0.776261	0.78336	0.772483	0.771063	0.763059	0.776998	0.521114	0.521365	0.573025	0.557131	0.611893	0.600753	0.60552	0.62143	0.502442	0.579073	0.640875	0.697862	0.618592	0.377452	0.40952	0.469903	0.769561	0.0209692	0.564214	0.0385483
2	33717861	33718368	Mvb12b	0	0	0	0	0	1	0	1	507	0.628213	0.611584	0.54359	0.574039	0.461151	0.67878	0.649495	0.50396	0.479212	0.195593	0.282143	0.310469	0.34265	0.302415	0.426345	0.334436	0.458234	0.323525	0.329386	0.428368	0.356145	0.308527	0.215243	0.277392	0.252353	0.570003	0.0778109	0.309936	0.0755314
2	33919752	33920591	Mvb12b	0	0	0	0	0	0	0	0	839	0.718365	0.788004	0.738809	0.804229	0.820512	0.76808	0.848808	0.814166	0.803308	0.286784	0.338733	0.28744	0.457152	0.424453	0.265342	0.10776	0.226215	0.138229	0.0862826	0.568238	0.573082	0.572781	0.0671717	0.0289855	0.0645635	0.789365	0.0412094	0.343317	0.079951
2	33966440	33966984	Mvb12b	1	2	0	0	0	0	0	0	544	0.667337	0.764859	0.708135	0.752807	0.769792	0.757112	0.811902	0.801873	0.819103	0.246117	0.239272	0.237827	0.326434	0.292262	0.348704	0.171617	0.317097	0.269827	0.189829	0.487969	0.466203	0.352797	0.118845	0.0356443	0.0682518	0.761435	0.0492161	0.281769	0.0481528
2	34671105	34671738	Gapvd1	0	0	0	0	0	0	0	1	633	0.473073	0.563352	0.377968	0.492135	0.405119	0.522052	0.49898	0.382652	0.460543	0.0891125	0.251583	0.305162	0.233183	0.268457	0.282302	0.341875	0.486272	0.275049	0.30991	0.297023	0.244774	0.359755	0.108401	0.20977	0.202756	0.463986	0.0640666	0.2383	0.0771695
2	34873958	34875019	Cutal,Psmd5	0	0	1	2	0	1	3	0	1061	0.483352	0.488879	0.50542	0.5401	0.463576	0.348231	0.499837	0.495575	0.474679	0.215675	0.192782	0.180159	0.209313	0.239181	0.224611	0.148184	0.162914	0.124347	0.135708	0.265983	0.343834	0.282099	0.0447704	0.033833	0.0832036	0.477739	0.0531501	0.210287	0.0213735
2	35588176	35588773	Dab2ip	0	0	0	1	0	0	0	0	597	0.617046	0.611019	0.577469	0.4537	0.589297	0.590113	0.646819	0.567883	0.611895	0.368197	0.223498	0.305499	0.377984	0.383763	0.345084	0.316794	0.386412	0.249779	0.276332	0.440135	0.546697	0.57189	0.174887	0.228175	0.254845	0.585027	0.0546385	0.334004	0.0611986
2	35627157	35628174	Dab2ip	0	0	0	1	0	0	0	0	1017	0.677832	0.779528	0.764061	0.842807	0.706265	0.703752	0.806542	0.742443	0.764277	0.332606	0.374149	0.566643	0.548846	0.550665	0.449427	0.140962	0.231656	0.151737	0.158542	0.651849	0.64504	0.610566	0.104608	0.0347924	0.119883	0.754167	0.0527307	0.470389	0.100549
2	35662439	35663660	Dab2ip	0	1	0	1	0	1	0	0	1221	0.73353	0.720098	0.683652	0.747826	0.740094	0.723141	0.726302	0.722955	0.724801	0.402484	0.371927	0.416527	0.517257	0.51541	0.432528	0.234215	0.302307	0.263982	0.267178	0.611587	0.564511	0.578237	0.110971	0.122059	0.133337	0.724711	0.0179024	0.442689	0.060432
2	36004209	36004632	Ttll11	0	0	0	0	0	0	0	1	423	0.872681	0.810919	0.775219	0.77684	0.799917	0.788015	0.86841	0.86545	0.781405	0.595714	0.366631	0.486111	0.661688	0.529211	0.410053	0.517943	0.47575	0.413667	0.424251	0.520971	0.544931	0.567975	0.203704	0.199603	0.446675	0.815428	0.0416279	0.508235	0.111195
2	36077019	36078074	Morn5	0	0	0	1	0	0	0	0	1055	0.648662	0.671324	0.595726	0.620977	0.667342	0.707793	0.594254	0.592283	0.530873	0.418677	0.342865	0.301926	0.404995	0.517555	0.423397	0.416359	0.513649	0.429886	0.498157	0.380067	0.445674	0.357392	0.312375	0.249313	0.257408	0.62547	0.0537357	0.401569	0.0743082
2	37516147	37516648	Gpr21,Rabgap1,Strbp	0	0	0	3	0	1	1	1	501	0.760045	0.873871	0.816667	0.895723	0.861139	0.931217	0.936769	0.892487	0.847721	0.490741	0.591402	0.431922	0.495707	0.628869	0.368607	0.266778	0.312418	0.435506	0.238101	0.348709	0.31497	0.256494	0.0555556	0.0362434	0.0896825	0.868404	0.0557611	0.501208	0.0969079
2	37758155	37758931	Crb2	0	0	0	0	0	0	0	0	776	0.539732	0.661299	0.620504	0.655195	0.626037	0.555465	0.631857	0.681094	0.672403	0.13768	0.151394	0.17983	0.282822	0.214721	0.1407	0.0726718	0.0479652	0.0688403	0.0270049	0.265928	0.308081	0.335573	0.0288312	0.0416667	0.0601601	0.627065	0.0496974	0.184524	0.0562295
2	37776283	37777139	Crb2	0	0	0	1	0	1	0	0	856	0.598911	0.695598	0.60072	0.634875	0.59888	0.479013	0.689749	0.70194	0.605096	0.218434	0.112866	0.170116	0.248131	0.22892	0.194832	0.235493	0.428677	0.242408	0.227291	0.269538	0.375933	0.224057	0.0752622	0.0959307	0.123454	0.622753	0.0696502	0.19555	0.0487566
2	38424745	38424946	Lhx2	0	0	0	0	0	1	0	0	201	0.397018	0.395914	0.517857	0.33642	0.377553	0.378608	0.454833	0.413992	0.40881	0.0962963	0.102694	0.0987654	0.138889	0.0769841	0.172222	0.0929012	0.194605	0.135257	0.166774	0.240878	0.108686	0.17025	0.0425084	0.0123457	0.0668911	0.409001	0.0518059	0.114308	0.0347915
2	38712563	38713213	Nr5a1	0	1	0	1	0	0	0	0	650	0.671087	0.562683	0.683764	0.698148	0.583928	0.596061	0.620731	0.64986	0.626193	0.231933	0.194296	0.445015	0.348039	0.341159	0.295873	0.342302	0.387591	0.305971	0.307101	0.459537	0.449049	0.478844	0.125446	0.2	0.338408	0.632495	0.0467275	0.309386	0.0898067
2	38924191	38924947	Nr6a1	0	1	0	1	0	1	0	0	756	0.572862	0.677261	0.569205	0.48414	0.482169	0.434714	0.553374	0.597069	0.425637	0.124575	0.198051	0.205653	0.163954	0.213742	0.175227	0.207794	0.215336	0.0997668	0.26512	0.546705	0.65723	0.628403	0.145353	0.0826204	0.109727	0.532937	0.0824536	0.1802	0.0330889
2	45115059	45116059	Zeb2	0	1	0	1	0	1	0	0	1000	0.279843	0.51937	0.289968	0.563903	0.440196	0.374806	0.594658	0.533406	0.515275	0.0788254	0.105415	0.0674589	0.100797	0.129841	0.0904603	0.013075	0.024755	0.0231357	0.0246007	0.418343	0.434927	0.362251	0.0158586	0.0296537	0.0385074	0.456825	0.117167	0.0954663	0.0218879
2	45169673	45172600	Zeb2	0	0	0	0	0	0	0	0	2927	0.64612	0.69204	0.565469	0.670582	0.622894	0.564681	0.784121	0.652364	0.660529	0.487953	0.382451	0.441832	0.458704	0.479113	0.362844	0.21603	0.212383	0.236363	0.207543	0.600665	0.587698	0.472764	0.121481	0.159081	0.170228	0.650978	0.0665788	0.435483	0.0516238
2	45184868	45185526	Zeb2	0	0	0	0	0	0	0	0	658	0.535372	0.629604	0.383419	0.677171	0.51538	0.540152	0.74929	0.595363	0.667716	0.201104	0.202877	0.247067	0.258435	0.268538	0.135822	0.0712856	0.0816667	0.0452116	0.0370757	0.468752	0.385347	0.448309	0.0463373	0.0561646	0.0388698	0.588163	0.108565	0.218974	0.0495899
2	49861412	49861735	Lypd6b	0	0	0	1	0	0	0	0	323	0.731241	0.7471	0.606941	0.831971	0.659186	0.665792	0.786578	0.784766	0.737108	0.366005	0.260406	0.347663	0.406261	0.318406	0.371869	0.276573	0.339591	0.252165	0.239535	0.443026	0.565624	0.400171	0.0911055	0.134392	0.174925	0.727854	0.0717481	0.345102	0.0505699
2	49908849	49910063	Lypd6b	0	0	0	1	0	0	0	0	1214	0.766426	0.82144	0.775141	0.796534	0.804103	0.831526	0.82823	0.782118	0.874241	0.428704	0.445488	0.608048	0.618322	0.643064	0.496319	0.534391	0.560804	0.525508	0.474482	0.605706	0.642662	0.60416	0.348175	0.330568	0.259271	0.808862	0.0338178	0.539991	0.094461
2	50110088	50110501	Lypd6	0	0	0	1	0	0	0	0	413	0.635081	0.679885	0.721834	0.766789	0.720532	0.574542	0.762963	0.671556	0.684402	0.203164	0.254748	0.26907	0.32249	0.41967	0.239927	0.0547518	0.0819116	0.081628	0.0739134	0.500587	0.515729	0.540439	0.0711233	0.00699301	0.0435526	0.690843	0.0612167	0.284845	0.0767322
2	50186899	50187166	Lypd6	0	0	0	1	0	0	0	1	267	0.819639	0.759162	0.848545	0.799074	0.773176	0.649339	0.845541	0.705745	0.63456	0.359259	0.494404	0.443738	0.515208	0.663809	0.472928	0.506669	0.534232	0.689736	0.532935	0.548994	0.634235	0.530849	0.272487	0.306702	0.443122	0.75942	0.080107	0.491558	0.100374
2	52377657	52378547	Neb	0	0	0	1	0	1	1	0	890	0.685045	0.745864	0.72475	0.775806	0.793595	0.733783	0.804222	0.749444	0.82705	0.381492	0.46684	0.50203	0.522949	0.517838	0.345397	0.602486	0.574118	0.456382	0.393397	0.595195	0.626696	0.527828	0.222815	0.332237	0.532754	0.759951	0.0442847	0.456091	0.0752684
2	52859547	52861119	Fmnl2	0	1	1	1	0	1	0	0	1572	0.442062	0.647504	0.372122	0.603001	0.543862	0.498984	0.683256	0.595152	0.662686	0.401518	0.436834	0.295272	0.332258	0.299264	0.169835	0.17428	0.141999	0.166641	0.0953012	0.61647	0.543778	0.386729	0.0863757	0.118939	0.143113	0.560959	0.105866	0.322497	0.0938073
2	56454509	56455234	Nr4a2	0	0	0	0	0	0	0	0	725	0.622849	0.539046	0.636713	0.679121	0.613444	0.635745	0.675841	0.669228	0.566697	0.259865	0.410928	0.32036	0.444111	0.394036	0.308544	0.33082	0.512835	0.285179	0.231522	0.465053	0.535158	0.453315	0.197106	0.119114	0.205521	0.62652	0.0482536	0.356307	0.070698
2	58473897	58474321	Acvr1	0	0	0	1	0	0	0	0	424	0.72303	0.687405	0.710802	0.746506	0.772343	0.795503	0.788889	0.716956	0.755247	0.455948	0.406702	0.568262	0.577345	0.546296	0.414358	0.482857	0.310952	0.615678	0.421578	0.498159	0.510651	0.453409	0.142504	0.244156	0.230704	0.744076	0.0372153	0.494819	0.0782353
2	58626393	58628229	Upp2	0	0	0	1	0	0	0	0	1836	0.784062	0.818416	0.744484	0.88195	0.809185	0.804839	0.896529	0.877774	0.882895	0.613312	0.671229	0.625251	0.62498	0.656893	0.581664	0.65803	0.741943	0.586044	0.614964	0.633269	0.766957	0.734651	0.396742	0.37963	0.451567	0.833348	0.0533012	0.628888	0.0318694
2	59675176	59675714	Tanc1	0	0	0	1	0	0	0	1	538	0.92165	0.888217	0.881342	0.906854	0.838288	0.929592	0.896588	0.850222	0.908297	0.475467	0.528358	0.586286	0.713667	0.656311	0.593796	0.589032	0.612937	0.499202	0.587844	0.790871	0.751977	0.650329	0.18256	0.292362	0.382171	0.891228	0.0307255	0.592314	0.0855622
2	59676269	59677076	Tanc1	0	0	0	1	0	0	0	1	807	0.653753	0.726962	0.759764	0.834993	0.763672	0.772351	0.873547	0.795677	0.708676	0.532747	0.445586	0.46718	0.455889	0.541027	0.439966	0.402224	0.483543	0.223658	0.268096	0.599133	0.693759	0.645765	0.199186	0.223951	0.179919	0.765488	0.0658587	0.480399	0.044807
2	59697985	59698617	Tanc1	0	0	0	1	0	0	0	0	632	0.676071	0.669358	0.456061	0.573469	0.589906	0.618987	0.619657	0.712513	0.580282	0.109615	0.103175	0.169597	0.335304	0.163832	0.144133	0.169634	0.201045	0.0827412	0.104969	0.328288	0.280623	0.262897	0.0340136	0.0334184	0.0774428	0.6107	0.0749049	0.170943	0.085017
2	59706882	59707257	Tanc1	0	0	0	1	1	0	0	0	375	0.718627	0.718364	0.744408	0.731115	0.87788	0.728373	0.729907	0.767537	0.80214	0.316369	0.272267	0.367713	0.451989	0.553163	0.599928	0.307176	0.449989	0.438352	0.433099	0.523076	0.377215	0.394605	0.241294	0.358466	0.317763	0.757595	0.0525653	0.426905	0.131257
2	59829038	59829559	Tanc1	0	0	0	1	0	0	0	0	521	0.450217	0.354767	0.440192	0.310379	0.454071	0.395815	0.290644	0.240411	0.387334	0.162996	0.176199	0.165248	0.137179	0.168498	0.182917	0.12876	0.100081	0.121248	0.153147	0.147062	0.190862	0.246778	0.0924631	0.110207	0.113431	0.369314	0.0760508	0.165506	0.0157175
2	59830192	59830700	Tanc1	0	0	0	1	0	0	0	1	508	0.700052	0.604053	0.70186	0.815152	0.727129	0.579365	0.644904	0.646843	0.677299	0.242929	0.147442	0.284829	0.379201	0.425512	0.283571	0.232207	0.192287	0.141669	0.226923	0.252226	0.272616	0.426537	0.0810606	0.116162	0.158884	0.677406	0.0703032	0.293914	0.098828
2	60354498	60354912	Ly75	0	0	0	1	0	0	0	0	414	0.965025	0.917666	0.865382	0.846251	0.959015	0.96142	0.901293	0.933562	0.927269	0.708023	0.594841	0.675	0.905556	0.605467	0.708867	0.488228	0.444272	0.417541	0.382005	0.719899	0.69304	0.729155	0.184921	0.256357	0.351219	0.919654	0.0422467	0.699626	0.112263
2	60552257	60552624	Pla2r1	0	0	0	1	0	1	0	0	367	0.690507	0.775746	0.729931	0.848887	0.784128	0.790475	0.837301	0.771932	0.753474	0.275321	0.322968	0.404337	0.484066	0.421503	0.421972	0.44095	0.468064	0.395868	0.287918	0.60265	0.498731	0.616287	0.147348	0.217821	0.343074	0.77582	0.0491185	0.388361	0.075759
2	60801089	60802062	Rbms1	0	0	0	1	0	0	0	0	973	0.834257	0.886102	0.753105	0.86639	0.829922	0.858763	0.869809	0.826623	0.791503	0.545587	0.564094	0.531984	0.589364	0.776225	0.645985	0.593755	0.76105	0.643955	0.734978	0.739047	0.811495	0.769119	0.459606	0.361855	0.570037	0.835164	0.0419348	0.608873	0.0913093
2	60939794	60940573	Rbms1	0	0	0	1	0	0	0	0	779	0.673197	0.706363	0.646193	0.807696	0.775875	0.64784	0.730259	0.73493	0.756764	0.354185	0.407594	0.306878	0.47615	0.384952	0.31047	0.15714	0.170386	0.168446	0.112609	0.372733	0.372832	0.507014	0.0937803	0.0851852	0.142234	0.719902	0.0564838	0.373372	0.0642102
2	61815938	61816206	Tbr1	1	0	0	0	0	0	0	0	268	0.658902	0.709363	0.75336	0.737222	0.632386	0.726786	0.723491	0.693764	0.661026	0.353651	0.225463	0.255608	0.363165	0.210526	0.373633	0.213406	0.237594	0.206933	0.217103	0.432817	0.391708	0.474612	0.0866667	0.111706	0.178754	0.699589	0.0409372	0.297008	0.0745227
2	65037490	65038368	Grb14	0	0	0	0	0	0	0	0	878	0.70802	0.775297	0.627126	0.916808	0.73919	0.70737	0.788752	0.699084	0.796794	0.376569	0.425371	0.399093	0.497658	0.442024	0.368443	0.414659	0.563679	0.358625	0.306269	0.456706	0.564557	0.446141	0.205226	0.152707	0.289212	0.750938	0.0818043	0.418193	0.0479719
2	65175219	65175819	Cobll1	0	0	0	1	1	0	0	0	600	0.844365	0.673247	0.647503	0.825937	0.721662	0.705291	0.759917	0.738106	0.856085	0.421549	0.394974	0.294108	0.465917	0.46336	0.386965	0.233515	0.315958	0.315219	0.25471	0.553834	0.631613	0.607501	0.106173	0.252205	0.130679	0.752457	0.0752573	0.404479	0.0634222
2	66191972	66192500	Ttc21b	0	0	0	1	0	0	0	0	528	0.40079	0.494395	0.39578	0.596167	0.495059	0.5058	0.534127	0.532746	0.382599	0.207672	0.23852	0.216532	0.221561	0.212722	0.216829	0.0717468	0.0828694	0.15348	0.0550265	0.199568	0.140299	0.19725	0.0345679	0.0380952	0.0493827	0.48194	0.0734223	0.218973	0.0106406
2	68367695	68368104	Stk39	0	0	0	1	0	0	0	0	409	0.404038	0.715545	0.694192	0.606326	0.559452	0.49005	0.372999	0.387146	0.559217	0.242965	0.224702	0.225436	0.329152	0.302055	0.169697	0.392122	0.480265	0.324943	0.328545	0.308335	0.352259	0.490283	0.196465	0.0386364	0.303512	0.532107	0.128166	0.249001	0.0578103
2	68404346	68404908	Stk39	0	0	0	1	0	0	0	1	562	0.754901	0.849976	0.728414	0.725	0.796423	0.736106	0.79737	0.77628	0.79994	0.41267	0.425226	0.427494	0.583475	0.656862	0.510534	0.43494	0.520754	0.421291	0.422221	0.614035	0.597149	0.548417	0.199186	0.203846	0.338329	0.773823	0.0415014	0.50271	0.100115
2	68435328	68436096	Stk39	0	0	0	1	0	0	0	0	768	0.239571	0.431103	0.193057	0.296065	0.296606	0.16293	0.430869	0.38562	0.330499	0.124033	0.0835648	0.0855159	0.176598	0.0753971	0.0853896	0.0687109	0.0700172	0.0898312	0.0824766	0.138693	0.124797	0.139958	0.0315934	0.0737374	0.055815	0.307369	0.097462	0.105083	0.0389576
2	69612248	69612978	Lrp2	0	0	0	0	0	0	0	0	730	0.724066	0.810149	0.649077	0.676713	0.804208	0.64881	0.792798	0.818707	0.794759	0.324916	0.417523	0.545703	0.488038	0.587597	0.390411	0.397987	0.436548	0.365035	0.330686	0.570049	0.497199	0.538096	0.214806	0.167565	0.245137	0.746587	0.0720034	0.459031	0.0992987
2	69803740	69804310	Phospho2	0	0	0	0	0	0	0	0	570	0.641168	0.700459	0.545498	0.674561	0.687901	0.622944	0.71951	0.72179	0.651346	0.325577	0.304626	0.368887	0.441313	0.381871	0.325351	0.474125	0.414576	0.305021	0.267032	0.562672	0.629235	0.578796	0.137223	0.224675	0.207102	0.662797	0.0557111	0.357937	0.0501904
2	70477302	70478241	Sp5	0	1	0	1	0	1	0	0	939	0.631156	0.647987	0.609476	0.581985	0.532899	0.569671	0.731979	0.666221	0.622841	0.265938	0.297007	0.282834	0.317307	0.421572	0.286809	0.299619	0.344351	0.31957	0.388293	0.472977	0.570889	0.591895	0.101626	0.104409	0.147834	0.621579	0.0583571	0.311911	0.0563309
2	70956908	70957199	Mettl8	0	0	0	0	0	0	0	0	291	0.648377	0.862687	0.834601	0.871693	0.843781	0.876526	0.741271	0.885447	0.90846	0.575	0.479856	0.509722	0.777232	0.588446	0.546636	0.637071	0.727195	0.685715	0.581547	0.587818	0.772986	0.661477	0.429612	0.466285	0.653113	0.830316	0.0831203	0.579482	0.104954
2	71506567	71507070	Metap1d	0	0	0	1	0	0	0	0	503	0.704958	0.706581	0.773175	0.814827	0.782626	0.788455	0.826035	0.73818	0.812875	0.494332	0.454561	0.479662	0.492768	0.574866	0.412347	0.245432	0.26784	0.2105	0.184873	0.598702	0.56463	0.640624	0.242893	0.122727	0.140896	0.771968	0.0457272	0.484756	0.0537707
2	71626665	71626987	Dlx2	0	0	0	0	0	0	0	0	322	0.636567	0.688164	0.648364	0.656085	0.714343	0.661905	0.589576	0.704634	0.713552	0.256502	0.311207	0.273403	0.334411	0.495688	0.326499	0.21442	0.229243	0.171099	0.169143	0.48578	0.525262	0.485263	0.0234568	0.108025	0.115099	0.668132	0.0413434	0.332952	0.0853118
2	72053958	72055279	Rapgef4	0	0	0	1	0	1	1	0	1321	0.854855	0.91221	0.745615	0.744065	0.857199	0.87351	0.817577	0.828827	0.855796	0.601272	0.525636	0.609328	0.634715	0.805561	0.538209	0.411206	0.463055	0.422757	0.516282	0.796832	0.751129	0.680557	0.328153	0.442532	0.461845	0.832184	0.0562282	0.61912	0.100702
2	72529668	72530142	Cdca7	0	0	0	0	0	0	0	0	474	0.454723	0.591235	0.585102	0.539126	0.542907	0.497297	0.509141	0.509881	0.554755	0.284986	0.275796	0.226251	0.388176	0.291594	0.360944	0.65867	0.498823	0.454475	0.391175	0.402831	0.354798	0.32292	0.188677	0.263382	0.37353	0.531574	0.0435924	0.304625	0.0594672
2	73070610	73071434	Ola1	0	0	0	0	0	0	0	0	824	0.568805	0.639198	0.530156	0.642756	0.512906	0.552703	0.621761	0.601885	0.635278	0.164778	0.341053	0.312381	0.37452	0.346973	0.336468	0.255447	0.340394	0.174353	0.253578	0.348723	0.454314	0.362597	0.226335	0.245225	0.329319	0.589494	0.0497073	0.312696	0.0751614
2	73262596	73263636	Sp9	0	0	0	0	0	0	0	0	1040	0.276707	0.346726	0.34503	0.316966	0.342868	0.388386	0.307958	0.305537	0.306931	0.116142	0.102136	0.135714	0.137196	0.171508	0.0569312	0.124968	0.194007	0.129941	0.114675	0.208333	0.206984	0.201882	0.029046	0.0374074	0.102444	0.326345	0.0327615	0.119938	0.0387488
2	73530022	73530726	Wipf1	0	1	0	0	0	1	0	0	704	0.75291	0.714313	0.670218	0.745455	0.773928	0.662189	0.792324	0.650818	0.742229	0.272527	0.379256	0.393622	0.551676	0.490667	0.422053	0.431292	0.488305	0.392126	0.436672	0.643112	0.699664	0.718743	0.19691	0.33758	0.302927	0.722709	0.0511577	0.4183	0.0963568
2	73560600	73561640	Chrna1	0	0	0	0	0	0	0	1	1040	0.517929	0.508328	0.484642	0.491553	0.419197	0.373516	0.554176	0.542955	0.527182	0.174502	0.24771	0.20362	0.297421	0.239119	0.179056	0.163573	0.157095	0.108835	0.122151	0.18785	0.244914	0.169392	0.0786825	0.119147	0.0917705	0.491053	0.059186	0.223571	0.0470437
2	73585174	73585579	Chrna1	0	0	0	0	0	1	0	0	405	0.488636	0.483091	0.412626	0.573457	0.425958	0.445539	0.594882	0.514008	0.522222	0.176323	0.111111	0.0898629	0.165361	0.158677	0.10079	0.134196	0.122	0.10976	0.113414	0.240913	0.136194	0.321106	0.0395623	0.138889	0.117383	0.495602	0.0626618	0.133687	0.037304
2	73597471	73597784	Chn1	0	0	0	0	0	0	0	0	313	0.773865	0.737781	0.691963	0.737566	0.789358	0.683422	0.714426	0.803538	0.832686	0.479277	0.424274	0.337302	0.600617	0.53254	0.492593	0.571747	0.539588	0.462872	0.467112	0.576631	0.494789	0.47203	0.300926	0.291667	0.350974	0.751623	0.0514399	0.477767	0.0904503
2	73970831	73971233	Atp5g3	0	0	0	0	0	0	0	0	402	0.737113	0.819925	0.40764	0.859673	0.482994	0.786695	0.707363	0.712489	0.669648	0.430357	0.492361	0.367113	0.404166	0.468466	0.370475	0.79156	0.572372	0.45131	0.523216	0.407572	0.554374	0.362026	0.292336	0.302721	0.367884	0.68706	0.1504	0.422156	0.0513126
2	74723111	74724069	Hoxd3,Hoxd4	0	0	1	3	0	1	0	0	958	0.496978	0.601124	0.485448	0.584387	0.505918	0.503953	0.520068	0.548704	0.520168	0.1197	0.208374	0.202197	0.234959	0.18657	0.225983	0.25653	0.338891	0.170364	0.215418	0.334565	0.386828	0.274304	0.165793	0.150822	0.22067	0.529639	0.0401471	0.196297	0.0412759
2	74724615	74727012	Gm28230,Hoxd3,Hoxd4	0	1	1	4	0	1	0	0	2397	0.659618	0.689794	0.68058	0.691359	0.711433	0.65557	0.641348	0.675999	0.740072	0.389017	0.505198	0.38901	0.534467	0.47595	0.467136	0.59465	0.59837	0.54679	0.513564	0.598305	0.625808	0.615046	0.319363	0.380922	0.462146	0.682864	0.0301463	0.46013	0.0599524
2	74970493	74971316	Mtx2	0	0	0	0	0	0	0	0	823	0.841982	0.788885	0.724634	0.875463	0.857566	0.770705	0.874661	0.846674	0.874657	0.412131	0.456037	0.494534	0.518588	0.6444	0.454024	0.432047	0.536878	0.367915	0.417674	0.727633	0.664924	0.695331	0.220872	0.201323	0.30205	0.828359	0.0542232	0.496619	0.0811489
2	75772510	75772961	Agps	0	0	0	0	0	0	0	0	451	0.86948	0.746751	0.672857	0.79537	0.690516	0.582363	0.797345	0.696671	0.728816	0.32025	0.288889	0.44709	0.255568	0.417288	0.153255	0.0581161	0.0532913	0.0335455	0.0233211	0.674791	0.668658	0.600334	0	0.0111111	0.0520961	0.73113	0.0838641	0.313723	0.107985
2	75814803	75815810	Agps	0	0	0	0	0	0	0	0	1007	0.772619	0.792416	0.781794	0.750924	0.775529	0.755711	0.819723	0.717618	0.749505	0.605887	0.588841	0.489658	0.485121	0.605466	0.455487	0.373179	0.353159	0.387468	0.398338	0.588898	0.648549	0.67347	0.266045	0.214294	0.243146	0.768426	0.0292853	0.53841	0.0688267
2	75959413	75960506	Ttc30a2	0	0	0	0	0	0	0	0	1093	0.726532	0.698053	0.69929	0.770118	0.698392	0.641999	0.769089	0.739139	0.800789	0.379818	0.371079	0.380346	0.359117	0.402237	0.333422	0.23383	0.243667	0.140241	0.137924	0.49323	0.460211	0.499998	0.0760799	0.0764441	0.160979	0.727044	0.04857	0.371003	0.023213
2	75977863	75978100	Ttc30a2	0	0	1	1	0	1	0	0	237	0.752722	0.740645	0.644792	1	0.824952	0.618304	0.740028	0.745381	0.79881	0.146131	0.206778	0.398268	0.274554	0.331027	0.640306	0.052925	0.143204	0.0756565	0.207277	0.294497	0.259375	0.381151	0.0204388	NA	0.204593	0.762848	0.110478	0.332844	0.174911
2	77171646	77172391	Ccdc141	0	0	0	0	0	1	0	0	745	0.693187	0.838876	0.729057	0.88547	0.744284	0.83335	0.80754	0.780411	0.847618	0.502091	0.568271	0.636742	0.651341	0.469902	0.567262	0.644082	0.72228	0.568727	0.540855	0.603967	0.749458	0.678376	0.381387	0.435623	0.479042	0.795532	0.0632488	0.565935	0.0715729
2	79611330	79611631	Itprid2	0	0	0	0	0	0	0	0	301	0.654816	0.795346	0.749339	0.730159	0.654048	0.566472	0.738454	0.722157	0.654872	0.372751	0.555515	0.447721	0.455688	0.380752	0.521954	0.298244	0.396988	0.352244	0.415586	0.387954	0.581387	0.574816	0.0370851	0.556229	0.143645	0.696185	0.0691854	0.45573	0.0733675
2	80456109	80457314	Frzb	0	0	0	0	0	0	0	0	1205	0.444533	0.434564	0.459454	0.482143	0.463074	0.447332	0.478241	0.392684	0.475499	0.214814	0.221234	0.289338	0.237836	0.204122	0.202146	0.32583	0.337673	0.306164	0.250175	0.312888	0.301756	0.28521	0.155239	0.20205	0.119373	0.453058	0.027878	0.228249	0.0326095
2	84184361	84184943	Calcrl	0	0	0	0	0	0	0	1	582	0.626261	0.734521	0.668143	0.688165	0.702478	0.629095	0.702698	0.772703	0.706759	0.2189	0.279202	0.183516	0.249607	0.318148	0.225654	0.145271	0.144613	0.138222	0.134228	0.373287	0.451093	0.416984	0.0653001	0.0338235	0.0421471	0.692314	0.0469373	0.245838	0.0476929
2	84386976	84388545	Calcrl	0	0	0	1	0	0	0	1	1569	0.566797	0.572066	0.586982	0.58245	0.44735	0.456074	0.549065	0.503	0.500489	0.241045	0.340753	0.319461	0.376001	0.350503	0.273787	0.212598	0.333711	0.259385	0.164626	0.363722	0.379261	0.340933	0.0824603	0.108546	0.119246	0.529364	0.0540573	0.316925	0.0506171
2	84666203	84666504	Btbd18,Gm28635	0	0	1	2	0	0	0	0	301	0.74805	0.846884	0.700748	0.752546	0.68954	0.692184	0.697527	0.803301	0.756339	0.400167	0.457799	0.3875	0.585223	0.506043	0.343056	0.328869	0.356934	0.201106	0.229087	0.48659	0.512513	0.408066	0.204365	0.0992424	0.120367	0.743013	0.0547904	0.446631	0.0885952
2	84774637	84775286	Serping1	0	0	0	1	0	1	0	0	649	0.631721	0.740919	0.732662	0.730769	0.747168	0.729241	0.827938	0.760208	0.723462	0.445833	0.347991	0.297917	0.555873	0.298889	0.113889	0.259341	0.206455	0.141991	0.0949276	0.318723	0.287567	0.312943	0.115179	0.0333333	0.0851732	0.73601	0.0503773	0.343399	0.149922
2	85001511	85001858	P2rx3	0	0	0	1	0	0	0	0	347	0.88085	0.833524	0.739087	0.823743	0.79503	0.822828	0.858521	0.863584	0.896726	0.523557	0.566656	0.329185	0.538944	0.533428	0.455387	0.185655	0.341263	0.182947	0.104484	0.559677	0.545178	0.565873	0.126544	0.0818619	0.0768693	0.834877	0.0479015	0.491193	0.0875611
2	91115092	91115375	Spi1	1	1	0	1	0	0	0	1	283	0.800476	0.826624	0.87803	0.793929	0.890089	0.831071	0.865346	0.808203	0.87312	0.277024	0.512042	0.39518	0.481227	0.360345	0.368611	0.314766	0.462058	0.485356	0.378682	0.0982643	0.183984	0.098649	0.05625	0.0555556	0.0912117	0.840765	0.0364755	0.399071	0.0858488
2	91456897	91457225	Lrp4	0	1	0	0	0	1	0	0	328	0.484067	0.496876	0.393486	0.574691	0.713955	0.42186	0.530736	0.430937	0.478916	0.0555556	0.159482	0.202259	0.17791	0.251984	0.337037	0.185409	0.122002	0.177355	0.168078	0.409384	0.49105	0.390927	0.0222222	0.0595238	0.0457271	0.502836	0.0969257	0.197371	0.0942751
2	91462301	91463078	Lrp4	0	0	0	1	0	0	0	0	777	0.754302	0.704973	0.654418	0.728387	0.696512	0.610635	0.798397	0.777362	0.72265	0.222222	0.34627	0.253311	0.338932	0.406797	0.234962	0.171953	0.184074	0.209593	0.151871	0.466847	0.405887	0.44024	0.0479942	0.0739418	0.0681818	0.716404	0.0587509	0.300415	0.0741894
2	91975126	91975541	Dgkz	1	1	0	1	0	1	0	0	415	0.556299	0.498498	0.612021	0.498044	0.525204	0.40728	0.462063	0.530737	0.466837	0.2053	0.246001	0.169229	0.202546	0.203442	0.257911	0.150757	0.0945011	0.0667542	0.0714464	0.348948	0.262498	0.297952	0.0691327	0.0666667	0.17017	0.506331	0.0592448	0.214072	0.0324807
2	92140335	92140862	Phf21a	0	0	0	1	0	0	0	0	527	0.750452	0.726007	0.703092	0.848148	0.809965	0.924383	0.886205	0.800457	0.76593	0.580159	0.620323	0.420547	0.408832	0.550705	0.386111	0.358772	0.329811	0.274729	0.21557	0.594204	0.613164	0.597716	0.0774691	0.122222	0.106101	0.801626	0.0739748	0.494446	0.10088
2	92701867	92702544	Chst1	0	0	0	0	0	0	0	0	677	0.817749	0.777568	0.825039	0.79855	0.774005	0.847118	0.802775	0.827457	0.849883	0.569958	0.657815	0.431962	0.69145	0.651639	0.586727	0.621324	0.633176	0.613268	0.552767	0.613379	0.610166	0.65073	0.325541	0.362816	0.519741	0.813349	0.0273614	0.598259	0.0934552
2	93030769	93031390	Prdm11	0	0	0	1	0	0	0	0	621	0.551811	0.638727	0.674564	0.738456	0.57313	0.457619	0.624674	0.499678	0.704737	0.280678	0.301113	0.235859	0.245258	0.220276	0.258297	0.0761905	0.0968178	0.0821727	0.0578467	0.352226	0.427989	0.425786	0.05	0	0.0931277	0.607044	0.0940363	0.256913	0.0298051
2	93099438	93100355	Prdm11	0	0	0	0	0	0	0	0	917	0.702822	0.675653	0.574817	0.676757	0.631171	0.531881	0.67041	0.690609	0.59538	0.285719	0.416878	0.352778	0.414301	0.378175	0.354682	0.447845	0.400826	0.377708	0.304695	0.381436	0.531375	0.463469	0.292638	0.281907	0.454236	0.638833	0.0592137	0.367089	0.0486015
2	93176678	93177819	Trp53i11	0	0	1	0	0	0	0	1	1141	0.396826	0.465577	0.351222	0.385349	0.527327	0.371953	0.48137	0.434709	0.438253	0.150347	0.182635	0.129252	0.124117	0.175869	0.185286	0.0401321	0.0659219	0.049958	0.0184465	0.160712	0.217094	0.211091	0.0308366	0.00763889	0.0585227	0.428065	0.057122	0.157918	0.0272167
2	93183792	93184491	Trp53i11	0	0	1	0	0	0	0	0	699	0.815738	0.796891	0.85958	0.839623	0.756833	0.820113	0.872285	0.811447	0.862038	0.527031	0.647055	0.590103	0.699775	0.683469	0.463259	0.598016	0.64935	0.536421	0.495964	0.756962	0.721849	0.728436	0.43223	0.372562	0.610708	0.826061	0.0366358	0.601782	0.0929924
2	93303481	93304318	Tspan18	0	0	0	1	0	0	0	0	837	0.613606	0.531586	0.500638	0.547234	0.583018	0.597163	0.642861	0.617911	0.549594	0.192381	0.387758	0.18338	0.311173	0.27125	0.27461	0.256235	0.284679	0.209895	0.216297	0.327141	0.325206	0.305628	0.0977863	0.081627	0.141761	0.575957	0.0465228	0.270092	0.0763056
2	93629290	93629563	Alx4	0	0	0	0	1	0	0	0	273	0.75657	0.767936	0.73664	0.723016	0.734873	0.57037	0.711817	0.647361	0.848268	0.388889	0.261111	0.43125	0.409788	0.411684	0.316667	0.389482	0.338876	0.250782	0.261889	0.56959	0.522673	0.413049	0.117108	0.139506	0.280792	0.721872	0.0776983	0.369898	0.0665285
2	93641326	93641798	Alx4	0	1	0	0	0	0	0	0	472	0.39378	0.308401	0.462049	0.490575	0.455333	0.2694	0.492905	0.296211	0.459126	0.119828	0.107219	0.121429	0.212314	0.210366	0.0744268	0.131109	0.234239	0.20273	0.141271	0.158027	0.192217	0.243963	0.0524691	0.0222222	0.087296	0.403087	0.0890327	0.14093	0.0570993
2	93643793	93645909	Alx4	0	1	0	1	0	0	0	0	2116	0.776687	0.724631	0.774914	0.711587	0.777621	0.601416	0.741171	0.759901	0.783182	0.197812	0.245682	0.32707	0.414349	0.399269	0.395766	0.173271	0.206693	0.177436	0.135335	0.698687	0.756148	0.729404	0.0422907	0.0406049	0.121401	0.739012	0.0575354	0.329991	0.0903658
2	93928230	93928482	Gm13889	0	0	0	0	0	0	0	0	252	0.796724	0.857042	0.703327	0.819156	0.776888	0.725778	0.804184	0.745026	0.730175	0.486082	0.566015	0.296216	0.651612	0.581708	0.520695	0.615345	0.678668	0.516109	0.576305	0.666	0.57389	0.61036	0.466667	0.36875	0.442833	0.773144	0.0505526	0.517055	0.122004
2	102032844	102034815	Ldlrad3	0	0	0	1	0	0	0	1	1971	0.529884	0.503901	0.483328	0.564654	0.474404	0.542766	0.607932	0.505812	0.547076	0.291194	0.318864	0.272513	0.343529	0.346396	0.291248	0.154866	0.145247	0.159327	0.134176	0.350493	0.39134	0.33653	0.0823052	0.121466	0.137277	0.528862	0.0422088	0.310624	0.0304486
2	102052864	102053077	Ldlrad3	0	0	0	1	0	0	0	0	213	0.416317	0.396752	0.337338	0.50956	0.494265	0.327886	0.395704	0.576197	0.406336	0.136915	0.189394	0.204228	0.272331	0.107678	0.0277778	0.117045	0.168398	0.0387701	0	0.21217	0.2092	0.158599	0.0191919	0.023088	0.012987	0.428928	0.0820559	0.156387	0.0849861
2	102205743	102207362	Ldlrad3	0	0	0	0	0	0	0	0	1619	0.626906	0.616006	0.527824	0.647976	0.606612	0.61353	0.629887	0.600508	0.653859	0.314332	0.277721	0.303817	0.422727	0.375606	0.327994	0.335188	0.311698	0.25432	0.250534	0.412266	0.478546	0.414939	0.140009	0.216745	0.183263	0.613679	0.0367905	0.337033	0.0530089
2	102407369	102407835	Trim44	0	0	0	1	0	1	1	1	466	0.714865	0.859499	0.799002	0.788892	0.8495	0.80587	0.897619	0.914195	0.795429	0.549784	0.5113	0.604532	0.502041	0.567889	0.446612	0.432847	0.515864	0.451672	0.444141	0.658929	0.607659	0.621295	0.329123	0.4792	0.457874	0.824986	0.0616131	0.53036	0.0556168
2	104714342	104714740	Pin1rt1	0	1	1	1	0	0	0	1	398	0.937218	0.848501	0.890841	0.850992	0.841918	0.874541	0.871878	0.891789	0.906807	0.581076	0.626355	0.747589	0.707753	0.769544	0.611583	0.651951	0.671584	0.560896	0.466003	0.718242	0.647354	0.720976	0.153664	0.229393	0.309855	0.879387	0.0308733	0.673983	0.0780819
2	105234713	105235980	Them7	0	0	0	1	0	0	0	0	1267	0.842255	0.867744	0.792918	0.836988	0.834601	0.85521	0.740312	0.812222	0.805597	0.510359	0.496097	0.658851	0.660591	0.689542	0.63962	0.488093	0.597107	0.567809	0.566962	0.728654	0.725926	0.726353	0.446313	0.292794	0.396575	0.820872	0.0385051	0.609177	0.0837238
2	105311684	105312436	Them7	0	0	0	1	0	0	0	1	752	0.751636	0.838087	0.798445	0.885257	0.839302	0.821465	0.833722	0.870234	0.848737	0.422562	0.574347	0.514338	0.464759	0.6205	0.475688	0.48364	0.545502	0.485082	0.436069	0.506067	0.48976	0.522316	0.225877	0.129868	0.292493	0.831876	0.0393174	0.512032	0.0737759
2	106461382	106461890	Mpped2	0	0	0	0	0	0	0	0	508	0.698191	0.668453	0.56627	0.583586	0.614009	0.64245	0.71304	0.558724	0.782082	0.337807	0.347652	0.372763	0.235354	0.328713	0.308497	0.391255	0.51024	0.403948	0.350437	0.416905	0.408218	0.367356	0.25692	0.291368	0.291016	0.647423	0.0751065	0.321798	0.04737
2	113595331	113596065	Fmn1	0	0	0	1	0	0	0	1	734	0.674104	0.727657	0.484025	0.7364	0.670042	0.618519	0.747727	0.671444	0.760498	0.235097	0.291809	0.253373	0.271296	0.454706	0.135714	0.175407	0.24834	0.211584	0.118386	0.297805	0.493087	0.362678	0.047619	0.100088	0.0716049	0.676713	0.0857431	0.273666	0.103962
2	113828413	113829507	Scg5	0	0	0	1	0	1	1	0	1094	0.478912	0.608379	0.430222	0.627908	0.489351	0.441147	0.575303	0.696382	0.557986	0.202505	0.259578	0.216217	0.232443	0.186334	0.244369	0.18383	0.267904	0.17618	0.199529	0.152446	0.154163	0.177832	0.0849854	0.117959	0.118291	0.545066	0.0910477	0.223575	0.0271744
2	115579354	115580150	BC052040	0	1	0	0	0	0	0	0	796	0.692352	0.809208	0.624537	0.803569	0.741127	0.59448	0.835182	0.785546	0.728714	0.482474	0.362063	0.401154	0.362442	0.381073	0.305423	0.18208	0.382065	0.216373	0.150143	0.579277	0.519104	0.444588	0.120474	0.142262	0.23155	0.734968	0.0841456	0.382438	0.0584902
2	116008873	116009494	Meis2	0	0	0	1	0	0	0	0	621	0.408709	0.51607	0.577926	0.616062	0.418548	0.419785	0.46297	0.450648	0.545443	0.171995	0.262283	0.265203	0.383033	0.33558	0.240572	0.555902	0.522207	0.435926	0.489756	0.445853	0.533872	0.509575	0.226335	0.277041	0.419655	0.490684	0.0760714	0.276444	0.0740019
2	116020384	116021358	Meis2	0	0	0	1	0	0	0	0	974	0.711885	0.75895	0.690272	0.832222	0.701425	0.72411	0.700103	0.676665	0.641719	0.385503	0.40694	0.331453	0.471935	0.455969	0.471984	0.436624	0.45826	0.427035	0.392623	0.47172	0.466942	0.399031	0.254219	0.0934732	0.285317	0.715261	0.0543392	0.420631	0.0563777
2	117281759	117282270	Rasgrp1	0	0	0	1	0	0	0	0	511	0.793261	0.779044	0.737205	0.82702	0.836953	0.83844	0.812914	0.766221	0.853779	0.509019	0.521962	0.54416	0.601227	0.688671	0.509259	0.538444	0.487149	0.653915	0.640564	0.683042	0.717961	0.660806	0.238387	0.58433	0.503132	0.804982	0.0386937	0.562383	0.0708426
2	118203631	118204341	Fsip1	0	0	0	1	0	0	0	0	710	0.537346	0.49354	0.450402	0.513275	0.494764	0.374233	0.460052	0.507179	0.460232	0.14835	0.21875	0.239957	0.241026	0.249861	0.253409	0.257101	0.212835	0.180515	0.161314	0.229539	0.259314	0.260426	0.0639949	0.124159	0.119868	0.47678	0.04782	0.225226	0.0395469
2	118673666	118674543	Pak6	0	0	1	1	0	0	0	0	877	0.777855	0.77724	0.772606	0.730357	0.792951	0.761612	0.819089	0.77512	0.819325	0.312556	0.429316	0.438856	0.412324	0.46947	0.507075	0.248491	0.406948	0.322483	0.34685	0.606465	0.64189	0.691696	0.212654	0.209813	0.142018	0.780684	0.0276839	0.428266	0.0658254
2	118696052	118696740	Pak6	0	0	0	1	0	0	0	1	688	0.612433	0.587164	0.515636	0.55717	0.538778	0.483331	0.509496	0.515267	0.637082	0.332163	0.461841	0.272696	0.33911	0.321225	0.30232	0.17016	0.284549	0.207898	0.243826	0.303336	0.315589	0.301115	0.180811	0.159303	0.130102	0.550706	0.0518504	0.338226	0.065101
2	118701844	118702538	Ankrd63	1	1	0	1	0	0	0	0	694	0.687221	0.643799	0.629406	0.587857	0.603933	0.475039	0.609128	0.612948	0.647306	0.218573	0.210941	0.230609	0.216143	0.219476	0.229862	0.0859653	0.125341	0.0613569	0.068831	0.548982	0.562424	0.637766	0.0218889	0.0673333	0.034884	0.610737	0.058758	0.220934	0.00779535
2	118710899	118711729	Plcb2	1	2	0	1	0	1	0	0	830	0.300733	0.497924	0.327165	0.364845	0.439913	0.387926	0.576785	0.549948	0.271342	0.084378	0.102029	0.0738098	0.10379	0.070455	0.0763269	0.0368814	0.0517092	0.0398006	0.0529849	0.0598065	0.0426099	0.0603375	0.0260233	0.013484	0.0388714	0.412953	0.109831	0.0851314	0.0145281
2	119019041	119019665	Ccdc32	0	0	0	1	0	0	0	1	624	0.79062	0.884224	0.792479	0.912157	0.913912	0.822763	0.927402	0.839932	0.90101	0.386039	0.340332	0.559957	0.677834	0.687143	0.627902	0.296794	0.24875	0.263091	0.187415	0.695793	0.643055	0.667439	0	0.023088	0.0950216	0.864944	0.0540605	0.546534	0.149726
2	119236862	119237060	Spint1	1	1	0	0	0	1	0	0	198	0.511399	0.424692	0.319435	0.423854	0.359625	0.341803	0.457549	0.373078	0.579365	0.134921	0.186671	0.164021	0.194372	0.217733	0.121212	0.138889	0.113225	0.093565	0.0768751	0.359656	0.297268	0.272732	0.0222222	0.0481481	0.083819	0.4212	0.0846019	0.169822	0.0368693
2	119311557	119311857	Vps18	0	0	0	0	0	0	0	0	300	0.702165	0.837453	0.641739	0.903704	0.663158	0.734848	0.844521	0.7869	0.751512	0.356061	0.482978	0.548581	0.526263	0.450072	0.204545	0.171541	0.328063	0.218674	0.135974	0.565135	0.510879	0.539098	0.0943001	0.156869	0.117965	0.762889	0.0879315	0.428083	0.128695
2	119322921	119323079	Dll4	1	1	0	0	0	0	0	0	158	0.588023	0.559439	0.551082	0.484259	0.403978	0.457407	0.487017	0.451752	0.577778	0.138889	0.140646	0.215993	0.255864	0.256393	0.0925926	0.00584795	0.0374108	0.0242735	0.021721	0.459119	0.448843	0.480423	0.037037	0.047619	0.0777778	0.506748	0.0645256	0.183396	0.0688426
2	119323841	119324171	Dll4	0	1	0	0	0	0	0	0	330	0.507624	0.507074	0.367262	0.595982	0.319072	0.409084	0.533382	0.492363	0.423338	0.114617	0.167359	0.0713046	0.211203	0.233933	0.137311	0.0539505	0.0554264	0.0493575	0.0295691	0.278642	0.257786	0.293845	0.0208333	0.0364583	0.0288194	0.461687	0.0878772	0.155955	0.0608031
2	119737073	119737592	Rtf1	0	0	0	0	0	0	0	0	519	0.576597	0.60401	0.50732	0.66259	0.641068	0.598677	0.743431	0.58336	0.526931	0.293805	0.246883	0.378319	0.322407	0.417338	0.22709	0.274781	0.325616	0.30158	0.26801	0.247072	0.242236	0.349265	0.177751	0.114913	0.302222	0.604887	0.0713552	0.314307	0.0739616
2	120481609	120482308	Capn3	0	0	0	1	0	0	0	0	699	0.703206	0.724793	0.715099	0.810668	0.724866	0.661911	0.637291	0.743787	0.82298	0.51746	0.427934	0.261905	0.452693	0.405647	0.478208	0.349475	0.319307	0.30617	0.30512	0.551164	0.533692	0.556236	0.274053	0.140212	0.323593	0.727178	0.0607201	0.423974	0.0884576
2	120973499	120973678	Ubr1	0	0	1	0	0	0	0	0	179	0.68855	0.731925	0.685417	0.792659	0.754136	0.733252	0.884921	0.905237	0.616196	0.276488	0.398115	0.269102	0.428683	0.511615	0.24957	0.362109	0.403719	0.351924	0.369232	0.49154	0.405818	0.328903	0.121496	0.130985	0.308285	0.754699	0.093807	0.355595	0.106275
2	121509422	121509986	Wdr76	0	0	1	1	0	1	1	0	564	0.675234	0.697525	0.549337	0.676661	0.723646	0.625401	0.752849	0.771212	0.663144	0.287229	0.466746	0.245755	0.393116	0.392538	0.30834	0.375029	0.373907	0.378666	0.321858	0.183215	0.278393	0.261102	0.154511	0.108766	0.195539	0.681668	0.0672547	0.348954	0.0822609
2	124602046	124602659	Sema6d	0	0	0	1	0	0	0	0	613	0.842573	0.918579	0.824301	0.798469	0.92444	0.866402	0.843689	0.789504	0.844231	0.501263	0.502232	0.467764	0.657642	0.714109	0.526808	0.585822	0.617352	0.473713	0.507168	0.498594	0.635233	0.771707	0.287638	0.265608	0.3808	0.850243	0.0469267	0.561636	0.0996636
2	125263888	125264378	Dut	0	0	0	0	0	0	0	0	490	0.457499	0.522385	0.587393	0.517549	0.662654	0.459965	0.646489	0.658686	0.710229	0.284091	0.218784	0.227786	0.265541	0.241193	0.195767	0.16855	0.138149	0.0742504	0.0683403	0.3724	0.364862	0.269218	0.0712251	0.0185185	0.0759596	0.580317	0.0942683	0.238861	0.0320806
2	125660910	125661073	Shc4	0	0	0	1	0	0	0	0	163	0.568903	0.641456	0.596856	0.495174	0.498236	0.249735	0.653926	0.658065	0.634487	0.164021	0.221661	0.268519	0.05	0.180071	0.17284	0.180707	0.325793	0.122476	0.132344	0.172234	0.426697	0.306614	0	0.037037	0.0621693	0.555204	0.130448	0.176185	0.0730622
2	125722497	125722993	Shc4	0	1	0	1	0	1	0	0	496	0.430905	0.376972	0.390624	0.41318	0.372645	0.372823	0.356661	0.364425	0.457667	0.0880952	0.121137	0.0988749	0.167956	0.196789	0.115476	0.167625	0.207434	0.108669	0.104273	0.187844	0.245819	0.244136	0.0434885	0.0589286	0.0897692	0.392878	0.0339976	0.131388	0.0421999
2	125732346	125732594	Secisbp2l	0	0	0	0	0	0	0	0	248	0.651253	0.71751	0.462739	0.683221	0.730607	0.549829	0.724543	0.769113	0.820174	0.245238	0.348468	0.216276	0.414151	0.398576	0.37092	0.304194	0.313715	0.242478	0.273584	0.513482	0.497826	0.509975	0.181818	0.0645022	0.182107	0.678777	0.110968	0.332272	0.0823241
2	126361364	126361494	Atp8b4	0	0	0	1	0	0	0	0	130	0.433742	0.654991	0.390741	0.615873	0.651455	0.502564	0.721773	0.784253	0.670655	0.192681	0.168387	0.240027	0.283446	0.277513	0.0924162	0.0862566	0.135163	0.127717	0.155392	0.20442	0.218128	0.221231	0.0899471	0	0.032967	0.602894	0.132544	0.209078	0.0730839
2	127332736	127333369	Dusp2	0	0	1	0	0	0	0	0	633	0.642009	0.638449	0.616314	0.591739	0.592103	0.524969	0.644331	0.608094	0.730982	0.198773	0.291634	0.273208	0.31105	0.330382	0.250039	0.0484009	0.0453442	0.0426147	0.040529	0.440798	0.417023	0.375112	0.112121	0.0383838	0.0482684	0.620999	0.0553262	0.275848	0.0470656
2	127521905	127522227	Kcnip3	0	0	0	1	0	1	0	0	322	0.819907	0.791207	0.565123	0.623457	0.745244	0.752778	0.724095	0.74456	0.73545	0.229167	0.462346	0.292989	0.355828	0.357275	0.339815	0.0922824	0.115068	0.10826	0.0645092	0.719097	0.640768	0.616358	0	0.0343915	0.0343915	0.722425	0.079747	0.33957	0.0774731
2	127541313	127541607	Prom2	1	1	0	1	0	1	2	0	294	0.31056	0.505329	0.392814	0.400094	0.455912	0.369012	0.500284	0.417756	0.481985	0.138605	0.159524	0.109127	0.104637	0.217177	0.0565193	0.0470522	0.10673	0.0735843	0.0666656	0.111103	0.177683	0.0911117	0.053288	0.015873	0.132238	0.425972	0.0654357	0.130931	0.0548064
2	128158973	128160445	Bcl2l11	0	0	0	1	0	0	0	1	1472	0.536235	0.474025	0.581232	0.521416	0.517005	0.414012	0.52991	0.474889	0.553843	0.243616	0.26522	0.219846	0.304848	0.263553	0.261335	0.0815682	0.0662199	0.0609808	0.060505	0.368332	0.312824	0.322567	0.060482	0.0651709	0.0867553	0.511397	0.0499792	0.259736	0.0280475
2	128211655	128212160	Bcl2l11	0	0	0	0	0	0	0	0	505	0.451186	0.623793	0.46908	0.643759	0.524043	0.433333	0.721716	0.561091	0.556103	0.262193	0.190837	0.117645	0.148088	0.174488	0.107413	0.0954449	0.107121	0.0928385	0.0502501	0.155222	0.275255	0.268571	0.0427073	0.0113636	0.0897118	0.553789	0.0964045	0.166777	0.0566214
2	129226243	129226967	Slc20a1	0	0	0	0	0	1	0	0	724	0.729877	0.776467	0.557458	0.722743	0.711942	0.83624	0.82293	0.717515	0.814944	0.501433	0.517713	0.375051	0.688304	0.599356	0.280875	0.41306	0.436312	0.305333	0.360808	0.618392	0.628418	0.495543	0.195061	0.305166	0.328184	0.743346	0.0851467	0.493789	0.147677
2	129574734	129575069	Sirpa	0	0	0	0	0	0	0	0	335	0.408465	0.613084	0.603801	0.458031	0.495881	0.42996	0.475681	0.450886	0.449427	0.186144	0.21839	0.21059	0.184858	0.21097	0.241824	0.216455	0.227393	0.125079	0.241044	0.225238	0.264668	0.332634	0.151418	0.164158	0.070902	0.487246	0.0730774	0.208796	0.0213403
2	130637909	130638197	Lzts3	0	0	1	1	0	1	2	0	288	0.600455	0.712278	0.754184	0.816667	0.700618	0.634085	0.631949	0.686217	0.658634	0.10202	0.300313	0.264766	0.204145	0.285539	0.269753	0.361322	0.30841	0.304192	0.373484	0.39911	0.432854	0.339692	0.051817	0.0914886	0.193629	0.688343	0.067325	0.237756	0.0741672
2	130698082	130698327	Slc4a11	0	1	0	0	0	1	0	0	245	0.556004	0.485501	0.668651	0.463668	0.597268	0.435802	0.572519	0.635257	0.511213	0.191138	0.194463	0.160718	0.103439	0.140776	0.156085	0.0935855	0.0531954	0.0950778	0.20788	0.0803692	0.185496	0.154201	0	0.0464366	0.105644	0.54732	0.0792295	0.15777	0.0337992
2	131142698	131142949	Hspa12b	0	1	0	1	0	0	0	1	251	0.368085	0.347506	0.20463	0.40075	0.367228	0.36336	0.220403	0.253629	0.256854	0	0.138272	0.163977	0.174757	0.0529101	0.106261	0.0456998	0.0471098	0.083369	0.0647869	0.0363421	0.0492088	0.0373457	0.0595238	0.0123457	0.0363248	0.309161	0.0743848	0.106029	0.0680954
2	131524635	131524956	Smox	0	0	1	1	0	0	0	0	321	0.685889	0.71653	0.868762	0.658652	0.694263	0.578499	0.72655	0.702574	0.687072	0.399817	0.400517	0.359158	0.355249	0.206378	0.6428	0.391095	0.378798	0.444764	0.390395	0.399046	0.497909	0.351341	0.149621	0.179507	0.389598	0.702088	0.0760734	0.393986	0.141348
2	131888856	131890223	Prnp	0	0	0	0	0	0	0	0	1367	0.78135	0.70292	0.702832	0.754894	0.723959	0.683914	0.6402	0.636723	0.741969	0.371686	0.397652	0.407854	0.47528	0.363971	0.404538	0.230722	0.233398	0.127539	0.16243	0.552539	0.616865	0.738608	0.175703	0.109788	0.157968	0.70764	0.0491129	0.403497	0.0394496
2	131945072	131945812	Prn	0	0	0	1	2	0	0	0	740	0.503579	0.554016	0.552324	0.532878	0.475027	0.540335	0.572043	0.651732	0.544114	0.186409	0.271535	0.253544	0.398611	0.322852	0.326236	0.278338	0.422612	0.298752	0.183222	0.401797	0.346703	0.268681	0.151529	0.287103	0.180399	0.547339	0.0487214	0.293198	0.0728402
2	132880822	132881437	Lrrn4	0	1	0	1	0	0	1	0	615	0.629872	0.733425	0.618894	0.698413	0.664929	0.723148	0.747561	0.717524	0.829157	0.29784	0.335417	0.477469	0.336111	0.428241	0.273148	0.2756	0.249717	0.127227	0.23385	0.560475	0.589351	0.490992	0.0600326	0.0613636	0.0830247	0.706991	0.0644131	0.358038	0.078759
2	138279283	138280012	Btbd3	0	0	0	1	0	1	0	0	729	0.622643	0.736917	0.769204	0.656103	0.650482	0.695896	0.7877	0.678324	0.750758	0.599216	0.398894	0.229046	0.375571	0.500355	0.306635	0.310479	0.307779	0.254978	0.292907	0.545835	0.562308	0.522123	0.0948593	0.106061	0.166922	0.705336	0.0581091	0.40162	0.132878
2	144086249	144086860	Banf2	0	0	0	0	0	0	0	0	611	0.54828	0.560272	0.516947	0.570547	0.566943	0.604383	0.514504	0.475904	0.655313	0.353505	0.241953	0.326501	0.312169	0.296439	0.211279	0.227404	0.221683	0.217475	0.144229	0.173203	0.185284	0.204019	0.025463	0.0462963	0.0450397	0.55701	0.0527571	0.290308	0.0536713
2	145859663	145860675	Rin2	1	1	0	1	0	1	0	0	1012	0.624789	0.609865	0.531462	0.575524	0.655372	0.435644	0.522243	0.479772	0.640534	0.36422	0.164216	0.306628	0.277028	0.33392	0.447228	0.330983	0.460265	0.502542	0.297877	0.336995	0.27725	0.235564	0.129161	0.0848582	0.140262	0.563912	0.0762479	0.31554	0.0943515
2	146302320	146302874	Ralgapa2	0	0	0	1	1	0	0	0	554	0.782564	0.767985	0.620996	0.744417	0.768613	0.719296	0.797621	0.765056	0.826454	0.326389	0.35917	0.577897	0.433561	0.477305	0.46433	0.379644	0.207091	0.133505	0.282829	0.500394	0.610311	0.622332	0.1425	0.0694444	0.158718	0.754778	0.0586096	0.439775	0.0899791
2	146958596	146959273	Kiz	0	0	0	1	0	0	0	1	677	0.759414	0.81339	0.737481	0.656283	0.689602	0.647761	0.725662	0.743118	0.625915	0.255022	0.284247	0.41852	0.556966	0.438206	0.387362	0.279529	0.318468	0.197973	0.266419	0.399326	0.453664	0.460305	0.039418	0.0982884	0.0935613	0.710959	0.0606897	0.390054	0.109931
2	148043580	148043945	Foxa2	1	1	0	1	0	1	0	0	365	0.44206	0.478478	0.445153	0.432447	0.498107	0.435542	0.489093	0.493429	0.466804	0.111538	0.227925	0.186054	0.142164	0.261621	0.243226	0.231177	0.243208	0.219995	0.212675	0.294435	0.217621	0.211809	0.0857143	0.0843803	0.095341	0.464568	0.0262575	0.195421	0.0594719
2	148677831	148678087	Nxt1	0	0	1	0	0	1	0	0	256	0.723647	0.858548	0.81735	0.932969	0.812208	0.835492	0.898857	0.907395	0.892655	0.56713	0.589897	0.468122	0.662661	0.583093	0.596362	0.580815	0.592044	0.595033	0.480441	0.643526	0.527493	0.606923	0.151852	0.153848	0.389423	0.853236	0.0642582	0.577877	0.0630293
2	150689318	150689862	Vsx1	0	1	0	1	0	0	1	0	544	0.657236	0.664978	0.646127	0.502477	0.641621	0.589563	0.720401	0.618797	0.540906	0.304787	0.258184	0.238302	0.267901	0.417232	0.354744	0.517828	0.762965	0.469056	0.60101	0.655061	0.719518	0.597336	0.328409	0.281283	0.325339	0.620234	0.0667408	0.306858	0.0679213
2	151970604	151970816	Fam110a	1	0	0	1	0	1	0	1	212	0.464026	0.579239	0.550054	0.55147	0.359776	0.5875	0.592719	0.581139	0.5047	0.0833333	0.147222	0.169874	0.140224	0.153193	0.0897817	0.115492	0.0667421	0.0330177	0.020378	0.143087	0.114833	0.0577991	0.038961	0.125	0.0268828	0.530069	0.0767396	0.130605	0.0355586
2	151999773	152000040	Slc52a3	0	0	0	1	0	1	2	1	267	0.627976	0.711268	0.696263	0.757275	0.720238	0.692097	0.714582	0.587584	0.808754	0.178902	0.272553	0.193098	0.196696	0.318803	0.240873	0.0925189	0.081895	0.0891545	0.092805	0.183727	0.192091	0.227732	0.0104167	0	0.0863636	0.701782	0.0649325	0.233488	0.0544499
2	152374268	152374634	Nrsn2	0	0	0	1	0	0	0	0	366	0.818182	0.84903	0.844907	0.786869	0.784298	0.813528	0.877618	0.814631	0.75279	0.336047	0.449315	0.436567	0.527778	0.577715	0.549459	0.365661	0.438622	0.344304	0.399098	0.649279	0.643659	0.65202	0.453247	0.260931	0.44901	0.815761	0.0380537	0.47948	0.0896709
2	152375426	152375879	Nrsn2	0	0	0	1	0	1	0	0	453	0.761914	0.668778	0.701961	0.733333	0.768394	0.724401	0.69553	0.656958	0.731765	0.145241	0.246429	0.388631	0.304976	0.419367	0.35293	0.251402	0.319377	0.180445	0.255935	0.417867	0.477782	0.651435	0.0925602	0.0333333	0.22711	0.715893	0.0384133	0.309595	0.101191
2	152411149	152411430	Zcchc3	0	0	1	0	0	1	0	0	281	0.229525	0.253237	0.346934	0.490909	0.340657	0.188059	0.343136	0.327423	0.259602	0.125	0.0834416	0.0661616	0.0672994	0.0433333	0.0804113	0	0.0143595	0.0409091	0.0282828	0.0366162	0.0338843	0.0417976	0.0222222	0.0625	0.012987	0.308831	0.089113	0.0776079	0.0272027
2	152413420	152414048	Zcchc3	1	1	0	1	0	1	0	0	628	0.557209	0.463731	0.584997	0.608038	0.556217	0.443051	0.671829	0.630672	0.515236	0.0537368	0.0752866	0.0873246	0.0937118	0.129278	0.124365	0.015707	0.0303715	0.0334832	0.0252195	0.267374	0.266422	0.293401	0.00864198	0.00347222	0.0349623	0.558998	0.0753281	0.0939505	0.0289224
2	152427539	152427829	6820408C15Rik	0	0	0	1	0	1	1	0	290	0.729477	0.695166	0.567041	0.511364	0.707841	0.658861	0.815884	0.7877	0.65683	0.38355	0.350144	0.256061	0.349498	0.412887	0.281032	0.452544	0.459054	0.298345	0.231196	0.374974	0.463621	0.413977	0.177345	0.0542929	0.263615	0.681129	0.0972671	0.338862	0.0598624
2	152707451	152707925	H13	1	2	0	1	0	0	0	0	474	0.956746	0.9069	0.90098	0.954211	0.944149	0.936657	0.943862	0.933893	0.938851	0.2912	0.437652	0.577201	0.623541	0.525134	0.585641	0.269505	0.261098	0.188594	0.132461	0.107055	0.152023	0.111282	0.070528	0.0573529	0.0367329	0.935139	0.0192671	0.506728	0.123614
2	152729335	152729899	Id1	0	0	0	0	0	0	0	0	564	0.614569	0.582873	0.39623	0.607576	0.630119	0.583168	0.659243	0.696219	0.600916	0.118519	0.214198	0.163492	0.195729	0.325678	0.200047	0.139333	0.141198	0.0795089	0.154167	0.501725	0.472207	0.547644	0.108305	0.0888889	0.15187	0.596768	0.0836288	0.202944	0.0691878
2	152785631	152785943	Bcl2l1	0	0	0	1	0	0	0	0	312	0.763969	0.851877	0.653548	0.861019	0.844819	0.792143	0.780592	0.801658	0.825623	0.324675	0.257395	0.581061	0.531015	0.508658	0.397727	0.0888345	0.180716	0.0431974	0.0863193	0.510904	0.626321	0.583822	0.072196	0.0333333	0.036157	0.79725	0.063442	0.433422	0.127332
2	153066962	153067568	Ccm2l	0	0	0	1	0	1	0	0	606	0.740402	0.724599	0.678454	0.675036	0.685211	0.597793	0.709964	0.669129	0.650411	0.44149	0.253844	0.341623	0.288522	0.381036	0.339506	0.200239	0.170311	0.108477	0.103463	0.556833	0.544176	0.530661	0.0504409	0.0655508	0.0461988	0.681222	0.0423197	0.341003	0.0664137
2	153107293	153107980	Hck	0	1	0	0	0	1	0	0	687	0.314032	0.357827	0.273896	0.489956	0.417722	0.327468	0.469282	0.497123	0.328124	0.0419192	0.0941468	0.0572421	0.129981	0.0753157	0.0944535	0.0610748	0.0520527	0.0331336	0.02955	0.159176	0.151974	0.183106	0.0290885	0.0282412	0.00462963	0.386159	0.0839741	0.0821764	0.031205
2	153432091	153432895	Nol4l	0	0	0	1	0	0	0	0	804	0.816643	0.896824	0.750992	0.916961	0.857436	0.893446	0.859454	0.838446	0.885128	0.572619	0.480151	0.537533	0.629544	0.771252	0.469444	0.431491	0.415453	0.370118	0.357205	0.484164	0.534713	0.555278	0.106448	0.115061	0.123918	0.857259	0.0506422	0.576757	0.112267
2	153491701	153492105	Nol4l	0	1	0	1	0	1	0	0	404	0.597505	0.585871	0.599403	0.74026	0.513321	0.481036	0.515816	0.640553	0.586322	0.126068	0.303388	0.2875	0.238628	0.301648	0.257051	0.180659	0.152309	0.184768	0.143798	0.411911	0.46548	0.43511	0.140754	0.150617	0.106127	0.584454	0.0776919	0.252381	0.0669749
2	154228436	154229095	Bpifb5	0	0	0	1	0	0	0	0	659	0.780962	0.775926	0.581041	0.81358	0.853704	0.772968	0.762065	0.842833	0.781349	0.529521	0.575902	0.461508	0.470238	0.588095	0.502778	0.556254	0.474834	0.467869	0.518291	0.607891	0.657431	0.659067	0.264021	0.391667	0.337654	0.773825	0.0791676	0.52134	0.0529832
2	154427968	154428510	Cbfa2t2	0	0	0	0	0	0	0	0	542	0.782111	0.78519	0.657187	0.730489	0.748359	0.689916	0.705492	0.772933	0.761058	0.419538	0.434688	0.557766	0.362166	0.579516	0.328303	0.386125	0.417946	0.363683	0.319598	0.436547	0.353421	0.408868	0.171855	0.139839	0.214866	0.736971	0.0446911	0.446996	0.102001
2	154551941	154552226	Actl10,Necab3	0	1	0	2	0	1	0	1	285	0.534399	0.50352	0.454987	0.31756	0.485464	0.358631	0.560582	0.563025	0.530894	0.0133333	0.161267	0.189038	0.144066	0.125744	0.312128	0.177726	0.316808	0.235148	0.139401	0.179444	0.191008	0.229225	0.188542	0.137737	0.148866	0.478785	0.0874991	0.157596	0.0968416
2	154568192	154568669	E2f1	0	1	0	1	0	1	0	0	477	0.486377	0.465629	0.357604	0.5992	0.400194	0.402177	0.508314	0.422326	0.548195	0.203842	0.212598	0.15406	0.188605	0.262538	0.209752	0.0321429	0.117025	0.0921449	0.0239035	0.283908	0.168436	0.179769	0	0.0297619	0.0657407	0.465557	0.0780731	0.205233	0.0353712
2	154614289	154615520	Zfp341	0	1	0	1	0	1	0	0	1231	0.577085	0.691349	0.664131	0.728642	0.663287	0.617773	0.658797	0.647232	0.666356	0.491468	0.445695	0.312623	0.482714	0.431371	0.337489	0.305949	0.389913	0.315888	0.40736	0.474695	0.504079	0.449225	0.193576	0.145424	0.265461	0.657183	0.0425939	0.416893	0.0749803
2	155627537	155627755	Myh7b	0	1	0	1	0	0	0	1	218	0.47705	0.460959	0.439043	0.43072	0.339704	0.632063	0.531488	0.324102	0.506296	0.170503	0.253713	0.124444	0.0873016	0.327381	0.102937	0.256034	0.538317	0.176955	0.172549	0.2341	0.271166	0.167289	0.0560053	0.0873016	0.324988	0.460158	0.0944636	0.177713	0.0946908
2	155628541	155628849	Myh7b	0	1	0	1	0	0	0	1	308	0.973152	0.929371	0.843359	0.902309	0.899614	0.950069	0.951735	0.92695	0.971945	0.587121	0.792208	0.683335	0.760202	0.664961	0.687193	0.665962	0.797187	0.651658	0.710175	0.804064	0.818771	0.8329	0.437013	0.397854	0.716677	0.927612	0.0413095	0.695837	0.0727099
2	155631099	155631676	Myh7b	0	1	0	1	0	0	0	0	577	0.618634	0.530642	0.511582	0.633291	0.525383	0.585785	0.413023	0.432894	0.493254	0.266497	0.241695	0.328854	0.279677	0.330207	0.211097	0.344054	0.399477	0.296396	0.281318	0.166297	0.189773	0.168362	0.135117	0.103827	0.137884	0.527165	0.0761488	0.276338	0.04738
2	156420195	156420530	Epb41l1	0	1	0	0	0	1	0	0	335	0.828308	0.867625	0.816437	0.9	0.760742	0.812446	0.780369	0.720669	0.830808	0.235281	0.445089	0.492654	0.550649	0.64751	0.559848	0.463543	0.392583	0.351899	0.237301	0.620705	0.599946	0.497852	0.224895	0.303427	0.230146	0.813045	0.0541262	0.488505	0.141604
2	156704441	156704708	Dlgap4	0	0	0	1	0	0	0	0	267	0.89308	0.719587	0.783331	0.820331	0.742136	0.805997	0.913829	0.886261	0.774128	0.614583	0.58564	0.515483	0.65057	0.561037	0.531108	0.731343	0.719662	0.635095	0.678252	0.729791	0.779019	0.765575	0.458095	0.67233	0.664457	0.815409	0.0690436	0.576404	0.0510742
2	156842325	156842860	Tgif2	0	1	0	1	0	1	0	0	535	0.820646	0.753915	0.76199	0.832058	0.776004	0.726757	0.725795	0.677553	0.810967	0.16282	0.314229	0.371681	0.375948	0.401704	0.475263	0.0998314	0.115317	0.0622289	0.114566	0.526626	0.581915	0.538841	0.0208333	0.075	0.044185	0.765076	0.0507514	0.350274	0.105663
2	157058520	157059397	Soga1	0	0	0	1	0	0	0	0	877	0.595711	0.580231	0.880195	0.523621	0.78599	0.703555	0.693045	0.651021	0.725579	0.191304	0.0981602	0.155411	0.231548	0.289658	0.217502	0.10286	0.100176	0.0949982	0.0646625	0.130342	0.153561	0.233827	0.0397502	0.0397487	0.0957981	0.682105	0.109788	0.197264	0.0659248
2	157328403	157328970	Ghrh	0	0	0	0	0	0	0	0	567	0.80844	0.846052	0.855	0.800289	0.894232	0.849609	0.807398	0.835099	0.861347	0.549048	0.636306	0.63746	0.565842	0.726766	0.496667	0.553738	0.689783	0.634691	0.606652	0.584966	0.527787	0.436229	0.269656	0.306	0.381891	0.839718	0.0304344	0.602015	0.0814952
2	157418312	157418713	Src	0	0	0	1	0	0	1	0	401	0.572527	0.516821	0.501859	0.449074	0.593515	0.470459	0.592933	0.554225	0.681722	0.103535	0.117593	0.0751323	0.121212	0.185053	0.234568	0.200851	0.244454	0.130089	0.10373	0.150081	0.256977	0.233491	0.0222222	0.0504409	0.12674	0.548126	0.0720351	0.139516	0.0589305
2	157462867	157463099	Src	0	0	0	1	0	0	0	1	232	0.657688	0.765732	0.846801	0.925926	0.77017	0.774339	0.755328	0.813557	0.867275	0.389021	0.460684	0.529497	0.481481	0.64591	0.560847	0.439019	0.373843	0.430943	0.529424	0.576191	0.679416	0.703387	0.232143	0.227385	0.240051	0.797424	0.0771918	0.51124	0.0886668
2	157464301	157465089	Src	0	0	0	1	0	0	0	0	788	0.784497	0.799486	0.838471	0.838095	0.864307	0.864654	0.841666	0.80647	0.773509	0.307771	0.182519	0.441264	0.491895	0.53336	0.577603	0.0913996	0.145738	0.121357	0.0708258	0.371289	0.448077	0.479214	0.0240829	0.0702799	0.0669591	0.823462	0.0335652	0.422402	0.149845
2	157705257	157705627	Ctnnbl1	0	0	0	0	0	0	0	0	370	0.641703	0.698881	0.632738	0.585119	0.734419	0.604954	0.81609	0.827036	0.701006	0.328882	0.278863	0.493795	0.460276	0.472835	0.315249	0.533179	0.617978	0.461116	0.421342	0.724717	0.793986	0.727853	0.625198	0.609034	0.575964	0.693549	0.0870213	0.39165	0.0940554
2	158376102	158376338	Snhg11	0	1	0	1	0	1	0	0	236	0.461145	0.314052	0.479294	0.410077	0.355398	0.523323	0.419231	0.338993	0.367474	0.0185185	0.092587	0.143474	0.205952	0.161573	0.0929609	0.213235	0.187217	0.16833	0.0923906	0.161925	0.117006	0.277998	0.124956	0.0138889	0.015873	0.407665	0.070119	0.119178	0.0654892
2	158769931	158770610	Fam83d	0	1	1	1	0	1	0	0	679	0.632629	0.732267	0.644106	0.775622	0.733021	0.70751	0.771582	0.736225	0.750093	0.343973	0.376978	0.262083	0.442645	0.344381	0.336815	0.0997644	0.148107	0.132529	0.0785392	0.416728	0.366054	0.257941	0.100144	0.0747272	0.0591146	0.72034	0.0509802	0.351146	0.0587781
2	158777329	158778117	Fam83d	0	0	0	1	0	0	0	0	788	0.788722	0.803006	0.653247	0.808117	0.809663	0.71645	0.773128	0.711425	0.735281	0.472294	0.359789	0.346676	0.37866	0.58189	0.440424	0.268299	0.240826	0.245896	0.233924	0.518498	0.451559	0.476142	0.0297203	0.120996	0.22215	0.755449	0.0544352	0.429956	0.0888553
2	160537316	160537904	Top1	0	0	0	0	0	0	0	0	588	0.521843	0.489349	0.527152	0.512963	0.528848	0.414021	0.487787	0.521825	0.512626	0.0761905	0.224579	0.169136	0.174796	0.266534	0.243042	0.241937	0.413197	0.268446	0.212275	0.194824	0.295982	0.256614	0.120334	0.283929	0.174279	0.501824	0.036186	0.19238	0.0684861
2	162908077	162908488	Srsf6	1	1	0	0	0	1	0	1	411	0.804029	0.731359	0.807109	0.750291	0.818759	0.819683	0.756421	0.740534	0.661363	0.520433	0.545634	0.357222	0.586349	0.547513	0.561527	0.629918	0.597492	0.544785	0.582888	0.465658	0.485871	0.439109	0.24583	0.310714	0.434118	0.765505	0.0523632	0.51978	0.0825074
2	162947692	162947893	L3mbtl1	0	0	0	1	0	1	0	0	201	0.749488	0.75429	0.65873	0.734656	0.655163	0.873016	0.841081	0.796351	0.710562	0.260847	0.299912	0.35	0.416446	0.44212	0.172487	0.312795	0.324832	0.466159	0.382569	0.403595	0.536378	0.476366	0.238889	0.285153	0.180092	0.752593	0.0747081	0.323635	0.100696
2	164171652	164172124	Kcns1	0	1	0	0	0	0	0	0	472	0.825661	0.790615	0.748557	0.819794	0.821477	0.809694	0.929249	0.849267	0.735295	0.343506	0.255595	0.344536	0.513869	0.512946	0.380844	0.175452	0.318897	0.2266	0.272668	0.910841	0.888373	0.889033	0.597902	0.648333	0.768515	0.814401	0.0567811	0.391883	0.102777
2	164354804	164355666	Slpi	0	0	0	1	0	0	0	0	862	0.746957	0.80963	0.737007	0.804702	0.820744	0.798819	0.907546	0.823351	0.846314	0.571964	0.577949	0.652235	0.644733	0.643304	0.556858	0.598907	0.655139	0.611819	0.62098	0.734279	0.755089	0.748839	0.577993	0.575276	0.66781	0.810563	0.0507204	0.60784	0.0432884
2	164418766	164419269	Rbpjl	0	0	0	0	0	0	0	0	503	0.710999	0.696997	0.709127	0.741667	0.593508	0.669885	0.792598	0.798631	0.858327	0.316799	0.361993	0.508642	0.44828	0.47037	0.303704	0.392949	0.341344	0.330588	0.412463	0.571828	0.554847	0.430952	0.182143	0.261111	0.367872	0.730193	0.0785509	0.401631	0.0856855
2	164426019	164426303	Sdc4	0	0	0	1	0	0	0	0	284	0.862528	0.794099	0.807761	0.728265	0.735808	0.799405	0.631542	0.647725	0.778448	0.264909	0.270918	0.239484	0.461518	0.514938	0.263605	0.376048	0.408288	0.209155	0.310925	0.325228	0.33745	0.420059	0.0503925	0.0238095	0.181577	0.753954	0.0760093	0.335896	0.119682
2	164430471	164431344	Sdc4	0	0	0	1	0	0	0	1	873	0.502466	0.586935	0.558003	0.628406	0.511931	0.550968	0.514421	0.575845	0.559111	0.262974	0.264466	0.263955	0.315259	0.396793	0.21875	0.247626	0.255318	0.156592	0.201567	0.290151	0.318153	0.374349	0.115162	0.120896	0.151694	0.554232	0.0405295	0.287033	0.06185
2	164432574	164433018	Sdc4	0	0	0	1	0	1	0	0	444	0.662495	0.70173	0.647166	0.675845	0.674275	0.710636	0.657503	0.605869	0.740476	0.23631	0.256564	0.33373	0.30453	0.39342	0.260377	0.124447	0.219805	0.20448	0.166862	0.447485	0.417907	0.437205	0.0660714	0.0659039	0.0901753	0.67511	0.0391935	0.297488	0.058925
2	164562593	164562756	Wfdc2	0	0	0	1	0	1	2	0	163	0.671131	0.727162	0.740278	0.611111	0.813095	0.609623	0.466618	0.412854	0.693651	0.2	0.181944	0.0859788	0.25	0.0404762	0.0605159	0	0.0344567	0.0123457	0.00378788	0.133237	0.0369961	0.115988	0	0	0.0305556	0.638391	0.129833	0.136486	0.0854707
2	164562825	164563420	Wfdc2	0	0	0	1	0	1	1	0	595	0.454511	0.582353	0.499581	0.564911	0.549879	0.400397	0.373288	0.346544	0.577947	0.0803922	0.239616	0.235897	0.270966	0.157343	0.107563	0.0450878	0.0631389	0.0622238	0.0386127	0.101953	0.141616	0.129603	0.0380952	0.0218254	0.0671569	0.483268	0.0926245	0.181963	0.0782463
2	165142063	165142146	Cdh22	1	0	0	1	0	0	0	0	83	0.309343	0.522235	0.393939	0.581818	0.287879	0.375758	0.554703	0.580022	0.370491	0	0.127273	0.0590909	0.257576	0.230519	0.0636364	0.364371	0.334305	0.294887	0.220216	0.290994	0.29852	0.43455	0.254762	0.11526	0.104167	0.441799	0.11774	0.123016	0.102398
2	165242958	165243784	Cdh22	0	0	0	0	0	0	0	0	826	0.477548	0.501571	0.396274	0.528708	0.453942	0.377135	0.520761	0.54559	0.492929	0.215013	0.184384	0.199168	0.223621	0.241336	0.158473	0.0992444	0.0880757	0.0979958	0.0968311	0.292349	0.270923	0.24473	0.0288889	0.0331825	0.102451	0.477162	0.0582798	0.203666	0.0295987
2	165245794	165247201	Cdh22	0	0	0	0	0	0	0	0	1407	0.752753	0.826196	0.714831	0.757936	0.74723	0.75982	0.807075	0.785684	0.7558	0.355583	0.418291	0.567503	0.601416	0.532552	0.568817	0.357253	0.402487	0.33775	0.334808	0.7	0.71813	0.68187	0.492667	0.448344	0.515315	0.767481	0.0336001	0.50736	0.0978212
2	165253943	165255082	Cdh22	0	0	0	0	1	0	0	0	1139	0.684886	0.745812	0.643551	0.733986	0.728752	0.734464	0.81442	0.730828	0.752404	0.318481	0.30252	0.28844	0.46086	0.400486	0.417955	0.148371	0.16548	0.168846	0.159439	0.533118	0.485514	0.61425	0.0350168	0.0860166	0.0635725	0.7299	0.0466708	0.364791	0.070967
2	165316730	165318132	Elmo2	0	0	0	1	0	2	1	1	1402	0.462532	0.524964	0.362701	0.549622	0.508189	0.487042	0.574288	0.503345	0.419479	0.211664	0.250802	0.205968	0.22615	0.210789	0.226172	0.106095	0.0970484	0.12415	0.0772249	0.237753	0.274351	0.263983	0.104038	0.0476467	0.0842105	0.488018	0.0654759	0.221924	0.0164543
2	165363699	165364188	Zfp663	0	0	0	1	0	0	0	1	489	0.657526	0.624056	0.489042	0.730128	0.590612	0.55472	0.547504	0.386845	0.728827	0.413531	0.23779	0.262537	0.30124	0.433017	0.446703	0.462403	0.462288	0.349005	0.288275	0.248178	0.26594	0.23768	0.0988973	0.204563	0.327486	0.589918	0.111324	0.349137	0.0926211
2	165401108	165401283	Ocstamp	0	0	0	0	0	0	0	0	175	0.471429	0.543158	0.458201	0.638404	0.633008	0.570723	0.525592	0.401034	0.508852	0.135758	0.151852	0.154497	0.191799	0.142817	0.373545	0.201437	0.363032	0.200307	0.14887	0.419697	0.19951	0.294613	0.126058	0.111111	0.381481	0.527822	0.0789267	0.191711	0.0911685
2	165595798	165596272	Eya2	0	1	0	1	0	1	0	0	474	0.61314	0.637862	0.580297	0.599461	0.695757	0.552277	0.675803	0.680549	0.616162	0.169468	0.241725	0.271806	0.309628	0.283252	0.236031	0.183389	0.246318	0.194569	0.174768	0.407986	0.438207	0.431066	0.169281	0.0892523	0.132422	0.627923	0.0486309	0.251985	0.0487076
2	165650727	165651513	Eya2	0	0	0	1	0	0	0	0	786	0.639891	0.57458	0.619413	0.564012	0.52247	0.51479	0.769636	0.507161	0.499028	0.321849	0.244155	0.236988	0.315623	0.310919	0.291232	0.15107	0.153009	0.148495	0.170848	0.369165	0.380959	0.372195	0.185854	0.132777	0.201522	0.578998	0.0871793	0.286794	0.0373107
2	165858056	165858577	Zmynd8	0	0	1	1	0	1	1	0	521	0.636784	0.588551	0.621832	0.629852	0.570685	0.589082	0.692707	0.681346	0.629914	0.177706	0.114879	0.190193	0.235462	0.192608	0.164105	0.0941528	0.0907249	0.0649453	0.0412336	0.126517	0.114241	0.221292	0.0289256	0.061039	0.0463925	0.62675	0.0410744	0.179159	0.0395811
2	165875074	165876551	Zmynd8	0	0	0	1	0	2	2	0	1477	0.767771	0.744096	0.721994	0.807892	0.736791	0.740222	0.67157	0.646629	0.755405	0.486582	0.562804	0.398144	0.522176	0.498789	0.423123	0.179679	0.24351	0.222264	0.189725	0.307754	0.33265	0.351888	0.0806173	0.112159	0.0720816	0.732486	0.0485563	0.481936	0.061554
2	165878481	165881344	Zmynd8	0	0	0	1	0	1	0	0	2863	0.651462	0.697435	0.616308	0.758985	0.70092	0.695114	0.712177	0.715971	0.669306	0.454378	0.446048	0.442033	0.418565	0.485014	0.352087	0.317512	0.371866	0.317851	0.305749	0.384834	0.421039	0.322331	0.125816	0.0887085	0.152311	0.690853	0.0410232	0.433021	0.0450989
2	165886408	165887049	Zmynd8	0	0	0	1	0	1	0	0	641	0.857952	0.70845	0.79784	0.696681	0.721338	0.876587	0.833519	0.804883	0.812968	0.575926	0.321384	0.572487	0.65812	0.399603	0.432099	0.165283	0.331694	0.0901074	0.093064	0.66828	0.67769	0.715851	0.139955	0.107231	0.0782952	0.790024	0.0660421	0.49327	0.12833
2	165900389	165901106	Zmynd8	0	0	0	0	0	1	0	0	717	0.638341	0.706802	0.5554	0.693194	0.618713	0.54873	0.408632	0.437061	0.607905	0.195175	0.178083	0.220451	0.224336	0.18954	0.15475	0.0769113	0.0707169	0.057881	0.0448654	0.132677	0.0508167	0.117357	0.00871212	0.0336676	0.0223429	0.57942	0.103653	0.193722	0.0262094
2	165906397	165906807	Zmynd8	0	0	0	0	0	0	0	0	410	0.597351	0.641432	0.68023	0.656481	0.569389	0.537566	0.621104	0.618078	0.652255	0.253826	0.262919	0.333991	0.390079	0.34315	0.292733	0.243742	0.317879	0.296291	0.296027	0.387721	0.46584	0.354973	0.122222	0.124463	0.226824	0.619321	0.0451786	0.312783	0.0523661
2	166290488	166292003	Sulf2	0	0	0	0	0	0	0	1	1515	0.717967	0.720881	0.554186	0.686332	0.726416	0.672691	0.743481	0.685196	0.740307	0.442018	0.392635	0.467738	0.502122	0.475456	0.400571	0.336767	0.386749	0.284717	0.323457	0.600303	0.549579	0.491371	0.224389	0.265569	0.214076	0.694162	0.0581792	0.446757	0.043391
2	166330769	166330996	Sulf2	0	0	0	0	0	0	0	0	227	0.467929	0.454432	0.431133	0.356494	0.519223	0.344054	0.372003	0.239608	0.547708	0.186111	0.112925	0.173737	0.046176	0.159726	0.14737	0.154848	0.176516	0.118928	0.13095	0.0801615	0.152086	0.213988	0.0631772	0.0334416	0.0989207	0.414732	0.096279	0.137674	0.0514031
2	166338644	166339302	Sulf2	0	0	0	0	1	0	0	1	658	0.709021	0.811194	0.792335	0.734832	0.771357	0.668494	0.609097	0.78435	0.712193	0.496003	0.386421	0.334626	0.539851	0.490004	0.440489	0.282942	0.366294	0.231225	0.256227	0.498223	0.532875	0.399407	0.184407	0.144511	0.138532	0.732541	0.0654458	0.447899	0.0764294
2	166554021	166554357	Prex1	0	0	0	0	0	0	0	0	336	0.695749	0.828836	0.767901	0.805596	0.752357	0.780247	0.751068	0.721719	0.619798	0.374515	0.421773	0.441534	0.452903	0.559441	0.316061	0.422095	0.260101	0.230268	0.209612	0.490893	0.457045	0.547475	0.23541	0.17037	0.239405	0.74703	0.062414	0.427704	0.0818647
2	166631851	166632419	Prex1	0	0	0	1	0	0	0	0	568	0.790828	0.782358	0.708902	0.791177	0.72395	0.675869	0.747578	0.710574	0.802823	0.523214	0.515032	0.435513	0.529871	0.535787	0.407189	0.265372	0.240702	0.259043	0.27405	0.52853	0.475121	0.484421	0.155886	0.21627	0.233522	0.748229	0.0455452	0.491101	0.0552002
2	166673983	166674292	Prex1	0	0	0	1	0	0	0	0	309	0.433063	0.577675	0.520596	0.667063	0.584471	0.507937	0.668165	0.501951	0.579764	0.381936	0.176768	0.439394	0.286833	0.252996	0.299852	0.125529	0.199597	0.236647	0.0811043	0.312929	0.36097	0.303309	0.114888	0.0917749	0.0969697	0.560076	0.077629	0.306296	0.0932473
2	167168682	167168941	Kcnb1	0	0	0	1	0	0	0	0	259	0.673097	0.701847	0.611315	0.716667	0.758157	0.745503	0.534376	0.649123	0.662639	0.294444	0.461207	0.20679	0.377778	0.398187	0.476367	0.316732	0.455313	0.382776	0.413335	0.385853	0.514642	0.30313	0.125926	0.354938	0.287698	0.672525	0.0697713	0.369129	0.10279
2	167239103	167239677	Ptgis	0	1	0	1	0	1	0	0	574	0.434106	0.432403	0.524775	0.406118	0.402959	0.67381	0.550532	0.408276	0.548253	0.356746	0.320686	0.248197	0.22013	0.262153	0.203366	0.305043	0.325678	0.287942	0.267054	0.321533	0.247893	0.321414	0.167496	0.202679	0.244819	0.486804	0.0933363	0.268546	0.0592375
2	167292956	167293589	B4galt5	0	0	0	0	0	0	0	0	633	0.498225	0.488018	0.535281	0.402958	0.446175	0.450361	0.505641	0.390468	0.512377	0.157576	0.168903	0.232828	0.125758	0.186442	0.166883	0.136856	0.0747568	0.0386656	0.0358833	0.224193	0.339171	0.193728	0	0.012987	0.0181041	0.469945	0.0502771	0.173065	0.0354515
2	167294788	167295245	B4galt5	0	0	0	0	0	0	0	1	457	0.560751	0.72	0.710953	0.834474	0.673866	0.741026	0.780944	0.712142	0.806092	0.461264	0.283968	0.479315	0.334375	0.514156	0.449084	0.482375	0.483731	0.409382	0.353318	0.622863	0.573378	0.580048	0.163914	0.35869	0.505045	0.726694	0.080546	0.42036	0.090297
2	167307070	167308063	B4galt5	0	0	0	1	0	0	0	0	993	0.761252	0.787952	0.717888	0.782083	0.760316	0.732368	0.810196	0.795838	0.739834	0.595955	0.568442	0.531909	0.582954	0.531183	0.486874	0.260119	0.281876	0.399964	0.277875	0.462238	0.379069	0.31478	0.182649	0.100095	0.19679	0.765303	0.0311553	0.549553	0.0405044
2	167538632	167539183	Snai1	1	1	0	1	0	1	0	0	551	0.855964	0.829447	0.792763	0.792457	0.785833	0.879447	0.813133	0.82596	0.814545	0.290848	0.420939	0.362792	0.556454	0.485776	0.565224	0.478968	0.426693	0.355423	0.352945	0.560808	0.544595	0.578007	0.186832	0.211217	0.236845	0.821061	0.0309975	0.447005	0.109192
2	167540037	167541595	Snai1	0	1	1	1	0	1	0	0	1558	0.768409	0.757186	0.6348	0.760472	0.740957	0.800814	0.749063	0.718647	0.748491	0.438177	0.391039	0.295182	0.52753	0.550664	0.438732	0.382755	0.433553	0.360728	0.40995	0.50854	0.500646	0.508789	0.211581	0.179807	0.343477	0.742093	0.0459054	0.440221	0.09304
2	167543123	167543717	Snai1	0	0	0	0	0	1	0	0	594	0.589424	0.58022	0.627601	0.465256	0.631962	0.512414	0.642908	0.568047	0.561214	0.378042	0.352435	0.240485	0.316138	0.220106	0.258818	0.174955	0.176778	0.209838	0.151665	0.379939	0.372827	0.314938	0.0222222	0	0.027195	0.575449	0.0581548	0.294337	0.0640766
2	167563694	167564171	Snai1	0	0	0	0	0	0	0	0	477	0.724405	0.791198	0.730952	0.79881	0.786062	0.808333	0.859728	0.769739	0.787554	0.311111	0.395238	0.559829	0.556491	0.510293	0.544048	0.303347	0.301247	0.225539	0.218683	0.520373	0.439573	0.385771	0.148291	0.175	0.15015	0.784087	0.0405954	0.479502	0.102908
2	167565793	167566092	Snai1	0	0	0	0	0	0	0	0	299	0.419767	0.513419	0.607143	0.77816	0.528849	0.430915	0.627076	0.668546	0.609534	0.128499	0.190548	0.0495536	0.27598	0.203828	0.17556	0.053004	0.0949489	0.0657983	0.0943528	0.238029	0.209594	0.193242	0.0183007	0.0397759	0.0289216	0.575934	0.114964	0.170662	0.0762317
2	167597393	167597876	Ube2v1	1	1	0	0	0	1	0	0	483	0.785049	0.856184	0.738946	0.779189	0.855463	0.735534	0.833048	0.807133	0.871356	0.290686	0.331151	0.276087	0.35195	0.437313	0.310516	0.38206	0.374315	0.225608	0.204454	0.298659	0.336104	0.395062	0.100794	0.105556	0.119092	0.806878	0.0507222	0.33295	0.0579289
2	167769753	167770140	Cebpb	0	0	0	0	1	0	0	0	387	0.646432	0.79846	0.718899	0.791369	0.76891	0.717783	0.730599	0.784317	0.716344	0.762821	0.42	0.337649	0.508185	0.436359	0.42987	0.340203	0.383116	0.430081	0.451237	0.509314	0.532312	0.457416	0.312946	0.0673993	0.484292	0.741457	0.0489627	0.482481	0.147666
2	167782754	167782913	Cebpb	0	0	0	0	0	1	0	0	159	0.464286	0.559735	0.533333	0.9	0.635866	0.663889	0.79059	0.795879	0.658025	0.125	0.140278	0.128571	0.356944	0.202381	0.333333	0.0904762	0.153571	0.0739806	0.0955882	0.167972	0.284583	0.201005	0.0583333	0.113333	0.0733333	0.666845	0.1404	0.214418	0.10532
2	167858307	167858826	Ptpn1	0	0	0	0	0	0	0	0	519	0.890177	0.842106	0.895357	0.880495	0.889119	0.888654	0.873475	0.884549	0.889943	0.594658	0.741638	0.651299	0.65754	0.70306	0.554687	0.371444	0.509379	0.352078	0.361894	0.712967	0.800685	0.814673	0.192369	0.273972	0.32326	0.881542	0.016103	0.65048	0.0684359
2	168058316	168058812	Pard6b	0	0	0	0	0	0	0	0	496	0.685268	0.770278	0.607671	0.721671	0.693715	0.732576	0.726823	0.657505	0.613683	0.312121	0.652302	0.428283	0.392783	0.423573	0.377394	0.35012	0.330343	0.286974	0.267371	0.411756	0.353264	0.415516	0.211708	0.290152	0.284055	0.68991	0.0551256	0.431076	0.116192
2	168268209	168268844	Kcng1	1	1	0	1	0	0	0	1	635	0.799078	0.897154	0.873426	0.893398	0.874092	0.901601	0.734501	0.662132	0.868776	0.659934	0.564011	0.658834	0.68912	0.579839	0.591661	0.63612	0.632983	0.707371	0.650895	0.503878	0.407872	0.332934	0.298	0.424156	0.39442	0.833795	0.0844952	0.6239	0.0516526
2	168358744	168359070	Kcng1	0	0	0	0	0	0	0	0	326	0.380366	0.420355	0.387598	0.454485	0.504671	0.295595	0.791986	0.712877	0.475473	0.125132	0.131062	0.174122	0.182705	0.200198	0.139718	0.0355719	0.169477	0.0665344	0.14492	0.399294	0.644283	0.669816	0.317409	0.440781	0.225331	0.49149	0.161124	0.158823	0.0309422
2	168553417	168554241	Nfatc2	0	0	0	1	0	0	0	0	824	0.319322	0.407632	0.35077	0.411156	0.371073	0.331311	0.51735	0.414002	0.521044	0.108333	0.100296	0.150842	0.187586	0.165815	0.174902	0.0354207	0.0377236	0.0472728	0.0301003	0.164099	0.179485	0.212587	0.029236	0.046952	0.0292206	0.404851	0.0733799	0.147962	0.0359591
2	168578213	168580501	Nfatc2	0	0	0	1	0	0	0	0	2288	0.687634	0.628951	0.569422	0.634236	0.628831	0.534385	0.550072	0.568834	0.59414	0.317012	0.297622	0.370725	0.406337	0.390084	0.357774	0.222999	0.240299	0.244795	0.200812	0.416354	0.382304	0.422521	0.128582	0.105106	0.1679	0.599612	0.0490645	0.356592	0.0420509
2	168602024	168602913	Nfatc2	1	1	0	0	0	1	0	1	889	0.685899	0.751011	0.769973	0.73989	0.768888	0.617179	0.786571	0.729619	0.687632	0.351701	0.293782	0.423208	0.523782	0.497357	0.377091	0.213759	0.299659	0.280107	0.25886	0.619695	0.667157	0.625181	0.129244	0.18631	0.159508	0.726296	0.0538456	0.411153	0.0880141
2	168633430	168633796	Atp9a	0	0	0	0	0	0	0	0	366	0.809701	0.900813	0.646117	0.95754	0.832489	0.912121	0.771075	0.750692	0.895271	0.328571	0.494766	0.542391	0.556187	0.534599	0.482143	0.272562	0.324049	0.195358	0.291988	0.53424	0.573661	0.623185	0.300198	0.142791	0.159196	0.830647	0.0976436	0.489776	0.0839737
2	168656552	168657131	Atp9a	0	0	0	1	0	0	0	0	579	0.758138	0.758794	0.78862	0.832906	0.811091	0.736905	0.90828	0.854388	0.808514	0.391323	0.549156	0.631582	0.678584	0.631941	0.484452	0.441377	0.504308	0.482427	0.513549	0.673551	0.729489	0.680146	0.346032	0.364692	0.284781	0.806404	0.0537968	0.561173	0.108287
2	168679277	168679664	Atp9a	0	0	0	1	0	0	0	1	387	0.953395	0.877531	0.915212	0.917368	0.846356	0.887191	0.953923	0.858736	0.903678	0.474501	0.421032	0.532937	0.824842	0.67904	0.475277	0.672632	0.744816	0.558766	0.522909	0.735346	0.773551	0.858678	0.67608	0.713624	0.615988	0.901488	0.0379716	0.567938	0.153926
2	168694463	168694938	Atp9a	0	0	0	1	0	0	0	1	475	0.64443	0.791931	0.794331	0.758405	0.826761	0.763264	0.875994	0.87679	0.904686	0.425113	0.324717	0.437248	0.418851	0.450411	0.400794	0.268741	0.359549	0.182536	0.243896	0.569741	0.492506	0.600687	0.0986111	0.120578	0.0850432	0.804066	0.0795119	0.409522	0.0448083
2	168780132	168780526	Sall4	0	0	0	0	0	0	0	0	394	0.69636	0.711762	0.725942	0.667413	0.806672	0.556825	0.703347	0.672375	0.719722	0.19659	0.484351	0.268889	0.418269	0.372833	0.424167	0.408207	0.424718	0.308604	0.410543	0.377195	0.444553	0.391799	0.121615	0.210142	0.224151	0.695602	0.0659105	0.36085	0.107833
2	168831467	168832461	Zfp64	0	0	0	0	0	0	0	0	994	0.567139	0.639912	0.518395	0.579341	0.606402	0.520238	0.570565	0.508034	0.576454	0.311099	0.281938	0.324094	0.448993	0.346828	0.295811	0.38	0.424402	0.373534	0.296737	0.348748	0.421506	0.363447	0.20184	0.275758	0.309913	0.565165	0.0434727	0.334794	0.0602918
2	168838296	168838908	Zfp64	0	0	0	0	0	0	0	0	612	0.330785	0.389606	0.370309	0.447841	0.447637	0.388891	0.378059	0.371743	0.457826	0.103407	0.125449	0.0875449	0.19999	0.134126	0.11317	0.16861	0.171333	0.0927116	0.100497	0.24823	0.326675	0.278319	0.0518773	0.0424107	0.0839888	0.398078	0.0433766	0.127281	0.0392041
2	169702802	169703094	Tshz2	0	0	0	1	0	0	0	0	292	0.514025	0.426932	0.329221	0.569372	0.45852	0.336735	0.458362	0.354742	0.619949	0.148957	0.146753	0.151696	0.0983333	0.382576	0.124459	0.111295	0.111055	0.102221	0.0921649	0.130802	0.178788	0.139444	0.268047	0.0530303	0.0749724	0.451984	0.10269	0.175462	0.103477
2	170176921	170177859	Zfp217	0	0	0	0	0	0	0	0	938	0.708702	0.685539	0.674646	0.761862	0.713623	0.736492	0.800214	0.717429	0.699502	0.312077	0.409325	0.334861	0.369243	0.379764	0.374634	0.296836	0.386342	0.32175	0.255219	0.425702	0.474542	0.438493	0.104613	0.173626	0.249192	0.722001	0.0391507	0.363317	0.0345998
2	170219557	170220233	Zfp217	0	0	0	0	0	0	0	0	676	0.186793	0.317569	0.3047	0.470743	0.330773	0.199036	0.291448	0.224829	0.300817	0.012987	0.0281385	0.0284689	0.068741	0.0206349	0.0393218	0.0425699	0.0155844	0.0103402	0.00969754	0.0910154	0.0651492	0.0786231	0.00909091	0	0.0280095	0.291857	0.0855629	0.0330487	0.0195701
2	170267233	170267478	Bcas1	0	0	0	0	0	0	0	0	245	0.566958	0.62047	0.513258	0.57842	0.597347	0.53285	0.605117	0.613889	0.492473	0.308676	0.275214	0.169371	0.432698	0.315833	0.284048	0.0669573	0.0435294	0.0841667	0.12224	0.449354	0.335406	0.36715	0	0.00769231	0.05	0.568976	0.0462813	0.29764	0.084657
2	170288477	170288980	Bcas1	0	0	0	0	0	0	0	0	503	0.847743	0.811648	0.826257	0.859815	0.804905	0.854012	0.861051	0.841664	0.83541	0.491508	0.473374	0.453133	0.579038	0.570583	0.496688	0.426431	0.494176	0.340715	0.368021	0.680996	0.728836	0.744854	0.276977	0.291085	0.326811	0.838056	0.0203293	0.510721	0.0520152
2	170403777	170406675	Bcas1	0	0	0	1	0	1	1	0	2898	0.745422	0.819848	0.686728	0.742478	0.735295	0.776172	0.729907	0.771759	0.768751	0.464096	0.51557	0.56175	0.656011	0.545155	0.569928	0.602149	0.611573	0.531535	0.577897	0.5781	0.602659	0.621079	0.363803	0.450507	0.458926	0.752929	0.0371019	0.552085	0.0637746
2	170438165	170438857	Bcas1	0	0	0	0	0	0	0	0	692	0.505824	0.755238	0.64571	0.684357	0.570076	0.819745	0.78008	0.56626	0.667713	0.401395	0.403352	0.436995	0.529698	0.34136	0.513269	0.495413	0.467804	0.360613	0.541177	0.524506	0.538816	0.275562	0.117121	0.29988	0.283588	0.666112	0.106168	0.437678	0.0720473
2	172934797	172935702	Bmp7	0	0	1	1	0	0	0	0	905	0.669676	0.669147	0.555922	0.693715	0.672874	0.456678	0.59206	0.535847	0.664605	0.202381	0.18882	0.211089	0.273672	0.294204	0.220326	0.134553	0.18081	0.125396	0.117435	0.408348	0.349637	0.355373	0.0737552	0.0685115	0.0916987	0.61228	0.081554	0.231749	0.0422393
2	172936390	172938316	Bmp7	0	1	1	1	0	1	0	0	1926	0.754909	0.739727	0.670959	0.760771	0.757195	0.67466	0.670089	0.633037	0.784031	0.277389	0.370722	0.423043	0.4655	0.485186	0.42059	0.30747	0.344192	0.229285	0.265356	0.574838	0.590734	0.526743	0.092644	0.167609	0.178149	0.716153	0.053776	0.407072	0.0749566
2	173253986	173254205	Pmepa1	0	0	0	1	0	1	0	0	219	0.752483	0.772886	0.598647	0.762081	0.767725	0.694658	0.830877	0.709634	0.81455	0.286376	0.333995	0.422419	0.46733	0.477276	0.1875	0.141975	0.264114	0.174701	0.102173	0.764211	0.664365	0.725936	0.0833333	0.0663781	0.0557306	0.744838	0.0698731	0.362482	0.114005
2	173284449	173284910	Pmepa1	0	0	0	0	0	0	0	0	461	0.836838	0.790765	0.853589	0.921581	0.752212	0.814662	0.759349	0.744998	0.839576	0.606433	0.592401	0.473148	0.686967	0.59961	0.645752	0.550711	0.689736	0.504407	0.698083	0.632356	0.456264	0.54378	0.213743	0.254762	0.405704	0.812619	0.0574516	0.600719	0.0718945
2	173304956	173305293	Pmepa1	0	0	0	0	0	0	0	1	337	0.647529	0.729765	0.727831	0.728553	0.707992	0.678895	0.616376	0.604587	0.788481	0.47448	0.455963	0.456661	0.493948	0.341978	0.427982	0.387288	0.44212	0.379907	0.337632	0.41951	0.431419	0.424736	0.236806	0.194814	0.238713	0.692223	0.060332	0.441835	0.0535989
2	173334439	173335739	Pmepa1	0	0	0	0	0	0	0	1	1300	0.800417	0.734669	0.757963	0.669272	0.770582	0.813401	0.780273	0.709078	0.848546	0.420496	0.38298	0.614433	0.65653	0.660595	0.577545	0.267716	0.348748	0.284649	0.263899	0.761516	0.680618	0.628937	0.0753372	0.106593	0.137145	0.764911	0.0548885	0.552096	0.120938
2	173340083	173340677	Pmepa1	0	0	0	0	0	0	0	0	594	0.761181	0.830658	0.727578	0.7945	0.799995	0.763229	0.838073	0.80719	0.803428	0.348776	0.249272	0.361284	0.307696	0.359396	0.316623	0.294659	0.34925	0.183773	0.196668	0.718467	0.668658	0.691894	0.0836082	0.0925791	0.0895777	0.791759	0.0353126	0.323841	0.0428048
2	173365765	173366649	Pmepa1	0	0	0	0	0	0	0	0	884	0.580198	0.597615	0.550429	0.547423	0.536367	0.579028	0.69914	0.654875	0.676732	0.351821	0.302393	0.200446	0.338343	0.39169	0.335115	0.238412	0.389205	0.279552	0.309222	0.418536	0.436768	0.471235	0.151453	0.243064	0.286444	0.602423	0.0599828	0.319968	0.0652993
2	173789743	173790928	Vapb	0	0	0	0	0	0	0	0	1185	0.540587	0.649945	0.621098	0.628182	0.689825	0.511428	0.721896	0.717826	0.688596	0.25571	0.373898	0.273243	0.280376	0.212917	0.164944	0.127595	0.30826	0.135456	0.118156	0.341632	0.265398	0.284871	0.0530664	0.0371755	0.0488475	0.641042	0.0746724	0.260181	0.0704755
2	174286133	174286606	Gnas	1	1	0	1	0	1	0	0	473	0.668728	0.587786	0.592984	0.434722	0.611866	0.621825	0.592892	0.541873	0.57704	0.327199	0.389633	0.336921	0.43265	0.430902	0.34651	0.498595	0.561741	0.626348	0.493701	0.574464	0.619008	0.394818	0.410783	0.452664	0.440358	0.58108	0.0647983	0.377303	0.047281
2	174295208	174295513	Gnas	0	1	1	1	0	1	0	0	305	0.603976	0.620126	0.448545	0.844524	0.561756	0.607149	0.683642	0.62278	0.334649	0.525567	0.0711451	0.283333	0.50784	0.449549	0.247303	0.453871	0.582733	0.535142	0.593707	0.463415	0.774128	0.485066	0.458844	0.662956	0.397048	0.591905	0.142303	0.347456	0.177966
2	174672794	174673564	Zfp831	0	0	0	1	0	0	0	1	770	0.261541	0.533323	0.2506	0.404058	0.368339	0.243263	0.496363	0.501589	0.405181	0.0970194	0.149707	0.077371	0.0790519	0.144719	0.0536255	0.0532778	0.0204545	0.0280659	0.0386905	0.0669121	0.078869	0.0952909	0	0.0104167	0.00911458	0.384917	0.113158	0.100249	0.0389373
2	174850778	174851223	Edn3	0	0	0	0	0	0	0	0	445	0.865305	0.859705	0.743994	0.779958	0.80695	0.663433	0.772294	0.825939	0.839229	0.567352	0.394866	0.422712	0.70626	0.527423	0.515977	0.428584	0.633802	0.497446	0.261041	0.620681	0.639579	0.604729	0.434339	0.353415	0.376641	0.795201	0.0640691	0.522432	0.11144
2	180472235	180473192	Slco4a1	0	0	0	1	0	0	0	1	957	0.670257	0.69661	0.688924	0.721317	0.642725	0.670723	0.647229	0.643428	0.659244	0.267553	0.259691	0.339953	0.240982	0.402991	0.309386	0.239933	0.245577	0.25778	0.237873	0.179546	0.227569	0.161185	0.0269841	0.112059	0.132512	0.671162	0.0268613	0.303426	0.060633
2	181306452	181306815	Stmn3	0	0	0	1	0	0	0	0	363	0.715004	0.663136	0.611508	0.657407	0.659162	0.770106	0.666659	0.592835	0.599303	0.304678	0.312539	0.474278	0.435686	0.373589	0.340608	0.353972	0.325062	0.245489	0.361671	0.379033	0.414593	0.33905	0.0975105	0.266799	0.221507	0.659458	0.0567389	0.373563	0.0686408
2	181460430	181460588	Zbtb46	1	1	0	0	0	1	0	1	158	0.425724	0.37357	0.322703	0.361905	0.304012	0.344312	0.380705	0.389593	0.541036	0.0833333	0	0.0945767	0.147354	0.144092	0.0787037	0.0277778	0.0517005	0.0456234	0.0342907	0.179668	0.141396	0.13096	0.05	0.0444444	0.0575397	0.382618	0.0696004	0.0913433	0.0538472
2	181670233	181670355	Sox18	1	1	0	1	0	1	0	0	122	0.670374	0.777193	0.638668	0.815035	0.740883	0.690729	0.801852	0.767998	0.804584	0.245426	0.296444	0.357143	0.401936	0.377609	0.427489	0.140863	0.131328	0.0745754	0.0833858	0.479937	0.492146	0.549012	0.0544533	0.0303724	0.089259	0.745257	0.0643134	0.351008	0.0682832
3	8698395	8698793	Hey1	0	0	0	0	1	0	0	0	398	0.904519	0.845393	0.770667	0.901411	0.881734	0.876094	0.843345	0.833292	0.931929	0.540212	0.649868	0.643105	0.573586	0.688536	0.651757	0.686006	0.747017	0.632405	0.729738	0.736396	0.698465	0.713745	0.473633	0.474295	0.556227	0.865376	0.0481227	0.624511	0.0557316
3	9252202	9252918	Zbtb10	0	1	0	1	0	1	0	0	716	0.326207	0.383107	0.327491	0.395026	0.312359	0.322024	0.54404	0.588783	0.371995	0.168274	0.147712	0.138063	0.154663	0.163758	0.0943825	0.048068	0.0814857	0.037037	0.0252101	0.482384	0.473373	0.425915	0.022409	0.0336601	0.0194444	0.396781	0.101151	0.144476	0.0268436
3	9614145	9614998	Zfp704	0	0	1	0	0	0	0	0	853	0.84684	0.82508	0.815126	0.855533	0.841289	0.830363	0.806985	0.818408	0.903702	0.703885	0.532635	0.433083	0.736992	0.662072	0.616667	0.633153	0.534946	0.526743	0.447564	0.726105	0.757052	0.739822	0.397061	0.423857	0.413528	0.838147	0.0291703	0.614222	0.113908
3	9968665	9968788	Fabp5	1	0	0	0	0	0	0	0	123	0.752469	0.847809	0.853748	0.908642	0.829694	0.769114	0.83273	0.806969	0.796072	0.624807	0.573172	0.597222	0.558305	0.703794	0.650611	0.553258	0.810094	0.672887	0.73834	0.584362	0.671201	0.479647	0.485103	0.411087	0.392729	0.821916	0.0472822	0.617985	0.0538053
3	18625405	18625690	Cyp7b1	0	0	0	0	0	0	0	0	285	0.224059	0.308028	0.284717	0.252794	0.292705	0.1641	0.415137	0.43683	0.314825	0.0307692	0.0384615	0.0756743	0.0173077	0.0674048	0.0926369	0.0363761	0.0443866	0	0.0107375	0.0808131	0.0802848	0.110535	0.0153846	0.00699301	0.032906	0.299244	0.0858845	0.0537091	0.0292205
3	18625793	18626244	Cyp7b1	0	0	0	0	0	0	0	0	451	0.744743	0.708718	0.790726	0.691032	0.770419	0.49291	0.812349	0.706773	0.73213	0.122222	0.16405	0.288745	0.317694	0.413942	0.151557	0.0541095	0.131999	0.0956874	0.109569	0.427337	0.447924	0.518046	0.00666667	0.0391534	0.0321212	0.716644	0.0931678	0.243035	0.114957
3	27283101	27283809	Nceh1	0	0	0	1	0	0	0	0	708	0.23019	0.400132	0.20152	0.565015	0.286281	0.200835	0.635797	0.598644	0.394607	0.107351	0.0841093	0.140429	0.091176	0.112083	0.153859	0.0620213	0.0334947	0.035937	0.0199739	0.154494	0.172399	0.17879	0.0315308	0.0206776	0.0239571	0.390336	0.174036	0.114835	0.027369
3	27782105	27782425	Fndc3b	0	0	0	0	0	0	0	0	320	0.899749	0.815079	0.820707	0.865801	0.808457	0.896717	0.792979	0.742686	0.920729	0.414883	0.739394	0.504765	0.560606	0.561364	0.738203	0.501283	0.426284	0.40174	0.334789	0.626934	0.674392	0.619247	0.214028	0.094697	0.377417	0.840323	0.0587771	0.586536	0.12948
3	28577277	28577607	Tnik	0	0	0	1	0	0	0	1	330	0.895072	0.898873	0.877506	0.910714	0.954534	0.945721	0.899843	0.848213	0.896485	0.35411	0.74881	0.529422	0.45368	0.58721	0.730769	0.488889	0.623779	0.465944	0.350958	0.536836	0.634688	0.44683	0.289775	0.15873	0.223744	0.902996	0.0322573	0.567333	0.154828
3	30219192	30220154	Mecom	0	0	0	1	0	0	0	0	962	0.820883	0.861599	0.814151	0.875476	0.806276	0.797453	0.937972	0.847942	0.915254	0.167143	0.19269	0.424101	0.363333	0.495694	0.305121	0.130599	0.196809	0.105974	0.114487	0.696963	0.734669	0.648351	0.034303	0.0463709	0.0751859	0.853001	0.0493835	0.32468	0.129032
3	30246936	30247778	Mecom	0	0	0	1	0	0	0	1	842	0.743193	0.721533	0.6954	0.856356	0.802786	0.645281	0.744582	0.816104	0.827995	0.350291	0.379538	0.517513	0.343822	0.454247	0.228979	0.170008	0.363379	0.295095	0.163886	0.427422	0.479846	0.463504	0.0919048	0.087037	0.129483	0.76147	0.0691016	0.379065	0.0994147
3	30510454	30512784	Mecom	0	2	1	1	0	1	0	0	2330	0.362006	0.549667	0.39749	0.605799	0.45523	0.376183	0.558821	0.5235	0.510674	0.200804	0.268011	0.201321	0.193133	0.269606	0.159744	0.0781596	0.0723583	0.0633909	0.0555242	0.367095	0.372504	0.328256	0.0394511	0.0482914	0.0826155	0.482152	0.0878956	0.215437	0.0440702
3	34756700	34758285	Sox2	0	0	0	0	0	0	0	0	1585	0.568612	0.558902	0.531293	0.597558	0.603287	0.572374	0.637469	0.534112	0.594524	0.317693	0.326932	0.354956	0.306128	0.406472	0.287862	0.417003	0.43169	0.372933	0.403953	0.410633	0.419935	0.359195	0.186043	0.223948	0.330892	0.57757	0.0343187	0.33334	0.0422144
3	36449261	36449901	Anxa5	0	0	0	1	0	0	0	0	640	0.509722	0.545758	0.579829	0.432698	0.584828	0.468428	0.536565	0.50524	0.468789	0.132217	0.207465	0.231466	0.188677	0.31064	0.258987	0.127251	0.138884	0.162635	0.0644872	0.206824	0.191813	0.188059	0.031808	0.0671093	0.0971961	0.514651	0.0520695	0.221576	0.0611493
3	36835852	36836121	4932438A13Rik	0	0	0	0	0	0	0	1	269	0.617875	0.55416	0.608187	0.578968	0.474647	0.564234	0.643823	0.553637	0.565082	0.140741	0.248796	0.25	0.294621	0.296724	0.120591	0.342611	0.262528	0.225374	0.134644	0.255986	0.158317	0.218166	0.05	0.0927249	0.0502245	0.573402	0.0485345	0.225245	0.0763979
3	37063501	37063738	Adad1	1	0	0	1	0	1	2	0	237	0.756413	0.732812	0.83159	0.923469	0.802111	0.813095	0.779345	0.753118	0.871698	0.387302	0.733206	0.428146	0.51685	0.441473	0.655995	0.689647	0.615398	0.570387	0.529645	0.512331	0.565643	0.550947	0.428628	0.344048	0.404337	0.807073	0.0613875	0.527162	0.138467
3	37586621	37586960	Spata5	0	0	0	0	0	0	0	0	339	0.767189	0.795988	0.646425	0.787583	0.788594	0.766157	0.891049	0.819068	0.857807	0.215399	0.271533	0.253405	0.285738	0.298954	0.237207	0.0717623	0.103501	0.0583738	0.055174	0.490093	0.477434	0.487976	0.0361111	0.0111111	0.0275132	0.791096	0.068364	0.260373	0.0311906
3	37704967	37705778	Gm5148	0	0	0	0	0	0	0	0	811	0.41108	0.583925	0.368164	0.616509	0.5194	0.435603	0.637748	0.487546	0.500511	0.186053	0.152852	0.143603	0.169235	0.0923147	0.140205	0.0651331	0.209188	0.11833	0.0352812	0.35277	0.220294	0.224592	0.115789	0.126441	0.100319	0.506721	0.0929731	0.147377	0.031941
3	38257539	38257804	Ankrd50	0	0	0	0	0	0	0	0	265	0.80867	0.88136	0.882361	0.882347	0.802487	0.905423	0.887302	0.874446	0.860497	0.577778	0.664358	0.584468	0.739079	0.777727	0.600855	0.550626	0.569543	0.557025	0.485446	0.789774	0.776747	0.767087	0.176675	0.0806878	0.472532	0.864988	0.0356928	0.657377	0.0849171
3	38396799	38397424	Ankrd50	0	0	0	0	0	0	0	0	625	0.652456	0.629568	0.738658	0.754786	0.769798	0.590966	0.705787	0.727049	0.727999	0.313562	0.187645	0.2761	0.282937	0.393623	0.260948	0.166184	0.171193	0.182226	0.142067	0.513542	0.471052	0.54685	0.0867246	0.0392157	0.0882712	0.699674	0.0612629	0.285802	0.0674551
3	40532337	40532879	Intu	0	1	0	1	0	1	0	0	542	0.650421	0.634509	0.625069	0.608615	0.688357	0.530301	0.603068	0.625711	0.663767	0.214331	0.22963	0.280714	0.270917	0.39361	0.300135	0.109539	0.242343	0.0699039	0.25868	0.532094	0.608535	0.622816	0.0546093	0.100238	0.0806838	0.625535	0.044678	0.281556	0.063609
3	50904615	50905586	Noct	0	0	0	0	0	0	0	0	971	0.666518	0.723045	0.64578	0.685016	0.657891	0.666042	0.832276	0.77329	0.821558	0.339745	0.383355	0.457755	0.378441	0.387448	0.337701	0.365523	0.3479	0.330761	0.397901	0.518509	0.519944	0.57212	0.229511	0.22963	0.270192	0.719046	0.0725626	0.380741	0.0436379
3	51357429	51357975	Elf2	0	1	0	0	0	0	0	0	546	0.578029	0.64062	0.524113	0.569639	0.667697	0.402371	0.630883	0.527976	0.682456	0.246276	0.214386	0.191472	0.242726	0.31965	0.191799	0.20755	0.131187	0.112352	0.103098	0.246458	0.236855	0.292472	0.0590909	0.0251323	0.0845287	0.58042	0.0879937	0.234385	0.0480336
3	51395890	51396088	Mgarp	0	1	0	1	0	0	0	0	198	0.768927	0.831185	0.704942	0.742731	0.818779	0.821717	0.763184	0.757001	0.77681	0.255847	0.353824	0.304172	0.509022	0.546956	0.540394	0.213567	0.274975	0.231398	0.217347	0.614615	0.551928	0.699237	0.147835	0.087987	0.18271	0.776142	0.0413781	0.418369	0.129045
3	51590289	51590794	Setd7	0	0	0	0	0	0	0	0	505	0.856127	0.836046	0.944012	0.906048	0.876889	0.843692	0.830112	0.869712	0.82782	0.548038	0.414464	0.663617	0.640857	0.657323	0.474931	0.490157	0.532439	0.390013	0.43944	0.594942	0.625624	0.673504	0.379424	0.323413	0.52079	0.865606	0.0388242	0.566538	0.104929
3	51888961	51889416	Maml3	0	0	0	1	0	1	0	0	455	0.498144	0.56186	0.489649	0.573275	0.551877	0.478962	0.609338	0.607667	0.564182	0.229861	0.3	0.28771	0.269669	0.246776	0.226984	0.0921333	0.0842941	0.0741643	0.066714	0.435506	0.406216	0.423064	0.0915293	0.032301	0.0677131	0.548328	0.0488441	0.260167	0.0304448
3	51997650	51997978	Maml3	0	0	0	1	0	0	0	0	328	0.695379	0.693577	0.681353	0.697555	0.618	0.577249	0.612559	0.649375	0.688007	0.415212	0.204137	0.302646	0.343056	0.230527	0.482208	0.219874	0.200648	0.0552707	0.0624982	0.352635	0.376009	0.474463	0.0425926	0.0185185	0.0807665	0.657006	0.0446157	0.329631	0.106848
3	52044727	52045504	Maml3	0	0	0	1	0	0	0	0	777	0.821835	0.861308	0.814574	0.817007	0.728541	0.883698	0.864528	0.842713	0.885024	0.540812	0.457479	0.538511	0.529079	0.595518	0.464816	0.355108	0.352623	0.267626	0.234927	0.73141	0.742722	0.654046	0.0679529	0.0977778	0.0707089	0.83547	0.0484035	0.521036	0.0519788
3	52046032	52046819	Maml3	0	0	0	1	0	0	0	0	787	0.298618	0.419676	0.538033	0.389377	0.357818	0.291059	0.473739	0.450479	0.286563	0.21113	0.116958	0.0460317	0.102562	0.112916	0.0627747	0.046507	0.0651987	0.0587028	0.015377	0.24308	0.194965	0.157341	0.00793651	0.0168934	0.0526283	0.389485	0.0889784	0.108729	0.0577096
3	52210735	52211179	Foxo1	0	0	0	0	0	0	0	0	444	0.414797	0.50337	0.464402	0.404365	0.387878	0.42398	0.426194	0.597321	0.437946	0.122789	0.219697	0.0898148	0.120635	0.0861111	0.111039	0.0897463	0.320979	0.310144	0.22978	0.167561	0.229304	0.114269	0.0444444	0.0750916	0.245455	0.451139	0.0645344	0.125014	0.0488604
3	52266415	52267124	Foxo1	0	1	0	0	0	1	0	0	709	0.358163	0.383472	0.368665	0.330013	0.452677	0.417726	0.384949	0.406297	0.460156	0.0888393	0.149241	0.16087	0.186444	0.132169	0.110818	0.071287	0.205392	0.0832945	0.0924695	0.212101	0.227704	0.246992	0.0282738	0.0943452	0.0991673	0.395791	0.0428925	0.138064	0.0351734
3	54587082	54587484	Supt20	0	0	0	0	0	0	0	0	402	0.893074	0.949946	0.903319	0.943007	0.914286	0.90337	0.906306	0.944689	0.899449	0.843795	0.657143	0.543561	0.61645	0.769481	0.746379	0.724545	0.713889	0.656887	0.729453	0.808075	0.677672	0.772476	0.583095	0.455628	0.714719	0.917494	0.0220835	0.696135	0.110324
3	55523895	55524349	Dclk1	0	0	0	1	0	0	0	1	454	0.7587	0.803691	0.594543	0.882461	0.797985	0.730005	0.729612	0.710894	0.834697	0.223026	0.371409	0.362662	0.476889	0.537689	0.399069	0.360671	0.327583	0.224171	0.163994	0.584978	0.551385	0.621075	0.0993451	0.130262	0.130505	0.760287	0.0833214	0.395124	0.107944
3	55786449	55787315	Nbea	0	1	0	1	0	1	0	0	866	0.679856	0.764291	0.755785	0.610761	0.528787	0.612453	0.601446	0.709563	0.671413	0.285789	0.247665	0.312588	0.291132	0.345383	0.205208	0.335715	0.358511	0.25245	0.165778	0.811508	0.705862	0.844318	0.188605	0.144248	0.29199	0.659373	0.0777491	0.281294	0.0492417
3	59024606	59025375	Med12l	0	0	0	1	0	0	0	0	769	0.567689	0.675802	0.528182	0.526852	0.610299	0.504201	0.604354	0.548561	0.595589	0.286792	0.31746	0.19037	0.316592	0.347134	0.308519	0.28253	0.258657	0.278006	0.255446	0.48941	0.484403	0.382146	0.0995286	0.145238	0.126275	0.573503	0.0535578	0.294478	0.0545609
3	60576463	60577166	Mbnl1	0	0	0	1	0	0	0	0	703	0.593027	0.61543	0.639815	0.582875	0.53008	0.485097	0.652815	0.617396	0.718805	0.351058	0.282479	0.28771	0.301486	0.327147	0.263187	0.159364	0.243468	0.216402	0.215344	0.312354	0.413264	0.439896	0.138636	0.140741	0.183238	0.603927	0.0683051	0.302178	0.0320338
3	62340092	62340965	Arhgef26	0	1	0	1	0	1	0	0	873	0.71618	0.731217	0.645804	0.726104	0.710621	0.733018	0.718728	0.674648	0.701597	0.297048	0.352358	0.334199	0.528968	0.471054	0.384708	0.361775	0.406238	0.364697	0.316182	0.611712	0.543272	0.543438	0.220866	0.194639	0.29484	0.706435	0.0288989	0.394723	0.0882574
3	65494353	65494899	Tiparp	0	0	0	0	0	1	0	0	546	0.579422	0.693058	0.51411	0.727273	0.725332	0.65873	0.73808	0.636525	0.629729	0.381746	0.454663	0.363564	0.397917	0.334407	0.241799	0.369297	0.366018	0.41019	0.235569	0.428766	0.427158	0.433322	0.302572	0.270007	0.35429	0.655807	0.0750589	0.362349	0.071383
3	65657026	65658502	Lekr1	0	1	0	0	0	1	0	0	1476	0.481594	0.522125	0.477461	0.489105	0.564752	0.431977	0.61698	0.561505	0.559578	0.098552	0.14049	0.251899	0.239856	0.292998	0.2836	0.178747	0.143854	0.204905	0.181439	0.319609	0.424488	0.384223	0.0913888	0.147632	0.139182	0.522786	0.0576831	0.217899	0.0797878
3	65858642	65859391	Lekr1	0	0	0	0	0	0	0	1	749	0.69514	0.682948	0.643068	0.634444	0.544194	0.772078	0.747143	0.608951	0.668519	0.398254	0.301361	0.283016	0.336804	0.346422	0.293537	0.305434	0.32574	0.274699	0.237953	0.400023	0.440153	0.362893	0.205265	0.0906085	0.1115	0.666276	0.0694548	0.326566	0.0430373
3	65864065	65864389	Lekr1	0	0	0	0	0	0	0	1	324	0.874463	0.725939	0.611081	0.748307	0.715191	0.762642	0.791078	0.682956	0.654266	0.319826	0.48064	0.573776	0.523876	0.433595	0.316799	0.50137	0.627215	0.493853	0.443299	0.583896	0.614562	0.503018	0.566407	0.29498	0.471661	0.729547	0.0777216	0.441419	0.106049
3	65871033	65871445	Lekr1	0	0	0	0	0	0	0	1	412	0.691393	0.749014	0.722252	0.707639	0.739387	0.785714	0.778062	0.74368	0.722622	0.215278	0.364253	0.43006	0.45	0.510615	0.459028	0.267247	0.192049	0.119448	0.194872	0.443948	0.470986	0.422718	0.0730159	0.0515873	0.0689484	0.737752	0.0308526	0.404872	0.104289
3	68572061	68572657	Iqschfp,Schip1	1	2	0	2	0	1	1	0	596	0.371926	0.452364	0.310594	0.479586	0.41721	0.374471	0.509937	0.455245	0.400327	0.139541	0.202405	0.126275	0.149373	0.149892	0.11162	0.116917	0.134249	0.100368	0.0953164	0.202003	0.164998	0.192435	0.142504	0.124919	0.105947	0.419073	0.0619169	0.146518	0.0310456
3	68581767	68581969	Iqschfp,Schip1	0	0	0	2	0	0	0	1	202	0.85442	0.913774	0.937213	0.903571	0.927381	0.87963	0.905622	0.831091	0.931602	0.401852	0.50194	0.556217	0.94709	0.732255	0.756421	0.840805	0.758723	0.68868	0.520685	0.777018	0.662359	0.725387	0.222751	0.302838	0.446958	0.898256	0.0363676	0.649296	0.199322
3	68583124	68583865	Iqschfp,Schip1	0	0	0	2	0	1	0	0	741	0.738757	0.715378	0.75694	0.854881	0.804965	0.768448	0.821194	0.676375	0.79573	0.324524	0.405136	0.371456	0.469419	0.459618	0.308429	0.246324	0.278798	0.248566	0.237489	0.610446	0.60491	0.539318	0.188443	0.102137	0.14541	0.770296	0.0554613	0.389764	0.0673313
3	69045868	69046145	Trim59	0	1	0	0	0	1	0	0	277	0.408052	0.39341	0.397884	0.556526	0.574227	0.416314	0.477251	0.559585	0.414735	0.19072	0.131108	0.121189	0.215711	0.206261	0.134598	0.161437	0.219408	0.122008	0.145381	0.267157	0.298447	0.370192	0.0185185	0.0436508	0.098064	0.466442	0.0767747	0.166598	0.0422198
3	69587819	69588660	B3galnt1	0	0	0	1	0	0	0	1	841	0.463545	0.49063	0.463036	0.597002	0.581221	0.48189	0.615643	0.585046	0.737974	0.331814	0.225108	0.228247	0.30974	0.249405	0.236472	0.325737	0.284524	0.262732	0.31023	0.302852	0.372086	0.310765	0.130605	0.0944215	0.208087	0.557332	0.0913596	0.263464	0.0457185
3	79180926	79182095	Rapgef2	0	0	0	1	0	1	0	0	1169	0.538115	0.575653	0.45178	0.506448	0.537372	0.470562	0.564414	0.564408	0.603966	0.334706	0.321331	0.200694	0.346018	0.293441	0.281314	0.211919	0.234263	0.262379	0.158858	0.300296	0.310987	0.268323	0.109416	0.104986	0.0899745	0.534747	0.0500584	0.296251	0.0528142
3	79519048	79520317	Fnip2	0	0	0	1	0	0	0	0	1269	0.734752	0.731491	0.68012	0.752101	0.779637	0.662427	0.772216	0.748211	0.787049	0.371549	0.503701	0.430727	0.450305	0.527907	0.379697	0.26292	0.312921	0.24484	0.239917	0.537451	0.541305	0.513411	0.182611	0.215022	0.213457	0.738667	0.0429004	0.443981	0.0635681
3	79879198	79879765	Fam198b	0	0	0	0	0	0	0	0	567	0.73882	0.790585	0.637574	0.853843	0.735772	0.725903	0.845698	0.831627	0.7732	0.402639	0.353297	0.463187	0.327062	0.378571	0.175727	0.164086	0.164521	0.12299	0.200315	0.449886	0.456474	0.461825	0.065515	0.0668146	0.130519	0.770336	0.0694765	0.35008	0.0972692
3	83054615	83054779	Plrg1	0	1	0	0	0	1	0	0	164	0.420229	0.815476	0.639057	0.460606	0.554009	0.423413	0.542694	0.759902	0.458588	0.303968	0.382465	0.312969	0.265715	0.330561	0.294777	0.431377	0.424074	0.586869	0.58125	0.5	0.416017	0.214731	0.211111	0.175806	0.132211	0.563775	0.145792	0.315076	0.0393891
3	83710392	83711437	Sfrp2	0	0	0	0	0	0	0	0	1045	0.750683	0.773162	0.800212	0.851323	0.845339	0.781827	0.87588	0.802545	0.803093	0.488895	0.528516	0.476425	0.687683	0.629321	0.518386	0.357668	0.346	0.357312	0.313254	0.732912	0.678604	0.641833	0.240411	0.372162	0.319142	0.80934	0.0405602	0.554871	0.0845155
3	83767221	83768078	Sfrp2	0	1	0	1	0	1	0	0	857	0.391105	0.429221	0.35911	0.255405	0.356349	0.318594	0.447329	0.407693	0.396428	0.0823129	0.13263	0.199424	0.168526	0.188502	0.114035	0.204071	0.187094	0.127504	0.190638	0.25732	0.266041	0.229353	0.0791126	0.0340136	0.118749	0.37347	0.0591846	0.147572	0.0456284
3	83768943	83769373	Sfrp2	0	1	1	1	0	1	0	1	430	0.605912	0.642838	0.78373	0.547222	0.603351	0.407855	0.65416	0.668055	0.560481	0.311728	0.241799	0.190341	0.332062	0.408217	0.363139	0.378892	0.439338	0.257203	0.248539	0.329683	0.347856	0.345103	0.164265	0.366667	0.181662	0.608178	0.102389	0.307881	0.0798785
3	84048661	84049120	Tmem131l	0	0	0	0	0	0	0	1	459	0.79485	0.830875	0.847578	0.808245	0.835428	0.778227	0.829055	0.755168	0.851166	0.34943	0.384933	0.491402	0.563404	0.616722	0.577648	0.37474	0.374911	0.285248	0.230292	0.714992	0.689783	0.588338	0.144444	0.138047	0.122222	0.81451	0.032821	0.497256	0.109191
3	84191087	84191718	Trim2	1	1	0	1	0	1	0	1	631	0.746156	0.708588	0.680134	0.689791	0.636238	0.557035	0.666391	0.630713	0.684751	0.293308	0.386719	0.480808	0.38105	0.464796	0.431999	0.423433	0.472195	0.408479	0.371954	0.460023	0.484358	0.492018	0.249564	0.321861	0.326438	0.666644	0.0540334	0.406447	0.0684422
3	84445552	84446672	Fhdc1	0	0	0	1	0	0	0	1	1120	0.919743	0.876544	0.840866	0.922781	0.892441	0.910404	0.874736	0.858584	0.90885	0.592404	0.661424	0.686099	0.674104	0.685958	0.671528	0.559857	0.675969	0.582719	0.639572	0.724906	0.694472	0.761721	0.328353	0.272486	0.275991	0.889439	0.0286122	0.661919	0.0353156
3	84477994	84479229	Fhdc1	0	1	0	1	0	1	0	0	1235	0.710847	0.551712	0.753747	0.598188	0.55232	0.488278	0.500566	0.523877	0.638042	0.130562	0.191111	0.181562	0.255719	0.272433	0.249074	0.142699	0.218034	0.148498	0.146164	0.305534	0.396202	0.528043	0.0787826	0.103648	0.0978858	0.590842	0.0931326	0.21341	0.0546278
3	84654686	84655689	Gm37240	0	0	0	1	0	0	0	1	1003	0.855964	0.784894	0.735646	0.862923	0.863893	0.835091	0.839145	0.854837	0.832302	0.546078	0.548684	0.531462	0.708234	0.586522	0.522386	0.43098	0.483124	0.301568	0.340299	0.631783	0.598937	0.630512	0.179649	0.140625	0.18386	0.829411	0.0426799	0.573894	0.0693823
3	84745459	84746156	Gm37240	0	0	0	1	0	0	0	1	697	0.710459	0.804098	0.553306	0.65859	0.655863	0.806131	0.750892	0.752583	0.657355	0.478323	0.346158	0.45382	0.583487	0.513235	0.456349	0.491674	0.608105	0.439414	0.469312	0.585184	0.518263	0.444273	0.210383	0.243673	0.368378	0.705475	0.0823827	0.471895	0.0782064
3	86550101	86550984	Lrba	0	0	1	1	0	1	0	1	883	0.727614	0.654589	0.889727	0.701666	0.690772	0.490812	0.657306	0.590337	0.704642	0.1164	0.0775465	0.155425	0.168065	0.182522	0.0824405	0.0344847	0.0634388	0.0361362	0.0582662	0.822358	0.815035	0.868367	0.0489512	0.0124008	0.0540537	0.678607	0.107483	0.1304	0.0448356
3	87093476	87093904	Kirrel	0	0	0	1	1	0	0	0	428	0.715839	0.794679	0.696977	0.728175	0.75607	0.783586	0.729371	0.713309	0.751465	0.503283	0.292749	0.521469	0.488143	0.407227	0.404151	0.44477	0.430758	0.296963	0.36867	0.379715	0.458041	0.418497	0.187963	0.258742	0.347358	0.741052	0.0329189	0.43617	0.085923
3	87117746	87118088	Kirrel	0	0	0	1	1	0	0	0	342	0.737463	0.832887	0.814001	0.832639	0.747619	0.751882	0.822237	0.774674	0.749008	0.490807	0.487965	0.282011	0.542587	0.512145	0.418519	0.547743	0.581277	0.534691	0.530404	0.629818	0.538054	0.613657	0.259596	0.284722	0.374378	0.784712	0.0402267	0.455672	0.0944027
3	87745209	87745691	Lrrc71	0	0	0	1	0	0	0	0	482	0.554892	0.59969	0.578593	0.687257	0.493893	0.604431	0.533142	0.682671	0.698633	0.239683	0.526024	0.366468	0.406327	0.160812	0.250002	0.307045	0.235779	0.199956	0.178176	0.206216	0.230886	0.305108	0.154698	0.162566	0.164418	0.603689	0.0727115	0.324886	0.133121
3	87971917	87973043	Nes	1	1	0	1	0	1	0	0	1126	0.639835	0.636568	0.493386	0.668111	0.594597	0.588324	0.624479	0.608472	0.655627	0.305489	0.290814	0.382022	0.3611	0.343463	0.295885	0.182382	0.251763	0.218058	0.202036	0.478744	0.506596	0.497581	0.0748987	0.110538	0.145718	0.612155	0.0518782	0.329795	0.0378274
3	88333040	88333320	Tmem79	1	1	0	1	0	1	0	0	280	0.901757	0.869025	0.780579	0.826541	0.891857	0.899463	0.916364	0.897839	0.804925	0.629988	0.545833	0.679762	0.792972	0.559026	0.598039	0.807713	0.829669	0.759344	0.703884	0.701007	0.687883	0.789655	0.562507	0.376424	0.554701	0.865372	0.0489984	0.63427	0.0917273
3	88364422	88364884	Paqr6	0	1	0	1	0	1	2	0	462	0.672458	0.65408	0.457976	0.665625	0.697336	0.730615	0.745295	0.63782	0.657789	0.23333	0.194444	0.273095	0.353966	0.143122	0.156277	0.105831	0.194938	0.127631	0.146863	0.135594	0.125134	0.134474	0.0794486	0.0265152	0.055754	0.657666	0.0830203	0.225706	0.0792115
3	88365708	88366153	Paqr6	1	2	0	1	0	0	0	1	445	0.466563	0.526819	0.632143	0.417929	0.497327	0.283696	0.52005	0.422064	0.538367	0.0991718	0.183713	0.175414	0.155579	0.145588	0.205466	0.149541	0.272892	0.222881	0.141516	0.193429	0.187427	0.200599	0.0893562	0.0707779	0.141775	0.478329	0.0978205	0.160822	0.0368519
3	88449558	88450099	Sema4a	0	0	0	1	0	1	0	0	541	0.792972	0.76812	0.891581	0.84926	0.778051	0.720238	0.85667	0.821555	0.900899	0.411395	0.451028	0.353571	0.567867	0.412879	0.513958	0.132943	0.125191	0.118961	0.120894	0.477794	0.439713	0.396141	0.0517496	0.0391414	0.0530844	0.819927	0.060214	0.451783	0.0776299
3	88484345	88485197	Lmna	1	2	0	1	0	0	0	1	852	0.416906	0.453086	0.476986	0.400489	0.549441	0.358562	0.442684	0.554777	0.382875	0.14862	0.224615	0.147863	0.147013	0.171248	0.179356	0.117937	0.221982	0.151998	0.24889	0.143156	0.170862	0.103322	0.0639115	0.0682837	0.105631	0.448423	0.0689644	0.169786	0.0301567
3	88536263	88536954	Mex3a	1	0	0	1	0	1	0	0	691	0.65314	0.689004	0.622944	0.74617	0.754925	0.572643	0.66936	0.66356	0.652633	0.0711151	0.0713557	0.112521	0.109914	0.0937244	0.0910795	0.0423064	0.0943074	0.0652284	0.0687458	0.0363482	0.0703239	0.0467573	0.0239117	0.0289622	0.0235623	0.669376	0.0566702	0.0916183	0.0179294
3	88544726	88545234	Rab25	0	0	0	1	0	0	0	1	508	0.729864	0.657248	0.635146	0.672799	0.650419	0.608151	0.620387	0.691322	0.605076	0.318885	0.359072	0.440055	0.536992	0.478323	0.392411	0.476984	0.435272	0.359551	0.374551	0.490178	0.457671	0.452855	0.28584	0.217975	0.189948	0.652268	0.0410474	0.420956	0.0802284
3	89149959	89150160	Hcn3	0	0	0	1	0	0	0	0	201	0.620683	0.649558	0.664296	0.580467	0.524242	0.698569	0.614549	0.525912	0.534935	0.199218	0.199339	0.398413	0.452637	0.314634	0.299339	0.337484	0.458148	0.320557	0.366483	0.214217	0.253188	0.220034	0.153704	0.138889	0.273948	0.601468	0.0640009	0.310597	0.102775
3	89276987	89278831	Efna1	0	1	1	1	0	1	0	0	1844	0.632303	0.669275	0.588575	0.70672	0.669409	0.715649	0.723303	0.716193	0.72847	0.348999	0.388806	0.324704	0.435612	0.393175	0.310753	0.116989	0.13017	0.135392	0.0761059	0.56252	0.544064	0.554456	0.0403226	0.0518957	0.0286319	0.683322	0.0478026	0.367008	0.0472122
3	89291876	89292614	Efna1	0	0	0	0	0	0	0	0	738	0.498563	0.524929	0.532251	0.519305	0.477143	0.44881	0.476552	0.462016	0.473691	0.195351	0.255308	0.259541	0.176312	0.19524	0.262761	0.0859682	0.227503	0.0825722	0.102508	0.281344	0.231293	0.269684	0.0572192	0.0689059	0.0575188	0.490362	0.0296394	0.224086	0.0391605
3	89379809	89380215	Zbtb7b	0	0	0	1	0	0	0	1	406	0.488096	0.567001	0.632051	0.463128	0.393809	0.529915	0.501825	0.54271	0.536287	0.197436	0.193895	0.341728	0.281352	0.230769	0.290873	0.177894	0.18089	0.206429	0.183432	0.219109	0.241153	0.270414	0.0360528	0.149542	0.148033	0.517203	0.0671568	0.256009	0.0585346
3	89421711	89422262	Shc1	0	0	1	1	0	1	0	0	551	0.520379	0.378898	0.422897	0.533333	0.577992	0.384211	0.575931	0.473786	0.557353	0.265119	0.236905	0.19787	0.195979	0.250476	0.195175	0.0913094	0.0632835	0.101659	0.0634989	0.154809	0.123917	0.123775	0.00833333	0.0267857	0.0221001	0.491642	0.07964	0.223587	0.0311643
3	89667303	89667621	Kcnn3	0	0	0	1	0	0	0	0	318	0.555443	0.63108	0.490256	0.594196	0.424426	0.461055	0.484885	0.4468	0.584893	0.186508	0.332099	0.175577	0.279961	0.246164	0.17413	0.275644	0.35387	0.29097	0.200518	0.247494	0.163721	0.279086	0.067791	0.235197	0.150478	0.519226	0.0736467	0.232406	0.0649948
3	89799535	89800104	Ube2q1	0	0	0	0	0	0	0	0	569	0.923188	0.870164	0.761791	0.916667	0.836146	0.877924	0.873286	0.88272	0.865298	0.369711	0.592025	0.591777	0.574406	0.502318	0.592138	0.422671	0.516181	0.438073	0.474285	0.614542	0.605116	0.512331	0.112095	0.186839	0.18966	0.867465	0.0475155	0.537062	0.0890575
3	90242782	90243889	Creb3l4	0	0	0	1	0	1	2	0	1107	0.751886	0.780892	0.720982	0.861763	0.763929	0.743793	0.835449	0.793818	0.830769	0.419305	0.46362	0.42755	0.472658	0.424342	0.409256	0.271447	0.299721	0.216537	0.195569	0.498314	0.423269	0.456556	0.0639494	0.0997274	0.110867	0.787031	0.0473377	0.436122	0.0257209
3	94371741	94372059	Rorc	0	0	0	0	0	1	0	0	318	0.794444	0.687383	0.707837	0.785053	0.777281	0.602205	0.799482	0.723306	0.734921	0.437831	0.472727	0.240741	0.432319	0.352998	0.271825	0.175987	0.262452	0.173161	0.171222	0.514889	0.52083	0.434259	0.0482804	0.164731	0.199074	0.734657	0.0639922	0.368074	0.0955516
3	95024613	95024932	Psmd4	0	0	0	0	0	0	0	0	319	0.790319	0.757632	0.822802	0.82284	0.77459	0.733229	0.848402	0.846303	0.793378	0.353283	0.341238	0.356349	0.399576	0.302376	0.239594	0.333669	0.434647	0.371162	0.17143	0.295962	0.449288	0.266378	0.0636905	0.296308	0.196171	0.798833	0.0396118	0.332069	0.05498
3	95140393	95140476	Tnfaip8l2	1	0	0	1	0	1	0	0	83	0.777828	0.792946	0.871605	0.78029	0.834463	0.81045	0.808134	0.841119	0.811279	0.348148	0.599327	0.654101	0.612698	0.554602	0.592412	0.619652	0.734834	0.591967	0.640614	0.452618	0.608145	0.520327	0.0123457	0.362402	0.23405	0.814235	0.0304435	0.560215	0.108756
3	95172594	95173043	Sema6c	1	0	0	1	0	0	0	0	449	0.74673	0.583698	0.499323	0.629545	0.489991	0.558355	0.554807	0.533443	0.531124	0.118667	0.183098	0.191503	0.117082	0.278123	0.233377	0.18515	0.258833	0.263525	0.278478	0.134111	0.128826	0.137021	0.127244	0.146869	0.120448	0.569668	0.0787215	0.186975	0.0633211
3	95239585	95240158	Gm128	0	0	0	1	0	0	0	0	573	0.83938	0.876054	0.873458	0.879574	0.887688	0.820909	0.908157	0.845519	0.850499	0.721429	0.627277	0.671935	0.597626	0.752629	0.672731	0.656174	0.721703	0.726585	0.595715	0.644399	0.655487	0.596597	0.411524	0.345679	0.584159	0.864582	0.0273221	0.673938	0.0573654
3	95240580	95241178	Gm128	0	0	0	1	0	1	0	0	598	0.693194	0.74623	0.742321	0.792051	0.834835	0.678545	0.80237	0.785858	0.669078	0.401235	0.423733	0.475512	0.454748	0.579456	0.393548	0.494248	0.528828	0.492403	0.434938	0.414195	0.406191	0.368702	0.264381	0.131336	0.23469	0.749387	0.0591023	0.454705	0.0686357
3	95427897	95428042	Arnt	1	1	0	0	0	1	0	0	145	0.335498	0.287485	0.143939	0.416883	0.206818	0.272511	0.467547	0.285242	0.147226	0.0151515	0	0.0281385	0	0.22702	0.04329	0.39647	0.0456073	0.137626	0.0781339	0.305323	0.272527	0.0578283	0.0363636	0.070591	0.183504	0.284794	0.110917	0.0522667	0.0872269
3	95701634	95702749	Adamtsl4	0	0	0	0	0	0	0	1	1115	0.276049	0.513118	0.389903	0.509127	0.41699	0.365947	0.501519	0.440501	0.373302	0.205362	0.258204	0.153439	0.151585	0.211229	0.0954145	0.0838385	0.115541	0.0988394	0.0769412	0.190956	0.193724	0.160873	0.0543651	0.0229548	0.0718989	0.420717	0.0793842	0.179206	0.0572682
3	95986308	95986910	Plekho1	0	0	0	0	0	0	0	0	602	0.505702	0.62926	0.413774	0.536967	0.545821	0.432179	0.592776	0.525011	0.587799	0.209628	0.204541	0.202905	0.22066	0.256031	0.140586	0.148502	0.172704	0.135195	0.0902864	0.249599	0.290731	0.338633	0.0522019	0.0790936	0.0855444	0.529921	0.0716986	0.205725	0.0374737
3	96463927	96464382	BC107364	0	0	1	0	0	0	0	0	455	0.839755	0.857688	0.831304	0.848426	0.842833	0.677573	0.877312	0.857077	0.881354	0.423477	0.311824	0.513951	0.484963	0.552687	0.477778	0.191236	0.219559	0.132652	0.171464	0.623575	0.6512	0.605214	0.0513973	0.0489311	0.092499	0.834813	0.0612392	0.46078	0.0845307
3	96527953	96528609	Hfe2	0	0	0	1	0	0	0	0	656	0.523389	0.582228	0.538118	0.622459	0.580097	0.483967	0.493258	0.526017	0.552168	0.193258	0.350612	0.281401	0.388304	0.408533	0.353141	0.396975	0.553687	0.408167	0.335611	0.361242	0.275341	0.415495	0.262019	0.280222	0.307537	0.544633	0.0446442	0.329208	0.0794777
3	96555190	96555581	Txnip	0	0	1	0	0	0	0	0	391	0.593228	0.626395	0.536016	0.607363	0.503702	0.626237	0.608198	0.507031	0.620018	0.206173	0.427273	0.259965	0.304848	0.264843	0.186177	0.0301587	0.0312169	0.00462963	0.00653595	0.4682	0.535206	0.333081	0	0	0.00925926	0.58091	0.0508473	0.27488	0.0860624
3	96678792	96680991	Ankrd35	0	0	1	1	0	0	0	1	2199	0.622092	0.689533	0.547412	0.562082	0.619768	0.658273	0.649785	0.642749	0.670618	0.335887	0.344785	0.381457	0.446568	0.473258	0.400104	0.405233	0.414165	0.331295	0.314	0.418387	0.481102	0.379976	0.166402	0.191207	0.288102	0.629146	0.0476205	0.39701	0.0547444
3	96685019	96685083	Ankrd35	1	0	0	1	0	0	0	0	64	0.34983	0.413154	0.369396	0.151508	0.227936	0.255	0.389493	0.279391	0.310948	0.0166667	0.0719048	0.156667	0.0166667	0.100808	0.213452	0.190998	0.167286	0.164251	0.0547262	0.148625	0.197815	0.249555	0.00833333	0.0111111	0.170563	0.305184	0.0849136	0.0960275	0.0783157
3	96719123	96719472	Polr3c	0	0	0	1	0	0	0	1	349	0.84617	0.766831	0.760114	0.762831	0.8488	0.771978	0.773312	0.795769	0.817588	0.243607	0.317737	0.174747	0.409383	0.480948	0.354209	0.368313	0.454883	0.381561	0.335544	0.261062	0.151543	0.217623	0.0833333	0.0648148	0.148562	0.79371	0.0354513	0.330105	0.110807
3	97199161	97200972	Bcl9	0	0	0	0	0	0	0	0	1811	0.72066	0.782766	0.766875	0.738889	0.796663	0.678225	0.756095	0.78555	0.80625	0.470742	0.381005	0.48239	0.564808	0.460551	0.456619	0.306325	0.371751	0.347702	0.321489	0.517739	0.632809	0.592947	0.138742	0.228534	0.246651	0.759108	0.0409118	0.469353	0.0588702
3	97228465	97229223	Bcl9	0	1	0	1	0	1	0	0	758	0.548511	0.532164	0.575488	0.45933	0.525983	0.447902	0.573863	0.42863	0.442138	0.247115	0.214994	0.248646	0.269683	0.228953	0.261837	0.209062	0.152243	0.170668	0.232169	0.231725	0.309173	0.278662	0.1356	0.129062	0.163928	0.503779	0.0590535	0.245204	0.0203378
3	97311860	97312394	Bcl9	0	0	0	0	0	0	0	0	534	0.635451	0.746154	0.50837	0.776091	0.616976	0.726781	0.732709	0.774376	0.60307	0.337049	0.239118	0.276006	0.302088	0.267479	0.206344	0.223878	0.272284	0.144084	0.172728	0.384796	0.429999	0.322313	0.0807344	0.074406	0.0899149	0.679998	0.0927463	0.271347	0.0459621
3	97683251	97684860	Pde4dip	0	0	0	0	0	0	0	0	1609	0.759355	0.739967	0.707377	0.748084	0.742482	0.751277	0.776519	0.716046	0.758256	0.30118	0.331852	0.444536	0.416991	0.488016	0.442301	0.313459	0.412191	0.278775	0.301181	0.503755	0.506466	0.513564	0.106868	0.122282	0.221336	0.744374	0.0215234	0.404146	0.0722698
3	97942213	97942370	Sec22b	0	0	0	0	0	0	0	0	157	0.623925	0.639894	0.406281	0.462037	0.734208	0.446296	0.654815	0.592367	0.655718	0.0873016	0.0740741	0.0714286	0.214538	0.196204	0.201058	0.139126	0.179531	0.0903222	0.0393663	0.242793	0.332577	0.523063	0.0512346	0.0829405	0.0164835	0.579505	0.113329	0.140767	0.0696632
3	99210598	99211316	Wars2	0	0	0	1	0	0	0	0	718	0.808812	0.823014	0.848016	0.823044	0.810892	0.747949	0.78081	0.770197	0.849623	0.472161	0.480307	0.46072	0.616241	0.558371	0.457978	0.313537	0.390545	0.328764	0.296454	0.475808	0.413502	0.461651	0.299664	0.249084	0.267552	0.806929	0.0345661	0.50763	0.0648711
3	101161694	101162223	Ptgfrn	0	0	0	0	0	0	0	0	529	0.684103	0.714585	0.680308	0.72493	0.747517	0.765737	0.66138	0.664773	0.637589	0.421924	0.458917	0.414659	0.474495	0.440126	0.524438	0.587803	0.6614	0.514289	0.524946	0.46742	0.456402	0.46074	0.323771	0.278992	0.343954	0.69788	0.0427802	0.45576	0.0403885
3	101237102	101237649	Cd2	0	0	0	0	0	0	0	0	547	0.730493	0.782124	0.722695	0.748921	0.7313	0.687698	0.722941	0.71068	0.710153	0.419388	0.461271	0.343537	0.451126	0.524302	0.526568	0.478521	0.438605	0.41843	0.397208	0.520513	0.650137	0.576476	0.169456	0.330148	0.326677	0.727445	0.0266409	0.454365	0.0688023
3	101387944	101388305	Igsf3	0	0	0	1	0	0	0	0	361	0.62878	0.53141	0.412963	0.517725	0.554444	0.660979	0.502464	0.60206	0.540476	0.104762	0.167284	0.122811	0.236532	0.2151	0.271575	0.138622	0.270656	0.226935	0.177065	0.324442	0.220533	0.419781	0.0679012	0.106481	0.224515	0.550145	0.0739672	0.186344	0.065826
3	101396637	101397060	Igsf3	0	0	0	1	0	0	0	0	423	0.570945	0.593705	0.649944	0.614046	0.549753	0.456776	0.505608	0.576098	0.613944	0.149426	0.12295	0.204545	0.315345	0.262951	0.22096	0.0952381	0.13772	0.174828	0.115332	0.28534	0.251962	0.288869	0.125689	0.144911	0.0680441	0.570091	0.059412	0.212696	0.0710698
3	101713249	101713692	Mab21l3	0	0	0	0	0	0	0	0	443	0.382605	0.649676	0.429004	0.50404	0.410804	0.312525	0.627373	0.55984	0.474889	0.147078	0.190576	0.0886364	0.228775	0.159593	0.132363	0.0545596	0.0620523	0.0502165	0.0882209	0.202899	0.287529	0.226469	0.0453857	0.0272727	0.0285714	0.483417	0.113084	0.157837	0.0482919
3	101835876	101836575	Mab21l3	0	0	0	1	0	1	1	0	699	0.470408	0.486195	0.268677	0.508882	0.516166	0.418159	0.527352	0.579957	0.496188	0.268849	0.2712	0.214239	0.211918	0.178741	0.130351	0.110913	0.324821	0.202819	0.0604149	0.177298	0.177259	0.172199	0.102664	0.0648578	0.0517469	0.474665	0.0887369	0.21255	0.0538745
3	102167573	102168482	Vangl1	0	0	0	1	0	0	0	0	909	0.748288	0.771495	0.732244	0.749094	0.752456	0.671402	0.743154	0.70502	0.746682	0.384868	0.361386	0.439596	0.621856	0.464937	0.425166	0.335731	0.466196	0.424217	0.301615	0.550614	0.488802	0.530571	0.217751	0.190317	0.242891	0.735537	0.0299234	0.449635	0.0922785
3	102197606	102199268	Vangl1	0	0	0	1	0	0	1	0	1662	0.805623	0.746278	0.802768	0.847552	0.77297	0.870615	0.861758	0.804876	0.838007	0.529329	0.529896	0.535701	0.619046	0.63904	0.582904	0.485317	0.616002	0.494462	0.478501	0.678584	0.756615	0.719667	0.371968	0.350705	0.408664	0.816716	0.0413386	0.572653	0.0484462
3	102734127	102734507	Tspan2	0	1	0	0	0	1	0	0	380	0.542004	0.451637	0.428405	0.532058	0.43756	0.380569	0.520459	0.522707	0.512647	0.212954	0.187487	0.213095	0.147619	0.221822	0.151871	0.0858844	0.0951797	0.0671519	0.0383534	0.230752	0.240924	0.179828	0.0232143	0.0902778	0.0521083	0.480894	0.0572583	0.189141	0.0326337
3	103401583	103402517	Trim33	0	0	0	0	0	0	0	0	934	0.754802	0.818859	0.769558	0.767823	0.747263	0.869541	0.785909	0.750898	0.844522	0.427738	0.492973	0.591008	0.589947	0.546746	0.5354	0.584384	0.61687	0.471192	0.527609	0.623068	0.65416	0.65497	0.447078	0.430631	0.547688	0.789908	0.0442337	0.530635	0.0623721
3	104376587	104377201	Lrig2	0	0	0	0	1	0	0	0	614	0.694946	0.659083	0.674074	0.81746	0.773742	0.762125	0.690156	0.729734	0.794917	0.356702	0.340212	0.420795	0.44127	0.631746	0.32403	0.270606	0.352584	0.248021	0.263356	0.529964	0.443738	0.426645	0.144078	0.12381	0.12417	0.732915	0.0566853	0.419126	0.113902
3	104431119	104431494	Lrig2	0	0	0	1	0	0	0	0	375	0.342125	0.410757	0.278424	0.181633	0.336956	0.416138	0.481301	0.330569	0.339252	0.108466	0.115568	0.0701058	0.0659143	0.0655363	0.0269841	0.0283069	0.0784697	0.0159544	0.0436873	0.0858261	0.166729	0.0832059	0.0138889	0.0222222	0.0817901	0.346351	0.0861551	0.0754291	0.0324537
3	104761925	104762651	Fam19a3	0	0	1	0	0	0	0	1	726	0.808214	0.830801	0.686095	0.842569	0.760359	0.516519	0.791034	0.65308	0.82748	0.489104	0.449851	0.420918	0.570292	0.440238	0.461012	0.377232	0.42739	0.256025	0.345198	0.493867	0.440582	0.515264	0.151064	0.158854	0.239553	0.746239	0.108481	0.471902	0.0532604
3	104789443	104790199	Rhoc	0	1	0	1	0	1	0	0	756	0.848718	0.778148	0.758587	0.825125	0.820632	0.771311	0.813397	0.785992	0.798685	0.400054	0.362077	0.32083	0.437775	0.456753	0.266793	0.269032	0.329591	0.273792	0.228792	0.514982	0.491059	0.4844	0.0360378	0.185093	0.235315	0.800066	0.0292049	0.374047	0.0721896
3	105696059	105696374	Inka2	0	0	0	0	0	0	0	0	315	0.77328	0.827703	0.55	0.759772	0.803341	0.825397	0.873509	0.762272	0.781033	0.395944	0.317901	0.259656	0.544974	0.50493	0.377646	0.404506	0.346482	0.390601	0.256056	0.519954	0.513467	0.4711	0.0138889	0.377778	0.212963	0.772923	0.0914085	0.400175	0.10861
3	106003416	106004397	Pifo	0	0	0	1	0	0	0	1	981	0.763609	0.910922	0.63481	0.755803	0.555673	0.713929	0.914809	0.744784	0.790286	0.440856	0.598843	0.387448	0.732858	0.692604	0.282016	0.658575	0.640743	0.633579	0.712954	0.812967	0.798673	0.481398	0.515902	0.407319	0.538122	0.753847	0.115719	0.522437	0.179862
3	108197165	108197502	Cyb561d1	0	0	1	1	0	0	0	1	337	0.668346	0.790982	0.719841	0.643254	0.701157	0.640357	0.744194	0.725629	0.821131	0.367725	0.22543	0.0909091	0.274567	0.286177	0.104167	0.0128205	0.0523946	0.0538405	0.0148227	0.161	0.175331	0.158009	0.0694444	0.0454545	0.0550595	0.71721	0.0623188	0.224829	0.108767
3	108392137	108393159	Celsr2	0	0	0	1	0	0	0	0	1022	0.809389	0.802556	0.757651	0.778016	0.816456	0.728395	0.826299	0.746266	0.720406	0.451944	0.501857	0.504643	0.537525	0.585463	0.404286	0.386629	0.475476	0.383417	0.406293	0.528989	0.556673	0.514859	0.391167	0.182571	0.354046	0.776159	0.0396361	0.49762	0.0635195
3	108458655	108459132	5330417C22Rik	0	0	0	1	0	0	0	1	477	0.318238	0.365563	0.477399	0.440074	0.380215	0.329347	0.34765	0.365332	0.499242	0.113978	0.137374	0.169192	0.166775	0.0965639	0.0243056	0.182098	0.232055	0.185976	0.178626	0.0494508	0.189056	0.0676371	0.0635251	0.094801	0.134024	0.391451	0.0651772	0.118031	0.0540912
3	108730419	108730685	Gpsm2	0	0	0	0	0	0	0	0	266	0.748401	0.668757	0.61148	0.69127	0.605509	0.692593	0.694515	0.589568	0.687795	0.240079	0.210165	0.286328	0.400732	0.322884	0.322443	0.317528	0.283168	0.289628	0.270388	0.505203	0.371273	0.398531	0.117328	0.169444	0.246288	0.665543	0.0523244	0.297105	0.0677817
3	108830475	108830859	Stxbp3	0	0	0	1	0	0	0	0	384	0.703598	0.675272	0.768664	0.555996	0.630392	0.461089	0.711094	0.660685	0.641877	0.194697	0.387512	0.250469	0.235714	0.211186	0.432291	0.155814	0.14028	0.16095	0.101116	0.217736	0.331409	0.404249	0.0522829	0.137987	0.0376623	0.645407	0.0909836	0.285312	0.099426
3	108880747	108881341	Fndc7	0	0	0	1	0	0	0	0	594	0.456036	0.481165	0.580733	0.410786	0.397747	0.363419	0.480022	0.36213	0.443762	0.207933	0.170455	0.220372	0.157566	0.245376	0.227619	0.134768	0.199348	0.151517	0.173244	0.223493	0.190409	0.175833	0.0839361	0.121698	0.168514	0.441756	0.0688412	0.204887	0.0341467
3	115758658	115759253	S1pr1	0	0	0	0	0	0	0	0	595	0.493028	0.573217	0.474495	0.454656	0.610534	0.72032	0.635888	0.576887	0.584123	0.360029	0.184422	0.175433	0.272786	0.172199	0.211039	0.124177	0.195134	0.148062	0.164038	0.347876	0.280463	0.207081	0.0463958	0.0631313	0.099941	0.569239	0.0845447	0.229318	0.0741495
3	116104982	116105357	Vcam1	0	0	0	0	0	0	0	1	375	0.402546	0.385317	0.400117	0.409657	0.498566	0.58481	0.631141	0.451326	0.328399	0.186416	0.205234	0.24272	0.201141	0.153879	0.228837	0.263559	0.300648	0.227863	0.135198	0.221915	0.33045	0.401563	0.184799	0.248851	0.195461	0.454653	0.0990515	0.203038	0.0314372
3	116536540	116537449	Dbt	0	0	0	1	0	0	0	0	909	0.714435	0.675842	0.733338	0.721585	0.741563	0.683438	0.679382	0.56372	0.609902	0.276635	0.25624	0.244949	0.360788	0.340884	0.230109	0.0647805	0.123013	0.0631821	0.102342	0.333905	0.358187	0.338079	0.0567901	0.0259921	0.0633319	0.680356	0.0591748	0.284934	0.0536303
3	121886701	121887386	Arhgap29	0	0	0	0	0	0	0	0	685	0.361028	0.322215	0.224206	0.203571	0.299701	0.324624	0.420002	0.398071	0.453892	0.0978525	0.190523	0.0405382	0.130462	0.0641782	0.156816	0.129434	0.120092	0.398242	0.169307	0.222178	0.115313	0.188663	0.0543741	0.0622222	0.0504902	0.334146	0.0844656	0.113395	0.0567404
3	121968357	121969042	Arhgap29	0	0	0	1	0	1	0	0	685	0.615476	0.648104	0.578469	0.606671	0.627729	0.431576	0.662018	0.728663	0.689578	0.188291	0.272321	0.326619	0.39772	0.420467	0.228827	0.117399	0.0945887	0.0699535	0.0953102	0.689498	0.73407	0.71487	0.0638322	0.153704	0.13161	0.62092	0.0841745	0.305708	0.0926125
3	122043604	122044528	Abca4	0	0	0	1	0	0	1	0	924	0.663127	0.691914	0.580484	0.729684	0.687407	0.407815	0.718371	0.679465	0.681776	0.141654	0.217057	0.243406	0.289564	0.291635	0.147851	0.168142	0.258862	0.0985553	0.170353	0.513051	0.548643	0.558963	0.0848414	0.130421	0.109137	0.648894	0.0998158	0.221861	0.0661061
3	122107134	122107949	Abca4	0	0	0	1	0	0	0	0	815	0.500658	0.540981	0.45237	0.672211	0.43381	0.488095	0.615245	0.669318	0.599099	0.1614	0.134509	0.167126	0.155384	0.175471	0.191235	0.116828	0.127666	0.0935831	0.119158	0.234636	0.253336	0.171665	0.0317852	0.0692029	0.0533923	0.552421	0.0902544	0.164187	0.01915
3	122184189	122184763	Abca4	0	0	0	0	0	0	0	1	574	0.884165	0.89368	0.847994	0.889983	0.900446	0.833151	0.852906	0.867058	0.864741	0.571958	0.649836	0.617382	0.737572	0.613775	0.614886	0.604357	0.664235	0.54889	0.583541	0.636608	0.729748	0.556526	0.354365	0.512649	0.547123	0.870458	0.0230663	0.634235	0.0563513
3	122291981	122292614	Bcar3	0	1	0	0	0	1	0	0	633	0.806639	0.783439	0.722969	0.799287	0.759754	0.734104	0.83149	0.7425	0.763071	0.377334	0.549877	0.481076	0.505995	0.581183	0.506746	0.34642	0.386159	0.277243	0.212647	0.588095	0.587994	0.565956	0.160458	0.149093	0.249895	0.771473	0.036318	0.500369	0.0700914
3	122316617	122317333	Bcar3	0	0	0	1	0	0	0	1	716	0.706808	0.788809	0.647062	0.819773	0.734729	0.702668	0.812279	0.67973	0.771129	0.38256	0.505007	0.362123	0.626897	0.586236	0.475233	0.551545	0.609056	0.571685	0.625836	0.542182	0.607095	0.480615	0.250074	0.31438	0.430119	0.740332	0.0609625	0.489676	0.106151
3	122421110	122421434	Bcar3	0	1	0	1	0	1	0	0	324	0.691569	0.681852	0.771199	0.710983	0.686877	0.669553	0.677037	0.765202	0.735114	0.358442	0.300003	0.362266	0.427942	0.295691	0.094289	0.222463	0.307935	0.194184	0.166639	0.586632	0.563191	0.658323	0.139385	0.14575	0.172667	0.709932	0.0384277	0.306439	0.114672
3	126449012	126449713	Arsj	0	0	0	0	0	0	0	0	701	0.890925	0.86579	0.758207	0.85248	0.886246	0.805407	0.898958	0.77406	0.82077	0.492778	0.69046	0.607143	0.746182	0.604435	0.618552	0.726612	0.681357	0.614858	0.686912	0.729426	0.740366	0.65965	0.281374	0.409524	0.710838	0.839205	0.0519951	0.626591	0.0862798
3	126695519	126695936	Camk2d	0	0	0	1	0	0	0	0	417	0.746325	0.831571	0.764898	0.807071	0.740562	0.790404	0.828161	0.907612	0.87006	0.613344	0.532019	0.411111	0.510357	0.543359	0.345144	0.323322	0.280605	0.273605	0.235552	0.721431	0.76417	0.616109	0.0699705	0.121766	0.160418	0.809629	0.0561607	0.492556	0.0973742
3	127458308	127459382	Ank2	0	0	0	1	0	0	0	0	1074	0.505196	0.626371	0.48164	0.525594	0.517624	0.505855	0.542116	0.587036	0.541984	0.19579	0.209143	0.154108	0.249879	0.250237	0.129418	0.171759	0.264801	0.177965	0.170112	0.240779	0.250262	0.188545	0.0729339	0.0805383	0.151433	0.537046	0.0448518	0.198096	0.049354
3	127695408	127696147	Alpk1	1	1	0	1	0	0	0	0	739	0.695192	0.755288	0.631268	0.696196	0.491276	0.61814	0.681551	0.690488	0.76439	0.147008	0.274608	0.337505	0.28344	0.336602	0.257305	0.227493	0.286712	0.227943	0.166861	0.283576	0.281542	0.252158	0.100904	0.0822299	0.0780893	0.66931	0.0822993	0.272745	0.0699108
3	127749092	127750525	Alpk1	0	0	0	1	0	0	0	0	1433	0.632178	0.606277	0.635257	0.601003	0.523121	0.629238	0.678903	0.573645	0.646883	0.262838	0.212927	0.450973	0.360913	0.366468	0.409724	0.28773	0.365872	0.273758	0.267854	0.393813	0.443636	0.422351	0.146125	0.163455	0.185144	0.614056	0.0453102	0.343974	0.0898012
3	130879091	130879688	Rpl34	0	0	0	0	0	0	0	0	597	0.438478	0.518204	0.49375	0.571932	0.484439	0.476885	0.570394	0.598461	0.59637	0.208829	0.270883	0.341189	0.278594	0.287913	0.227929	0.190538	0.235283	0.198698	0.189061	0.198241	0.211023	0.325981	0.151338	0.112626	0.127927	0.527657	0.0582655	0.269223	0.0468435
3	130962495	130962747	Lef1	0	0	0	0	0	0	0	0	252	0.753199	0.855922	0.720459	0.801587	0.793403	0.781481	0.810389	0.749747	0.702953	0.295944	0.440388	0.523148	0.431958	0.721693	0.436485	0.353542	0.530672	0.281109	0.240122	0.598795	0.661684	0.803327	0.0979798	0.133466	0.225397	0.774349	0.0476485	0.474936	0.141259
3	130977981	130978869	Lef1	0	0	0	0	0	0	0	0	888	0.496839	0.630315	0.589751	0.664242	0.58015	0.532275	0.618786	0.576637	0.651974	0.219511	0.27904	0.187908	0.270435	0.258813	0.216931	0.45446	0.38981	0.240167	0.187282	0.387106	0.400289	0.416347	0.120494	0.201742	0.217098	0.593441	0.0547571	0.238773	0.0359468
3	132747817	132747983	Tbck	0	0	0	1	0	0	0	0	166	0.312848	0.605599	0.481503	0.552028	0.494944	0.572164	0.750321	0.652038	0.360606	0.232388	0.404321	0.167328	0.278487	0.240645	0.257828	0.138048	0.113795	0.147473	0.0340909	0.435412	0.261455	0.228316	0.0379333	0.0574555	0.0316358	0.531339	0.137308	0.2635	0.0785197
3	132858733	132859475	Tbck	0	0	0	0	0	0	0	0	742	0.601302	0.668658	0.52326	0.746143	0.751668	0.623331	0.642315	0.631212	0.714664	0.352259	0.350633	0.361737	0.432086	0.332824	0.354513	0.277093	0.350543	0.265574	0.365317	0.413766	0.387876	0.273625	0.0915446	0.281074	0.157909	0.655839	0.0736209	0.364009	0.0346966
3	135522061	135523057	Manba	0	0	0	1	0	1	0	0	996	0.680334	0.770841	0.675375	0.790491	0.726372	0.70556	0.780404	0.701409	0.755917	0.299669	0.345426	0.52928	0.36355	0.479434	0.343374	0.225165	0.214903	0.247339	0.18829	0.260334	0.355085	0.29451	0.0880952	0.0832828	0.114816	0.731856	0.0438562	0.393456	0.0898286
3	136681184	136681660	Ppp3ca	0	0	0	1	0	0	0	0	476	0.782599	0.626837	0.660959	0.802028	0.667202	0.707407	0.765134	0.708858	0.686111	0.388877	0.392559	0.324074	0.474588	0.303751	0.376631	0.189382	0.190142	0.358036	0.160943	0.541877	0.474935	0.554571	0.107464	0.244052	0.173762	0.711904	0.059664	0.376747	0.0601213
3	136730010	136730325	Ppp3ca	0	0	0	1	0	0	0	1	315	0.833949	0.912728	0.775814	0.881161	0.879683	0.846296	0.831165	0.808066	0.92684	0.497365	0.636211	0.55561	0.430335	0.766887	0.78642	0.513426	0.769256	0.624129	0.530985	0.701984	0.686852	0.726139	0.184656	0.172487	0.49046	0.855078	0.0491774	0.612138	0.144445
3	136833129	136834160	Ppp3ca	0	0	0	1	0	1	0	0	1031	0.791095	0.858136	0.776901	0.836368	0.780244	0.829062	0.871687	0.819085	0.797188	0.505844	0.454748	0.544689	0.596795	0.596543	0.518059	0.457616	0.572636	0.454465	0.530803	0.678282	0.662863	0.669461	0.166353	0.304603	0.382439	0.817752	0.0339579	0.536113	0.0552631
3	137150469	137150840	Emcn	0	0	0	0	0	0	0	1	371	0.351801	0.466318	0.391924	0.493831	0.4866	0.301025	0.527394	0.499673	0.449444	0.109567	0.257576	0.0995671	0.18881	0.133433	0.108358	0.0749931	0.0726496	0.0671747	0.0404778	0.112474	0.170399	0.110576	0.00606061	0.0454545	0.00826446	0.44089	0.0761964	0.149552	0.0620714
3	137322371	137322670	Emcn	0	0	0	0	0	0	0	1	299	0.651741	0.792652	0.568739	0.642721	0.629307	0.634439	0.683291	0.743405	0.641066	0.350152	0.301411	0.250926	0.30932	0.304938	0.195286	0.328494	0.372775	0.383751	0.338247	0.374229	0.375381	0.310812	0.0289449	0.0640212	0.100048	0.665262	0.0666103	0.285339	0.054244
3	138643935	138644503	Eif4e	0	0	0	0	0	1	0	0	568	0.632587	0.796671	0.581018	0.795219	0.677407	0.721478	0.727776	0.781558	0.690944	0.245767	0.283201	0.243336	0.245833	0.296641	0.176987	0.156176	0.208639	0.142537	0.111119	0.438126	0.354721	0.47365	0.0773324	0.0963294	0.0923886	0.711629	0.0744756	0.248628	0.0416579
3	143862472	143862701	Lmo4	0	0	0	0	0	0	0	0	229	0.820464	0.781644	0.692308	0.810053	0.703959	0.708511	0.819994	0.758845	0.713624	0.34711	0.348677	0.385157	0.422278	0.340669	0.436067	0.103836	0.130498	0.15737	0.184424	0.482746	0.441192	0.515975	0.185209	0.0592593	0.153439	0.7566	0.0532106	0.379993	0.0413942
3	144367611	144367950	Hs2st1	0	0	0	0	0	0	0	1	339	0.678191	0.710564	0.622567	0.576462	0.855464	0.516691	0.606956	0.773196	0.588489	0.211701	0.37328	0.297835	0.273681	0.326741	0.260823	0.216445	0.179368	0.176522	0.300761	0.312797	0.405969	0.417687	0.0480192	0.080914	0.170963	0.658731	0.1065	0.290677	0.0558435
3	144434407	144434569	Hs2st1	0	0	0	1	0	0	0	0	162	0.81255	0.700227	0.755151	0.724561	0.771718	0.526452	0.756248	0.827185	0.634012	0.391222	0.416554	0.559224	0.546755	0.545459	0.472727	0.667967	0.596376	0.750527	0.543181	0.572573	0.573641	0.62503	0.302778	0.456732	0.324352	0.723123	0.0938465	0.488657	0.072839
3	144438477	144438748	Hs2st1	0	0	0	1	0	0	0	0	271	0.930655	0.911599	0.90388	0.937701	0.891321	0.936829	0.910541	0.965067	0.906746	0.827687	0.68487	0.672222	0.619081	0.750783	0.682609	0.582096	0.636158	0.704533	0.664931	0.657944	0.862602	0.794082	0.568238	0.763031	0.6073	0.921593	0.0227386	0.706209	0.0728046
3	144556708	144557335	Hs2st1	0	0	0	1	0	0	0	0	627	0.727567	0.774412	0.726687	0.752462	0.715997	0.68608	0.687351	0.738489	0.745422	0.48164	0.383225	0.406987	0.504843	0.53481	0.397159	0.225292	0.283576	0.296836	0.23383	0.615965	0.751664	0.675954	0.202976	0.11643	0.152032	0.728274	0.0289849	0.451444	0.0637028
3	145684638	145685579	Cyr61	0	0	0	0	0	0	0	0	941	0.701082	0.739778	0.725575	0.748326	0.685334	0.764335	0.667403	0.727219	0.771024	0.404804	0.419082	0.41228	0.527903	0.425439	0.437218	0.427722	0.530831	0.479191	0.439914	0.523166	0.451452	0.426033	0.226149	0.28847	0.338047	0.725564	0.035166	0.437787	0.0455239
3	145703379	145704135	Cyr61	0	0	0	0	0	0	0	0	756	0.602188	0.553818	0.634231	0.59165	0.582318	0.600085	0.537423	0.601277	0.62298	0.344048	0.308889	0.378413	0.290793	0.324048	0.32752	0.344575	0.426161	0.387878	0.354822	0.328557	0.387176	0.367234	0.196087	0.194481	0.219438	0.591774	0.0306764	0.328952	0.0301961
3	145827721	145828188	Ddah1	0	0	0	1	0	0	0	0	467	0.599198	0.704806	0.659551	0.778263	0.69284	0.571759	0.73835	0.665642	0.711082	0.380096	0.299092	0.44334	0.470833	0.377405	0.283031	0.434782	0.398396	0.377122	0.319966	0.514468	0.460624	0.533276	0.200911	0.275185	0.298533	0.680166	0.0648804	0.375633	0.0749723
3	145864190	145865103	Ddah1	0	0	0	1	0	0	0	0	913	0.699557	0.759497	0.796164	0.711977	0.692693	0.64902	0.673715	0.771872	0.814324	0.405483	0.543111	0.513167	0.427048	0.454894	0.426786	0.456544	0.470295	0.474198	0.459468	0.425489	0.453093	0.509051	0.251599	0.207335	0.376838	0.729869	0.0575332	0.461748	0.0545948
3	145962333	145963452	2410004B18Rik	0	0	0	0	0	0	0	0	1119	0.726125	0.677736	0.69327	0.735277	0.715413	0.710479	0.70759	0.670253	0.693337	0.317777	0.260585	0.316095	0.436313	0.394865	0.397642	0.264913	0.429834	0.313858	0.364089	0.6157	0.549152	0.555204	0.176941	0.202823	0.239076	0.703275	0.0215222	0.353879	0.0660683
3	145964595	145964837	2410004B18Rik	0	0	0	0	0	0	0	0	242	0.50965	0.590987	0.483131	0.532407	0.476684	0.550436	0.660918	0.540713	0.567147	0.238624	0.1589	0.329838	0.423485	0.250619	0.204153	0.0748003	0.130413	0.136702	0.175589	0.541667	0.544186	0.444929	0.0509259	0.127601	0.0465552	0.545786	0.0569953	0.267603	0.0950189
3	146117180	146117429	Mcoln3	0	0	0	0	0	1	0	0	249	0.323214	0.391531	0.38557	0.510101	0.316468	0.301726	0.439032	0.36956	0.402928	0.0517196	0.117361	0.171553	0.188447	0.139947	0.0565476	0.158168	0.127682	0.141917	0.0975694	0.202564	0.150109	0.130689	0.0641234	0.075	0.0949405	0.382237	0.0657195	0.120929	0.0573249
3	146994228	146994807	Ttll7	0	0	0	0	0	0	0	1	579	0.312294	0.556848	0.417665	0.457404	0.450017	0.588617	0.55956	0.416252	0.361344	0.14905	0.112108	0.201459	0.20757	0.264862	0.167388	0.276034	0.345298	0.39899	0.23228	0.318804	0.298023	0.240499	0.0258106	0.0273268	0.19557	0.457778	0.0943082	0.18374	0.0530371
3	147098306	147098902	Ttll7	0	0	0	0	0	0	0	1	596	0.515111	0.650625	0.611262	0.715865	0.550061	0.711788	0.459065	0.613181	0.64999	0.261534	0.385243	0.438796	0.429015	0.381724	0.284405	0.465684	0.53466	0.406602	0.534036	0.43533	0.497706	0.579541	0.237908	0.455001	0.361765	0.60855	0.0867384	0.363453	0.0740533
3	147182283	147182630	Ttll7	0	0	0	0	0	0	0	1	347	0.699844	0.632244	0.497042	0.744156	0.73778	0.829329	0.608932	0.730815	0.459199	0.136724	0.34591	0.44329	0.27583	0.391792	0.345058	0.317635	0.252665	0.246009	0.421185	0.272495	0.338368	0.365652	0.10119	0.161006	0.0884691	0.659927	0.121789	0.323101	0.106899
3	147298293	147298851	Ttll7	0	0	0	0	0	0	0	0	558	0.561393	0.528011	0.527393	0.462005	0.630916	0.514709	0.474716	0.639713	0.458081	0.206497	0.198882	0.218543	0.293657	0.244501	0.305926	0.301353	0.242083	0.219208	0.267929	0.204004	0.39596	0.318785	0.177529	0.319048	0.243055	0.532993	0.0672892	0.244667	0.0455817
3	147963315	147964244	Adgrl2	0	0	0	0	0	0	0	0	929	0.78979	0.880056	0.781469	0.791032	0.769782	0.818156	0.789783	0.789721	0.839899	0.446582	0.540783	0.526531	0.625911	0.48857	0.408906	0.663883	0.536043	0.529012	0.535475	0.54145	0.59697	0.617876	0.266461	0.219138	0.423891	0.805521	0.0348344	0.506214	0.0765132
3	148426055	148427048	Adgrl2	0	0	0	0	0	0	0	0	993	0.825722	0.814992	0.80353	0.840381	0.891943	0.879714	0.841938	0.835432	0.839032	0.529511	0.436983	0.56762	0.734848	0.616538	0.603686	0.431237	0.574175	0.420147	0.476412	0.690175	0.712174	0.699659	0.20709	0.303156	0.35634	0.841409	0.0283778	0.581531	0.0990112
3	148866048	148866637	Adgrl2	0	0	0	1	0	0	0	0	589	0.835259	0.79578	0.884255	0.897217	0.878488	0.811111	0.872742	0.776386	0.879856	0.560574	0.461039	0.571188	0.603066	0.498349	0.457716	0.260328	0.24306	0.210351	0.242736	0.802245	0.896233	0.819006	0.174403	0.272352	0.236479	0.847899	0.0442604	0.525322	0.0613531
3	148986081	148986692	Adgrl2	0	1	0	1	0	1	0	0	611	0.67399	0.69096	0.671046	0.687482	0.749954	0.546382	0.652437	0.703318	0.693887	0.179194	0.190158	0.271914	0.32778	0.318854	0.216111	0.13356	0.156321	0.096781	0.0731301	0.733514	0.788313	0.796178	0.0462972	0.112308	0.0903805	0.674384	0.0550593	0.250668	0.0648245
3	149001491	149001874	Adgrl2	0	0	0	0	0	0	0	0	383	0.712973	0.825225	0.776455	0.854497	0.864198	0.81685	0.874374	0.803424	0.817264	0.452381	0.479824	0.426455	0.488889	0.601543	0.386833	0.408964	0.433019	0.473153	0.390184	0.61233	0.720549	0.466857	0.108099	0.0277778	0.257336	0.81614	0.0495432	0.472654	0.073264
3	149110852	149111555	Adgrl2	0	0	0	0	0	0	0	0	703	0.677201	0.728464	0.609955	0.819697	0.693873	0.751669	0.695895	0.693768	0.739403	0.259229	0.240284	0.339587	0.580436	0.372999	0.395907	0.24511	0.298311	0.335933	0.290323	0.631892	0.643348	0.618541	0.140909	0.171285	0.168543	0.712214	0.0578126	0.364741	0.122327
3	149274457	149274903	Adgrl2	0	0	0	0	0	0	0	0	446	0.869841	0.875596	0.762884	0.818742	0.87602	0.795455	0.907871	0.849815	0.896459	0.404193	0.481821	0.577045	0.710292	0.543504	0.606527	0.386435	0.629771	0.602881	0.35636	0.703601	0.701732	0.61328	0.159737	0.286236	0.413785	0.850298	0.0484433	0.553897	0.105337
3	149358027	149359129	Adgrl2	0	0	0	0	0	0	0	0	1102	0.579447	0.689613	0.664322	0.759786	0.701819	0.675216	0.714732	0.77687	0.712139	0.351727	0.355802	0.429583	0.491621	0.454909	0.319885	0.280216	0.391991	0.259962	0.267987	0.568564	0.478727	0.480876	0.0601587	0.124259	0.203981	0.697105	0.0573408	0.400588	0.0678008
3	149407460	149407762	Adgrl2	0	0	0	0	0	0	0	0	302	0.877743	0.807723	0.837963	0.938272	0.857489	0.88567	0.854497	0.840578	0.89751	0.587743	0.680299	0.553678	0.75775	0.700794	0.56261	0.442338	0.532155	0.463664	0.54246	0.760606	0.86877	0.711593	0.273443	0.26813	0.39305	0.866383	0.0383616	0.640479	0.0840894
3	151294699	151295406	Adgrl4	0	0	0	0	0	0	0	0	707	0.543174	0.388139	0.414255	0.484985	0.458122	0.298817	0.518675	0.556352	0.440088	0.199176	0.260224	0.153969	0.179312	0.146194	0.211305	0.173766	0.171338	0.147716	0.11014	0.226813	0.209397	0.150211	0.104603	0.160256	0.0897131	0.455845	0.0819677	0.191697	0.0419135
3	152075175	152075660	Gipc2	0	0	0	0	0	0	0	0	485	0.549484	0.554766	0.530476	0.561419	0.527508	0.504993	0.600447	0.693362	0.444812	0.320796	0.30689	0.287755	0.290496	0.246102	0.202502	0.277637	0.312315	0.271111	0.245072	0.29284	0.305571	0.30765	0.191234	0.132529	0.11689	0.551919	0.0681864	0.275757	0.0438286
3	152151742	152152193	Gipc2	0	0	0	1	0	1	0	0	451	0.698084	0.709457	0.570505	0.755331	0.688594	0.707562	0.73332	0.625073	0.580349	0.179878	0.415424	0.398041	0.345613	0.377959	0.332176	0.432645	0.565899	0.250679	0.346879	0.534838	0.304311	0.384649	0.111223	0.156152	0.698728	0.674253	0.0663185	0.341515	0.0851074
3	152165162	152165402	Gipc2	0	1	0	1	0	1	0	0	240	0.448614	0.440025	0.423677	0.462081	0.427386	0.417618	0.290716	0.404851	0.403211	0.138095	0.101675	0.072268	0.0566138	0.19234	0.107041	0.0788671	0.201024	0.120517	0.0854574	0.293736	0.360675	0.32888	0.0930505	0.154233	0.123986	0.413131	0.0498315	0.111339	0.0488064
3	152264439	152264994	Nexn	0	1	0	1	0	1	0	0	555	0.833545	0.860479	0.866307	0.771825	0.836952	0.868656	0.907312	0.818826	0.842172	0.638228	0.452272	0.550407	0.709534	0.779524	0.664742	0.579832	0.675492	0.632612	0.50956	0.821189	0.761097	0.733967	0.411859	0.316601	0.463712	0.845119	0.0377151	0.632451	0.116485
3	152333778	152334163	Miga1	0	0	0	1	0	0	0	0	385	0.755657	0.671791	0.664413	0.675044	0.639509	0.547418	0.777266	0.826318	0.709776	0.420871	0.289723	0.362209	0.390572	0.418835	0.32783	0.250446	0.490104	0.459548	0.286276	0.275482	0.332629	0.279492	0.169136	0.180556	0.171631	0.696355	0.0826326	0.36834	0.0522741
3	152909485	152909795	Pigk,St6galnac5	0	0	0	2	0	0	0	0	310	0.883499	0.614209	0.82159	0.850372	0.78259	0.799691	0.872841	0.799295	0.89759	0.553924	0.540131	0.454886	0.636762	0.554714	0.550505	0.412662	0.196296	0.579921	0.522751	0.564288	0.488665	0.604867	0.578559	0.29418	0.450543	0.81352	0.0851339	0.548487	0.0577855
3	154192172	154193994	Slc44a5	0	0	0	1	0	0	0	0	1822	0.707261	0.725641	0.64174	0.696465	0.669576	0.753212	0.699473	0.678985	0.689877	0.395955	0.445608	0.415371	0.474592	0.549741	0.501319	0.521094	0.540508	0.529224	0.486457	0.535637	0.549036	0.522762	0.261941	0.333527	0.407309	0.695803	0.0321325	0.463764	0.0569019
4	8239377	8239811	Car8	0	1	0	0	0	1	0	1	434	0.82297	0.748324	0.653532	0.74602	0.705196	0.714506	0.827513	0.73773	0.738768	0.427116	0.408023	0.433399	0.547371	0.402002	0.333333	0.444656	0.48055	0.353395	0.387905	0.619541	0.593871	0.638005	0.20582	0.331085	0.286631	0.74384	0.0546122	0.425207	0.0696695
4	9136378	9136882	Clvs1	0	0	0	0	0	0	0	1	504	0.643173	0.722158	0.547519	0.800611	0.71243	0.748843	0.76656	0.810303	0.863852	0.522033	0.493926	0.354347	0.475974	0.481888	0.412007	0.429532	0.593959	0.375439	0.509166	0.607048	0.596774	0.503467	0.304209	0.265819	0.265614	0.73505	0.0948824	0.456696	0.0618606
4	9185261	9185728	Clvs1	0	0	0	0	0	0	0	0	467	0.802617	0.727078	0.899892	0.780325	0.85378	0.830773	0.829624	0.811656	0.788154	0.247848	0.412388	0.430736	0.541839	0.428402	0.360224	0.390953	0.326448	0.289292	0.21329	0.448378	0.650415	0.539651	0.17803	0.121488	0.250809	0.813767	0.0487049	0.403573	0.0966218
4	10980827	10981229	Plekhf2	0	0	0	0	0	0	0	0	402	0.764202	0.824447	0.762444	0.775023	0.756997	0.657094	0.768823	0.822272	0.699658	0.281815	0.418703	0.350397	0.543548	0.472478	0.351886	0.316279	0.450746	0.3823	0.298618	0.532426	0.480788	0.486106	0.230014	0.200216	0.156039	0.758996	0.053138	0.403138	0.0947553
4	11578670	11579270	Rad54b	0	0	0	1	0	1	0	0	600	0.766696	0.8085	0.674844	0.797897	0.668831	0.738745	0.841869	0.833575	0.749258	0.429563	0.477664	0.447279	0.481348	0.463039	0.239904	0.290153	0.389641	0.245206	0.247711	0.529346	0.497011	0.431182	0.176886	0.159921	0.267249	0.764468	0.0631467	0.423133	0.0918176
4	11701535	11702270	Gem	0	0	0	0	1	0	0	0	735	0.824769	0.877577	0.903055	0.851129	0.865053	0.892322	0.809751	0.833165	0.846467	0.682753	0.634148	0.648957	0.675545	0.564257	0.680251	0.468697	0.428013	0.522042	0.330394	0.882912	0.77519	0.80243	0.400963	0.399947	0.40872	0.855921	0.0312875	0.647652	0.045192
4	12655254	12655676	Triqk	0	0	0	0	0	0	0	0	422	0.450772	0.510901	0.544098	0.47257	0.344552	0.394578	0.447507	0.485567	0.526573	0.153724	0.138858	0.162943	0.327289	0.139103	0.139713	0.176284	0.28499	0.312123	0.295389	0.164349	0.296434	0.245691	0.102402	0.0669747	0.110436	0.464124	0.0638391	0.176938	0.0743069
4	13745472	13745828	Runx1t1	0	1	0	1	0	1	0	0	356	0.670014	0.643692	0.794585	0.847884	0.705634	0.653439	0.770501	0.689897	0.683995	0.35291	0.390861	0.254509	0.392857	0.42859	0.42609	0.546805	0.608497	0.417384	0.492929	0.702942	0.679399	0.694149	0.214286	0.335714	0.431281	0.717738	0.0703405	0.374303	0.0648931
4	13750687	13751115	Runx1t1	0	0	0	1	0	1	0	0	428	0.517149	0.628031	0.508761	0.364103	0.489141	0.271795	0.60982	0.470985	0.51453	0.12094	0.0648352	0.154545	0.159615	0.178273	0.23339	0.135368	0.148743	0.102812	0.181049	0.295172	0.259392	0.209325	0.0461538	0.0208333	0.0742322	0.486035	0.111122	0.151933	0.0564649
4	13773391	13774182	Runx1t1	0	0	0	1	0	0	0	1	791	0.728065	0.738629	0.862434	0.745005	0.748186	0.743869	0.791319	0.830629	0.767565	0.476157	0.484789	0.503645	0.54608	0.509289	0.509425	0.567599	0.541964	0.508347	0.498859	0.565109	0.654594	0.493712	0.248909	0.294643	0.45518	0.772856	0.0462777	0.504898	0.0243626
4	15306480	15306832	Tmem64	0	0	0	0	0	0	0	0	352	0.778375	0.790863	0.713564	0.94043	0.793187	0.805411	0.765356	0.812005	0.753589	0.554801	0.498593	0.698413	0.554429	0.648692	0.377597	0.47966	0.67744	0.589508	0.530934	0.476767	0.604927	0.500258	0.588226	0.269365	0.498672	0.794754	0.0623189	0.555421	0.113135
4	20007044	20007875	Ttpa	0	1	0	0	0	1	0	0	831	0.629303	0.731031	0.685154	0.656427	0.694472	0.652009	0.87055	0.728005	0.738131	0.382717	0.41798	0.330754	0.41978	0.420898	0.335712	0.192192	0.202431	0.125964	0.139918	0.527441	0.418689	0.427849	0.147499	0.161	0.152429	0.709454	0.0715323	0.38464	0.0423376
4	31761842	31762436	Map3k7	0	0	0	0	0	0	0	0	594	0.76728	0.800328	0.694848	0.841234	0.795819	0.731905	0.790478	0.831097	0.81585	0.40254	0.35709	0.617918	0.679883	0.655005	0.554416	0.530056	0.476248	0.494975	0.490967	0.571999	0.544933	0.576889	0.404735	0.443737	0.499175	0.785427	0.0472753	0.544475	0.135132
4	32351779	32351979	Bach2	0	0	0	1	0	0	0	0	200	0.619264	0.758198	0.670238	0.794004	0.754483	0.685269	0.548575	0.668444	0.653748	0.0965608	0.253624	0.226971	0.297272	0.257203	0.286776	0.161376	0.207669	0.222418	0.159285	0.365604	0.253938	0.296244	0.0726107	0.167108	0.168255	0.68358	0.0761996	0.236401	0.072961
4	33555261	33556040	Rngtt	0	0	0	0	0	0	0	0	779	0.475881	0.59282	0.529619	0.531746	0.65137	0.521552	0.688424	0.639506	0.662084	0.390733	0.423497	0.253011	0.359729	0.314271	0.199694	0.173454	0.224141	0.206945	0.173844	0.441437	0.427925	0.370448	0.0660023	0.0969421	0.192958	0.588111	0.0756836	0.323489	0.0851046
4	33922774	33923521	Cnr1	0	1	0	0	0	1	0	0	747	0.665128	0.725665	0.656009	0.66959	0.703204	0.633234	0.673628	0.647304	0.74128	0.281349	0.231494	0.422769	0.374789	0.369321	0.395798	0.127847	0.204903	0.148999	0.147946	0.561503	0.548269	0.511018	0.013986	0.124504	0.0692308	0.679449	0.0363628	0.34592	0.0735356
4	34049863	34050131	Spaca1	1	0	0	1	0	1	1	0	268	0.839208	0.648603	0.601707	0.47619	0.705991	0.704258	0.608163	0.651088	0.684371	0.199206	0.199058	0.309048	0.19024	0.2933	0.489896	0.367193	0.566403	0.437487	0.459987	0.411174	0.475955	0.583358	0.176801	0.167905	0.313043	0.657731	0.0979908	0.280125	0.115077
4	34889159	34890036	Cga	0	0	1	0	0	0	0	0	877	0.704119	0.591747	0.501411	0.56191	0.670706	0.475699	0.552542	0.611515	0.660705	0.229762	0.218831	0.237778	0.27658	0.329785	0.21581	0.141756	0.106474	0.113163	0.18692	0.595693	0.604185	0.500084	0.0471154	0.033	0.0799179	0.592262	0.0775084	0.251424	0.0441801
4	40775435	40775704	Smu1	0	0	0	0	0	1	0	0	269	0.717249	0.868944	0.840842	0.823718	0.929876	0.768814	0.880984	0.771573	0.850669	0.610256	0.302625	0.604212	0.462973	0.365385	0.188645	0.743337	0.648043	0.540788	0.249404	0.600887	0.641206	0.595557	0.322863	0.297436	0.314042	0.828074	0.0656812	0.422349	0.16866
4	40908413	40908649	Spink4	0	0	0	0	0	0	0	0	236	0.723866	0.580652	0.529843	0.677778	0.618509	0.704212	0.675769	0.668364	0.645503	0.319092	0.385386	0.301852	0.276896	0.353632	0.248337	0.286502	0.433114	0.372588	0.231414	0.372726	0.383205	0.305051	0.202293	0.255556	0.168648	0.647166	0.0615981	0.314199	0.0500565
4	41568138	41568598	Fam219a	0	1	0	1	0	1	0	0	460	0.430654	0.611713	0.495798	0.523039	0.524289	0.416622	0.687893	0.619965	0.507563	0.25625	0.123436	0.24965	0.367019	0.224217	0.133375	0.138962	0.1263	0.108378	0.125314	0.387178	0.282531	0.262016	0.0945845	0.0364583	0.0457347	0.535282	0.0893925	0.225658	0.0899578
4	41636374	41636914	Dnaic1	0	0	1	1	0	0	0	0	540	0.767036	0.740883	0.630255	0.823469	0.75609	0.738202	0.803784	0.771836	0.757099	0.168651	0.267965	0.34828	0.493296	0.496296	0.408907	0.28259	0.283311	0.330071	0.221649	0.645091	0.538768	0.52963	0.106129	0.106061	0.187698	0.754295	0.0542449	0.363899	0.129513
4	41712498	41712819	Il11ra1,Rpp25l	0	1	0	2	0	1	0	0	321	0.631064	0.65069	0.686012	0.612822	0.605642	0.595376	0.667063	0.597382	0.539735	0.289881	0.431149	0.18631	0.276919	0.430135	0.246333	0.400197	0.389529	0.341782	0.292375	0.336003	0.422785	0.296568	0.114155	0.0997024	0.114045	0.620643	0.0439476	0.310121	0.0999614
4	41726691	41727073	Arid3c,Il11ra1	0	1	0	2	0	0	0	0	382	0.381115	0.33801	0.487098	0.264056	0.279339	0.445623	0.322388	0.272898	0.336722	0.0560606	0.100946	0.116965	0.128644	0.180118	0.0989359	0.10777	0.139735	0.153075	0.216915	0.174988	0.125965	0.245435	0.012987	0.0614719	0.123714	0.347472	0.0776665	0.113612	0.0408613
4	43425177	43425673	Rusc2	0	0	0	1	0	0	0	0	496	0.628854	0.434566	0.687026	0.600076	0.469956	0.592055	0.38861	0.340158	0.469208	0.189181	0.137845	0.248766	0.232135	0.211259	0.436529	0.176651	0.175685	0.206855	0.197346	0.234005	0.242613	0.256591	0.0697198	0.0686717	0.0885109	0.512279	0.118746	0.242619	0.102533
4	43426233	43427328	Fam166b,Rusc2	0	0	0	2	0	0	0	0	1095	0.691278	0.65326	0.750765	0.815279	0.720406	0.774872	0.687543	0.690533	0.660872	0.333064	0.366448	0.448044	0.436944	0.490743	0.49421	0.400591	0.500109	0.484171	0.384583	0.449732	0.535832	0.512402	0.339215	0.32312	0.316684	0.71609	0.0543083	0.428242	0.0657317
4	43428285	43429951	Fam166b	0	0	0	1	0	0	4	1	1666	0.661523	0.681178	0.695394	0.731635	0.646931	0.736035	0.709188	0.680037	0.71588	0.381894	0.428432	0.38848	0.47518	0.464398	0.442998	0.38327	0.424072	0.300662	0.348253	0.497515	0.516824	0.487138	0.188495	0.199929	0.268045	0.695311	0.0306366	0.43023	0.0385583
4	43522749	43523479	Tpm2	1	1	0	1	0	1	2	1	730	0.539954	0.549378	0.55624	0.58877	0.543085	0.453831	0.653985	0.576081	0.487453	0.266701	0.306337	0.262105	0.297515	0.23334	0.225275	0.24125	0.183343	0.147823	0.113644	0.405728	0.369318	0.297897	0.0197487	0.0805294	0.115866	0.549864	0.0573853	0.265212	0.0327334
4	43629280	43629756	Npr2	0	1	1	0	0	1	0	1	476	0.533485	0.703228	0.790238	0.679784	0.580393	0.611852	0.721001	0.701617	0.738562	0.305556	0.357566	0.151111	0.525714	0.329276	0.453571	0.333889	0.264166	0.408869	0.246099	0.45526	0.450574	0.51393	0.254312	0.298677	0.261429	0.673351	0.0820857	0.353799	0.129255
4	43632154	43632404	Npr2	0	1	0	1	0	1	1	0	250	0.765705	0.818884	0.784615	0.805123	0.7893	0.862637	0.895848	0.85288	0.878935	0.288462	0.517164	0.462305	0.440785	0.525977	0.335664	0.120683	0.352252	0.381561	0.154982	0.610175	0.451051	0.549223	0.163645	0.0995671	0.156777	0.828214	0.0459391	0.428393	0.0968358
4	43642972	43643241	Npr2	0	0	0	1	0	0	0	0	269	0.852053	0.794721	0.843849	0.817664	0.732185	0.785062	0.648522	0.790939	0.761616	0.249525	0.144697	0.40388	0.437835	0.670409	0.526469	0.508591	0.564761	0.264742	0.277977	0.501394	0.454097	0.456656	0.13581	0.176142	0.267225	0.780735	0.0622041	0.405469	0.188788
4	43653273	43653666	Spag8	0	0	1	1	0	1	2	1	393	0.312839	0.394484	0.256607	0.313106	0.26793	0.242551	0.374242	0.292919	0.343389	0.0216667	0.15178	0.105085	0.101412	0.193099	0.0946429	0.131071	0.157664	0.279976	0.119534	0.134643	0.113413	0.121168	0.079326	0.0711056	0.266847	0.310896	0.0522634	0.111281	0.0579272
4	43728505	43729924	Hrct1	0	0	0	1	0	0	0	0	1419	0.711011	0.666988	0.670656	0.605242	0.618469	0.69708	0.685418	0.612303	0.633209	0.394854	0.380866	0.390471	0.474484	0.464209	0.44211	0.380506	0.38956	0.30682	0.305295	0.450404	0.399627	0.419214	0.203413	0.260575	0.265241	0.655597	0.0392542	0.424499	0.0408072
4	43895282	43895548	Reck	0	0	0	1	0	0	0	0	266	0.756961	0.575403	0.687362	0.825056	0.649851	0.52328	0.741846	0.784203	0.727053	0.420615	0.245628	0.271164	0.504209	0.38315	0.359788	0.258649	0.0542328	0.135947	0.0851505	0.480385	0.400828	0.352279	0.015873	0.114247	0.0796296	0.696779	0.0986105	0.364092	0.09579
4	44066762	44067020	Gne	0	0	0	1	0	1	1	0	258	0.870661	0.729922	0.868056	0.951389	0.821189	0.628887	0.844134	0.809056	0.809766	0.681768	0.654879	0.178788	0.58631	0.785317	0.566822	0.567042	0.586357	0.672012	0.582156	0.777586	0.715813	0.738004	0.453888	0.394844	0.624222	0.814785	0.0917474	0.575647	0.209375
4	45308129	45308355	Trmt10b	0	0	0	1	0	0	0	1	226	0.544666	0.648495	0.528086	0.725439	0.573435	0.55145	0.726848	0.639141	0.574415	0.406481	0.314144	0.213244	0.285618	0.283532	0.162549	0.237087	0.328493	0.453933	0.290754	0.137627	0.242796	0.193953	0.121296	0.211772	0.191026	0.612442	0.0760482	0.277595	0.0841713
4	45492864	45494409	Shb	0	0	0	1	0	1	0	0	1545	0.627853	0.665578	0.66149	0.661526	0.689665	0.61048	0.648063	0.652797	0.689341	0.361472	0.368631	0.440755	0.405099	0.418828	0.395334	0.206045	0.25184	0.227913	0.202676	0.484439	0.506937	0.483921	0.160247	0.149948	0.154644	0.65631	0.0258218	0.398353	0.0300514
4	45528373	45529121	Shb	0	1	0	1	0	1	0	0	748	0.359137	0.412985	0.408683	0.435606	0.339214	0.274067	0.485262	0.384589	0.454663	0.189683	0.0903343	0.163679	0.192222	0.180932	0.13439	0.100296	0.0556747	0.0484765	0.0256823	0.403981	0.483618	0.321054	0.0552097	0.0439797	0.0735157	0.394912	0.0642243	0.15854	0.0396671
4	45577195	45577920	Shb	0	0	0	0	0	0	0	0	725	0.844221	0.860508	0.839812	0.790391	0.846556	0.806909	0.867993	0.809633	0.84247	0.498619	0.623772	0.657808	0.679222	0.662991	0.637794	0.67536	0.739079	0.653202	0.694333	0.692092	0.723305	0.662171	0.524133	0.413843	0.626539	0.834277	0.0261117	0.626701	0.0656959
4	45590974	45592183	Shb	0	0	0	0	0	0	0	1	1209	0.746206	0.799483	0.678796	0.838517	0.810731	0.821184	0.817978	0.853047	0.838395	0.360611	0.279831	0.379602	0.392807	0.502374	0.348808	0.158717	0.207097	0.14888	0.155286	0.349501	0.369285	0.417752	0.035628	0.0710663	0.059058	0.800482	0.0550469	0.377339	0.0727732
4	45653815	45654295	Shb	0	0	0	0	0	0	0	0	480	0.391912	0.445253	0.371576	0.398876	0.424468	0.508245	0.521974	0.53449	0.479082	0.104633	0.106524	0.227646	0.113763	0.220503	0.0309524	0.112523	0.0602489	0.0909598	0.078367	0.119673	0.0914751	0.103392	0.0285714	0.0305556	0.00757576	0.452875	0.0605138	0.134003	0.0760236
4	45764362	45765422	Aldh1b1	0	0	0	0	0	2	0	0	1060	0.402246	0.4822	0.393296	0.603598	0.529298	0.375828	0.558772	0.455203	0.419019	0.139181	0.109703	0.173503	0.226324	0.283613	0.177844	0.107249	0.0938391	0.113268	0.0744361	0.435441	0.355289	0.344961	0.0799975	0.0651489	0.0642341	0.468829	0.0802668	0.185028	0.0622648
4	45768992	45770150	Aldh1b1	0	0	0	0	0	0	0	0	1158	0.814172	0.856911	0.80175	0.878526	0.865589	0.825694	0.915593	0.839005	0.852537	0.551872	0.493671	0.637688	0.714033	0.684168	0.525627	0.628478	0.582522	0.521548	0.552707	0.800548	0.814031	0.746507	0.413304	0.378359	0.36207	0.849975	0.0348869	0.601176	0.0901703
4	45770205	45770792	Aldh1b1	0	0	0	0	0	0	0	1	587	0.837044	0.832897	0.755159	0.882407	0.772803	0.89246	0.876655	0.880313	0.838228	0.395767	0.431481	0.431481	0.537485	0.488438	0.495676	0.235014	0.335171	0.25751	0.217155	0.810697	0.831161	0.6647	0.0724868	0.0238095	0.125079	0.840885	0.0491019	0.463388	0.0524765
4	45869057	45869699	Stra6l	0	0	0	1	0	0	0	1	642	0.644036	0.580456	0.672774	0.674362	0.601321	0.545204	0.696689	0.667628	0.583418	0.168427	0.178813	0.384783	0.3166	0.190968	0.253267	0.284889	0.289331	0.307459	0.21008	0.28329	0.313598	0.262673	0.141138	0.0909091	0.180133	0.629543	0.0530252	0.24881	0.0869606
4	45896620	45896936	Ccdc180	0	0	0	1	0	0	0	1	316	0.414364	0.409293	0.383036	0.337037	0.445287	0.323172	0.284704	0.446205	0.313889	0.0962963	0.0845679	0.0969136	0.231481	0.104894	0.0185185	0.0559596	0.141435	0.139346	0.0638668	0.0857111	0.1519	0.103421	0.0239899	0.0666667	0.020202	0.372998	0.0599788	0.105445	0.0693312
4	46276533	46277352	Foxe1	0	0	0	0	0	0	0	0	819	0.486098	0.51131	0.640024	0.494031	0.532302	0.461983	0.577893	0.562822	0.498556	0.280117	0.18319	0.240643	0.27349	0.258	0.264996	0.31298	0.315624	0.276285	0.302292	0.292448	0.310366	0.321076	0.139801	0.0717419	0.217788	0.529447	0.0555252	0.250073	0.0354932
4	46620321	46620862	Tbc1d2	1	2	0	1	0	0	0	1	541	0.774455	0.759517	0.722567	0.726357	0.853143	0.662346	0.824671	0.809612	0.776831	0.268679	0.206463	0.215792	0.423328	0.490202	0.259285	0.13351	0.18127	0.159458	0.130407	0.1963	0.261373	0.198121	0.0447421	0.0826685	0.11426	0.767722	0.0584641	0.310625	0.117633
4	46663976	46665227	Gabbr2	1	2	0	1	0	0	0	0	1251	0.315937	0.455954	0.414091	0.394711	0.31768	0.291989	0.478175	0.465252	0.436104	0.0781843	0.096345	0.102625	0.0797722	0.14452	0.0746916	0.0275931	0.0154317	0.0201936	0.027824	0.124726	0.125872	0.108265	0.0152597	0	0.00838264	0.396655	0.0710978	0.0960231	0.026203
4	46665660	46666514	Gabbr2	0	1	0	1	0	0	0	1	854	0.774381	0.673715	0.6579	0.752165	0.618378	0.709366	0.750888	0.605628	0.729745	0.348737	0.537879	0.252056	0.411939	0.356566	0.172006	0.159724	0.170518	0.110312	0.126694	0.29861	0.430016	0.277073	0.0340909	0.0737873	0.0795455	0.696907	0.060993	0.346531	0.126793
4	46774734	46774931	Gabbr2	0	0	0	1	0	0	0	0	197	0.463551	0.72507	0.719444	0.732585	0.777712	0.757576	0.714119	0.750887	0.561111	0.325694	0.408333	0.319697	0.483856	0.215801	0.193056	0.336111	0.375669	0.320267	0.205209	0.346899	0.400306	0.365474	0.152778	0.291667	0.107143	0.689117	0.105086	0.324406	0.110942
4	46904035	46904547	Gabbr2	0	0	0	1	0	0	0	0	512	0.752897	0.68084	0.589837	0.805952	0.615271	0.758686	0.826705	0.661894	0.714314	0.348369	0.456789	0.514172	0.51918	0.365023	0.391396	0.486505	0.465791	0.456135	0.503077	0.567258	0.503333	0.507788	0.276389	0.392241	0.270424	0.711822	0.081856	0.432488	0.0749594
4	47050567	47051801	Anks6	0	0	0	1	0	0	0	1	1234	0.719723	0.694693	0.574479	0.749698	0.700536	0.656285	0.706693	0.655155	0.657856	0.275529	0.295593	0.426639	0.370305	0.464731	0.327374	0.11403	0.215797	0.141438	0.176621	0.524221	0.50235	0.496048	0.0603776	0.0909503	0.101016	0.679457	0.0507294	0.360028	0.0746506
4	47419921	47421390	Tgfbr1	0	0	0	0	0	0	0	2	1469	0.773435	0.699157	0.668857	0.791203	0.668781	0.668155	0.656793	0.631933	0.769315	0.49461	0.34374	0.48986	0.443391	0.497547	0.378975	0.408639	0.330637	0.362575	0.413041	0.447118	0.512389	0.562521	0.177829	0.220497	0.357579	0.70307	0.0590443	0.441354	0.0659854
4	48048989	48049496	Nr4a3	0	1	0	1	0	1	1	0	507	0.506883	0.406572	0.393016	0.277275	0.34208	0.494791	0.399322	0.359199	0.438107	0.0651587	0.119444	0.160317	0.126667	0.218915	0.160899	0.108462	0.0828041	0.0613974	0.112305	0.265909	0.309985	0.344047	0.0577778	0.0257631	0.0438584	0.401916	0.0724583	0.1419	0.0514919
4	48052086	48052394	Nr4a3	1	1	0	1	0	0	0	0	308	0.507892	0.552977	0.615909	0.556746	0.550872	0.355647	0.526296	0.51233	0.575433	0.231061	0.196471	0.19632	0.168772	0.273284	0.372727	0.262411	0.241647	0.138689	0.148813	0.318359	0.198196	0.370773	0.0937951	0.105123	0.0955605	0.528234	0.0727228	0.239773	0.0744044
4	48541331	48541819	Msantd3	0	1	0	1	0	1	0	0	488	0.713814	0.680542	0.597399	0.417399	0.576085	0.363974	0.618878	0.551879	0.528732	0.470137	0.336892	0.332908	0.313385	0.251989	0.279711	0.112191	0.117914	0.0834307	0.0716376	0.473195	0.473533	0.406569	0.0540741	0.0339601	0.0548966	0.560967	0.113528	0.330837	0.0756052
4	48560045	48560484	Msantd3	0	0	0	1	0	0	0	0	439	0.796616	0.856119	0.782856	0.896287	0.847205	0.903203	0.861857	0.915996	0.820663	0.555442	0.461054	0.554762	0.596568	0.691752	0.617829	0.37264	0.31875	0.389097	0.304803	0.518556	0.555841	0.585237	0.269586	0.192551	0.209426	0.853422	0.0469412	0.579568	0.0769167
4	49480257	49480990	Acnat1	0	0	0	0	0	0	0	0	733	0.777804	0.770346	0.648749	0.703893	0.728155	0.569707	0.731385	0.783486	0.691254	0.374193	0.442223	0.445991	0.305456	0.416382	0.247755	0.248796	0.398002	0.29724	0.274516	0.439403	0.577656	0.522957	0.114599	0.0840992	0.114456	0.711642	0.0691233	0.372	0.0803061
4	53196397	53196656	Abca1	0	0	0	0	0	0	0	1	259	0.562804	0.479605	0.307513	0.477752	0.385068	0.408016	0.429557	0.531998	0.518254	0.231578	0.15	0.205467	0.241939	0.212493	0.179894	0.227755	0.230657	0.188411	0.174888	0.235979	0.308512	0.346587	0.0972222	0.168182	0.158364	0.455619	0.0807532	0.203562	0.0339708
4	53775585	53776769	Fktn	0	0	1	1	0	0	0	0	1184	0.740119	0.694676	0.717484	0.754889	0.649894	0.656796	0.670258	0.683648	0.649253	0.332866	0.420513	0.377787	0.50182	0.49962	0.469374	0.456238	0.59963	0.504761	0.502908	0.382363	0.552537	0.565236	0.298162	0.294282	0.439864	0.69078	0.039204	0.433663	0.0688856
4	53878329	53879063	Tmem38b	0	0	0	0	0	0	0	0	734	0.858973	0.878212	0.819893	0.847791	0.803144	0.926857	0.867749	0.876119	0.741797	0.554365	0.702639	0.567144	0.655668	0.696744	0.645276	0.708939	0.736747	0.716037	0.678309	0.595859	0.69909	0.600128	0.265238	0.29281	0.494141	0.846726	0.0530316	0.636973	0.0632507
4	55204056	55204663	Zfp462	0	0	0	0	0	0	0	0	607	0.800211	0.724548	0.759187	0.637582	0.766222	0.752695	0.776773	0.753135	0.866175	0.382051	0.480289	0.41348	0.480113	0.545271	0.558007	0.480131	0.521489	0.433351	0.453599	0.527804	0.547962	0.562651	0.224836	0.181071	0.356454	0.759614	0.0607793	0.476535	0.0697025
4	56830996	56831256	Ctnnal1	0	0	0	1	0	0	0	0	260	0.768436	0.635031	0.742789	0.641711	0.738072	0.681834	0.655607	0.535848	0.612346	0.165629	0.128395	0.262868	0.174678	0.240917	0.420426	0.14246	0.120893	0.259715	0.168762	0.159686	0.257681	0.356305	0.037296	0.164815	0.0371693	0.667964	0.0735489	0.232152	0.104844
4	56915585	56916263	Tmem245	0	0	0	1	0	0	0	0	678	0.555631	0.614916	0.534984	0.567143	0.509729	0.448433	0.483912	0.622533	0.484122	0.417067	0.254436	0.325179	0.310428	0.271083	0.344925	0.1309	0.122128	0.123752	0.146906	0.246249	0.304883	0.287184	0.0579196	0.110202	0.127392	0.535711	0.0600352	0.32052	0.0580546
4	57153766	57154246	Epb41l4b	0	0	0	0	0	0	0	0	480	0.78329	0.775601	0.620635	0.760408	0.786216	0.87629	0.813394	0.737497	0.679503	0.508333	0.448031	0.309524	0.347057	0.550389	0.294886	0.300592	0.320445	0.242189	0.250436	0.412502	0.433042	0.407959	0.112146	0.153538	0.154762	0.759204	0.0743728	0.409703	0.107827
4	57298803	57299486	Ptpn3	0	1	0	1	0	1	0	0	683	0.504908	0.523198	0.4628	0.536881	0.626529	0.553812	0.58774	0.521864	0.596805	0.28869	0.208719	0.204878	0.290687	0.258956	0.219709	0.130534	0.124242	0.11382	0.128112	0.297733	0.277438	0.226046	0.0664903	0.0960069	0.0658951	0.54606	0.0508254	0.245273	0.0393857
4	57305138	57305874	Ptpn3	0	0	0	0	0	0	0	0	736	0.792552	0.757744	0.840482	0.86243	0.811063	0.820616	0.845765	0.866946	0.846417	0.487037	0.37486	0.562129	0.573915	0.53727	0.744841	0.518476	0.457233	0.41474	0.532135	0.678963	0.674447	0.701211	0.395914	0.274383	0.237205	0.827113	0.0354252	0.546675	0.121175
4	57844831	57847429	Akap2,Pakap	0	0	0	2	0	1	2	0	2598	0.611765	0.658789	0.589998	0.641015	0.627836	0.66275	0.710953	0.653738	0.699361	0.38236	0.387504	0.447769	0.438696	0.42037	0.405459	0.115079	0.173985	0.177877	0.124496	0.609517	0.601206	0.582579	0.0411827	0.0640392	0.0709299	0.650689	0.038787	0.413693	0.0267072
4	58554095	58554832	Lpar1	0	1	0	0	0	1	0	0	737	0.702978	0.769757	0.694628	0.750749	0.679831	0.720617	0.704005	0.704851	0.722976	0.329365	0.481924	0.302564	0.456281	0.433187	0.424535	0.321312	0.364807	0.293861	0.270139	0.601275	0.583736	0.707408	0.153546	0.121795	0.206535	0.71671	0.0282078	0.404643	0.0720225
4	59196410	59197399	Ugcg	0	0	0	1	0	0	0	0	989	0.56068	0.623647	0.504574	0.630357	0.570241	0.658487	0.660824	0.613224	0.607152	0.339583	0.182461	0.277464	0.421448	0.449632	0.239757	0.28182	0.314272	0.26183	0.331614	0.399701	0.373363	0.370088	0.0876533	0.211092	0.14768	0.603243	0.0503368	0.318391	0.104527
4	59784418	59784637	Inip	0	1	0	1	0	1	0	0	219	0.739313	0.744792	0.720714	0.706818	0.65748	0.706338	0.611111	0.812169	0.647338	0.437843	0.376151	0.296966	0.405837	0.431818	0.291667	0.35004	0.645833	0.355635	0.145	0.311429	0.336772	0.191239	0.0678571	0.0166667	0.198333	0.705119	0.0601001	0.37338	0.0650351
4	59914401	59915632	Slc46a2	0	0	0	1	0	2	1	0	1231	0.501307	0.492945	0.498554	0.518366	0.509022	0.568145	0.504253	0.481143	0.519876	0.259307	0.267335	0.298903	0.356193	0.316761	0.308504	0.320348	0.366229	0.295698	0.316301	0.341114	0.293942	0.361284	0.198782	0.152769	0.241126	0.510401	0.0247766	0.301167	0.0352899
4	62743054	62743510	Rgs3	0	0	0	0	0	0	0	0	456	0.555232	0.672519	0.584403	0.782892	0.661068	0.515049	0.809777	0.71893	0.664613	0.490212	0.316511	0.25291	0.347048	0.397054	0.227839	0.178976	0.162183	0.146296	0.116252	0.422991	0.439773	0.410133	0.141975	0.128928	0.0592593	0.66272	0.0992617	0.338596	0.0965122
4	81177443	81178493	Mpdz	0	0	0	0	0	0	0	1	1050	0.397473	0.56408	0.423653	0.450417	0.414747	0.430379	0.504288	0.51848	0.416518	0.19334	0.209645	0.245282	0.223793	0.179419	0.187202	0.123053	0.169768	0.0974697	0.065084	0.192672	0.198878	0.19145	0.0578283	0.0498864	0.0731361	0.457782	0.0573458	0.206447	0.0248674
4	81762794	81764105	Mpdz	0	0	0	0	0	0	0	0	1311	0.726208	0.768546	0.718262	0.738564	0.781746	0.755478	0.820246	0.790557	0.747404	0.506421	0.604554	0.411298	0.527671	0.632698	0.460943	0.505626	0.619353	0.457619	0.474982	0.650159	0.664395	0.673353	0.310733	0.282937	0.365758	0.760779	0.0328373	0.523931	0.0840293
4	82508199	82508636	Nfib	0	1	0	1	0	1	0	0	437	0.618784	0.619748	0.524984	0.752646	0.674537	0.482995	0.538683	0.565045	0.65351	0.24186	0.222531	0.323016	0.326123	0.346439	0.284832	0.410443	0.459259	0.326807	0.369217	0.539153	0.541462	0.588329	0.190256	0.199413	0.222663	0.603437	0.0841543	0.2908	0.0499453
4	83051096	83051679	Frem1	0	0	0	1	0	1	0	0	583	0.68645	0.606893	0.681107	0.811544	0.671328	0.708897	0.842057	0.707684	0.794499	0.411905	0.428499	0.372511	0.437656	0.305647	0.356954	0.231356	0.201638	0.166077	0.13658	0.686602	0.452785	0.572923	0.130772	0.137871	0.0818258	0.723384	0.0764857	0.385529	0.0502523
4	83500390	83501274	Psip1	0	0	0	0	0	1	0	0	884	0.48471	0.483998	0.563522	0.543362	0.546994	0.542191	0.639064	0.526976	0.575299	0.24351	0.291238	0.306876	0.249264	0.241957	0.238275	0.183863	0.215941	0.200845	0.135716	0.17066	0.237817	0.190617	0.0629933	0.165004	0.106448	0.545124	0.0471759	0.261854	0.0294527
4	83549446	83549829	Ccdc171	0	0	0	1	0	1	0	0	383	0.656641	0.821555	0.680188	0.799003	0.718672	0.809176	0.840024	0.822522	0.869087	0.424522	0.426307	0.360317	0.533062	0.651679	0.506087	0.599577	0.556376	0.505583	0.460111	0.354263	0.514952	0.442468	0.278307	0.372354	0.311318	0.779652	0.0751887	0.483662	0.103125
4	83947138	83948302	Ccdc171	0	0	0	0	0	0	0	0	1164	0.779765	0.681418	0.72553	0.687821	0.728879	0.712024	0.699566	0.740275	0.735718	0.492535	0.384006	0.344692	0.558753	0.530615	0.385892	0.42772	0.417712	0.34719	0.341674	0.600641	0.557415	0.76335	0.259688	0.208555	0.214924	0.721222	0.0302721	0.449415	0.0890932
4	86930635	86931574	Acer2	0	0	0	1	0	1	0	2	939	0.361853	0.341099	0.291063	0.24739	0.388898	0.355161	0.563106	0.527231	0.414528	0.193608	0.148993	0.192509	0.209758	0.139822	0.128218	0.14983	0.25371	0.22819	0.168019	0.188519	0.344951	0.15725	0.18322	0.247417	0.227261	0.387814	0.102397	0.168818	0.0338646
4	87369741	87370183	Slc24a2	0	0	0	0	0	0	0	0	442	0.357131	0.534863	0.293582	0.450893	0.355296	0.290046	0.455099	0.495529	0.425725	0.208333	0.161846	0.104828	0.116743	0.123647	0.0761905	0.0956644	0.134928	0.0556721	0.0454545	0.192481	0.277498	0.196141	0.0547757	0.0327381	0.0641204	0.406463	0.0869458	0.131931	0.0466329
4	87708696	87709966	Mllt3	0	0	0	0	0	0	0	0	1270	0.833555	0.856467	0.767427	0.86088	0.826959	0.788512	0.879472	0.860435	0.831355	0.518447	0.49213	0.586012	0.639761	0.659052	0.564286	0.494489	0.578276	0.524653	0.507464	0.703519	0.619499	0.64884	0.221754	0.270693	0.364816	0.833896	0.0363172	0.576614	0.0656428
4	87920752	87921130	Mllt3	0	0	0	1	1	0	0	0	378	0.827636	0.89592	0.940917	0.973765	0.933819	0.914061	0.949383	0.934561	0.93436	0.632516	0.747855	0.748757	0.635967	0.764334	0.667582	0.147406	0.431349	0.250676	0.256206	0.709832	0.897377	0.791042	0.141081	0.110009	0.301092	0.922714	0.0416543	0.699502	0.060844
4	89123947	89124287	Mtap	0	0	0	0	0	0	0	0	340	0.655272	0.691779	0.644372	0.773908	0.679677	0.573446	0.644362	0.762123	0.684296	0.221681	0.247594	0.332973	0.170813	0.330081	0.24209	0.0780358	0.102539	0.0526563	0.150602	0.425646	0.419798	0.478263	0.0440922	0.116667	0.0355644	0.678804	0.0614532	0.257539	0.0633993
4	94829767	94830018	Tek	0	0	0	1	0	0	0	0	251	0.75928	0.951015	0.702646	0.904321	0.818542	0.856702	0.833982	0.85458	1	0.367196	0.594444	0.601852	0.628283	0.617681	0.380444	0.226102	0.381034	0.385858	0.445404	0.388901	0.408474	0.328373	0.0462963	0.259099	0.200855	0.853452	0.0913805	0.53165	0.122898
4	97753886	97754835	E130114P18Rik	0	1	1	1	0	0	0	1	949	0.854897	0.852834	0.773138	0.847993	0.837523	0.916789	0.866912	0.853998	0.820649	0.444369	0.43373	0.360354	0.398781	0.42803	0.354641	0.166002	0.127937	0.186175	0.0883347	0.747014	0.718142	0.762505	0.0618162	0.0887755	0.042157	0.847193	0.0381655	0.403317	0.0386181
4	98003308	98004635	Nfia	0	0	0	1	0	0	0	2	1327	0.851556	0.81234	0.746009	0.872207	0.884042	0.797404	0.864856	0.820523	0.843502	0.475136	0.565687	0.637494	0.690924	0.668152	0.418119	0.214786	0.262018	0.204615	0.154981	0.775223	0.734548	0.77114	0.112737	0.0414079	0.109483	0.832493	0.0433396	0.575919	0.11017
4	98094306	98094750	Nfia	0	0	0	1	0	0	0	0	444	0.566112	0.531848	0.628432	0.493519	0.382036	0.567649	0.535751	0.643481	0.627668	0.165983	0.268166	0.138082	0.249516	0.191118	0.309019	0.17446	0.214499	0.109868	0.162442	0.235485	0.380393	0.342834	0.0222222	0.0279982	0.10274	0.552944	0.0816627	0.220314	0.0656925
4	98106475	98109539	Nfia	0	0	0	1	0	0	0	1	3064	0.661368	0.630298	0.644088	0.710357	0.663399	0.53393	0.69655	0.662383	0.700994	0.306499	0.310358	0.355689	0.427121	0.401297	0.321246	0.191737	0.195168	0.158079	0.125734	0.527494	0.515819	0.516385	0.0939658	0.110406	0.0983831	0.65593	0.0529755	0.353702	0.0506354
4	98321236	98321608	Tm2d1	0	0	0	0	0	1	0	0	372	0.8503	0.738402	0.866787	0.746296	0.851825	0.730026	0.648781	0.763537	0.772354	0.238095	0.284945	0.346561	0.287302	0.41552	0.288103	0.227297	0.288943	0.182367	0.245425	0.639649	0.561084	0.486508	0.037037	0.234568	0.0666667	0.774257	0.0709293	0.310088	0.0620708
4	98450205	98450652	Patj	0	0	0	1	0	0	1	0	447	0.781467	0.947353	0.763695	0.950649	0.86885	0.828493	0.812711	0.779269	0.857356	0.604914	0.527211	0.62174	0.760567	0.645484	0.569943	0.288168	0.431962	0.41606	0.275559	0.687318	0.729499	0.665014	0.11316	0.272142	0.200568	0.843316	0.0694771	0.621643	0.0796721
4	99161676	99163266	Atg4c	0	0	0	0	0	0	0	0	1590	0.622463	0.646131	0.544825	0.66918	0.570708	0.591147	0.676173	0.674046	0.650869	0.403366	0.347044	0.447575	0.460005	0.438503	0.348534	0.444217	0.466623	0.376457	0.344867	0.55239	0.559828	0.58399	0.230103	0.237212	0.276795	0.627282	0.0481831	0.407505	0.0499459
4	100097018	100097977	Ror1	0	1	0	1	0	1	0	0	959	0.784175	0.779027	0.794992	0.709339	0.757286	0.626154	0.753536	0.774336	0.743981	0.194202	0.345767	0.359219	0.451458	0.3645	0.413899	0.225635	0.327126	0.295207	0.182918	0.548944	0.517715	0.54029	0.107848	0.144468	0.191336	0.746981	0.0520069	0.354841	0.0881162
4	100170149	100170521	Ror1	0	0	0	1	0	0	0	0	372	0.620005	0.673103	0.473181	0.602536	0.718857	0.586881	0.705759	0.485404	0.562825	0.341071	0.294872	0.508929	0.252489	0.389066	0.344898	0.627514	0.522157	0.460015	0.525762	0.437732	0.435222	0.405609	0.261701	0.405757	0.326366	0.603172	0.0878504	0.355221	0.0886275
4	100886288	100886734	Cachd1	0	0	0	1	0	0	0	0	446	0.603325	0.507858	0.577356	0.650663	0.536434	0.473696	0.505442	0.618545	0.641386	0.315385	0.23017	0.248932	0.27441	0.315652	0.196429	0.23752	0.180951	0.244607	0.193128	0.410425	0.400438	0.395319	0.126343	0.098582	0.260639	0.5683	0.0647384	0.263496	0.04765
4	105158994	105159433	Plpp3	0	1	0	1	0	1	0	0	439	0.616865	0.582195	0.566038	0.731727	0.576739	0.692857	0.641724	0.637498	0.508187	0.107804	0.252414	0.326368	0.265149	0.372171	0.158249	0.151048	0.133497	0.116127	0.109887	0.451343	0.366426	0.369969	0.0561237	0.0457702	0.0778749	0.617092	0.068207	0.247026	0.099577
4	105181390	105181680	Plpp3	0	0	0	1	0	0	0	0	290	0.52959	0.436202	0.544505	0.673349	0.499489	0.481202	0.533806	0.674582	0.344414	0.258974	0.275893	0.190278	0.136481	0.16859	0.323077	0.0683363	0.350909	0.204939	0.229079	0.213045	0.354283	0.258494	0.0712454	0.0675824	0.233791	0.524127	0.104833	0.225549	0.0715332
4	106199878	106200476	Usp24	0	0	0	0	0	0	0	0	598	0.866239	0.788113	0.875752	0.857631	0.740748	0.808566	0.841427	0.826467	0.865423	0.599296	0.440521	0.311883	0.59848	0.641185	0.4599	0.440111	0.501987	0.449906	0.40568	0.561556	0.504161	0.451648	0.195971	0.355275	0.251123	0.830041	0.0443673	0.508544	0.126164
4	106317343	106318388	Usp24	0	1	0	1	0	1	0	1	1045	0.573641	0.584396	0.437983	0.617769	0.54883	0.552969	0.628871	0.52889	0.54118	0.175233	0.225626	0.326489	0.392869	0.358664	0.168961	0.198335	0.20254	0.2104	0.179511	0.366551	0.4752	0.309209	0.134127	0.114542	0.182562	0.55717	0.0560958	0.27464	0.0971378
4	106606814	106607353	Lexm	0	0	0	1	0	1	0	1	539	0.613935	0.594863	0.539974	0.635062	0.617093	0.574822	0.574609	0.610521	0.551868	0.29632	0.332889	0.158556	0.398859	0.291959	0.247773	0.35231	0.308982	0.314084	0.288964	0.277615	0.432066	0.303083	0.219536	0.210468	0.228939	0.590305	0.0320261	0.287726	0.0809484
4	106854172	106855628	Acot11	0	0	0	0	0	0	0	0	1456	0.746112	0.743004	0.64136	0.75579	0.68114	0.686348	0.84429	0.824609	0.676092	0.355247	0.481043	0.447257	0.490095	0.546373	0.467896	0.27635	0.35524	0.270147	0.229891	0.621496	0.563158	0.516552	0.127976	0.10291	0.179459	0.733194	0.0689847	0.464652	0.0630506
4	106855872	106856261	Acot11	0	0	0	0	0	0	0	0	389	0.745707	0.787861	0.740727	0.768558	0.741959	0.766515	0.795419	0.790793	0.771617	0.321053	0.327574	0.273333	0.349074	0.510069	0.388889	0.344065	0.374291	0.294447	0.314742	0.406139	0.387367	0.460443	0.0947368	0.254904	0.162406	0.767684	0.0212114	0.361665	0.0818995
4	107097810	107098345	Cdcp2	0	0	0	1	0	0	0	1	535	0.66722	0.664013	0.657657	0.692694	0.698589	0.548843	0.746816	0.740712	0.586072	0.191667	0.352307	0.160218	0.235739	0.126268	0.229808	0.0514407	0.0901014	0.0715043	0.0553179	0.223266	0.302122	0.347434	0.0188763	0.0265152	0.0689888	0.666957	0.0652578	0.216001	0.0786324
4	107139580	107139836	Tceanc2	0	0	0	1	0	0	0	0	256	0.725494	0.786897	0.775709	0.741905	0.799956	0.774286	0.826893	0.82246	0.787246	0.58007	0.554342	0.434545	0.5132	0.553016	0.371766	0.504507	0.417731	0.421196	0.433862	0.493111	0.479049	0.47946	0.170096	0.165321	0.157486	0.782316	0.033401	0.501157	0.0813258
4	107733514	107734065	Dmrtb1	0	0	0	0	0	0	0	1	551	0.59062	0.69211	0.690421	0.620751	0.751954	0.706177	0.741768	0.772377	0.746918	0.318049	0.362222	0.160073	0.350458	0.350049	0.371071	0.214699	0.250334	0.172656	0.287497	0.514158	0.557804	0.59851	0.104212	0.075641	0.134983	0.701455	0.0615435	0.318654	0.0797383
4	107756231	107756620	Lrp8	0	0	0	0	0	0	0	1	389	0.570045	0.692981	0.696296	0.535014	0.663721	0.606349	0.606896	0.679151	0.622134	0.216931	0.204277	0.222222	0.411656	0.251455	0.229894	0.239562	0.124424	0.142014	0.196469	0.449199	0.393768	0.33224	0.0455026	0.0123457	0.100838	0.630287	0.0566634	0.256073	0.0778119
4	108218375	108219606	Zyg11a	0	1	0	0	0	1	0	0	1231	0.559511	0.570757	0.640918	0.524217	0.578006	0.507918	0.600291	0.510189	0.607538	0.263305	0.220925	0.394513	0.300551	0.309987	0.223225	0.253216	0.258071	0.23742	0.190904	0.335385	0.396188	0.364682	0.1499	0.110476	0.20353	0.566594	0.0460351	0.285418	0.0651929
4	108362735	108363424	Shisal2a	0	0	0	0	0	0	0	0	689	0.77637	0.78341	0.801472	0.857643	0.771398	0.765556	0.802959	0.806313	0.866765	0.391542	0.381066	0.388063	0.445887	0.502362	0.555469	0.159912	0.232136	0.162911	0.16071	0.578249	0.609442	0.678909	0.0218013	0.0650794	0.11034	0.803543	0.0363252	0.444065	0.0716612
4	108406920	108407864	Gpx7	0	1	0	1	0	1	1	0	944	0.539892	0.557856	0.481423	0.627428	0.557706	0.601195	0.574781	0.581073	0.553963	0.203592	0.176031	0.271743	0.388681	0.300363	0.174228	0.174316	0.246001	0.154064	0.126071	0.357711	0.382169	0.369769	0.0904187	0.109145	0.0942761	0.563924	0.0409153	0.25244	0.0843472
4	109156712	109157260	Osbpl9	0	0	0	1	0	1	0	0	548	0.767219	0.849919	0.813399	0.820493	0.830202	0.823497	0.8405	0.833119	0.862325	0.502148	0.570563	0.485565	0.625761	0.606209	0.487395	0.612887	0.67468	0.441064	0.518474	0.660504	0.630116	0.636339	0.222104	0.329132	0.455549	0.826741	0.0269628	0.546274	0.0626096
4	109658866	109659317	Cdkn2c	0	1	0	0	0	0	0	0	451	0.576866	0.527235	0.671897	0.600396	0.605371	0.47963	0.651391	0.3012	0.546886	0.153587	0.0880952	0.227453	0.28374	0.324284	0.285257	0.0914961	0.0987654	0.0869567	0.0554511	0.592259	0.726094	0.665232	0.037478	0.0679012	0.0608025	0.551208	0.11115	0.22707	0.0902904
4	110027396	110028580	Dmrta2	0	0	0	0	0	0	0	1	1184	0.819671	0.781224	0.817922	0.863671	0.746834	0.880411	0.864107	0.808978	0.84321	0.476912	0.575951	0.480597	0.726023	0.636929	0.634993	0.608489	0.725597	0.537521	0.653544	0.558855	0.629309	0.630881	0.535335	0.365819	0.556818	0.825114	0.0429943	0.588568	0.0976441
4	114648751	114648948	Trabd2b	0	0	0	0	0	0	0	1	197	0.85	0.960289	0.900379	0.9579	0.955371	0.885804	0.917889	0.931494	0.932773	0.781746	0.660877	0.602489	0.388889	0.765602	0.61441	0.328341	0.540891	0.361168	0.348246	0.774632	0.847236	0.753327	0.0469133	0.124026	0.192016	0.921322	0.0371636	0.635669	0.142345
4	114666070	114667302	Trabd2b	0	0	0	0	0	0	0	2	1232	0.870106	0.867117	0.809065	0.897452	0.838451	0.792425	0.876693	0.840771	0.868128	0.12949	0.205193	0.262299	0.255629	0.28026	0.171045	0.0689671	0.089003	0.0556767	0.0396289	0.344266	0.297419	0.326844	0.0380469	0.0291667	0.0442484	0.851134	0.0338888	0.217319	0.0590838
4	114688516	114688974	Trabd2b	0	0	0	0	0	0	0	1	458	0.887879	0.835286	0.8776	0.908974	0.870437	0.915934	0.858519	0.890171	0.904545	0.703846	0.637088	0.543346	0.616148	0.601282	0.678419	0.653958	0.652076	0.555592	0.498395	0.646193	0.675687	0.650018	0.209848	0.421978	0.346781	0.883261	0.025887	0.630021	0.0572249
4	114906232	114907368	Foxd2	1	1	0	1	0	0	0	0	1136	0.614406	0.488416	0.573445	0.629091	0.499913	0.367689	0.439526	0.41579	0.580716	0.095592	0.0839181	0.155242	0.193135	0.207028	0.182678	0.114386	0.0625132	0.0683004	0.0743703	0.407521	0.47687	0.629639	0.0233165	0.0337483	0.0393554	0.51211	0.09269	0.152932	0.05193
4	114911192	114914054	Foxd2	0	1	1	0	0	0	0	1	2862	0.81452	0.820016	0.787782	0.869211	0.839714	0.779907	0.812999	0.819991	0.865707	0.223793	0.189927	0.489651	0.556084	0.586964	0.519156	0.181944	0.180415	0.184371	0.134287	0.576327	0.596366	0.648143	0.0845423	0.111277	0.118311	0.823316	0.0306697	0.427596	0.17445
4	114942480	114943045	Cmpk1	0	0	0	0	0	0	0	0	565	0.747955	0.847175	0.814563	0.84418	0.870487	0.827381	0.815266	0.795306	0.803608	0.393583	0.378764	0.450463	0.583694	0.631369	0.484423	0.353038	0.479453	0.320635	0.403547	0.662442	0.630659	0.731451	0.241182	0.241093	0.403238	0.818436	0.0354005	0.487049	0.101957
4	115280884	115282079	Cyp4a12a	0	0	0	0	0	0	0	1	1195	0.218096	0.372189	0.37005	0.560984	0.397579	0.466844	0.620059	0.529251	0.418633	0.160996	0.29224	0.139683	0.199957	0.36394	0.187017	0.222198	0.403472	0.159677	0.175589	0.337266	0.380457	0.286809	0.166571	0.246148	0.11972	0.439298	0.120794	0.223972	0.0863303
4	115709098	115709576	Efcab14	0	0	0	0	0	0	0	1	478	0.582689	0.596852	0.615278	0.706627	0.561044	0.50457	0.66959	0.658999	0.644975	0.204107	0.193371	0.393254	0.208273	0.370875	0.188479	0.0495778	0.0520774	0.0183662	0.0279412	0.300064	0.383863	0.33329	0.0159091	0.0131313	0.0267196	0.615625	0.0619336	0.259726	0.0952933
4	115878146	115878748	Mknk1	0	0	0	1	0	0	0	0	602	0.837336	0.876916	0.792835	0.930317	0.788215	0.854316	0.866861	0.857096	0.868604	0.667189	0.615071	0.618519	0.619786	0.667247	0.40836	0.532526	0.490666	0.45508	0.414113	0.463225	0.463351	0.462893	0.11021	0.0566667	0.218746	0.8525	0.0433936	0.599362	0.096666
4	115905386	115906404	6430628N08Rik	0	0	0	0	0	0	0	0	1018	0.704419	0.667482	0.741495	0.669389	0.697576	0.661246	0.680878	0.613513	0.704547	0.356344	0.39973	0.348452	0.52876	0.543074	0.491296	0.493975	0.551991	0.452893	0.44657	0.492173	0.50364	0.466243	0.301589	0.311853	0.334363	0.682283	0.0358553	0.444609	0.0871865
4	115911250	115912454	Dmbx1	0	0	0	0	0	0	0	0	1204	0.531794	0.574291	0.547619	0.626465	0.60524	0.560073	0.62771	0.641981	0.690561	0.253083	0.35865	0.170468	0.438825	0.366687	0.317094	0.392472	0.439776	0.412834	0.426493	0.421997	0.505838	0.448679	0.178266	0.280617	0.221401	0.600637	0.0513647	0.317468	0.0944462
4	115931606	115932394	Dmbx1	0	0	1	1	0	0	0	0	788	0.61988	0.690613	0.632092	0.52663	0.652527	0.538719	0.661797	0.597612	0.612157	0.327107	0.339455	0.29381	0.402698	0.48564	0.457245	0.451697	0.547898	0.464747	0.469059	0.52576	0.509813	0.480561	0.177982	0.170065	0.41347	0.614669	0.0542782	0.384326	0.0766811
4	116137620	116137937	Lurap1,Pomgnt1	0	0	0	2	0	0	1	0	317	0.685381	0.599968	0.702056	0.672261	0.646827	0.762121	0.656214	0.715162	0.693841	0.271068	0.244667	0.335714	0.365924	0.430126	0.534604	0.217937	0.358856	0.246721	0.215773	0.325726	0.353039	0.331057	0.139593	0.0492424	0.14583	0.681537	0.0458221	0.363684	0.106919
4	116182667	116183145	Gm49337	0	0	0	1	0	0	0	0	478	0.641075	0.648354	0.804048	0.825471	0.787526	0.720649	0.753934	0.676558	0.662167	0.173228	0.263069	0.372121	0.309101	0.314796	0.257035	0.163047	0.171944	0.169696	0.1321	0.370874	0.40139	0.427922	0.0922294	0.0967244	0.0875926	0.72442	0.0709913	0.281558	0.0674444
4	117132834	117133136	Plk3	0	1	0	1	0	1	0	0	302	0.80211	0.739938	0.783333	0.836861	0.82037	0.721837	0.790148	0.767509	0.843891	0.185714	0.191093	0.360582	0.375926	0.349398	0.218372	0.161883	0.209884	0.154656	0.176283	0.531634	0.309167	0.570404	0.0282187	0.0387205	0.102822	0.789555	0.0416384	0.280181	0.0906679
4	117242811	117243134	Armh1	0	0	0	1	0	0	0	0	323	0.698627	0.852187	0.718078	0.814671	0.692586	0.679674	0.738823	0.749623	0.85349	0.185053	0.282937	0.280247	0.377521	0.559877	0.332723	0.213995	0.249035	0.201732	0.11378	0.358643	0.396759	0.445667	0.153398	0.12037	0.108084	0.755306	0.0681053	0.336393	0.126936
4	117312477	117312728	Rnf220	0	0	0	1	0	0	0	0	251	0.936375	0.825524	0.548163	0.988095	0.854163	0.902664	0.79968	0.88085	0.878597	0.410462	0.309524	0.518352	0.648718	0.681378	0.3678	0.309365	0.41082	0.257222	0.178505	0.2589	0.242396	0.287362	0.0119048	0.0119048	0.0163936	0.846012	0.125092	0.489372	0.15261
4	117391557	117392316	Rnf220	0	0	0	1	0	0	0	0	759	0.77355	0.704336	0.728371	0.662767	0.793044	0.782453	0.753818	0.728596	0.784507	0.518116	0.400812	0.508608	0.655742	0.534903	0.424137	0.248107	0.318834	0.278468	0.228253	0.525667	0.515226	0.462371	0.104282	0.0683333	0.0677872	0.745716	0.0434761	0.507053	0.0907425
4	117486439	117488637	Rnf220	0	1	1	1	0	0	0	1	2198	0.586212	0.55238	0.602863	0.5957	0.559622	0.464411	0.619289	0.518812	0.585229	0.300441	0.382085	0.185183	0.246183	0.285336	0.277137	0.109797	0.107707	0.0946057	0.12421	0.265216	0.364136	0.315063	0.0449377	0.0727938	0.0688063	0.564946	0.0482469	0.279394	0.064819
4	118265596	118265936	Ptprf	0	0	0	1	0	0	0	0	340	0.593665	0.789941	0.483831	0.589796	0.71951	0.651786	0.749447	0.677858	0.614264	0.422052	0.124044	0.447917	0.496814	0.538828	0.154734	0.359694	0.281042	0.172907	0.285275	0.298833	0.298284	0.224577	0.0561224	0.10119	0.0789148	0.652233	0.0940258	0.364065	0.178879
4	118417093	118417885	Med8	0	0	0	0	0	0	0	0	792	0.720107	0.773833	0.689273	0.745467	0.733983	0.701908	0.821544	0.762924	0.788054	0.534656	0.54808	0.435748	0.55079	0.517622	0.419872	0.292386	0.395409	0.449169	0.35494	0.388657	0.389564	0.371881	0.211069	0.281393	0.202988	0.748566	0.0425065	0.501128	0.0582136
4	118516813	118517611	2610528J11Rik	0	0	0	0	0	0	0	1	798	0.60352	0.589979	0.520901	0.712825	0.579631	0.632131	0.680432	0.654438	0.672327	0.304762	0.318703	0.196368	0.275532	0.354107	0.233971	0.208907	0.288219	0.192901	0.167917	0.378922	0.351203	0.402987	0.08951	0.0954381	0.099783	0.627354	0.0596616	0.280574	0.057851
4	118517690	118518258	2610528J11Rik	0	0	0	0	0	0	0	0	568	0.722487	0.743775	0.738193	0.725132	0.65468	0.660212	0.66929	0.73598	0.74044	0.530503	0.476734	0.474725	0.560593	0.502607	0.422475	0.51283	0.411274	0.391405	0.335636	0.507394	0.556567	0.615103	0.20107	0.134074	0.315662	0.710021	0.0372803	0.494606	0.048217
4	118569374	118569692	Cfap57	0	0	0	1	0	0	0	0	318	0.869547	0.864303	0.82852	0.941964	0.813349	0.882044	0.833624	0.851345	0.91468	0.661936	0.726097	0.570461	0.755804	0.526488	0.720702	0.778083	0.753015	0.586699	0.600211	0.566579	0.64957	0.737603	0.436905	0.553254	0.676327	0.866597	0.0416081	0.660248	0.0928201
4	119045585	119046005	Slc2a1	0	0	0	0	1	0	0	0	420	0.326762	0.613278	0.515236	0.472856	0.442601	0.423523	0.368876	0.573519	0.540741	0.174306	0.127447	0.119538	0.274409	0.203242	0.289638	0.10776	0.0847681	0.109764	0.107349	0.260649	0.206037	0.20669	0.0297619	0.126984	0.0769144	0.475266	0.0946757	0.198097	0.0720539
4	119070904	119073249	Slc2a1	0	0	0	0	0	0	0	0	2345	0.77173	0.777009	0.706652	0.758	0.781146	0.717493	0.812329	0.795026	0.789687	0.312939	0.336146	0.308827	0.398289	0.340738	0.29147	0.273511	0.287408	0.215526	0.205349	0.523151	0.541904	0.516866	0.115128	0.10812	0.137566	0.767675	0.0350845	0.331402	0.0374931
4	119076064	119076614	Slc2a1	0	0	0	0	0	0	0	0	550	0.662319	0.759283	0.623016	0.793476	0.713754	0.670734	0.723131	0.769816	0.732468	0.476389	0.324131	0.445364	0.390068	0.489562	0.449537	0.301272	0.333419	0.271961	0.340225	0.553975	0.580946	0.604275	0.143618	0.150179	0.214102	0.716444	0.0555362	0.429175	0.0618322
4	119094824	119095217	Slc2a1	0	0	0	0	1	0	0	0	393	0.804398	0.719308	0.762907	0.806052	0.683548	0.764015	0.785511	0.77776	0.728571	0.467063	0.488609	0.513493	0.568136	0.439221	0.533379	0.399589	0.420014	0.411071	0.333183	0.598971	0.57313	0.643919	0.228806	0.295437	0.285863	0.759119	0.0411768	0.50165	0.0465427
4	119142325	119143106	Slc2a1	0	0	0	0	0	0	0	1	781	0.675085	0.580652	0.684623	0.532726	0.671611	0.610514	0.677377	0.607833	0.615192	0.204039	0.226489	0.236263	0.280668	0.334969	0.144864	0.238012	0.351756	0.268817	0.198405	0.238232	0.31004	0.341543	0.0815847	0.0376157	0.174252	0.628402	0.0523894	0.237882	0.0650948
4	119178340	119178670	Ermap	0	0	0	1	0	0	0	0	330	0.840488	0.884785	0.825338	0.8807	0.853746	0.779563	0.811759	0.852512	0.880114	0.654561	0.563914	0.655506	0.61379	0.635714	0.574284	0.490396	0.45668	0.402423	0.357949	0.666456	0.643131	0.641353	0.286832	0.245337	0.342313	0.845445	0.0353824	0.616295	0.039734
4	120199047	120199527	Edn2	0	0	0	0	0	0	0	0	480	0.408495	0.447483	0.416547	0.461676	0.434056	0.310317	0.519616	0.505345	0.467365	0.106878	0.164903	0.107231	0.276864	0.177574	0.095679	0.0462104	0.0921182	0.0443278	0.0368655	0.125049	0.207354	0.112006	0	0.0385802	0.0545184	0.441211	0.0615079	0.154855	0.0686657
4	120259671	120260121	Foxo6	0	0	0	0	0	0	0	0	450	0.827237	0.782848	0.798144	0.823504	0.768129	0.847253	0.817622	0.785688	0.745396	0.339377	0.361538	0.425641	0.614262	0.609116	0.54942	0.613449	0.66198	0.623151	0.621926	0.637002	0.699975	0.641202	0.333883	0.413675	0.557028	0.799536	0.032279	0.483226	0.123464
4	120266967	120267762	Foxo6	0	1	0	1	0	0	0	0	795	0.566011	0.54644	0.506626	0.513613	0.379221	0.417273	0.366462	0.418551	0.538661	0.147155	0.114187	0.208746	0.253976	0.284707	0.263547	0.297998	0.311389	0.349418	0.275029	0.225337	0.326529	0.258965	0.132429	0.178142	0.140414	0.47254	0.0769327	0.212053	0.0685394
4	122998704	123000292	Mycl	0	1	1	1	0	1	0	0	1588	0.615861	0.640648	0.472602	0.66575	0.574237	0.513054	0.58663	0.600899	0.583746	0.27775	0.342789	0.293117	0.425463	0.363123	0.412415	0.303016	0.419937	0.327754	0.347712	0.401632	0.379068	0.417947	0.196047	0.264015	0.26206	0.583714	0.0599344	0.352443	0.0603893
4	123201973	123202607	Nt5c1a	0	1	0	1	0	1	0	0	634	0.385789	0.35032	0.452673	0.331616	0.389677	0.36645	0.383722	0.300023	0.342227	0.0494048	0.171788	0.175733	0.163108	0.173804	0.176012	0.103041	0.141138	0.103464	0.134209	0.18745	0.21516	0.217551	0.0380373	0.115893	0.0708929	0.366944	0.0434697	0.151642	0.0503095
4	123665512	123665797	Macf1	0	1	0	1	0	1	0	0	285	0.613855	0.693768	0.590121	0.682768	0.671291	0.649817	0.683926	0.716677	0.743187	0.289153	0.212264	0.428571	0.248653	0.367702	0.18444	0.094117	0.209184	0.232714	0.167305	0.433709	0.460863	0.514001	0.0775706	0.0869048	0.075561	0.671712	0.0479224	0.288464	0.093938
4	123787606	123788232	Rhbdl2	0	0	0	1	0	1	1	1	626	0.434389	0.611967	0.553699	0.651182	0.541924	0.550878	0.637352	0.626813	0.518826	0.411111	0.350373	0.122082	0.309902	0.211684	0.175047	0.308302	0.234091	0.179819	0.1696	0.225309	0.202397	0.266923	0.0776831	0.0887955	0.076648	0.56967	0.0694114	0.263367	0.111353
4	124035514	124036675	Rragc	0	0	0	0	0	0	0	0	1161	0.629313	0.636681	0.624485	0.614227	0.638133	0.659553	0.614352	0.593116	0.628261	0.305365	0.38596	0.283549	0.424899	0.411214	0.383942	0.523369	0.506215	0.392856	0.468638	0.480994	0.440156	0.454556	0.305622	0.259696	0.348383	0.626458	0.0185718	0.365821	0.0578072
4	124199066	124199406	Rragc	0	0	0	0	0	0	0	0	340	0.792174	0.868191	0.804048	0.853761	0.829828	0.830952	0.903013	0.810959	0.798728	0.631111	0.545887	0.689306	0.677809	0.599823	0.559868	0.705272	0.794694	0.628683	0.48323	0.557362	0.745909	0.623905	0.424359	0.451635	0.568036	0.832406	0.0366534	0.617301	0.0595661
4	124987710	124990068	Rspo1	1	1	0	1	0	0	0	0	2358	0.582097	0.527566	0.550019	0.631876	0.573886	0.475677	0.576947	0.57349	0.58634	0.309614	0.31187	0.39316	0.358568	0.390459	0.296407	0.169363	0.200129	0.179095	0.187324	0.425589	0.449502	0.471311	0.0828094	0.0840302	0.103499	0.564211	0.0434635	0.343346	0.0430457
4	126147687	126148072	Eva1b	0	1	0	1	0	1	2	1	385	0.476382	0.58435	0.541937	0.608276	0.565393	0.493297	0.590946	0.59699	0.605491	0.167857	0.156076	0.239559	0.182271	0.133185	0.154886	0.0313087	0.0742232	0.0661636	0.0370175	0.132153	0.164471	0.196454	0	0.0247768	0.0321405	0.562562	0.0488062	0.172306	0.0367133
4	126149034	126149647	Eva1b	1	0	0	1	0	1	0	0	613	0.785437	0.74381	0.608786	0.756519	0.718703	0.787287	0.768411	0.777984	0.717501	0.346404	0.420085	0.414407	0.497865	0.55633	0.414683	0.296704	0.345169	0.25205	0.270004	0.426551	0.4256	0.331239	0.0986745	0.118376	0.111484	0.740493	0.0559159	0.441629	0.0739162
4	126150338	126150962	Sh3d21	0	1	0	1	0	1	0	0	624	0.786943	0.760126	0.580159	0.787302	0.7291	0.824735	0.771769	0.755859	0.841761	0.248899	0.275679	0.374656	0.382075	0.461398	0.377698	0.275269	0.395384	0.213334	0.247964	0.316488	0.334634	0.312925	0.116667	0.109293	0.0575481	0.75975	0.0756634	0.353401	0.0780886
4	126152913	126153139	Sh3d21	0	0	1	1	0	0	0	0	226	0.780732	0.756397	0.834203	0.928125	0.813534	0.777857	0.788676	0.802322	0.80867	0.18836	0.304802	0.601587	0.29418	0.553086	0.244444	0.316329	0.415548	0.299829	0.203698	0.195539	0.265823	0.19721	0.0436508	0.200893	0.180556	0.810057	0.0497874	0.36441	0.170718
4	126234711	126235444	Map7d1	0	1	0	1	0	0	0	0	733	0.54374	0.554631	0.629347	0.511495	0.536127	0.489068	0.593509	0.538445	0.532542	0.278929	0.223829	0.317413	0.22762	0.329773	0.200338	0.121528	0.108756	0.0767011	0.0886265	0.114186	0.140073	0.144956	0.00454545	0.0306721	0.0475613	0.547656	0.0418722	0.262984	0.0536391
4	126324658	126326254	Tekt2	0	0	1	1	0	1	4	2	1596	0.581243	0.612659	0.623934	0.670531	0.586073	0.625143	0.629922	0.661237	0.680449	0.312612	0.380888	0.370877	0.355187	0.395122	0.321773	0.358681	0.418038	0.343431	0.29643	0.38091	0.328584	0.372491	0.103742	0.112955	0.256844	0.630132	0.035056	0.356076	0.032942
4	126336111	126336806	Ago3	0	0	0	1	0	0	0	0	695	0.789112	0.791612	0.827275	0.81527	0.76307	0.808413	0.812	0.832889	0.743944	0.342857	0.421295	0.576042	0.51937	0.532864	0.576824	0.453278	0.518523	0.364997	0.3977	0.51253	0.591291	0.525749	0.28242	0.417708	0.413346	0.798176	0.0294504	0.494875	0.09367
4	126739568	126740504	Ncdn	0	0	1	0	0	0	0	1	936	0.757385	0.740042	0.772399	0.733261	0.692648	0.693045	0.720419	0.655082	0.72919	0.369424	0.550604	0.49807	0.541385	0.524211	0.467544	0.503134	0.5816	0.548109	0.482421	0.612942	0.530363	0.571737	0.204511	0.248997	0.375949	0.721497	0.0361841	0.491873	0.0671874
4	127005995	127006182	Sfpq	0	0	0	0	0	0	0	0	187	0.929931	0.94618	0.882407	0.864595	0.748016	0.880267	0.890769	0.929847	0.956341	0.591182	0.76067	0.574241	0.699074	0.731826	0.734259	0.740233	0.691102	0.765987	0.536574	0.934925	0.82244	0.829012	0.44127	0.364583	0.632732	0.892039	0.0629087	0.681875	0.0794408
4	127312230	127313325	Gja4	0	1	0	1	0	1	0	0	1095	0.698942	0.664271	0.670531	0.61506	0.608615	0.639699	0.726788	0.685538	0.730149	0.203547	0.415533	0.318832	0.334912	0.48398	0.379725	0.521527	0.53114	0.437022	0.406042	0.452069	0.440479	0.363789	0.297391	0.243467	0.32452	0.671066	0.0442286	0.356088	0.0954503
4	127331043	127331420	Gjb3	0	0	0	0	0	0	0	0	377	0.772721	0.836453	0.662568	0.727778	0.770424	0.785582	0.812574	0.803377	0.866358	0.372884	0.471429	0.41918	0.510602	0.544678	0.133333	0.215572	0.322221	0.311149	0.221354	0.674603	0.575735	0.64849	0.101235	0.031746	0.133558	0.781982	0.0601146	0.408684	0.148343
4	128616580	128617035	Tlr12	0	0	0	1	0	1	0	0	455	0.86679	0.867833	0.743125	0.883333	0.813991	0.813706	0.841899	0.807211	0.845286	0.415278	0.354527	0.495749	0.650165	0.584524	0.51526	0.53965	0.439184	0.379396	0.394233	0.736391	0.749875	0.813495	0.303598	0.371771	0.369931	0.831464	0.0426814	0.502584	0.10793
4	128641820	128642158	Phc2	0	0	0	0	0	0	0	0	338	0.600053	0.592256	0.589583	0.74752	0.55095	0.639087	0.62444	0.633029	0.70205	0.216865	0.345833	0.211111	0.368066	0.3776	0.287037	0.113309	0.103389	0.100611	0.0885576	0.427243	0.311006	0.366	0.0550595	0.01875	0.0984848	0.630997	0.0605389	0.301085	0.0744701
4	128795771	128796730	Zfp362	0	0	0	1	0	1	0	0	959	0.54178	0.588883	0.553704	0.525299	0.572698	0.438582	0.566559	0.492036	0.600723	0.284206	0.246235	0.230476	0.273994	0.312837	0.185926	0.18709	0.237867	0.185019	0.183437	0.228362	0.323727	0.330563	0.0396825	0.328042	0.139843	0.542252	0.0509889	0.255612	0.044735
4	128877367	128878098	Trim62	0	0	0	0	0	0	0	0	731	0.615733	0.479925	0.602027	0.699652	0.619632	0.495523	0.590173	0.549321	0.594416	0.262554	0.286775	0.357684	0.290988	0.356771	0.325712	0.408145	0.38785	0.288479	0.286129	0.362504	0.468643	0.267013	0.272567	0.216378	0.372439	0.582934	0.0670596	0.313414	0.039472
4	128878931	128879402	Trim62	0	0	0	0	0	0	0	0	471	0.478989	0.518189	0.637434	0.559722	0.572583	0.572049	0.613193	0.599028	0.590416	0.259921	0.276653	0.167659	0.151389	0.177951	0.35506	0.121694	0.208951	0.106934	0.110013	0.288997	0.364748	0.239734	0.0474537	0.0722222	0.0886243	0.571289	0.0484012	0.231439	0.0793404
4	128947436	128947768	Azin2	0	0	0	1	0	0	0	1	332	0.540259	0.557533	0.61194	0.477381	0.441489	0.473535	0.489542	0.44959	0.440659	0.159615	0.169598	0.207998	0.134196	0.296834	0.20792	0.119923	0.153521	0.0963535	0.0817878	0.129128	0.105836	0.207257	0.0514507	0.154779	0.0660256	0.497992	0.059406	0.196027	0.0570861
4	128960820	128961628	Azin2	0	1	0	1	0	1	1	0	808	0.646372	0.57477	0.533212	0.567768	0.621817	0.4893	0.576481	0.660726	0.488867	0.253427	0.248538	0.262573	0.162845	0.266309	0.239933	0.226729	0.161868	0.200944	0.159292	0.303153	0.301894	0.295116	0.031203	0.101587	0.173559	0.573257	0.0624217	0.238937	0.0384735
4	128995405	128995732	Ak2	0	1	1	1	0	0	0	0	327	0.663244	0.699042	0.524206	0.771164	0.774956	0.694399	0.683428	0.633999	0.762496	0.330159	0.171987	0.418092	0.382713	0.200673	0.29531	0.247042	0.112134	0.100716	0.184452	0.344028	0.302568	0.254824	0.120635	0.0922658	0.102279	0.689659	0.0794855	0.299822	0.0979507
4	129227348	129228274	C77080	0	0	1	1	0	1	2	0	926	0.856842	0.829186	0.739081	0.79271	0.811837	0.808407	0.847197	0.810615	0.861061	0.413462	0.488773	0.496254	0.567654	0.497986	0.321308	0.190395	0.222214	0.159572	0.125451	0.551363	0.442085	0.504413	0.0437955	0.0881687	0.100412	0.817437	0.0377326	0.464239	0.0854025
4	129237988	129238659	C77080	0	1	0	1	0	1	0	0	671	0.560134	0.682014	0.745238	0.779038	0.735931	0.524744	0.739738	0.713829	0.674263	0.26817	0.197976	0.314582	0.407464	0.322999	0.329917	0.0791589	0.124747	0.095833	0.0765172	0.487413	0.472962	0.49341	0.0509259	0.104832	0.046542	0.683881	0.086804	0.306851	0.0697502
4	129293629	129294118	Sync	0	0	0	1	0	0	0	0	489	0.830402	0.847257	0.871535	0.829106	0.843859	0.898601	0.902358	0.89283	0.874596	0.646647	0.625894	0.553877	0.603728	0.634593	0.528986	0.528588	0.610747	0.554791	0.543252	0.625095	0.607198	0.513036	0.264389	0.156867	0.283618	0.865616	0.0288915	0.598954	0.0473727
4	129490943	129491512	Fam229a,Tssk3	1	1	0	2	0	1	2	1	569	0.580959	0.651084	0.611317	0.678661	0.677763	0.558102	0.629103	0.682418	0.67009	0.302429	0.312138	0.255317	0.229327	0.306469	0.278673	0.167062	0.266389	0.259294	0.206432	0.188681	0.204606	0.250374	0.07839	0.079697	0.115082	0.637722	0.0458751	0.280726	0.0329002
4	129794983	129795434	Ptp4a2	0	0	0	0	0	0	0	0	451	0.808036	0.840007	0.86825	0.970566	0.837157	0.879214	0.904442	0.912386	0.869614	0.54184	0.550744	0.554578	0.580569	0.534074	0.321677	0.183643	0.152549	0.117894	0.0732946	0.644327	0.597513	0.563319	0.0643376	0.0214286	0.0888625	0.87663	0.0482268	0.513914	0.0954929
4	129968293	129968811	Spocd1	0	0	0	0	0	0	0	0	518	0.719885	0.769391	0.713131	0.814509	0.760503	0.814232	0.73049	0.811697	0.781523	0.394949	0.453102	0.386823	0.421589	0.642857	0.524452	0.209185	0.451764	0.184116	0.24207	0.516839	0.541291	0.501091	0.110299	0.188312	0.176625	0.768373	0.0405928	0.470629	0.0980025
4	130036487	130037438	Col16a1	0	0	0	0	0	0	0	3	951	0.445064	0.389469	0.495206	0.351238	0.552608	0.444758	0.390586	0.290332	0.398921	0.118948	0.0843247	0.0946825	0.150111	0.167528	0.114	0.145567	0.117334	0.0809556	0.113647	0.101145	0.154297	0.105166	0.0736886	0.0712006	0.0804009	0.417576	0.0776311	0.121599	0.0319408
4	130158050	130159028	Tinagl1	0	0	0	0	0	0	0	0	978	0.656393	0.656091	0.614537	0.739167	0.760569	0.670337	0.734674	0.689349	0.753797	0.383406	0.465684	0.439187	0.546534	0.498122	0.404795	0.349636	0.279485	0.279339	0.182815	0.611188	0.626657	0.542038	0.172454	0.159509	0.226939	0.697213	0.0516671	0.456288	0.0603963
4	130167418	130167844	Tinagl1	0	0	0	1	0	1	0	0	426	0.667233	0.719733	0.747975	0.695892	0.74985	0.635911	0.717229	0.637716	0.760123	0.397006	0.491156	0.273428	0.364805	0.265507	0.416199	0.460086	0.522186	0.302448	0.309994	0.392528	0.473868	0.456506	0.0176282	0.300302	0.325287	0.703518	0.0475045	0.368017	0.0869379
4	130174022	130174127	Tinagl1	0	0	0	1	0	1	0	0	105	0.640619	0.691374	0.715608	0.597354	0.740008	0.762065	0.773308	0.663761	0.709508	0.524592	0.518182	0.390344	0.287339	0.459524	0.24767	0.37015	0.398754	0.273939	0.140488	0.27827	0.320258	0.304587	0.0615079	0.0972222	0.26317	0.69929	0.0576694	0.404608	0.117385
4	130175731	130176126	Tinagl1	0	0	0	0	0	0	0	0	395	0.443762	0.464322	0.296527	0.482628	0.472094	0.285354	0.525198	0.503111	0.480636	0.288709	0.126413	0.190476	0.219048	0.180908	0.0968254	0.126224	0.157497	0.110526	0.069782	0.287263	0.321402	0.23088	0.140556	0.0333333	0.103898	0.439292	0.0872076	0.18373	0.0680572
4	131803680	131804218	Ptpru	0	0	0	1	1	0	0	0	538	0.884637	0.871413	0.732344	0.895369	0.835249	0.750583	0.892551	0.788266	0.841827	0.413203	0.631818	0.698485	0.604486	0.576069	0.634898	0.553782	0.622955	0.514268	0.594843	0.650423	0.723915	0.701136	0.44917	0.290909	0.417527	0.832471	0.0618303	0.59316	0.0970923
4	131914564	131914895	Tmem200b	0	0	0	0	0	0	0	0	331	0.574809	0.406051	0.537424	0.470635	0.527578	0.414881	0.387743	0.497707	0.54999	0.0407407	0.185952	0.116667	0.120935	0.226425	0.116071	0.101228	0.0548845	0.0619048	0.0277778	0.304836	0.39914	0.425527	0.0294444	0.0362277	0.106786	0.485202	0.0687628	0.134465	0.0643895
4	131915616	131916341	Tmem200b	0	0	1	0	0	1	0	1	725	0.601968	0.514157	0.702337	0.466127	0.58631	0.522388	0.484303	0.440152	0.565975	0.206905	0.219259	0.294709	0.206992	0.233704	0.350794	0.221634	0.203762	0.177278	0.172755	0.22619	0.2518	0.324326	0.110431	0.0854497	0.129334	0.542635	0.0809762	0.25206	0.0583957
4	131918528	131920012	Tmem200b	0	1	0	0	0	1	0	0	1484	0.531437	0.553943	0.466848	0.5391	0.462786	0.402084	0.515838	0.531339	0.543026	0.173552	0.211497	0.161846	0.193783	0.179148	0.172571	0.0831262	0.122926	0.0977178	0.071826	0.277998	0.268604	0.315065	0.0148437	0.0393973	0.067962	0.505156	0.0504273	0.182066	0.0177959
4	132513510	132514121	Sesn2	0	0	1	0	0	0	0	0	611	0.470246	0.513029	0.581337	0.495251	0.543223	0.53557	0.556436	0.478791	0.479552	0.232639	0.141915	0.197854	0.143606	0.233196	0.140251	0.059003	0.0524217	0.0389328	0.0585679	0.210057	0.151426	0.245077	0.00641026	0.0440171	0.0249288	0.517049	0.0391533	0.181577	0.045298
4	132524200	132524677	Atpif1	0	0	0	0	0	0	0	1	477	0.663757	0.670831	0.605769	0.597527	0.681378	0.578283	0.78886	0.78946	0.676228	0.299928	0.235593	0.125573	0.292744	0.3	0.284416	0.172478	0.234206	0.191051	0.0995321	0.370548	0.352011	0.358145	0.141165	0.052381	0.143827	0.672455	0.0761101	0.256375	0.0684837
4	132941076	132941557	Fam76a	0	0	0	0	0	0	0	0	481	0.815312	0.715012	0.647831	0.570384	0.684925	0.663002	0.585117	0.685415	0.770834	0.284454	0.35741	0.20119	0.360528	0.470788	0.573856	0.387424	0.35989	0.289667	0.320376	0.410413	0.435517	0.393184	0.0535014	0.246732	0.360474	0.681981	0.0791727	0.374704	0.132398
4	132950014	132950335	Fgr	0	0	0	0	0	0	0	1	321	0.589203	0.669187	0.623347	0.818561	0.675683	0.624603	0.743247	0.806091	0.744114	0.132562	0.232606	0.354387	0.21323	0.388837	0.247817	0.180678	0.33495	0.186501	0.146452	0.266967	0.350729	0.365985	0.196759	0.0388889	0.0497575	0.699337	0.0825389	0.261573	0.0946783
4	133002819	133003969	Fgr	0	0	0	0	0	0	0	0	1150	0.63854	0.753361	0.611714	0.720178	0.710401	0.77483	0.737747	0.710781	0.751946	0.394008	0.50637	0.510471	0.557824	0.522678	0.483298	0.378823	0.449077	0.353579	0.313575	0.640654	0.675761	0.642988	0.156369	0.22044	0.336328	0.712166	0.0541311	0.495775	0.0555234
4	133007552	133008418	Ahdc1	0	0	1	0	0	0	0	0	866	0.810763	0.709233	0.719975	0.745942	0.800496	0.806148	0.844137	0.774398	0.763076	0.508844	0.522792	0.505273	0.700792	0.676291	0.441966	0.518916	0.662449	0.610474	0.655382	0.696848	0.661805	0.602007	0.363504	0.440354	0.471015	0.774908	0.044748	0.559326	0.104184
4	133021171	133022407	Ahdc1	0	0	0	1	0	0	0	0	1236	0.718684	0.732731	0.697146	0.712931	0.755656	0.739811	0.783847	0.737017	0.800934	0.365136	0.468702	0.578515	0.518395	0.559499	0.386409	0.422848	0.41755	0.329164	0.316456	0.532128	0.556729	0.485165	0.086336	0.251076	0.192235	0.742084	0.0334047	0.479443	0.0889698
4	133036955	133038428	Ahdc1	0	1	0	1	0	1	0	1	1473	0.839702	0.790733	0.851186	0.868921	0.787946	0.833006	0.84052	0.780226	0.794837	0.635072	0.571864	0.486011	0.680943	0.69001	0.531526	0.519268	0.444701	0.348811	0.368273	0.708388	0.680429	0.720755	0.212465	0.211803	0.298977	0.820786	0.0324764	0.599238	0.0828901
4	133039737	133040103	Ahdc1	0	1	0	1	0	1	0	0	366	0.932571	0.883539	0.874747	0.881169	0.868886	0.88891	0.899365	0.876889	0.923988	0.21645	0.344398	0.295924	0.542316	0.52642	0.356277	0.207345	0.237276	0.149512	0.198494	0.849373	0.865662	0.870934	0.0248377	0.0583333	0.145632	0.892229	0.0223095	0.380297	0.129176
4	133048998	133050234	Ahdc1	0	0	0	1	0	0	0	0	1236	0.645023	0.647099	0.662749	0.638618	0.558539	0.709645	0.664654	0.658146	0.686187	0.427902	0.395855	0.375184	0.363883	0.431397	0.437055	0.126778	0.196021	0.166439	0.131318	0.513945	0.520116	0.561336	0.0785927	0.0991134	0.111516	0.652296	0.0415196	0.405213	0.0313428
4	133103563	133104263	Ahdc1	0	0	0	0	0	0	0	0	700	0.593665	0.689935	0.458696	0.717593	0.784568	0.729143	0.758654	0.727489	0.727557	0.291746	0.323508	0.4036	0.570856	0.49107	0.311251	0.217927	0.320538	0.198885	0.197859	0.419926	0.413662	0.437396	0.0400353	0.124066	0.130724	0.687478	0.100927	0.398672	0.112191
4	133200072	133200619	Wasf2	1	1	0	0	0	0	0	0	547	0.802133	0.751746	0.657283	0.926316	0.760152	0.729654	0.781396	0.766394	0.80324	0.288847	0.61627	0.168478	0.333532	0.544176	0.304294	0.259182	0.439943	0.281979	0.313206	0.323951	0.351493	0.291791	0.0543831	0.0236111	0.0869823	0.775368	0.0717799	0.375933	0.169481
4	133220932	133221455	Cd164l2	1	1	0	1	0	1	0	0	523	0.448648	0.543198	0.337999	0.539683	0.492288	0.360204	0.563544	0.552101	0.616593	0.183673	0.212214	0.217063	0.246098	0.17808	0.155569	0.107189	0.20479	0.155005	0.127506	0.201341	0.226275	0.24543	0.0521542	0.0282313	0.126192	0.494918	0.0948937	0.198783	0.0324888
4	133243675	133243828	Map3k6	0	0	1	1	0	0	0	0	153	0.952732	0.921428	0.939247	0.918096	0.966503	0.931481	0.877429	0.893212	0.912822	0.768254	0.579969	0.336332	0.868519	0.7813	0.566358	0.747927	0.668036	0.761247	0.799541	0.635821	0.677959	0.663973	0.644709	0.353765	0.610774	0.923661	0.0278449	0.650122	0.194557
4	133247046	133247750	Map3k6	0	0	1	1	0	1	0	0	704	0.608461	0.788765	0.671866	0.723298	0.701835	0.787103	0.76782	0.765436	0.753703	0.267708	0.318803	0.224695	0.460477	0.311037	0.260775	0.274026	0.343901	0.191186	0.185273	0.438848	0.342755	0.351124	0.0317308	0.122587	0.131683	0.72981	0.0601573	0.307249	0.0826621
4	133293252	133294021	Wdtc1	0	0	0	1	0	0	0	0	769	0.861721	0.766697	0.822588	0.810317	0.7897	0.752067	0.827711	0.796808	0.790186	0.409524	0.512054	0.486706	0.499318	0.479573	0.529018	0.296941	0.277307	0.196526	0.207761	0.488713	0.510172	0.598462	0.0794974	0.0104167	0.149027	0.801977	0.0331251	0.486032	0.0414659
4	133398926	133400111	Slc9a1	0	0	0	1	0	0	0	0	1185	0.761786	0.800412	0.701836	0.766898	0.764526	0.695828	0.80602	0.759931	0.740668	0.445658	0.49865	0.520385	0.518844	0.585551	0.434819	0.301071	0.289277	0.309551	0.290365	0.628742	0.609435	0.578115	0.157487	0.203889	0.184996	0.755323	0.0379146	0.500651	0.0553
4	133432471	133433264	Slc9a1	0	0	0	0	0	0	0	0	793	0.758211	0.778935	0.718215	0.859497	0.756633	0.752769	0.770643	0.785724	0.800056	0.463473	0.513036	0.459294	0.483263	0.55797	0.504763	0.501553	0.46379	0.409697	0.367258	0.464863	0.518689	0.468588	0.283551	0.227306	0.367558	0.775632	0.0391334	0.496967	0.0367947
4	133469016	133469333	Tent5b	0	1	0	0	0	0	0	0	317	0.259299	0.423586	0.25679	0.423375	0.476163	0.625672	0.468954	0.489528	0.481774	0.110227	0.142432	0.037037	0.0690236	0.106471	0.149479	0.252421	0.164161	0.132802	0.0987739	0.0590523	0.158618	0.155227	0.112169	0.0373457	0.236202	0.433905	0.115785	0.102445	0.0430886
4	133665001	133665747	Pigv	0	0	0	1	0	0	0	0	746	0.457256	0.570002	0.481371	0.504532	0.577044	0.531142	0.574546	0.569263	0.561942	0.362008	0.290188	0.298113	0.28668	0.257704	0.286307	0.137882	0.0995883	0.0946745	0.082756	0.264027	0.216637	0.233199	0.0213078	0.0509107	0.0492839	0.536344	0.0451438	0.296833	0.0347522
4	133816162	133816796	Rps6ka1	0	1	1	0	0	1	0	0	634	0.289022	0.380113	0.328236	0.364444	0.334666	0.299383	0.442114	0.360929	0.34936	0.145238	0.0888014	0.0473304	0.131633	0.161349	0.0746032	0.0386396	0.024202	0.0133155	0.00606061	0.133596	0.118044	0.110493	0.027381	0.0121212	0.0236111	0.349808	0.0457015	0.108159	0.0446226
4	133828715	133828941	Rps6ka1	0	0	0	0	0	0	0	0	226	0.788197	0.804785	0.58819	0.802309	0.739586	0.724868	0.858176	0.74945	0.901515	0.197936	0.260718	0.313272	0.455026	0.470699	0.455467	0.116199	0.153729	0.147382	0.0990605	0.612606	0.620824	0.524155	0.0725309	0.0269841	0.0389434	0.773008	0.0894525	0.358853	0.117214
4	134061614	134062207	Crybg2	0	0	0	1	0	0	0	0	593	0.6191	0.755265	0.688602	0.763553	0.75651	0.849084	0.711377	0.736356	0.820396	0.362271	0.339835	0.373962	0.507357	0.529118	0.356502	0.50181	0.475046	0.418027	0.420505	0.431339	0.464335	0.416011	0.250703	0.377656	0.221306	0.744472	0.068314	0.411507	0.0836848
4	134065286	134066095	Crybg2	0	0	0	1	0	1	1	1	809	0.598114	0.654361	0.712698	0.719739	0.651011	0.598848	0.726781	0.745307	0.766654	0.356413	0.530441	0.409157	0.461322	0.482666	0.360499	0.46348	0.38685	0.390991	0.325504	0.371084	0.375254	0.392836	0.187327	0.197505	0.25782	0.685946	0.0623309	0.433417	0.0699328
4	134237983	134238381	Cnksr1	0	0	0	1	0	1	0	0	398	0.408333	0.475619	0.455159	0.514286	0.440799	0.470572	0.521333	0.432679	0.477425	0.170578	0.111729	0.12381	0.15562	0.209702	0.167738	0.0835847	0.177907	0.0734942	0.0433111	0.137409	0.141543	0.165812	0.0310918	0.0601984	0.0238678	0.466245	0.0367849	0.15653	0.0352955
4	134250340	134251262	Grrp1	0	1	0	1	0	1	0	0	922	0.63494	0.727036	0.633954	0.658309	0.615819	0.729355	0.755226	0.658482	0.680597	0.348931	0.371574	0.388197	0.365059	0.373215	0.410631	0.323767	0.335804	0.296023	0.334867	0.600295	0.528386	0.583539	0.106512	0.158961	0.144169	0.67708	0.0492878	0.376268	0.0211066
4	134252019	134252552	Grrp1	1	1	0	1	0	1	0	0	533	0.332789	0.338836	0.210181	0.27834	0.330582	0.175964	0.429191	0.337376	0.257712	0.094312	0.0696068	0.0682754	0.0972042	0.0983764	0.0349059	0.0515029	0.0344676	0.0291224	0.0218736	0.113685	0.140599	0.129604	0.00792011	0.0255051	0.017011	0.298997	0.076898	0.0771135	0.0247689
4	134256626	134258343	Grrp1	0	0	0	0	0	0	0	0	1717	0.578537	0.563613	0.577707	0.532243	0.541492	0.474006	0.571822	0.543047	0.616978	0.215317	0.235239	0.248704	0.381419	0.337001	0.206249	0.157051	0.145579	0.133657	0.11982	0.468743	0.429341	0.394766	0.0804375	0.0729101	0.0832696	0.555494	0.039795	0.270655	0.0715779
4	134450476	134451588	Stmn1	0	0	0	0	0	1	0	0	1112	0.473396	0.681726	0.405257	0.476784	0.628278	0.517411	0.666879	0.700858	0.476542	0.338781	0.300488	0.132353	0.20222	0.2701	0.13644	0.188957	0.243319	0.164625	0.175521	0.370876	0.399191	0.290689	0.0720696	0.120646	0.101382	0.55857	0.110609	0.230064	0.0865679
4	134579298	134579783	Man1c1	0	0	0	1	0	0	0	1	485	0.632715	0.702235	0.589015	0.674619	0.605082	0.713889	0.691394	0.6225	0.682702	0.177083	0.131481	0.148584	0.296753	0.250964	0.149702	0.128867	0.12206	0.0946708	0.13422	0.207353	0.195309	0.133538	0.0208333	0.0367424	0.0659091	0.657128	0.0454612	0.192428	0.0663445
4	134612344	134612700	Man1c1	0	0	0	1	0	0	0	1	356	0.78318	0.749147	0.63721	0.714387	0.634714	0.587522	0.796826	0.751585	0.787255	0.243827	0.442585	0.287787	0.32381	0.511752	0.225333	0.10114	0.10117	0.0865479	0.0643547	0.375276	0.410001	0.279762	0.0555556	0.0476671	0.0224467	0.715758	0.077308	0.339182	0.114372
4	134983377	134983908	Syf2	0	0	0	0	0	0	0	0	531	0.727571	0.759104	0.697064	0.716392	0.839742	0.689638	0.800922	0.770023	0.769218	0.419738	0.446361	0.362857	0.540476	0.597619	0.42381	0.38848	0.432129	0.387078	0.382792	0.55537	0.60741	0.418747	0.169544	0.249546	0.203548	0.752186	0.0494156	0.465144	0.08696
4	135140328	135140599	Runx3	0	0	0	1	0	0	0	0	271	0.41919	0.564757	0.43124	0.528117	0.555402	0.448003	0.567491	0.514366	0.607856	0.129377	0.175421	0.104545	0.193078	0.0907148	0.149359	0.0453042	0.0254558	0.0525327	0.0606061	0.249328	0.166499	0.237154	0.112394	0.0308642	0.017094	0.515158	0.0673997	0.140416	0.0398931
4	135150966	135151786	Runx3	0	1	0	1	0	0	0	1	820	0.812376	0.814092	0.812324	0.853797	0.777332	0.782793	0.855972	0.835456	0.834198	0.523131	0.591101	0.539595	0.626923	0.542268	0.447425	0.126822	0.159807	0.130859	0.108472	0.78926	0.787568	0.796774	0.0803806	0.047171	0.0915606	0.819816	0.0279134	0.545074	0.0614371
4	135154649	135155758	Runx3	0	1	1	1	0	0	0	0	1109	0.645832	0.746452	0.68919	0.748906	0.647511	0.583802	0.744246	0.753791	0.759561	0.321632	0.374885	0.301839	0.260287	0.356259	0.136064	0.0569257	0.0667706	0.0696268	0.0321128	0.595219	0.626964	0.425397	0.0399489	0.0490075	0.0305149	0.702144	0.0634576	0.291828	0.086366
4	135157968	135159169	Runx3	0	0	0	1	0	0	0	0	1201	0.74767	0.79355	0.710149	0.7888	0.78928	0.802249	0.79851	0.802021	0.808368	0.59246	0.602204	0.485635	0.612585	0.617176	0.480734	0.203673	0.227147	0.242183	0.116207	0.572185	0.492356	0.431465	0.0492989	0.0693981	0.0554743	0.782289	0.0323103	0.565132	0.0640693
4	135286247	135286747	Clic4	0	0	0	0	0	0	0	0	500	0.662779	0.672082	0.685971	0.784832	0.741563	0.528351	0.675765	0.678644	0.611366	0.331305	0.394457	0.258504	0.192901	0.291182	0.225589	0.201529	0.14087	0.197017	0.168717	0.262159	0.373441	0.469416	0.11649	0.227345	0.126185	0.671261	0.0726424	0.282323	0.0732586
4	135306915	135307802	Srrm1	0	0	0	0	0	1	0	0	887	0.706352	0.756166	0.662128	0.774859	0.738043	0.752232	0.715324	0.744782	0.718968	0.361409	0.439968	0.454818	0.536249	0.461336	0.3827	0.253421	0.38014	0.265636	0.237388	0.42889	0.420971	0.383823	0.0791667	0.139143	0.158314	0.729872	0.0334986	0.439413	0.0622841
4	135450882	135451978	Nipal3	0	0	0	1	0	1	0	0	1096	0.799332	0.765103	0.812279	0.787923	0.816184	0.824838	0.838898	0.805287	0.784994	0.508837	0.492387	0.594825	0.595211	0.592196	0.409564	0.31735	0.356198	0.334428	0.32149	0.490806	0.454023	0.440567	0.176566	0.232084	0.27504	0.803871	0.0224305	0.53217	0.0757129
4	135495802	135496209	Stpg1	0	1	0	1	0	1	1	1	407	0.725336	0.759581	0.713255	0.834236	0.775458	0.75884	0.733412	0.751306	0.781819	0.276852	0.329113	0.32716	0.37425	0.533743	0.428631	0.348182	0.423196	0.363951	0.364737	0.475133	0.429825	0.406029	0.318232	0.248523	0.272481	0.759249	0.0360409	0.378291	0.0916934
4	135548156	135548933	Grhl3	0	0	0	1	0	0	0	0	777	0.772027	0.725038	0.693783	0.837035	0.77251	0.782241	0.761016	0.741738	0.796111	0.330451	0.344852	0.55254	0.469426	0.557294	0.458462	0.273254	0.243369	0.24148	0.262446	0.61229	0.586041	0.671025	0.154444	0.168889	0.144322	0.764611	0.0415096	0.452171	0.0977706
4	135821322	135821538	Myom3	0	0	0	0	1	0	0	0	216	0.785634	0.805539	0.826359	0.745491	0.694942	0.664983	0.821665	0.857007	0.771517	0.415344	0.524183	0.768298	0.227712	0.515432	0.338183	0.106151	0.223897	0.172349	0.168307	0.516403	0.482821	0.425142	0.126022	0.179894	0.173438	0.774793	0.0632276	0.464859	0.185951
4	135883373	135883944	Pnrc2	0	0	0	0	0	0	0	0	571	0.71455	0.804448	0.794102	0.794505	0.778294	0.729487	0.849296	0.756116	0.844149	0.365324	0.410387	0.347441	0.522061	0.5216	0.395452	0.223679	0.27526	0.199951	0.240951	0.577105	0.682743	0.571255	0.0984604	0.111111	0.21291	0.784994	0.0462441	0.427044	0.0766688
4	136104732	136105990	Id3	0	0	0	0	0	0	0	0	1258	0.727296	0.825146	0.743271	0.757664	0.757618	0.757143	0.758505	0.740815	0.860166	0.473257	0.431563	0.466819	0.390476	0.449203	0.375608	0.335246	0.390044	0.260009	0.303701	0.531318	0.5334	0.459266	0.156916	0.114685	0.175392	0.769736	0.0435359	0.431154	0.0402756
4	136135703	136136079	Id3	0	1	0	0	0	1	0	0	376	0.75059	0.775965	0.611935	0.800909	0.777046	0.784632	0.747452	0.788287	0.78181	0.241667	0.294636	0.39596	0.43863	0.431715	0.512935	0.356321	0.412919	0.284261	0.269969	0.584103	0.458908	0.554364	0.215338	0.146825	0.244323	0.757625	0.0572494	0.385924	0.100251
4	136145599	136146897	Id3	0	1	0	1	0	1	0	0	1298	0.78797	0.689253	0.673909	0.627789	0.725858	0.715131	0.807636	0.777495	0.73814	0.403207	0.439356	0.34881	0.439196	0.438486	0.436759	0.371014	0.428752	0.250831	0.326793	0.696169	0.643144	0.716852	0.1329	0.15375	0.19385	0.72702	0.0582259	0.417636	0.0365572
4	136180321	136181941	E2f2	0	0	0	1	0	1	0	1	1620	0.516646	0.708275	0.564636	0.672058	0.590038	0.521735	0.647244	0.668913	0.687069	0.270345	0.318911	0.332462	0.34062	0.328068	0.241081	0.258585	0.329777	0.213197	0.188794	0.384897	0.359701	0.275582	0.0777003	0.0696767	0.128651	0.619624	0.0728312	0.305248	0.040087
4	136461725	136462210	6030445D17Rik	0	1	0	0	0	1	0	0	485	0.55324	0.763686	0.532696	0.790595	0.683474	0.54492	0.760331	0.68831	0.634223	0.185802	0.297988	0.275042	0.396051	0.307247	0.207708	0.142172	0.174684	0.148095	0.0892261	0.350202	0.329889	0.315174	0.0540743	0.0519132	0.0537873	0.661275	0.10045	0.278306	0.0756841
4	136463245	136464329	6030445D17Rik	0	1	0	1	0	1	0	0	1084	0.789358	0.8035	0.794053	0.828791	0.735644	0.764093	0.837896	0.857496	0.850928	0.362582	0.291802	0.349874	0.466798	0.488408	0.433955	0.317653	0.426572	0.178299	0.196144	0.668602	0.726263	0.721032	0.139153	0.133904	0.219368	0.806862	0.0408237	0.398903	0.0762142
4	136755888	136756698	Ephb2	0	1	0	1	0	0	0	0	810	0.651721	0.699906	0.431605	0.694114	0.731367	0.50028	0.752049	0.666407	0.655462	0.328573	0.323343	0.247811	0.231355	0.187919	0.222685	0.159251	0.233674	0.218302	0.174651	0.507734	0.508986	0.510874	0.0478175	0.0768908	0.152314	0.642546	0.106879	0.256948	0.0569488
4	136797782	136798171	Ephb2	0	0	0	1	0	0	0	0	389	0.798465	0.688152	0.675758	0.817749	0.643553	0.77316	0.691482	0.651135	0.679906	0.236954	0.29513	0.543511	0.560426	0.455716	0.361111	0.127538	0.18503	0.147309	0.0725942	0.541372	0.453632	0.554924	0	0.0678932	0.0533911	0.713262	0.0652955	0.408808	0.132714
4	136800529	136800728	Ephb2	0	0	0	1	0	0	0	1	199	0.930663	0.869289	0.913858	0.906412	0.918831	0.795671	0.909672	0.877708	0.840909	0.345455	0.514522	0.618182	0.711472	0.501948	0.665224	0.581928	0.69151	0.570227	0.591668	0.702089	0.78039	0.726308	0.481566	0.389863	0.514502	0.884779	0.0438076	0.559467	0.133317
4	136829320	136830376	Ephb2	0	0	0	1	0	0	0	1	1056	0.862719	0.78032	0.812232	0.816576	0.870594	0.800871	0.801698	0.797162	0.848928	0.344017	0.448932	0.568889	0.481905	0.589958	0.464916	0.147007	0.252891	0.189385	0.11356	0.606306	0.531278	0.585154	0.160989	0.06137	0.11025	0.821233	0.0317741	0.483103	0.0890192
4	136833955	136834322	Ephb2	0	1	0	1	0	1	0	0	367	0.67534	0.604038	0.771093	0.715385	0.679085	0.447253	0.632886	0.434965	0.643312	0.287882	0.448148	0.227991	0.192674	0.277156	0.306944	0.177168	0.348274	0.185594	0.200766	0.605017	0.623905	0.633172	0.101923	0.205128	0.193869	0.622595	0.113723	0.290133	0.0880735
4	136861892	136862397	C1qb	0	0	0	0	0	0	0	1	505	0.515262	0.533154	0.467562	0.592071	0.558105	0.452679	0.472856	0.533959	0.438618	0.178571	0.124203	0.171296	0.162083	0.159638	0.144821	0.130333	0.0953175	0.0824221	0.0739474	0.167431	0.158057	0.209759	0.043945	0.0584586	0.0965765	0.507141	0.0520525	0.156769	0.0196272
4	136981180	136981484	Zbtb40	0	0	0	1	0	0	0	1	304	0.578785	0.617475	0.647799	0.54146	0.509731	0.424723	0.431409	0.675376	0.508628	0.17799	0.0434473	0.327658	0.201515	0.138526	0.124074	0.344673	0.251098	0.194384	0.132891	0.192497	0.280892	0.159959	0.152173	0	0.106878	0.548376	0.0893069	0.168868	0.0948901
4	137469848	137470838	Hspg2	0	1	0	1	0	1	0	1	990	0.850546	0.796323	0.800501	0.828501	0.845534	0.780596	0.856546	0.830375	0.820848	0.67619	0.664472	0.53098	0.639426	0.60936	0.47549	0.530773	0.551349	0.462763	0.437038	0.666398	0.728505	0.765331	0.371628	0.383987	0.423154	0.823308	0.0262114	0.59932	0.079834
4	137487946	137489053	Hspg2	0	0	0	1	0	0	0	1	1107	0.734836	0.734431	0.708767	0.682012	0.658501	0.504169	0.769572	0.678785	0.733021	0.247392	0.208688	0.232298	0.287498	0.290001	0.272607	0.264927	0.245108	0.150909	0.130046	0.328389	0.378973	0.374011	0.0858185	0.134773	0.113132	0.689344	0.0776451	0.256414	0.0325493
4	137494650	137495689	Hspg2	0	0	0	1	0	0	0	0	1039	0.635031	0.713729	0.692857	0.700205	0.621577	0.620714	0.767725	0.718222	0.74639	0.407895	0.486905	0.396703	0.450517	0.50483	0.321104	0.262956	0.28222	0.251879	0.201104	0.477629	0.490688	0.441872	0.103966	0.120514	0.127571	0.690717	0.0538425	0.427992	0.0673648
4	137719962	137720381	Rap1gap	0	0	0	1	0	0	0	0	419	0.609995	0.60295	0.554984	0.696533	0.637107	0.70463	0.744094	0.709692	0.568672	0.363847	0.341984	0.197917	0.539757	0.402094	0.485422	0.510652	0.604192	0.541916	0.486289	0.478779	0.349809	0.462449	0.234598	0.164035	0.408621	0.647628	0.0681346	0.388503	0.119625
4	137864779	137865206	Ece1	0	0	1	1	0	1	0	0	427	0.678693	0.546845	0.414594	0.485105	0.598495	0.718519	0.660833	0.563994	0.651976	0.129101	0.123669	0.162879	0.229645	0.213628	0.130385	0.160347	0.162204	0.0812788	0.128729	0.165648	0.21758	0.172773	0.0185185	0.111111	0.124719	0.591006	0.0984972	0.164885	0.0463537
4	137898297	137899496	Ece1	0	0	0	1	0	0	0	0	1199	0.383326	0.431381	0.421139	0.355716	0.439221	0.42883	0.471772	0.453468	0.48644	0.168496	0.2488	0.189545	0.229963	0.264856	0.117523	0.144906	0.15525	0.147207	0.151828	0.199081	0.22386	0.215048	0.117995	0.11979	0.120735	0.430144	0.0408415	0.203197	0.0553687
4	137919766	137921074	Ece1	0	0	0	1	0	0	0	0	1308	0.672558	0.738624	0.663792	0.749487	0.737598	0.752956	0.765319	0.734238	0.78462	0.44168	0.331965	0.397126	0.389057	0.437226	0.346324	0.155774	0.093747	0.104586	0.0559726	0.377306	0.374595	0.282395	0.0313355	0.00274725	0.0451518	0.733244	0.0401185	0.390563	0.0452252
4	138415172	138415459	Fam43b	0	0	0	0	0	0	0	0	287	0.682654	0.72412	0.536541	0.832011	0.721103	0.665608	0.722186	0.678074	0.637296	0.31637	0.38003	0.37488	0.600192	0.437174	0.326477	0.496331	0.623802	0.458801	0.585755	0.567782	0.479207	0.363558	0.414719	0.37963	0.416821	0.688844	0.0794049	0.405854	0.104578
4	138496849	138497471	Camk2n1	0	0	0	0	0	0	0	1	622	0.69977	0.786404	0.546111	0.697487	0.751095	0.804524	0.733046	0.694341	0.727326	0.448889	0.543016	0.463492	0.533413	0.474401	0.415377	0.754628	0.69449	0.503468	0.588023	0.727802	0.734921	0.648381	0.445065	0.384444	0.169048	0.715567	0.0744811	0.479765	0.0495408
4	138981034	138981269	Tmco4	0	0	0	1	0	0	0	0	235	0.85936	0.901919	0.758097	0.872222	0.843369	0.835185	0.917908	0.930496	0.882077	0.666667	0.431866	0.500183	0.678164	0.37043	0.45119	0.532778	0.401589	0.283351	0.354893	0.511433	0.457455	0.394845	0.0463444	0.0138889	0.167989	0.866737	0.0519441	0.516417	0.127841
4	139573242	139573962	Iffo2	0	1	0	1	0	1	0	1	720	0.650895	0.713736	0.569514	0.648069	0.653952	0.608939	0.598409	0.599379	0.667968	0.231275	0.312802	0.25929	0.349117	0.331565	0.340693	0.224998	0.287954	0.198336	0.280404	0.478352	0.366	0.365128	0.0984704	0.0924098	0.18588	0.63454	0.0442186	0.304124	0.0479731
4	139580976	139581675	Iffo2	0	0	0	1	0	1	0	0	699	0.322608	0.411476	0.247037	0.263944	0.311776	0.215755	0.383835	0.301099	0.466792	0.0796537	0.0655844	0.139456	0.0822345	0.0808145	0.0681818	0.0272152	0.0213626	0.036162	0.011072	0.129631	0.146506	0.153413	0.00606061	0.032381	0.0262393	0.324925	0.0818054	0.0859875	0.027104
4	139641793	139642324	Aldh4a1,Gm21969	1	2	0	2	0	0	0	1	531	0.708873	0.768782	0.827976	0.626709	0.683056	0.52316	0.770686	0.723854	0.705391	0.113861	0.0706349	0.213279	0.223838	0.144006	0.179079	0.0432719	0.0655802	0.0499155	0.0308768	0.124279	0.112078	0.252597	0.0266314	0.00510204	0.0440393	0.704276	0.0891267	0.15745	0.0593459
4	139710931	139711188	Pax7	0	0	0	0	0	0	0	0	257	0.614159	0.714882	0.604172	0.61918	0.578819	0.746076	0.548621	0.711151	0.690753	0.483466	0.42963	0.351431	0.41281	0.455259	0.402658	0.429143	0.458235	0.316299	0.398155	0.430152	0.586003	0.45753	0.285714	0.224439	0.383642	0.647535	0.0693405	0.422542	0.0455614
4	139725611	139725762	Pax7	0	0	0	0	0	0	0	0	151	0.762099	0.827077	0.700694	0.796982	0.732359	0.819808	0.808482	0.805556	0.642918	0.341832	0.365082	0.372851	0.330754	0.59865	0.539815	0.598569	0.30805	0.589126	0.642978	0.649353	0.855556	0.424423	0.585813	0.392163	0.493056	0.76622	0.0627649	0.424831	0.114408
4	139758345	139758996	Pax7	0	0	0	1	0	0	0	0	651	0.536356	0.656276	0.513664	0.631259	0.573413	0.527778	0.585263	0.590726	0.642509	0.13699	0.243143	0.212585	0.296581	0.199573	0.130952	0.127723	0.162006	0.0718881	0.0983933	0.273067	0.356094	0.281584	0.107228	0.0854978	0.102219	0.584138	0.0517414	0.203304	0.0632775
4	139808939	139809965	Pax7	0	0	0	1	0	0	0	0	1026	0.708679	0.713799	0.561588	0.771571	0.684906	0.745694	0.690489	0.718393	0.74591	0.431845	0.405188	0.473506	0.511915	0.503525	0.412054	0.449495	0.438108	0.387269	0.358005	0.51174	0.539223	0.501163	0.240826	0.181685	0.334697	0.704559	0.0604268	0.456339	0.0464489
4	139817093	139819140	Pax7	0	0	1	1	0	0	0	0	2047	0.454616	0.437882	0.357416	0.462438	0.396854	0.390346	0.474884	0.450833	0.524973	0.0951905	0.117823	0.203261	0.25974	0.158454	0.149683	0.163501	0.148356	0.124095	0.0945088	0.165864	0.23205	0.268646	0.0472063	0.0877619	0.126231	0.438916	0.0505134	0.164025	0.0596832
4	140750223	140751291	Padi4	0	0	0	1	0	0	0	1	1068	0.421338	0.378477	0.514075	0.386228	0.330284	0.356336	0.41204	0.324007	0.515294	0.136866	0.192009	0.218786	0.190451	0.201771	0.17438	0.13589	0.17833	0.144624	0.151352	0.180796	0.192482	0.179783	0.102951	0.108063	0.0931203	0.404231	0.0706573	0.185711	0.0280292
4	140825854	140826091	Padi1	0	0	0	1	0	0	0	0	237	0.616049	0.693034	0.739877	0.650405	0.589797	0.751852	0.654305	0.580238	0.650759	0.282716	0.341723	0.236869	0.32108	0.421789	0.306081	0.19128	0.472342	0.223214	0.440271	0.257068	0.341644	0.37715	0.229012	0.106922	0.229293	0.658479	0.0605388	0.318376	0.0621496
4	140869074	140869671	Padi1	0	0	0	0	0	0	0	0	597	0.648303	0.638777	0.544952	0.551302	0.608341	0.577894	0.623893	0.614713	0.558288	0.178588	0.129759	0.257639	0.366952	0.169025	0.33125	0.0752165	0.0979121	0.113423	0.0799904	0.255393	0.251506	0.23833	0.103795	0.0576673	0.0736139	0.596273	0.0390499	0.238869	0.0956125
4	140910786	140911343	Padi2	0	0	0	1	0	0	0	0	557	0.616423	0.77879	0.673686	0.818113	0.762564	0.507568	0.733652	0.733796	0.657516	0.280303	0.445947	0.54521	0.437577	0.413342	0.303499	0.230717	0.197662	0.2317	0.160685	0.429034	0.385066	0.306325	0.0484959	0.0340136	0.130499	0.698012	0.0954099	0.404313	0.0983007
4	141076164	141076644	Necap2	0	1	0	1	0	1	0	0	480	0.566275	0.646046	0.512678	0.63373	0.647058	0.562049	0.62677	0.613039	0.654047	0.339621	0.283159	0.343714	0.309988	0.476002	0.309634	0.258561	0.315624	0.29935	0.236594	0.377851	0.334772	0.303016	0.17116	0.124231	0.135022	0.606855	0.0488108	0.343686	0.0685312
4	141120801	141121297	Szrd1	0	0	0	1	0	0	0	1	496	0.563622	0.568798	0.622078	0.628493	0.617224	0.469284	0.541926	0.614966	0.581635	0.232864	0.227784	0.343051	0.269171	0.305736	0.1817	0.253001	0.249799	0.218451	0.199438	0.231286	0.273055	0.204752	0.134848	0.168831	0.226912	0.578669	0.0510129	0.260051	0.0582724
4	141200776	141201283	Fbxo42	0	0	0	1	1	0	0	0	507	0.651793	0.698098	0.778571	0.603042	0.625212	0.62585	0.713438	0.757452	0.700214	0.326263	0.277983	0.426757	0.340579	0.361879	0.327247	0.146037	0.345427	0.235124	0.296402	0.255562	0.248824	0.209827	0.167015	0.14145	0.205187	0.683741	0.0613347	0.343451	0.0492582
4	141274655	141275057	Arhgef19	0	0	0	0	0	0	0	0	402	0.757103	0.739863	0.633889	0.870397	0.74143	0.671424	0.773709	0.704259	0.730787	0.348254	0.414719	0.529195	0.528373	0.527717	0.275611	0.244656	0.374713	0.257607	0.181256	0.419752	0.427172	0.496109	0.0766667	0.0821164	0.0765734	0.735874	0.0667135	0.437311	0.109084
4	141279064	141279641	Arhgef19	0	0	0	0	0	0	0	0	577	0.852052	0.864273	0.8651	0.857344	0.867566	0.855013	0.910606	0.870915	0.88932	0.44276	0.484548	0.499624	0.476808	0.525344	0.333179	0.280228	0.403163	0.334799	0.235958	0.669205	0.737837	0.695593	0.200752	0.254308	0.112247	0.870243	0.0186819	0.460377	0.0679779
4	141285156	141285771	Epha2	0	0	0	0	0	0	0	0	615	0.738205	0.707655	0.703175	0.66758	0.647032	0.715368	0.704468	0.66223	0.723889	0.332143	0.24362	0.47328	0.488182	0.481497	0.331399	0.47051	0.388775	0.293361	0.227662	0.433844	0.424514	0.420413	0.135794	0.189277	0.231065	0.696622	0.0306913	0.391687	0.103091
4	141297485	141297823	Epha2	0	0	1	0	0	0	0	0	338	0.785995	0.815889	0.789917	0.871809	0.829114	0.862354	0.825507	0.812686	0.871498	0.443001	0.594769	0.587971	0.627336	0.752824	0.459091	0.592809	0.717163	0.558282	0.611223	0.71958	0.747001	0.58295	0.392131	0.405756	0.664463	0.829419	0.0327428	0.577499	0.114665
4	141302795	141304276	Epha2	0	1	1	1	0	1	0	0	1481	0.427265	0.436253	0.472471	0.418223	0.389533	0.435375	0.378799	0.355261	0.485071	0.243483	0.234918	0.167243	0.20072	0.252465	0.158558	0.177631	0.192709	0.144378	0.134834	0.355381	0.393284	0.334575	0.131516	0.0829976	0.146141	0.422028	0.0423141	0.209565	0.0402612
4	141310251	141311045	Epha2	0	1	0	1	0	2	0	0	794	0.700175	0.739307	0.653342	0.679345	0.705874	0.689423	0.783476	0.736189	0.791873	0.350298	0.429235	0.4875	0.538715	0.498487	0.338095	0.289904	0.30759	0.405819	0.3244	0.618725	0.55786	0.583085	0.200685	0.318838	0.180201	0.719889	0.0467082	0.440388	0.082423
4	141312347	141312859	Epha2	0	0	1	1	0	0	0	0	512	0.577459	0.590901	0.347527	0.597436	0.717123	0.529204	0.69366	0.61296	0.720848	0.24359	0.149573	0.260684	0.347627	0.341762	0.291606	0.0666554	0.108011	0.0803852	0.0486847	0.419526	0.362473	0.202068	0.010989	0.0502395	0.0731685	0.598569	0.115432	0.272473	0.0733388
4	141313496	141314530	Epha2	0	0	0	1	0	0	0	0	1034	0.637052	0.604991	0.651218	0.613503	0.602617	0.574788	0.7013	0.688318	0.694737	0.388302	0.333733	0.348975	0.331079	0.345155	0.327149	0.0813843	0.150557	0.108372	0.115666	0.416803	0.407747	0.37096	0.0199074	0.0866071	0.0823718	0.640947	0.0458159	0.345732	0.0224814
4	142085267	142085395	Tmem51	0	1	0	0	0	1	0	0	128	0.493552	0.531863	0.528061	0.549559	0.639971	0.366667	0.598598	0.46135	0.373016	0.179894	0.0799756	0.0648148	0.290476	0.0965608	0.155506	0.0138889	0.0321469	0.0427778	0.0173454	0.164221	0.120334	0.156481	0.0222222	0.0185185	0.0513889	0.504738	0.0927419	0.144538	0.0842546
4	143296817	143297881	Pdpn	0	0	0	1	0	1	0	0	1064	0.429242	0.400491	0.421208	0.406315	0.504859	0.364057	0.439682	0.452335	0.463148	0.133386	0.148124	0.120984	0.133746	0.121824	0.093618	0.121498	0.117033	0.118708	0.0950329	0.242371	0.278124	0.24986	0.0248501	0.0817821	0.0886413	0.43126	0.0405263	0.12528	0.0183963
4	143381050	143381140	Lrrc38	0	0	0	0	0	0	0	1	90	0.261674	0.431019	0.678571	0.256229	0.485354	0.350337	0.368286	0.462963	0.466112	0.118406	0.25	0.1875	0.272046	0.134921	0.062963	0.195527	0.189292	0.393519	0.269881	0.277698	0.445679	0.244526	0.137566	0.238095	0.149038	0.417838	0.12971	0.170973	0.0805771
4	148075234	148075752	Agtrap	0	0	0	0	0	1	0	0	518	0.372082	0.379073	0.38878	0.355721	0.409342	0.339583	0.448103	0.420048	0.437213	0.11696	0.221807	0.0638573	0.302286	0.115082	0.150785	0.209675	0.331137	0.235702	0.142624	0.284631	0.459549	0.266525	0.129831	0.154853	0.0827416	0.394438	0.0368503	0.161796	0.0863068
4	148100769	148102065	Draxin	0	0	0	1	0	0	0	1	1296	0.794482	0.760628	0.739927	0.791333	0.748614	0.75062	0.802477	0.805136	0.820864	0.558259	0.58351	0.442917	0.612152	0.678116	0.481332	0.532341	0.606864	0.552816	0.514892	0.569371	0.660548	0.640499	0.240585	0.435211	0.470808	0.779342	0.0295181	0.559381	0.0861647
4	148107703	148108216	Draxin	0	0	0	1	0	0	0	0	513	0.723231	0.670858	0.644024	0.686625	0.635802	0.702094	0.642936	0.643947	0.608293	0.355311	0.312189	0.186143	0.4153	0.342055	0.408601	0.33969	0.366083	0.276686	0.264183	0.39514	0.522486	0.387337	0.0998833	0.112862	0.25045	0.661979	0.0364431	0.3366	0.0836552
4	148149278	148150036	Fbxo6	0	1	1	1	0	0	1	0	758	0.837288	0.839073	0.74556	0.858498	0.839167	0.841431	0.859592	0.857238	0.864001	0.584864	0.441763	0.436764	0.452175	0.445927	0.461756	0.387355	0.451155	0.312859	0.282508	0.532084	0.499684	0.51301	0.274198	0.0923533	0.238519	0.837983	0.0362153	0.470541	0.056673
4	148327281	148327722	Disp3	0	0	0	0	0	0	0	1	441	0.369435	0.488065	0.451396	0.467882	0.391358	0.316369	0.392929	0.526867	0.473525	0.203125	0.218304	0.12703	0.177733	0.209127	0.299152	0.298891	0.36169	0.267964	0.259598	0.229226	0.231171	0.168085	0.170513	0.147569	0.0797619	0.43087	0.067066	0.205745	0.056359
4	148656740	148657142	Gm572	0	0	0	1	0	0	0	0	402	0.647132	0.609836	0.680808	0.692385	0.652164	0.6614	0.685521	0.672447	0.699831	0.30996	0.324044	0.240332	0.39415	0.423013	0.443798	0.351834	0.281873	0.31282	0.319781	0.521713	0.470909	0.482695	0.174306	0.264062	0.21039	0.666836	0.0278372	0.355883	0.0776847
4	148686263	148687205	Gm572	0	0	0	0	0	0	0	1	942	0.829672	0.824192	0.764038	0.816697	0.854782	0.846117	0.889143	0.777756	0.791499	0.525289	0.617975	0.583098	0.6746	0.728383	0.519393	0.51487	0.575334	0.541369	0.522986	0.696147	0.669992	0.678012	0.293357	0.335635	0.405751	0.821544	0.0395315	0.608123	0.0828728
4	148713509	148714536	Gm572	0	0	0	0	0	0	0	1	1027	0.41606	0.482436	0.378679	0.457252	0.381627	0.436772	0.51117	0.411306	0.377798	0.320862	0.28322	0.128436	0.210314	0.173554	0.124131	0.0813004	0.0875659	0.0862915	0.0750081	0.177489	0.16576	0.205948	0.026644	0.0421429	0.0535714	0.428122	0.0478768	0.206753	0.0811699
4	148880775	148881593	Casz1	0	0	0	1	0	0	0	0	818	0.772167	0.754072	0.70207	0.658784	0.778685	0.670819	0.763028	0.775191	0.682637	0.329132	0.388225	0.392222	0.39847	0.469502	0.49822	0.426109	0.48024	0.337626	0.351026	0.552151	0.537414	0.555019	0.215826	0.213679	0.363201	0.728606	0.0492961	0.412628	0.0612284
4	148882190	148882918	Casz1	0	0	0	1	0	0	0	1	728	0.515905	0.575801	0.578742	0.558155	0.55669	0.628543	0.666992	0.577258	0.554663	0.272972	0.206389	0.222917	0.274495	0.303808	0.298114	0.301662	0.45122	0.334363	0.265629	0.44144	0.344443	0.3554	0.218357	0.161667	0.325979	0.579194	0.0443222	0.263116	0.0398528
4	148921627	148922543	Casz1	0	0	0	1	0	1	0	1	916	0.846969	0.785089	0.876488	0.892344	0.876648	0.856844	0.871404	0.887155	0.862891	0.436138	0.347051	0.436437	0.527357	0.526239	0.376607	0.40722	0.493623	0.353346	0.342976	0.673983	0.715789	0.646371	0.22178	0.216004	0.286538	0.861759	0.0320831	0.441638	0.0744822
4	148922640	148923203	Casz1	0	0	0	1	0	0	0	1	563	0.745239	0.717864	0.682326	0.781346	0.783327	0.684361	0.80215	0.697539	0.753449	0.342713	0.399495	0.3557	0.514443	0.437208	0.364322	0.161896	0.291622	0.252044	0.208137	0.551684	0.557232	0.594755	0.134278	0.260209	0.21673	0.738622	0.0452154	0.402313	0.0647566
4	148926636	148926995	Casz1	0	0	0	1	0	0	0	0	359	0.834556	0.786251	0.757937	0.898148	0.952137	0.670635	0.917769	0.895845	0.894814	0.287037	0.420988	0.659568	0.506526	0.561023	0.637522	0.196914	0.260287	0.242388	0.22091	0.611232	0.611156	0.619697	0.0185185	0.135802	0.131481	0.845343	0.0909723	0.512111	0.140611
4	148951004	148953112	Casz1	1	2	0	1	0	0	0	0	2108	0.870018	0.901374	0.891344	0.89506	0.893455	0.887183	0.918349	0.879386	0.901807	0.372176	0.379511	0.461406	0.467398	0.494999	0.358839	0.141237	0.217856	0.15711	0.142649	0.312668	0.352202	0.316502	0.0571825	0.0676717	0.0829187	0.893108	0.0138955	0.422388	0.0586838
4	148985847	148986173	Pex14	0	0	0	1	0	0	0	0	326	0.912582	0.882187	0.872137	0.968254	0.879718	0.899868	0.877589	0.91485	0.893824	0.626543	0.702189	0.700782	0.770723	0.756437	0.574752	0.607491	0.717983	0.598464	0.581213	0.78082	0.813988	0.762159	0.505291	0.363228	0.470483	0.900112	0.0297547	0.688571	0.075487
4	149070201	149071063	Pex14	0	0	0	1	1	0	0	0	862	0.780483	0.771238	0.637163	0.849787	0.898302	0.844246	0.849695	0.815463	0.84422	0.584615	0.635073	0.475214	0.567463	0.454293	0.56314	0.472629	0.487228	0.433004	0.48461	0.691363	0.579645	0.584816	0.228162	0.244364	0.236721	0.810067	0.0754785	0.546633	0.0686995
4	149146984	149147637	Pgd	0	0	0	0	0	0	0	0	653	0.617444	0.645414	0.596313	0.661364	0.606774	0.628373	0.679018	0.611011	0.692644	0.235532	0.366845	0.398909	0.429894	0.482854	0.298016	0.453509	0.37598	0.325159	0.364366	0.48765	0.423587	0.448044	0.184954	0.146429	0.191991	0.637595	0.0339565	0.368675	0.0899129
4	149587863	149588496	Clstn1	0	1	0	1	0	1	0	0	633	0.536787	0.545073	0.535907	0.393275	0.52601	0.440816	0.572103	0.507512	0.613765	0.250034	0.32199	0.232289	0.251672	0.355737	0.212543	0.279032	0.219015	0.268915	0.257683	0.396041	0.30037	0.333647	0.218058	0.18231	0.184398	0.519028	0.0663165	0.270711	0.0556933
4	149675303	149675766	Pik3cd	0	0	0	1	0	1	1	0	463	0.765242	0.850175	0.592437	0.801692	0.753294	0.787361	0.876082	0.820794	0.765977	0.45213	0.677264	0.359762	0.470481	0.463537	0.259434	0.120024	0.116911	0.217392	0.101275	0.459722	0.514308	0.409881	0.0339286	0.043254	0.0667063	0.779228	0.0811229	0.447101	0.139043
4	149808247	149808969	Slc25a33	0	0	0	0	0	0	0	0	722	0.604762	0.792544	0.592637	0.786754	0.648862	0.719386	0.762904	0.628447	0.662282	0.29881	0.401228	0.383268	0.449935	0.434722	0.251761	0.446216	0.331264	0.534754	0.317532	0.33562	0.444163	0.466188	0.334014	0.547262	0.344841	0.688731	0.0782904	0.369954	0.0784581
4	149854645	149854825	Spsb1	0	0	0	0	0	0	0	1	180	0.504618	0.554964	0.550985	0.546429	0.57905	0.418452	0.56058	0.582799	0.572039	0.320238	0.147602	0.193802	0.219499	0.232857	0.103847	0.165506	0.232938	0.174942	0.18855	0.414719	0.382289	0.379468	0.115476	0.285	0.131425	0.541102	0.0514871	0.202974	0.0746904
4	150049189	150050054	Gpr157	0	1	0	0	0	1	0	1	865	0.400356	0.606218	0.34721	0.275281	0.294837	0.455426	0.276832	0.325358	0.333927	0.114973	0.140415	0.14123	0.178452	0.170094	0.141254	0.169597	0.0969936	0.32991	0.0678355	0.187164	0.241856	0.215987	0.120239	0.0808231	0.118974	0.368383	0.106718	0.147736	0.0230422
4	150119161	150119318	Slc2a5	0	0	0	1	0	1	1	0	157	0.526487	0.459176	0.666234	0.630769	0.568864	0.48956	0.620417	0.651469	0.811538	0.0972222	0.0461538	0.0416667	0.164286	0.172222	0.278205	0.148413	0.148888	0.00641026	0	0.183986	0.141794	0.222894	0.0185185	0.0238095	0	0.602724	0.106936	0.133293	0.0902943
4	150147337	150147696	Slc2a7	0	0	0	0	0	0	0	0	359	0.851355	0.906688	0.676667	0.830115	0.851573	0.809798	0.80548	0.844192	0.825018	0.517619	0.512619	0.377864	0.631151	0.624138	0.378333	0.541246	0.523235	0.757252	0.366664	0.697945	0.534331	0.467512	0.533636	0.548095	0.313718	0.822321	0.062268	0.506954	0.111812
4	150220905	150221003	Eno1	0	0	0	0	0	0	0	0	98	0.66442	0.827843	0.868765	0.667516	0.680976	0.800477	0.85552	0.890836	0.799198	0.344488	0.481417	0.38858	0.262105	0.405861	0.405836	0.439361	0.249899	0.364358	0.1804	0.501211	0.440741	0.677542	0.0597884	0.0569633	0.224611	0.78395	0.0898753	0.381381	0.0732725
4	150396822	150397195	Rere	0	0	0	1	0	0	0	0	373	0.589947	0.632123	0.446869	0.716975	0.666117	0.797619	0.747138	0.705711	0.587115	0	0.153439	0.262097	0.375	0.265168	0.281878	0.094475	0.112153	0.0660494	0.0342391	0.35302	0.311386	0.282685	0.031746	0.0286195	0.0517677	0.654402	0.104907	0.22293	0.129958
4	150854040	150854627	Errfi1	0	1	0	1	0	1	0	1	587	0.668837	0.883161	0.626058	0.643027	0.640464	0.587222	0.858058	0.844519	0.736073	0.365357	0.369161	0.425608	0.333153	0.343078	0.352458	0.204203	0.649491	0.206557	0.329468	0.318984	0.658504	0.295707	0.185091	0.12616	0.150288	0.720824	0.113337	0.364803	0.0326885
4	150888901	150889910	Park7	0	0	0	0	0	0	0	1	1009	0.651539	0.762162	0.663724	0.634526	0.754476	0.61984	0.754354	0.716956	0.73635	0.425859	0.422964	0.365964	0.446346	0.462198	0.313036	0.438023	0.449408	0.437382	0.323612	0.498954	0.51215	0.397615	0.169405	0.327475	0.282849	0.699325	0.0567536	0.406061	0.0560592
4	151919497	151920112	Dnajc11	0	0	0	0	0	0	0	1	615	0.508877	0.635519	0.478974	0.610562	0.550679	0.570518	0.532025	0.507147	0.590144	0.376309	0.219468	0.312745	0.404727	0.235309	0.246998	0.189992	0.320764	0.180485	0.209428	0.320893	0.403821	0.171146	0.130802	0.120588	0.0801757	0.553827	0.0521747	0.299259	0.0780123
4	151982922	151983644	Thap3	0	0	0	1	0	0	0	0	722	0.826584	0.814831	0.757222	0.842265	0.804408	0.806777	0.870954	0.851144	0.779294	0.488591	0.496993	0.378312	0.533339	0.605898	0.43586	0.661233	0.576021	0.699313	0.533329	0.357765	0.430698	0.415539	0.302476	0.452389	0.321472	0.817053	0.0354789	0.489832	0.0784431
4	152119559	152120017	Tnfrsf25	1	1	0	1	0	0	0	1	458	0.643675	0.605643	0.799772	0.776694	0.750766	0.556958	0.737157	0.71816	0.674462	0.172604	0.200592	0.209875	0.209739	0.248274	0.234377	0.286987	0.35647	0.230917	0.257069	0.21658	0.280208	0.219159	0.0787879	0.0631567	0.149673	0.695921	0.0815194	0.212577	0.0264815
4	152132287	152133429	Espn	1	1	0	1	0	0	0	1	1142	0.547938	0.471692	0.543036	0.512175	0.567936	0.582573	0.490498	0.448947	0.502124	0.182975	0.304443	0.328006	0.307565	0.261384	0.266577	0.243536	0.278383	0.195205	0.206663	0.296634	0.285093	0.343856	0.0992881	0.158687	0.165239	0.518547	0.0449148	0.275159	0.051888
4	152180421	152180645	Acot7	0	1	0	1	0	0	0	0	224	0.682449	0.718095	0.679321	0.509921	0.659813	0.641021	0.67386	0.72286	0.54649	0.458333	0.347751	0.2	0.423737	0.234305	0.238853	0.388132	0.241975	0.266592	0.219398	0.500619	0.397252	0.378064	0.120286	0.291182	0.275679	0.648203	0.0732393	0.317163	0.10858
4	152292327	152292879	Hes3	0	1	1	0	0	0	0	0	552	0.573468	0.603329	0.503069	0.653386	0.557694	0.589805	0.628676	0.710492	0.671229	0.376561	0.345012	0.362735	0.397857	0.495067	0.326349	0.361149	0.500354	0.330604	0.371737	0.394075	0.416622	0.42322	0.128896	0.200739	0.231562	0.610128	0.0632809	0.38393	0.0597982
4	152337364	152338416	Chd5	1	1	0	0	0	1	0	0	1052	0.423431	0.533944	0.576267	0.534467	0.540452	0.524378	0.567373	0.496988	0.526667	0.26872	0.316204	0.343715	0.355075	0.2455	0.332188	0.286865	0.342348	0.257469	0.301049	0.313798	0.284673	0.2986	0.159037	0.173232	0.237562	0.524885	0.044632	0.310234	0.043734
4	152367772	152368003	Chd5	0	0	0	1	0	0	0	0	231	0.792415	0.839821	0.756534	0.792857	0.787554	0.911111	0.829	0.829417	0.895833	0.525758	0.686037	0.624553	0.429394	0.6237	0.406151	0.604471	0.651016	0.914438	0.675486	0.609564	0.560596	0.563062	0.762434	0.681944	0.716703	0.82606	0.0510666	0.549265	0.114297
4	152547875	152548151	Nphp4	0	0	0	1	0	0	0	0	276	0.861269	0.873776	0.810025	0.737698	0.819521	0.809559	0.627333	0.793612	0.804502	0.577506	0.659545	0.497858	0.643296	0.576067	0.538722	0.777114	0.721276	0.767667	0.641227	0.642143	0.656449	0.51906	0.681213	0.596586	0.494577	0.793033	0.0733903	0.582166	0.0612836
4	152548228	152548760	Nphp4	0	0	0	1	0	0	0	0	532	0.818546	0.83201	0.526221	0.783804	0.798658	0.768729	0.728738	0.721639	0.765241	0.348162	0.412307	0.365497	0.533623	0.679676	0.574548	0.773256	0.690659	0.740018	0.613321	0.544992	0.534677	0.47292	0.36976	0.520572	0.46926	0.749287	0.0914101	0.485635	0.131582
4	154186062	154186371	Megf6	0	0	0	1	1	0	0	1	309	0.754439	0.806862	0.843386	0.863757	0.770034	0.787558	0.719847	0.830909	0.804416	0.348457	0.272308	0.433009	0.385802	0.432908	0.239374	0.436027	0.356075	0.346543	0.196989	0.378398	0.471186	0.471331	0.3	0.148753	0.172236	0.797912	0.0453916	0.351976	0.0816078
4	154247897	154248162	Megf6	0	0	0	1	0	0	0	0	265	0.902662	0.873438	0.889815	0.939506	0.867404	0.933586	0.913619	0.928789	0.886912	0.662322	0.591138	0.785185	0.691402	0.779479	0.674804	0.657162	0.734048	0.569102	0.711065	0.808827	0.744882	0.727771	0.459215	0.231349	0.630471	0.90397	0.0264843	0.697388	0.0741782
4	154298121	154298260	Arhgef16	0	1	0	1	0	0	0	0	139	0.435256	0.500164	0.571914	0.390556	0.559484	0.290741	0.543093	0.461817	0.517947	0.205026	0.274684	0.216751	0.394483	0.196276	0.337037	0.17132	0.391344	0.105216	0.382756	0.306664	0.567635	0.504194	0.0123457	0.015873	0.161347	0.474552	0.0911577	0.27071	0.0806241
4	154334316	154335622	Prdm16	0	0	0	1	0	1	0	1	1306	0.839996	0.789807	0.796684	0.669875	0.715383	0.735359	0.712195	0.728704	0.840354	0.186787	0.361345	0.615658	0.461655	0.573168	0.547753	0.650537	0.517503	0.729508	0.519364	0.418903	0.440557	0.452895	0.375821	0.430004	0.538614	0.758706	0.0602706	0.457727	0.160678
4	154393290	154394050	Prdm16	0	0	0	1	0	0	0	1	760	0.701579	0.818614	0.734797	0.791443	0.722702	0.760374	0.830004	0.769965	0.791644	0.419034	0.522626	0.452692	0.622761	0.620883	0.478621	0.555729	0.538421	0.520135	0.525448	0.535025	0.538772	0.560287	0.212157	0.252381	0.398995	0.769014	0.043494	0.519436	0.0862309
4	154424699	154424899	Prdm16	0	0	0	1	0	0	0	0	200	0.886018	0.850736	0.770988	0.784921	0.87486	0.885802	0.873313	0.84613	0.885287	0.44	0.466138	0.406085	0.326852	0.637803	0.567593	0.291385	0.444337	0.497478	0.504578	0.650374	0.693268	0.749033	0.368098	0.0891134	0.32963	0.850895	0.0439777	0.474078	0.112315
4	154471325	154471805	Prdm16	0	0	0	1	0	0	0	0	480	0.765425	0.827346	0.800876	0.871546	0.840049	0.716585	0.866495	0.810952	0.794395	0.561607	0.383683	0.560838	0.569901	0.46307	0.422123	0.264091	0.391242	0.350145	0.338369	0.554796	0.476291	0.583721	0.0990312	0.0905168	0.192655	0.810408	0.0490188	0.493537	0.0813519
4	154499626	154500229	Prdm16	0	0	0	1	0	0	0	2	603	0.700917	0.687284	0.668135	0.779233	0.756151	0.640235	0.76136	0.714335	0.772254	0.579167	0.490581	0.50983	0.481418	0.542626	0.320455	0.356864	0.42951	0.400644	0.37159	0.570873	0.545079	0.467029	0.207188	0.363312	0.273002	0.719989	0.0497188	0.487346	0.0893205
4	154540874	154541153	Prdm16	0	0	0	1	0	0	0	0	279	0.669705	0.632253	0.478956	0.705908	0.667854	0.500265	0.715423	0.762228	0.764177	0.359259	0.3502	0.22382	0.374529	0.212284	0.361111	0.308907	0.269833	0.214898	0.207585	0.302672	0.365033	0.318309	0.15113	0.137767	0.148069	0.655197	0.103376	0.313534	0.0744573
4	154543630	154544468	Prdm16	0	0	0	1	0	0	0	1	838	0.675758	0.746458	0.741522	0.831371	0.759395	0.671737	0.791927	0.789847	0.804419	0.407138	0.517711	0.398667	0.450255	0.526665	0.375117	0.234473	0.237251	0.129537	0.282646	0.478444	0.507534	0.356703	0.0881834	0.0895997	0.181586	0.756937	0.0551191	0.445925	0.0639414
4	154570455	154571027	Prdm16	0	0	0	1	0	0	0	0	572	0.774995	0.786535	0.698593	0.866239	0.746483	0.733514	0.812617	0.824887	0.842494	0.415751	0.507937	0.460415	0.575765	0.495574	0.304446	0.222386	0.275136	0.313442	0.236588	0.504801	0.637195	0.463188	0.169	0.0997511	0.219998	0.787373	0.0546711	0.459981	0.0928657
4	154638440	154638870	Prdm16	0	1	0	0	0	1	0	0	430	0.365332	0.587204	0.418001	0.628283	0.429595	0.368939	0.653396	0.57485	0.609216	0.113997	0.0597727	0.25202	0.23474	0.265135	0.135645	0.0578329	0.0800544	0.0403285	0.0216647	0.597825	0.564053	0.48189	0.0916667	0.02	0.0230224	0.51498	0.117311	0.176885	0.0850311
4	154639310	154644673	Prdm16	0	1	1	0	0	1	0	1	5363	0.645533	0.66322	0.65132	0.584974	0.651839	0.572734	0.631959	0.621353	0.675166	0.229208	0.222613	0.304586	0.334811	0.384944	0.291171	0.21948	0.245987	0.190079	0.199044	0.542031	0.523982	0.624659	0.0932849	0.0929917	0.124971	0.633122	0.0346661	0.294556	0.0622075
4	154956685	154957043	Hes5	0	0	1	0	0	0	0	0	358	0.757641	0.752449	0.656966	0.940741	0.576545	0.74921	0.671666	0.646639	0.802646	0.416667	0.436966	0.480159	0.493376	0.456146	0.329938	0.359753	0.345937	0.164385	0.365442	0.500682	0.465354	0.601684	0.218871	0.0687831	0.208886	0.728278	0.10638	0.435542	0.0587714
4	154959718	154960325	Hes5	0	1	0	0	0	1	0	0	607	0.827859	0.801558	0.822138	0.723545	0.819605	0.78364	0.787136	0.755264	0.835974	0.374603	0.383454	0.430135	0.499972	0.604209	0.623405	0.400357	0.373816	0.301376	0.27442	0.758646	0.69519	0.761658	0.0979738	0.163652	0.285107	0.795191	0.0371126	0.485963	0.108715
4	155140611	155141061	Morn1	0	0	0	1	0	0	0	0	450	0.833702	0.814761	0.688793	0.741906	0.864177	0.87702	0.812836	0.849463	0.879497	0.425926	0.375309	0.539418	0.585602	0.371483	0.274691	0.312563	0.413436	0.34231	0.194903	0.551409	0.523601	0.361574	0.146737	0.112169	0.144953	0.818017	0.0643779	0.428738	0.115523
4	155173536	155173992	Ski	0	0	0	1	0	1	0	0	456	0.635727	0.570257	0.590035	0.700265	0.663837	0.51746	0.765978	0.702282	0.691557	0.243452	0.365873	0.429464	0.41247	0.446643	0.358333	0.0907718	0.115494	0.110146	0.0731712	0.621905	0.607732	0.486941	0.0196759	0.109259	0.0458333	0.6486	0.077731	0.376039	0.0737054
4	155770609	155770791	Vwa1	1	0	0	1	0	1	0	1	182	0.598074	0.719696	0.528848	0.619381	0.645783	0.547887	0.600279	0.616905	0.580601	0.265476	0.270538	0.216123	0.380645	0.32835	0.265864	0.339306	0.325816	0.285458	0.337128	0.206323	0.32539	0.321199	0.191646	0.0827312	0.189754	0.606384	0.0557632	0.287833	0.0577575
4	155839559	155839915	Mxra8	0	1	0	1	0	1	2	0	356	0.65481	0.675735	0.606852	0.62996	0.744342	0.74487	0.728236	0.743245	0.700938	0.184722	0.39127	0.298083	0.310791	0.331432	0.251129	0.173598	0.179657	0.105439	0.0953505	0.352459	0.312768	0.445224	0.0642084	0.0128205	0.0705287	0.69211	0.0527974	0.294571	0.070624
4	155859408	155859590	Tas1r3	0	0	0	1	0	0	0	0	182	0.615754	0.59678	0.419753	0.61045	0.422892	0.507143	0.653703	0.60808	0.470475	0.113889	0.202116	0.123329	0.259463	0.186772	0.351852	0.162751	0.157343	0.147068	0.0926801	0.117299	0.165419	0.121252	0.0962963	0.0416667	0.157275	0.545003	0.0903817	0.206237	0.0892576
4	156030678	156031673	Tnfrsf18	0	0	1	0	0	1	0	1	995	0.581716	0.68019	0.538625	0.759723	0.658766	0.615789	0.711701	0.624474	0.675903	0.37297	0.408793	0.406426	0.32246	0.431824	0.34471	0.218087	0.355875	0.301517	0.30704	0.396783	0.4368	0.302517	0.119692	0.0909357	0.139288	0.649654	0.0674476	0.381197	0.0419768
4	156058953	156060227	Ttll10	0	0	0	1	0	1	1	0	1274	0.678717	0.777965	0.845274	0.794987	0.799135	0.825309	0.806357	0.786879	0.786353	0.559176	0.569379	0.556838	0.637911	0.669514	0.49282	0.454098	0.494336	0.41355	0.412734	0.639831	0.638494	0.651047	0.289641	0.231379	0.306644	0.788997	0.0463958	0.58094	0.0633158
4	156227861	156228624	Plekhn1	0	0	0	1	0	1	2	0	763	0.521747	0.630784	0.550568	0.66875	0.632449	0.474856	0.625889	0.696248	0.61893	0.251794	0.393351	0.316218	0.286784	0.401972	0.261993	0.340159	0.380483	0.320633	0.236131	0.227718	0.304253	0.165923	0.167128	0.13463	0.178716	0.602247	0.0717654	0.318685	0.065152
4	156233859	156234049	Plekhn1	0	1	0	1	0	1	0	0	190	0.474057	0.623214	0.444444	0.506569	0.577686	0.600099	0.64399	0.463678	0.57498	0.170139	0.188601	0.181235	0.131089	0.223222	0.17872	0.102228	0.22776	0.217928	0.117168	0.281323	0.125673	0.313727	0.021164	0.0376984	0.0411765	0.545413	0.0742905	0.178834	0.0297546
4	156249910	156250747	Samd11	0	0	0	1	0	0	0	0	837	0.629955	0.696203	0.688791	0.670685	0.742501	0.690367	0.701195	0.659603	0.688734	0.253314	0.496701	0.506586	0.432041	0.525739	0.42061	0.354801	0.410518	0.480856	0.41444	0.436256	0.411147	0.462153	0.163938	0.154099	0.321086	0.685337	0.0308832	0.439165	0.100286
5	4755316	4756066	Fzd1	1	1	0	1	0	1	0	1	750	0.511317	0.537991	0.532216	0.580381	0.597528	0.613965	0.650552	0.49626	0.602295	0.223907	0.242152	0.221473	0.380605	0.286031	0.305494	0.368841	0.441531	0.400365	0.531245	0.332549	0.425844	0.359655	0.0904133	0.197634	0.346035	0.569167	0.0520304	0.27661	0.061226
5	5357683	5358307	Cdk14	0	0	0	1	0	0	0	0	624	0.890089	0.88861	0.859307	0.922917	0.892125	0.880878	0.853637	0.90302	0.821773	0.565954	0.646789	0.622073	0.748966	0.684957	0.703968	0.738146	0.701722	0.765209	0.772137	0.735361	0.705093	0.764509	0.625391	0.537574	0.475751	0.879151	0.0300053	0.662118	0.0646554
5	9260828	9261557	9330182L06Rik	0	0	0	0	0	1	0	0	729	0.670915	0.771059	0.773775	0.490381	0.552292	0.534762	0.713272	0.760779	0.619859	0.196854	0.364398	0.252883	0.279316	0.389732	0.423084	0.383331	0.40224	0.555999	0.425473	0.358594	0.340485	0.258626	0.198692	0.359432	0.279513	0.654121	0.109401	0.317711	0.0880382
5	18035948	18036572	Gnat3	0	0	0	0	1	0	0	0	624	0.4823	0.459509	0.431208	0.474596	0.527838	0.363835	0.499451	0.558879	0.484526	0.167552	0.262571	0.228632	0.197169	0.182445	0.180439	0.0863969	0.0717205	0.0754938	0.03663	0.189518	0.241804	0.187841	0.0114117	0.116132	0.114036	0.475793	0.0559902	0.203135	0.0358545
5	21144325	21144765	Gsap	0	0	0	0	0	0	0	0	440	0.640086	0.808747	0.585991	0.761111	0.635266	0.70463	0.765096	0.688933	0.839118	0.291667	0.423089	0.233862	0.383069	0.325722	0.539153	0.183476	0.228391	0.143158	0.285794	0.357931	0.356606	0.515604	0.34121	0.030303	0.176218	0.714331	0.0853121	0.366094	0.107834
5	21170658	21171397	Gsap	0	0	0	0	1	0	0	0	739	0.809745	0.789417	0.76793	0.785169	0.80915	0.700072	0.831731	0.721822	0.725994	0.397403	0.460204	0.368552	0.499997	0.483342	0.490432	0.323281	0.286536	0.275495	0.192513	0.562667	0.519321	0.585043	0.233016	0.152417	0.212662	0.771226	0.0456459	0.449988	0.0543147
5	23598607	23598813	Srpk2	0	0	0	1	0	0	0	0	206	0.80375	0.806865	0.900556	0.877655	0.848245	0.898561	0.897314	0.823784	0.881012	0.454286	0.62254	0.584361	0.76627	0.740741	0.782576	0.4549	0.655897	0.500606	0.519987	0.770657	0.616456	0.682106	0.292955	0.439293	0.515536	0.859749	0.0398651	0.658462	0.12827
5	24352916	24353469	Kcnh2	0	1	0	0	0	1	0	0	553	0.799569	0.72951	0.754922	0.741829	0.813196	0.697073	0.78463	0.752493	0.787496	0.410374	0.285191	0.480499	0.43515	0.559794	0.394048	0.292458	0.265652	0.296714	0.328925	0.469133	0.495555	0.506543	0.114981	0.166043	0.253847	0.762302	0.0371017	0.427509	0.0916879
5	24364631	24365013	Nos3	0	0	0	1	0	1	2	0	382	0.784982	0.789826	0.818991	0.924036	0.833175	0.870542	0.826894	0.757729	0.91618	0.532993	0.544974	0.434779	0.613412	0.523199	0.35	0.230764	0.249494	0.176317	0.224389	0.646603	0.669247	0.614652	0.102041	0.0708333	0.204223	0.835817	0.0576773	0.499893	0.0930219
5	24427041	24427698	Slc4a2	0	1	0	1	0	1	0	0	657	0.886789	0.846914	0.793196	0.811839	0.882957	0.825926	0.868776	0.858975	0.817811	0.360295	0.444652	0.32969	0.337284	0.420009	0.450551	0.295262	0.310662	0.289001	0.201823	0.427096	0.334937	0.283174	0.0698718	0.0575397	0.0516687	0.843687	0.033208	0.390414	0.0545005
5	24428059	24428475	Slc4a2	0	0	1	1	0	1	2	1	416	0.769048	0.654675	0.71577	0.722253	0.527153	0.727883	0.692956	0.714284	0.684825	0.148718	0.122436	0.265268	0.167735	0.238156	0.233516	0.0565657	0.136942	0.102944	0.0845279	0.11639	0.0826086	0.132967	0.0224359	0.0238095	0.0263736	0.689872	0.0687204	0.195972	0.0573217
5	24482495	24483522	Agap3	1	1	0	1	0	0	0	1	1027	0.864933	0.879721	0.810817	0.928071	0.878796	0.921175	0.896726	0.881925	0.906372	0.593968	0.736702	0.623131	0.802773	0.744822	0.535617	0.773945	0.752259	0.692555	0.598349	0.600918	0.572481	0.547059	0.381884	0.119096	0.495726	0.885393	0.0348895	0.672836	0.103599
5	24590473	24591436	Chpf2,Smarcd3	0	0	1	2	0	1	0	1	963	0.483513	0.482304	0.550396	0.591402	0.516729	0.511341	0.594479	0.556075	0.504834	0.196723	0.249999	0.209247	0.250358	0.212938	0.2505	0.106233	0.218338	0.181139	0.130396	0.202729	0.213152	0.199845	0.0552922	0.0503968	0.104625	0.532342	0.0426729	0.228294	0.0246834
5	24750285	24750410	Crygn	0	1	0	0	0	1	0	0	125	0.414037	0.545094	0.444444	0.508466	0.528196	0.553704	0.50254	0.566598	0.544312	0.222222	0.14321	0.118342	0.155519	0.2367	0.172354	0.0531899	0.111407	0.0928338	0.0667119	0.13831	0.065396	0.0728486	0.106578	0.037037	0.0685185	0.511932	0.0517013	0.174725	0.0461381
5	24778302	24779066	Crygn	0	0	0	0	0	0	0	0	764	0.735651	0.739009	0.728042	0.768841	0.766478	0.678281	0.782113	0.727756	0.734793	0.638889	0.309556	0.401359	0.472019	0.400618	0.333317	0.493115	0.514432	0.310052	0.315153	0.340511	0.451258	0.5073	0.216746	0.136175	0.222068	0.740107	0.0305276	0.42596	0.11903
5	25058006	25059640	Prkag2	0	0	0	1	0	0	0	1	1634	0.821807	0.849069	0.777481	0.831038	0.820578	0.86012	0.871579	0.808274	0.81526	0.522268	0.579925	0.571875	0.673949	0.698331	0.533918	0.411448	0.389646	0.346072	0.328023	0.719159	0.701879	0.67486	0.162602	0.173413	0.214032	0.828356	0.0286789	0.596711	0.0730421
5	25654206	25655091	Xrcc2	0	0	0	0	0	0	0	0	885	0.555631	0.563666	0.557599	0.591982	0.567969	0.647336	0.614689	0.607203	0.528802	0.203733	0.319121	0.260328	0.339749	0.342929	0.338636	0.435274	0.426625	0.296526	0.349372	0.352556	0.404891	0.314118	0.138745	0.177402	0.180744	0.581653	0.0366145	0.300749	0.0567787
5	29142557	29142679	Rnf32	0	0	0	0	0	0	0	0	122	0.820988	0.496561	0.565741	0.633364	0.781145	0.63013	0.602413	0.705357	0.703114	0.27425	0.330038	0.407363	0.357576	0.296296	0.331702	0.28834	0.263477	0.339177	0.279686	0.500529	0.311576	0.374383	0.200466	0.164021	0.169775	0.659868	0.103092	0.332871	0.0467823
5	30511368	30511563	Cib4	0	0	0	1	0	0	0	0	195	0.902787	0.821759	0.936806	0.826562	0.879579	0.928737	0.904898	0.89251	0.893824	0.392112	0.583158	0.649372	0.642699	0.770364	0.702778	0.755758	0.85625	0.689521	0.724791	0.745041	0.786381	0.911534	0.244329	0.50248	0.653291	0.887496	0.0400485	0.623414	0.129661
5	30621608	30622155	Kcnk3	1	1	0	1	0	0	0	0	547	0.738383	0.750953	0.756729	0.740817	0.736992	0.737873	0.735889	0.678192	0.786413	0.449856	0.499271	0.547153	0.597908	0.560716	0.504641	0.572336	0.676144	0.592694	0.549714	0.478118	0.53869	0.550099	0.296397	0.245497	0.397985	0.740249	0.0283006	0.526591	0.0525165
5	30864534	30864773	Mapre3	0	0	0	1	0	0	0	0	239	0.775142	0.833634	0.875505	0.654563	0.825334	0.759605	0.846937	0.785517	0.778218	0.228671	0.219841	0.440909	0.551786	0.509277	0.450794	0.543024	0.559555	0.478967	0.365021	0.421402	0.481851	0.506788	0.0389881	0.207672	0.32209	0.792717	0.0645033	0.400213	0.142158
5	31251785	31252042	Krtcap3	1	0	0	1	0	1	0	0	257	0.641053	0.730411	0.718182	0.733243	0.690043	0.835173	0.785041	0.844926	0.707079	0.451515	0.733208	0.322294	0.362662	0.444762	0.452543	0.3561	0.783544	0.687505	0.678486	0.456734	0.412819	0.463618	0.385931	0.312013	0.570978	0.742795	0.0670908	0.461164	0.143827
5	32132275	32132622	Fosl2	0	1	0	0	0	1	0	1	347	0.498628	0.459965	0.579763	0.743519	0.543137	0.566049	0.569822	0.547848	0.534091	0.189947	0.150479	0.230832	0.232336	0.271429	0.161111	0.123501	0.155524	0.0883051	0.0941226	0.344517	0.324654	0.366653	0.0683422	0.0277778	0.0776575	0.560314	0.0783251	0.206022	0.0467897
5	33488277	33488749	Nkx1-1	0	0	0	0	0	0	0	0	472	0.573543	0.639894	0.541417	0.73313	0.571659	0.660653	0.62708	0.628301	0.507268	0.298535	0.377287	0.328114	0.456419	0.304564	0.310123	0.444746	0.37195	0.330914	0.313485	0.453512	0.384552	0.31974	0.175397	0.190324	0.241579	0.609216	0.0682808	0.34584	0.0612339
5	33512308	33512771	Nkx1-1	0	0	0	0	0	0	0	0	463	0.812969	0.867658	0.819776	0.940051	0.853019	0.853571	0.895284	0.878962	0.83942	0.496429	0.64036	0.648155	0.692856	0.690757	0.575765	0.644863	0.684607	0.516072	0.425506	0.678741	0.741859	0.692033	0.197109	0.269261	0.531246	0.862301	0.0393179	0.624054	0.0756966
5	33535033	33535562	Fam53a	0	0	0	0	0	0	0	1	529	0.614327	0.633701	0.50974	0.63369	0.515733	0.55068	0.663965	0.671903	0.661139	0.106079	0.183141	0.125111	0.143806	0.190206	0.229857	0.0642746	0.0524231	0.0460799	0.0551454	0.286952	0.313809	0.319552	0.043873	0.0560952	0.0154444	0.606098	0.0640519	0.163033	0.0461728
5	33539971	33540547	Fam53a	1	1	0	0	0	0	0	0	576	0.570018	0.589165	0.609376	0.441494	0.468379	0.56689	0.50712	0.605533	0.59293	0.226762	0.372181	0.292112	0.395361	0.356229	0.326989	0.367886	0.368582	0.372556	0.39735	0.390183	0.358969	0.42279	0.201967	0.0994048	0.247809	0.550101	0.0621958	0.328273	0.0613579
5	33695861	33696283	Tacc3	0	1	0	0	0	0	0	0	422	0.549421	0.398232	0.569905	0.54513	0.577112	0.459668	0.48464	0.575492	0.615978	0.249242	0.246287	0.212121	0.237207	0.169978	0.118939	0.0636842	0.0558072	0.0768239	0.0763237	0.331649	0.23142	0.324998	0.012987	0.0445527	0.0357143	0.53062	0.0691405	0.205629	0.0517313
5	33700081	33700702	Fgfr3	0	0	0	0	0	0	0	0	621	0.874583	0.835417	0.857846	0.881624	0.817309	0.869312	0.842766	0.809419	0.832176	0.522868	0.614154	0.588977	0.682858	0.714055	0.613796	0.500611	0.479717	0.481627	0.449773	0.647852	0.750376	0.69314	0.186538	0.284722	0.388508	0.846717	0.0255931	0.622785	0.0681482
5	33723900	33724105	Fgfr3	1	1	0	1	0	1	0	0	205	0.694937	0.759857	0.741138	0.817989	0.773408	0.636508	0.808326	0.777431	0.838653	0.443254	0.384392	0.485819	0.404915	0.596825	0.259035	0.300977	0.332138	0.282437	0.186561	0.650595	0.687547	0.739167	0.132363	0.100265	0.098323	0.760916	0.0634426	0.42904	0.112299
5	34326700	34327371	Cfap99	1	2	0	1	0	1	0	0	671	0.4941	0.760201	0.685038	0.732083	0.6939	0.507612	0.713311	0.65941	0.712849	0.217001	0.172036	0.114827	0.165374	0.252275	0.178151	0.0942571	0.126936	0.0941201	0.0868013	0.217052	0.185258	0.156373	0.0266354	0.0305198	0.0601942	0.662056	0.0957566	0.183277	0.0470249
5	35079225	35079613	Dok7	0	0	0	1	0	0	0	0	388	0.816828	0.849946	0.835071	0.842927	0.847172	0.909804	0.918603	0.868912	0.850019	0.510784	0.435924	0.47437	0.776286	0.688766	0.542087	0.576999	0.66233	0.484598	0.591786	0.59324	0.653574	0.668253	0.381725	0.211295	0.339613	0.85992	0.0337938	0.57137	0.132707
5	35894417	35894848	Afap1	0	1	0	1	0	1	0	0	431	0.576357	0.5449	0.337085	0.471753	0.554144	0.528384	0.53063	0.559482	0.581162	0.177489	0.252916	0.192629	0.360227	0.289244	0.215386	0.179323	0.184363	0.124561	0.131732	0.292095	0.323664	0.134325	0.0587121	0.0942933	0.121988	0.520433	0.076017	0.247982	0.068442
5	36776214	36776678	Mrfap1	0	0	0	0	0	0	0	0	464	0.67346	0.660629	0.730287	0.824816	0.746626	0.719837	0.726594	0.703849	0.762205	0.451367	0.300878	0.39321	0.467617	0.412671	0.470326	0.463593	0.442029	0.29023	0.297031	0.478737	0.423031	0.460961	0.262626	0.16843	0.359491	0.727589	0.0488098	0.416012	0.0642652
5	37090951	37091480	Gm1043,Jakmip1	1	1	0	2	0	1	0	1	529	0.800706	0.905501	0.558075	0.935589	0.874837	0.858688	0.925027	0.90077	0.904203	0.385568	0.167798	0.682581	0.51036	0.705665	0.315108	0.0238019	0.0940452	0.0487267	0.0288278	0.29654	0.346979	0.326091	0.033751	0.0150917	0.0250129	0.851489	0.117193	0.46118	0.211819
5	38840786	38841079	Clnk	0	0	0	1	0	0	0	0	293	0.861552	0.772392	0.764302	0.84324	0.752703	0.747406	0.871629	0.843873	0.755062	0.340637	0.556408	0.458527	0.359574	0.36502	0.400193	0.282222	0.37898	0.22218	0.31332	0.600832	0.511064	0.440176	0.202755	0.334728	0.202455	0.801351	0.0521496	0.413393	0.0814796
5	43353295	43353839	Cpeb2	0	0	0	0	0	0	0	0	544	0.883957	0.864324	0.79742	0.930858	0.87336	0.880462	0.889035	0.853327	0.947248	0.633971	0.516558	0.533274	0.717144	0.772074	0.600761	0.749308	0.775928	0.779415	0.800263	0.784522	0.783898	0.788773	0.756653	0.741877	0.623927	0.879999	0.0433403	0.628964	0.100864
5	43355990	43356066	Cpeb2	0	0	0	0	0	1	0	1	76	0.9487	0.906414	0.694041	0.972222	0.879318	0.792424	0.89289	0.825209	0.842285	0.286255	0.64697	0.602266	0.762071	0.851898	0.607576	0.854185	0.807026	0.506891	0.742761	0.743183	0.724456	0.730728	0.317677	0.45	0.638745	0.8615	0.0849143	0.626173	0.193036
5	45277823	45278390	Qdpr	0	0	0	0	0	0	0	0	567	0.480171	0.705291	0.516482	0.676888	0.572281	0.554188	0.680208	0.785714	0.599206	0.263377	0.139446	0.244444	0.243783	0.229221	0.17101	0.0844589	0.0925926	0.0740741	0.0837302	0.272917	0.23381	0.229173	0.0290909	0.104056	0.0843434	0.618937	0.0993074	0.215213	0.0487467
5	45403590	45403773	Qdpr	0	0	0	0	0	0	0	0	183	0.756133	0.830372	0.772619	0.833361	0.878673	0.738757	0.847709	0.849565	0.882716	0.537037	0.348737	0.637037	0.72926	0.543978	0.324074	0.411392	0.441026	0.370168	0.340278	0.626694	0.591534	0.469393	0.277337	0.127116	0.352422	0.821101	0.052699	0.52002	0.158789
5	51888327	51888894	Dhx15	0	0	0	0	0	0	0	0	567	0.83964	0.859078	0.71008	0.88076	0.83839	0.842694	0.929863	0.904512	0.86134	0.369753	0.527112	0.49713	0.4941	0.649619	0.514374	0.3552	0.357441	0.472515	0.351845	0.599125	0.605674	0.623895	0.144559	0.282299	0.180132	0.851817	0.0615937	0.508681	0.0893114
5	52368612	52368842	Sod3	1	0	0	1	0	0	0	0	230	0.617241	0.540658	0.664455	0.487546	0.527499	0.49669	0.600595	0.568095	0.66134	0.365686	0.23429	0.256232	0.4007	0.373226	0.272647	0.547672	0.537749	0.39127	0.395977	0.369048	0.323098	0.26343	0.2378	0.183777	0.506224	0.573791	0.0662827	0.31713	0.0707646
5	53187175	53187528	Sel1l3	0	0	0	1	1	0	0	0	353	0.568519	0.525864	0.660341	0.39127	0.683169	0.40742	0.556558	0.441945	0.578002	0.248429	0.194104	0.357736	0.221918	0.342186	0.151852	0.284961	0.194352	0.306225	0.211276	0.346163	0.222597	0.319015	0.0502646	0.242593	0.216735	0.534788	0.104151	0.252704	0.0819877
5	53262120	53262525	Smim20	0	0	0	0	0	0	0	1	405	0.797222	0.775975	0.837915	0.779133	0.836276	0.859848	0.834873	0.785293	0.874249	0.506922	0.500882	0.496941	0.580502	0.523987	0.445625	0.563823	0.584475	0.540268	0.603239	0.631865	0.658965	0.676163	0.304366	0.631142	0.540499	0.820087	0.03652	0.509143	0.0437473
5	53468032	53468879	Rbpj	0	0	0	1	0	0	0	0	847	0.706678	0.734408	0.596432	0.745789	0.770769	0.826578	0.792961	0.775147	0.796623	0.219306	0.328326	0.465357	0.603198	0.517336	0.595561	0.685227	0.596389	0.48855	0.427764	0.649673	0.718274	0.585954	0.492109	0.446641	0.534015	0.749487	0.0676995	0.454847	0.153174
5	53469895	53470312	Rbpj	0	0	0	1	0	0	0	0	417	0.676584	0.728841	0.622751	0.696405	0.62203	0.66933	0.752751	0.715552	0.676646	0.255892	0.229822	0.340802	0.352334	0.457195	0.486885	0.661067	0.565157	0.333234	0.259845	0.559265	0.523332	0.506932	0.30582	0.16045	0.495503	0.684543	0.0444412	0.353822	0.103469
5	57720448	57722240	Pcdh7	1	1	0	1	0	1	2	0	1792	0.585565	0.622749	0.503137	0.573555	0.568133	0.50844	0.600109	0.591665	0.627085	0.254363	0.259111	0.303443	0.361607	0.351025	0.285934	0.309971	0.273383	0.314465	0.255592	0.521477	0.531786	0.480649	0.159968	0.116239	0.179625	0.575604	0.0442341	0.30258	0.0454386
5	57786123	57786629	Pcdh7	0	0	0	1	0	0	0	0	506	0.875378	0.777262	0.892032	0.785606	0.844934	0.731156	0.813431	0.81534	0.812859	0.48143	0.40724	0.46151	0.600325	0.63183	0.550643	0.408928	0.413867	0.364085	0.435952	0.794444	0.557251	0.606255	0.248347	0.209888	0.259971	0.816444	0.0497264	0.522163	0.0865939
5	64298737	64298897	Tbc1d1	0	0	0	1	0	1	0	0	160	0.479664	0.486331	0.475478	0.534853	0.574107	0.424735	0.465772	0.568582	0.285714	0.330688	0.277778	0.0912698	0.0962963	0.176563	0.0850168	0.154499	0.154426	0.159918	0.0873384	0.243859	0.117354	0.0638608	0.037037	0	0.119658	0.477248	0.0871118	0.176269	0.105921
5	64647202	64647602	Klf3	0	0	0	0	0	1	0	0	400	0.665939	0.693812	0.642082	0.684676	0.601316	0.590164	0.723035	0.672025	0.739672	0.233874	0.218793	0.386441	0.284403	0.369174	0.307656	0.191379	0.189178	0.155762	0.185782	0.393631	0.380308	0.409922	0.0885771	0.0620491	0.148301	0.66808	0.0503828	0.300057	0.0685947
5	64738523	64739907	Klf3	0	0	0	0	0	0	0	1	1384	0.848565	0.895821	0.863137	0.887328	0.863267	0.861506	0.94659	0.855193	0.847764	0.594481	0.648483	0.556177	0.752492	0.730327	0.555803	0.513637	0.557809	0.422307	0.455323	0.78692	0.801952	0.670284	0.268468	0.262613	0.336792	0.874352	0.0316231	0.639627	0.0861069
5	65058142	65058732	Tmem156	0	0	0	1	0	0	0	0	590	0.904934	0.902852	0.790534	0.901778	0.876984	0.846584	0.901318	0.809907	0.839193	0.568487	0.608511	0.662913	0.812253	0.784653	0.506475	0.757547	0.794801	0.771947	0.762249	0.783443	0.721041	0.736959	0.427116	0.586546	0.590337	0.863787	0.0438964	0.657215	0.121059
5	65130916	65131804	Klhl5	0	0	0	1	0	1	2	0	888	0.745813	0.867329	0.724322	0.77809	0.804589	0.713917	0.823503	0.839321	0.779699	0.417618	0.310774	0.543157	0.428815	0.531372	0.294694	0.261274	0.405311	0.36965	0.375158	0.682405	0.665461	0.715018	0.105502	0.207379	0.147446	0.786287	0.0523525	0.421072	0.105147
5	65157610	65158256	Klhl5	0	0	0	1	0	0	0	1	646	0.649731	0.78247	0.597968	0.769965	0.830186	0.801145	0.836273	0.871064	0.884751	0.430779	0.394936	0.346523	0.525929	0.513318	0.293517	0.34885	0.441886	0.327129	0.305099	0.350816	0.419621	0.272728	0.137511	0.135227	0.136418	0.780395	0.0972169	0.4175	0.0916876
5	65415664	65415999	Ugdh	0	0	0	1	0	0	0	0	335	0.689132	0.739664	0.642428	0.683095	0.624768	0.730755	0.828046	0.757917	0.825005	0.309074	0.251177	0.422833	0.242343	0.268722	0.172726	0.110312	0.0867972	0.124292	0.0959467	0.196563	0.182786	0.16703	0	0.0147619	0.0130556	0.724534	0.072333	0.277812	0.0837873
5	66218625	66219367	Nsun7	0	0	0	0	0	0	0	1	742	0.68311	0.723768	0.583234	0.724784	0.706456	0.753274	0.790305	0.690279	0.803349	0.387004	0.409046	0.431878	0.428902	0.52705	0.233584	0.299518	0.214358	0.247615	0.167065	0.527447	0.495262	0.435152	0.0579594	0.101323	0.121406	0.717617	0.0653028	0.402911	0.0957991
5	66503911	66504403	Apbb2	0	0	0	1	0	0	0	0	492	0.574975	0.727711	0.529779	0.644077	0.656607	0.629057	0.620025	0.66362	0.650225	0.225	0.27298	0.407805	0.494471	0.530431	0.292929	0.22549	0.315153	0.40235	0.265557	0.529124	0.430546	0.434971	0.10326	0.150866	0.181942	0.632897	0.056002	0.370603	0.125727
5	66682515	66682988	Uchl1	0	0	0	1	0	0	0	0	473	0.809183	0.814753	0.745358	0.817713	0.728415	0.768783	0.83364	0.765268	0.810338	0.388472	0.425397	0.473481	0.635009	0.525149	0.544444	0.45678	0.463304	0.374408	0.418903	0.676571	0.728379	0.628416	0.205712	0.487037	0.328897	0.788161	0.0368845	0.498659	0.0889178
5	72201821	72202275	Commd8	0	0	0	0	0	0	0	0	454	0.531961	0.740796	0.461111	0.665873	0.609313	0.572853	0.596197	0.616671	0.59908	0.118849	0.26412	0.155303	0.370238	0.233333	0.275661	0.284673	0.267046	0.132464	0.145165	0.234563	0.278631	0.438996	0.00595238	0.0677609	0.199492	0.599317	0.0784178	0.236251	0.0901407
5	73232165	73232541	Fryl	0	0	0	1	0	0	0	0	376	0.850429	0.896233	0.83084	0.855511	0.821387	0.817901	0.801172	0.785905	0.832214	0.452116	0.394397	0.512875	0.538889	0.580572	0.418494	0.355408	0.411769	0.25518	0.347236	0.618934	0.634238	0.562075	0.0467372	0.148363	0.203581	0.832399	0.032413	0.482891	0.072803
5	73339007	73339042	Ociad2	0	0	0	1	0	1	0	0	35	0.631732	0.731654	0.611722	0.572952	0.605338	0.555556	0.746148	0.553332	0.750194	0.372575	0.197363	0.28246	0.643929	0.590637	0.388889	0.544974	0.556481	0.367136	0.366923	0.45526	0.521208	0.43197	0.406173	0.279798	0.323681	0.639847	0.0814077	0.412642	0.173573
5	74076383	74078236	Usp46	0	0	0	0	0	0	0	1	1853	0.652162	0.626115	0.676737	0.698555	0.621803	0.552776	0.682329	0.635494	0.679062	0.271165	0.380096	0.354947	0.36482	0.492079	0.359169	0.325405	0.306839	0.275024	0.299362	0.426515	0.407411	0.416171	0.128586	0.125971	0.207788	0.647226	0.0446179	0.370379	0.0709131
5	74126263	74126682	Usp46	0	0	0	0	0	0	0	1	419	0.569011	0.617177	0.656203	0.400063	0.699561	0.462448	0.64067	0.628911	0.45945	0.250167	0.438836	0.28916	0.303968	0.511375	0.254386	0.4279	0.657126	0.553856	0.420897	0.497113	0.599883	0.289415	0.270056	0.286028	0.496569	0.570388	0.104627	0.341315	0.108083
5	74161575	74162047	Rasl11b	0	0	0	0	0	0	0	0	472	0.839812	0.841017	0.768336	0.774169	0.753323	0.809754	0.874972	0.805566	0.849119	0.495426	0.489912	0.599985	0.566124	0.617548	0.567982	0.642148	0.606391	0.605198	0.652592	0.601189	0.527126	0.65981	0.371877	0.504316	0.527256	0.812896	0.0415011	0.556163	0.0529254
5	74172414	74172692	Rasl11b	0	0	0	0	0	1	0	0	278	0.626118	0.469725	0.394872	0.443132	0.462989	0.3669	0.425446	0.522479	0.403463	0.222466	0.181807	0.271734	0.168773	0.248735	0.232523	0.144307	0.255254	0.175619	0.206126	0.291679	0.23295	0.280501	0.0426129	0.0666694	0.133217	0.457236	0.0783565	0.221006	0.0393492
5	74260134	74260737	Scfd2	0	0	0	1	0	0	0	0	603	0.57504	0.489448	0.640654	0.452661	0.570941	0.572118	0.56283	0.506076	0.555377	0.146227	0.134339	0.211395	0.253058	0.301821	0.308138	0.0968046	0.131023	0.147066	0.0971911	0.219901	0.203208	0.239842	0.0419184	0.137395	0.0315018	0.547238	0.0558664	0.22583	0.0751081
5	74720813	74721174	Lnx1	0	0	0	0	0	0	0	0	361	0.701493	0.75996	0.609464	0.705556	0.6024	0.483314	0.662334	0.739155	0.718989	0.320602	0.473964	0.356052	0.61705	0.481138	0.388056	0.463837	0.644391	0.41347	0.404362	0.515413	0.523174	0.408129	0.224411	0.492427	0.299952	0.664741	0.0869102	0.439477	0.107882
5	74877242	74877895	Chic2	0	0	0	0	0	0	0	0	653	0.751566	0.844682	0.629463	0.796669	0.785925	0.84127	0.837271	0.78463	0.789815	0.534568	0.49798	0.340404	0.287566	0.515432	0.477513	0.471661	0.632732	0.431232	0.395871	0.592781	0.489769	0.544558	0.302469	0.297619	0.325848	0.784588	0.0660766	0.442244	0.102496
5	74941528	74941760	Chic2	0	0	0	0	0	0	0	0	232	0.788523	0.673752	0.860975	0.798942	0.775219	0.516534	0.711543	0.737756	0.780026	0.164418	0.313404	0.332937	0.477363	0.417989	0.38487	0.323079	0.318528	0.17809	0.220068	0.448166	0.388649	0.552919	0.0314815	0.107407	0.109741	0.738141	0.0990047	0.348497	0.107812
5	74956269	74957358	Chic2	0	0	0	0	0	0	0	0	1089	0.597637	0.665928	0.552376	0.576682	0.62464	0.533534	0.610275	0.608133	0.526837	0.287473	0.256908	0.363509	0.372521	0.404	0.214144	0.250585	0.291316	0.237139	0.231355	0.333358	0.401109	0.362824	0.177175	0.189684	0.197187	0.588449	0.0454321	0.316426	0.0746658
5	75160439	75161058	Pdgfra	0	0	1	1	0	0	0	0	619	0.582746	0.697521	0.651876	0.730895	0.742875	0.718308	0.783797	0.70144	0.74663	0.349318	0.433402	0.431934	0.400568	0.401604	0.414633	0.395163	0.366267	0.362337	0.418092	0.472584	0.497912	0.539898	0.271782	0.294349	0.28981	0.706232	0.0592109	0.405243	0.0308425
5	75450115	75450306	Kit	0	0	0	0	0	0	0	0	191	0.823741	0.855956	0.804762	0.91131	0.910934	0.855159	0.906034	0.852451	0.955909	0.334917	0.785901	0.544625	0.607143	0.680476	0.516522	0.668173	0.800673	0.703875	0.829365	0.777214	0.792345	0.724976	0.381944	0.573413	0.598333	0.87514	0.0486628	0.578264	0.153984
5	75581251	75581872	Kit	0	0	0	1	0	0	0	0	621	0.623622	0.70062	0.425265	0.57904	0.42325	0.390304	0.735873	0.624007	0.574989	0.273128	0.246955	0.155606	0.351792	0.285487	0.280688	0.263107	0.517253	0.237859	0.25402	0.575628	0.485383	0.319889	0.155996	0.125132	0.246384	0.564108	0.124968	0.265609	0.0641173
5	75961778	75962016	Kdr	0	0	0	1	0	0	0	0	238	0.771449	0.712862	0.521248	0.722078	0.69105	0.827922	0.786874	0.545277	0.713269	0.207287	0.240741	0.307162	0.379074	0.386738	0.309091	0.436393	0.375989	0.425411	0.348242	0.520824	0.402983	0.57803	0.0787879	0	0.260606	0.699114	0.103567	0.305015	0.0719256
5	75976237	75977565	Kdr	0	1	0	1	0	1	0	0	1328	0.752295	0.77838	0.769711	0.760541	0.725639	0.779928	0.774627	0.732995	0.668644	0.345538	0.25194	0.343101	0.49585	0.447453	0.353391	0.314537	0.330524	0.271672	0.291172	0.608664	0.601825	0.60165	0.114905	0.232647	0.146101	0.749195	0.0358959	0.372879	0.0863982
5	76856347	76856558	C530008M17Rik	0	1	0	1	0	1	0	0	211	0.68172	0.540418	0.559163	0.278932	0.493129	0.208333	0.580093	0.639855	0.370887	0.0407407	0.298485	0.215	0.14045	0.225758	0.123701	0.178788	0.271959	0.41975	0.20679	0.227665	0.189825	0.0827922	0.030303	0	0.0677444	0.483615	0.162931	0.174022	0.0908514
5	76857357	76858046	C530008M17Rik	1	0	0	1	0	1	0	1	689	0.560557	0.633319	0.614433	0.500667	0.622874	0.534667	0.749365	0.711119	0.578418	0.204857	0.473041	0.396443	0.377262	0.363056	0.362907	0.404313	0.490073	0.472206	0.421634	0.377375	0.387898	0.284454	0.173961	0.110841	0.2501	0.611713	0.0801728	0.362928	0.0876813
5	77114882	77115044	Hopx	0	0	0	1	0	1	0	0	162	0.573457	0.803293	0.759347	0.653561	0.679751	0.632997	0.826374	0.789469	0.589257	0.304982	0.498644	0.170062	0.3481	0.444958	0.262346	0.212366	0.324248	0.184077	0.124614	0.497819	0.472943	0.409646	0.0313131	0.0222222	0.122786	0.700834	0.0958472	0.338182	0.120304
5	77122121	77123165	Hopx	0	0	0	0	0	0	0	0	1044	0.641432	0.829766	0.549043	0.732806	0.70189	0.650593	0.769084	0.796931	0.804521	0.240394	0.257036	0.243654	0.314234	0.316625	0.296954	0.137249	0.165985	0.0755923	0.153781	0.735449	0.713365	0.63106	0.0311261	0.0345083	0.0785397	0.719563	0.0923492	0.27815	0.0352058
5	88968919	88969500	Slc4a4	0	0	0	1	2	0	0	0	581	0.518029	0.583753	0.568816	0.653785	0.595908	0.510317	0.692534	0.680253	0.646465	0.221925	0.453181	0.206494	0.340837	0.254175	0.283153	0.188744	0.166839	0.187336	0.0975554	0.507455	0.43475	0.393679	0.0912698	0.0813131	0.0569264	0.60554	0.0668898	0.293294	0.0917444
5	92809495	92810021	Shroom3	0	0	0	1	0	1	0	0	526	0.694185	0.742175	0.651961	0.599077	0.620333	0.67402	0.730406	0.721722	0.697586	0.325124	0.415826	0.303351	0.483772	0.429154	0.293033	0.362002	0.42504	0.346032	0.307238	0.53199	0.662977	0.59654	0.180571	0.177933	0.293036	0.681274	0.0494642	0.375043	0.0784483
5	92899517	92900925	Shroom3	0	1	1	1	0	1	0	1	1408	0.55276	0.375	0.534969	0.502814	0.520679	0.485169	0.457171	0.4043	0.470415	0.144936	0.235816	0.28496	0.27749	0.321737	0.284737	0.313428	0.359889	0.27672	0.243699	0.253148	0.33638	0.32499	0.148926	0.243537	0.217654	0.478142	0.0590075	0.258279	0.0619016
5	92905250	92905998	Shroom3	0	0	0	1	0	0	0	0	748	0.877823	0.865908	0.827871	0.834708	0.837896	0.891681	0.860214	0.806098	0.824643	0.600099	0.566785	0.575347	0.68182	0.703767	0.673262	0.555654	0.57128	0.496442	0.532473	0.69737	0.758481	0.758409	0.379108	0.217361	0.480376	0.847427	0.02795	0.633513	0.0596684
5	97095246	97095671	Paqr3	0	0	0	1	0	0	0	0	425	0.611071	0.554784	0.659632	0.689048	0.583124	0.617857	0.6311	0.655506	0.620657	0.268268	0.270899	0.410556	0.255952	0.248571	0.218254	0.392285	0.227171	0.428028	0.430135	0.331911	0.260646	0.297071	0.0740909	0.108611	0.025	0.624753	0.0406456	0.27875	0.0672822
5	97935107	97935816	Antxr2	1	2	0	1	0	0	0	1	709	0.601341	0.654354	0.415462	0.46994	0.521938	0.393485	0.577048	0.558788	0.420879	0.0647533	0.0577718	0.194728	0.214154	0.181235	0.0943452	0.0538608	0.0613674	0.0521538	0.0430066	0.19651	0.165857	0.227974	0.0353163	0.0291773	0.0239913	0.512582	0.0923311	0.134498	0.0700293
5	97980656	97981007	Antxr2	0	0	0	1	0	0	0	0	351	0.803689	0.85561	0.78635	0.959436	0.789177	0.738657	0.766264	0.732228	0.843555	0.575099	0.419841	0.578093	0.677596	0.60617	0.571991	0.347346	0.371096	0.412847	0.349911	0.571266	0.749177	0.788716	0.265152	0.217118	0.262986	0.80833	0.0703526	0.571465	0.0842797
5	98027778	98030065	Antxr2	0	1	1	1	0	1	0	0	2287	0.764336	0.711759	0.766762	0.786082	0.789157	0.742577	0.780878	0.661003	0.770886	0.586532	0.519629	0.450563	0.60009	0.590198	0.52781	0.376115	0.372677	0.392944	0.348019	0.749919	0.653807	0.588002	0.18032	0.195595	0.267579	0.752604	0.0419645	0.545804	0.0577172
5	98166086	98166275	Prdm8	0	1	0	0	0	0	0	0	189	0.582936	0.705733	0.51358	0.588272	0.734464	0.407407	0.69853	0.723061	0.626297	0.0603175	0.141763	0.129464	0.208923	0.236519	0.182099	0.145519	0.0841218	0.165171	0.118998	0.267312	0.338508	0.250389	0.0502245	0.0277778	0.058642	0.620031	0.109648	0.159847	0.0631481
5	99339788	99340044	Rasgef1b	0	0	0	1	0	0	0	0	256	0.503437	0.554795	0.592681	0.22037	0.549048	0.645094	0.618915	0.393491	0.55483	0.173016	0.106437	0.156481	0.205556	0.26455	0.344444	0.206725	0.204513	0.162105	0.235343	0.445935	0.435668	0.291488	0.0859127	0.165785	0.180873	0.51474	0.132189	0.208414	0.0848681
5	99511813	99512208	Rasgef1b	0	0	0	1	0	0	0	0	395	0.693421	0.675241	0.544127	0.764759	0.705931	0.582371	0.703944	0.712677	0.642228	0.551923	0.514986	0.354097	0.353565	0.323216	0.379765	0.28671	0.377992	0.362814	0.16786	0.486958	0.586717	0.426354	0.100809	0.327493	0.266421	0.669411	0.0690205	0.412925	0.0957793
5	100647862	100649086	Coq2	0	0	0	0	0	0	0	0	1224	0.490939	0.636224	0.457455	0.639954	0.538826	0.469536	0.480607	0.616585	0.583169	0.3475	0.320235	0.264875	0.280983	0.284621	0.255332	0.142796	0.27469	0.156852	0.224909	0.495764	0.399942	0.388468	0.0570673	0.136606	0.171083	0.545922	0.0744799	0.292258	0.0350233
5	101539266	101539518	Nkx6-1	0	0	0	0	0	0	0	0	252	0.544867	0.530573	0.532143	0.52324	0.492294	0.403784	0.515941	0.518648	0.431365	0.0222222	0.082672	0.238676	0.165256	0.228434	0.247755	0.177021	0.229322	0.152402	0.142529	0.360537	0.23665	0.26544	0.0908289	0.137853	0.134542	0.499206	0.0489194	0.164169	0.0932307
5	101543398	101543745	Nkx6-1	0	0	0	0	0	0	0	0	347	0.733608	0.790176	0.745085	0.864685	0.780789	0.567581	0.844365	0.767709	0.814117	0.308974	0.380617	0.267733	0.563864	0.410069	0.478705	0.508326	0.519004	0.458081	0.368645	0.540122	0.562278	0.505027	0.343056	0.312363	0.348572	0.767568	0.0864839	0.40166	0.108891
5	101825381	101825994	Cds1	0	0	0	0	0	0	0	0	613	0.824109	0.750992	0.693681	0.810256	0.721479	0.898646	0.796892	0.75846	0.836714	0.369501	0.508256	0.444811	0.645934	0.597153	0.552594	0.414455	0.559412	0.389028	0.34078	0.60653	0.70193	0.696467	0.185506	0.137821	0.21705	0.787914	0.063302	0.519708	0.101307
5	103420824	103421650	Ptpn13	0	0	1	0	0	0	0	0	826	0.829194	0.768663	0.739977	0.852981	0.853526	0.852535	0.824143	0.761071	0.848841	0.448361	0.460644	0.41976	0.64903	0.606867	0.550051	0.363844	0.436179	0.312214	0.306713	0.779736	0.790796	0.815678	0.133183	0.201707	0.23679	0.814548	0.0453431	0.522452	0.0935573
5	103423361	103424199	Ptpn13	0	1	0	0	0	1	0	0	838	0.573148	0.571371	0.300505	0.453283	0.572019	0.32037	0.406927	0.3381	0.530502	0.0846561	0.0854938	0.103175	0.121433	0.150088	0.158698	0.119202	0.126543	0.177734	0.114891	0.374679	0.340063	0.341767	0.0716049	0.0493827	0.0802148	0.451803	0.114442	0.117257	0.0318833
5	103436013	103436848	Ptpn13	0	0	0	1	0	0	0	0	835	0.697611	0.73906	0.542031	0.771564	0.735267	0.563147	0.763295	0.760477	0.708632	0.31632	0.231159	0.483269	0.272906	0.375803	0.255138	0.198436	0.164283	0.171886	0.143671	0.35713	0.487193	0.425507	0.079322	0.0732703	0.0936603	0.697898	0.0860798	0.322432	0.093879
5	103737246	103737508	Aff1	0	0	0	1	0	0	0	0	262	0.775068	0.892224	0.708036	0.88836	0.825043	0.930115	0.897628	0.81813	0.929982	0.345058	0.582804	0.470018	0.738624	0.836182	0.644809	0.36595	0.478286	0.342949	0.350814	0.83995	0.833897	0.653375	0.062963	0.117725	0.231108	0.851621	0.0755992	0.602916	0.178405
5	103777955	103779454	Aff1	0	0	0	1	0	1	0	0	1499	0.398889	0.412996	0.505066	0.452824	0.501721	0.383054	0.521027	0.470973	0.476131	0.189441	0.151882	0.203997	0.212894	0.23982	0.173744	0.0502256	0.0764489	0.0513853	0.0442381	0.222577	0.277283	0.263982	0.0324981	0.0372253	0.039709	0.458076	0.0496981	0.195296	0.0308263
5	103854201	103854643	Aff1	0	0	0	1	0	0	0	1	442	0.627982	0.474924	0.655114	0.587924	0.633454	0.352315	0.575345	0.59662	0.619969	0.179663	0.209891	0.207372	0.249914	0.222412	0.29525	0.13191	0.152559	0.125326	0.109013	0.208882	0.196281	0.221857	0.104798	0.106881	0.133225	0.569294	0.0965724	0.227417	0.0403037
5	104115045	104115355	Sparcl1	0	0	0	0	0	0	0	0	310	0.732269	0.711772	0.740583	0.714742	0.714385	0.701091	0.767208	0.666627	0.699534	0.358766	0.4103	0.417556	0.41789	0.344742	0.299047	0.336519	0.411461	0.38903	0.269478	0.455501	0.465869	0.396701	0.171023	0.0859788	0.202832	0.716468	0.0283779	0.374717	0.0486707
5	105502042	105502265	Lrrc8b	0	0	0	0	0	0	0	0	223	0.37157	0.67627	0.31224	0.642186	0.438319	0.430159	0.604534	0.596482	0.446932	0.485666	0.25788	0.0924027	0.169376	0.106083	0.0757576	0.209423	0.138713	0.029692	0.0455457	0.132804	0.104019	0.0588116	0.035101	0.0402422	0.117608	0.502077	0.129775	0.197861	0.156012
5	107075300	107075823	Tgfbr3	0	0	0	0	0	0	0	0	523	0.581885	0.492068	0.632076	0.613444	0.61589	0.489033	0.669079	0.726155	0.461097	0.243001	0.245785	0.17452	0.188932	0.433514	0.226272	0.157367	0.108869	0.140531	0.117315	0.223973	0.28255	0.265105	0.0828704	0.186393	0.173611	0.586747	0.08955	0.252004	0.0934981
5	107200598	107201108	Tgfbr3	0	0	0	1	0	0	0	0	510	0.526682	0.582739	0.561604	0.647053	0.524622	0.408333	0.613067	0.637056	0.524053	0.45713	0.288902	0.312995	0.305293	0.257859	0.26148	0.113283	0.204561	0.119393	0.10781	0.358804	0.443065	0.285327	0.0969836	0.0419719	0.0407925	0.558357	0.0737259	0.313943	0.0736248
5	107298740	107299233	Tgfbr3	0	0	0	0	0	0	0	0	493	0.699278	0.730084	0.630008	0.782456	0.698146	0.582696	0.51334	0.737675	0.712416	0.326554	0.163427	0.303974	0.39524	0.318096	0.30744	0.290548	0.329384	0.326352	0.282522	0.409478	0.448032	0.52329	0.14654	0.279828	0.307197	0.676233	0.0849254	0.302455	0.0758821
5	107721030	107722080	Gfi1	1	2	0	1	0	0	0	0	1050	0.691011	0.647176	0.580066	0.778135	0.709645	0.539042	0.862397	0.768834	0.829224	0.311108	0.431301	0.237894	0.321574	0.180126	0.151763	0.0309309	0.0464551	0.0545791	0.0235779	0.165003	0.113769	0.123785	0.0191423	0.0202643	0.0208886	0.711726	0.109506	0.272294	0.103368
5	108661050	108661275	Dgkq,Idua	1	1	0	2	0	1	0	0	225	0.833306	0.848677	0.820875	0.76633	0.743684	0.684287	0.869066	0.786418	0.789942	0.166667	0.512739	0.461728	0.625014	0.552036	0.44523	0.808805	0.632134	0.625671	0.635748	0.543261	0.588491	0.679194	0.525253	0.432055	0.53276	0.793621	0.0573351	0.460569	0.157953
5	108677309	108678193	Idua	1	2	0	1	0	1	0	0	884	0.711487	0.79784	0.580338	0.784588	0.798644	0.688057	0.815147	0.694918	0.787705	0.213677	0.21275	0.211954	0.30882	0.316786	0.165591	0.0535362	0.128984	0.0959285	0.0724221	0.23609	0.215104	0.222337	0.0560712	0.0283026	0.0745159	0.739858	0.077242	0.238263	0.0606184
5	110099975	110100483	Plcxd1	0	1	0	1	0	1	1	1	508	0.397555	0.504229	0.566799	0.425397	0.478934	0.432349	0.537976	0.562853	0.476106	0.270426	0.16631	0.174303	0.169719	0.158658	0.21421	0.190164	0.116015	0.141051	0.105127	0.15844	0.135284	0.221814	0.086773	0.0452381	0.0753449	0.486911	0.0612197	0.192271	0.042953
5	110106896	110107197	Gtpbp6	1	1	0	1	0	1	0	0	301	0.755612	0.682247	0.698194	0.720451	0.698287	0.704047	0.762734	0.681429	0.702468	0.268095	0.423458	0.309033	0.341423	0.32998	0.52131	0.3024	0.369634	0.291968	0.214293	0.309523	0.342381	0.367644	0.1803	0.119925	0.224906	0.711719	0.0293667	0.36555	0.0918185
5	110363640	110364079	Fbrsl1	1	1	0	1	0	0	0	0	439	0.546242	0.507624	0.605489	0.540036	0.46999	0.519958	0.437078	0.429741	0.67198	0.139286	0.189742	0.260942	0.215094	0.167524	0.358449	0.185836	0.202237	0.124186	0.129206	0.202138	0.223279	0.344004	0.0614379	0.0565359	0.147035	0.525349	0.0781951	0.221839	0.0787811
5	111156216	111156667	Ttc28	0	0	0	1	0	0	0	0	451	0.752994	0.640916	0.683081	0.687112	0.662679	0.443002	0.633664	0.678134	0.688654	0.268498	0.186913	0.260472	0.301778	0.291737	0.274069	0.144521	0.14455	0.12528	0.119308	0.241456	0.262111	0.311933	0.117438	0.131349	0.136613	0.652248	0.0856431	0.263911	0.0406766
5	111176324	111176800	Ttc28	0	0	0	1	0	0	0	0	476	0.685753	0.761956	0.710322	0.590018	0.76317	0.706183	0.685684	0.727529	0.777969	0.421337	0.453558	0.44526	0.426508	0.365533	0.491026	0.376129	0.322625	0.265094	0.21667	0.483361	0.543707	0.418717	0.256892	0.2	0.169921	0.712065	0.0570138	0.43387	0.0416301
5	111228280	111229328	Ttc28	0	0	0	1	0	0	0	0	1048	0.444745	0.686388	0.382705	0.60449	0.555693	0.695324	0.737786	0.73767	0.626036	0.33648	0.472259	0.221447	0.298981	0.28052	0.283302	0.18188	0.244939	0.189063	0.158603	0.376933	0.382648	0.277281	0.0793273	0.11002	0.136193	0.607871	0.126448	0.315498	0.0853145
5	111401119	111401510	Pitpnb	0	0	0	0	1	0	0	0	391	0.705302	0.776546	0.665152	0.709766	0.703263	0.688062	0.695648	0.668188	0.78819	0.262062	0.415702	0.349682	0.44899	0.510506	0.444596	0.28948	0.25493	0.378537	0.279334	0.489369	0.509844	0.486737	0.227663	0.281933	0.141365	0.711124	0.0433662	0.405256	0.0874528
5	111418552	111420782	Mn1	1	1	0	1	0	1	0	0	2230	0.50606	0.553206	0.506266	0.566828	0.516827	0.354239	0.568025	0.501901	0.530099	0.10329	0.0806984	0.136391	0.145559	0.119107	0.0929408	0.0811954	0.0447752	0.0611247	0.0346861	0.11036	0.120059	0.140157	0.0238038	0.0267179	0.0329661	0.511494	0.0644692	0.112998	0.0252372
5	111530929	111531591	Mn1	0	0	0	0	0	0	0	1	662	0.521231	0.630235	0.272055	0.294488	0.623522	0.35697	0.593813	0.625366	0.636542	0.221222	0.182588	0.173052	0.0959753	0.1232	0.058624	0.0549695	0.0492236	0.042068	0.0258682	0.218877	0.217891	0.113911	0.0305383	0.0271739	0.0487076	0.506025	0.154173	0.142443	0.060514
5	111554770	111555217	Mn1	0	0	0	0	0	0	0	0	447	0.711274	0.739686	0.804902	0.674937	0.745542	0.636495	0.696455	0.625647	0.637936	0.216659	0.253505	0.362432	0.327636	0.322922	0.226316	0.149753	0.109867	0.0339938	0.108484	0.453078	0.377232	0.501003	0.0233918	0.0222222	0.0296385	0.696986	0.0599507	0.284912	0.0605936
5	111578858	111579435	Mn1	0	0	0	0	0	0	0	0	577	0.539862	0.608856	0.635844	0.543413	0.6835	0.603671	0.585613	0.601692	0.683435	0.126786	0.21756	0.341132	0.265523	0.343657	0.24923	0.215455	0.163809	0.117423	0.174368	0.17675	0.240455	0.304239	0.0887566	0.111905	0.218102	0.609543	0.0518641	0.257314	0.0815245
5	111639493	111640449	Gm26897	0	0	0	0	0	0	0	0	956	0.515751	0.527185	0.259043	0.346208	0.309722	0.362649	0.542809	0.463122	0.51707	0.147651	0.118915	0.158929	0.222851	0.149137	0.152738	0.185996	0.140774	0.129744	0.0717575	0.189385	0.22833	0.186483	0.115829	0.0388889	0.0577621	0.427062	0.108036	0.15837	0.0344868
5	111730842	111731136	Gm26897	0	0	0	0	0	0	0	0	294	0.667425	0.759087	0.687322	0.642885	0.776746	0.676826	0.744763	0.719495	0.742019	0.305527	0.336705	0.384807	0.481545	0.485355	0.303118	0.248149	0.300121	0.292285	0.286932	0.301582	0.32944	0.425934	0.108985	0.110043	0.206973	0.712952	0.0461544	0.382843	0.0833274
5	111740623	111741243	Gm26897	0	0	0	0	0	0	0	0	620	0.647502	0.666109	0.628663	0.695782	0.667035	0.682565	0.663142	0.673139	0.654542	0.262897	0.313287	0.322222	0.465287	0.391433	0.465909	0.308596	0.349749	0.397352	0.311359	0.495016	0.539167	0.424585	0.155983	0.238339	0.277438	0.664275	0.019565	0.370173	0.0845076
5	111741871	111742492	Gm26897	0	0	0	0	0	0	0	0	621	0.245352	0.550361	0.309585	0.315323	0.403035	0.228868	0.40154	0.437439	0.31369	0.0660534	0.0867914	0.163835	0.147604	0.0917582	0.0935374	0.145223	0.176395	0.164749	0.157559	0.185725	0.131668	0.145125	0.0246341	0.097619	0.0968858	0.356133	0.101673	0.108263	0.0383872
5	111857870	111858635	Gm26897	0	0	0	0	0	0	0	0	765	0.74616	0.775253	0.872568	0.853211	0.783698	0.838611	0.881835	0.825545	0.881391	0.553902	0.582112	0.630952	0.685878	0.660705	0.478319	0.571285	0.552962	0.470213	0.499465	0.613556	0.633868	0.609604	0.338992	0.231319	0.440598	0.828697	0.0499094	0.598645	0.0764963
5	112216975	112217175	Cryba4	0	0	0	0	0	0	0	1	200	0.872737	0.884606	0.818002	0.948085	0.897348	0.878788	0.900291	0.857308	0.85547	0.506926	0.601558	0.469444	0.70612	0.643218	0.727186	0.642769	0.718785	0.382988	0.543988	0.774583	0.764578	0.613165	0.141103	0.0893939	0.367116	0.879182	0.0360175	0.609075	0.104423
5	112237161	112237631	Cryba4	0	0	0	0	0	0	0	1	470	0.570905	0.555114	0.626121	0.574286	0.571577	0.596534	0.538425	0.50948	0.694831	0.144976	0.140337	0.201299	0.264711	0.239168	0.211845	0.0848316	0.0929378	0.0717519	0.0645218	0.257237	0.237189	0.282416	0.0466667	0.0666667	0.0536508	0.581919	0.0536897	0.200389	0.0499
5	112269206	112269700	Crybb1	0	0	0	1	0	0	0	0	494	0.719453	0.701199	0.732782	0.755938	0.763077	0.896823	0.757342	0.778732	0.750143	0.281834	0.420738	0.49508	0.446477	0.313096	0.304005	0.506487	0.476734	0.352032	0.375161	0.42313	0.339815	0.371848	0.141285	0.0802154	0.355078	0.761721	0.0559211	0.376872	0.088489
5	112389338	112389701	Asphd2	0	0	0	1	0	0	0	0	363	0.787355	0.742307	0.746901	0.806481	0.750549	0.71807	0.711641	0.737525	0.687372	0.500397	0.356437	0.382407	0.484684	0.41835	0.358025	0.234458	0.210812	0.23737	0.32796	0.43064	0.448889	0.491395	0.0555556	0.101852	0.145	0.743133	0.036741	0.416717	0.0630557
5	113135499	113137189	2900026A02Rik	0	1	1	1	0	1	0	1	1690	0.590265	0.633527	0.561385	0.616766	0.597538	0.620561	0.689064	0.635215	0.662779	0.324333	0.371101	0.441375	0.517673	0.405727	0.382816	0.244354	0.362459	0.291127	0.286485	0.54031	0.514813	0.500066	0.1693	0.233784	0.212788	0.623011	0.0383536	0.407171	0.0665418
5	113225744	113226168	Tmem211	0	0	0	0	0	1	0	0	424	0.388835	0.446881	0.454637	0.247818	0.450638	0.414236	0.322507	0.369967	0.317703	0.121763	0.188718	0.137957	0.178321	0.219643	0.163935	0.109472	0.23164	0.183269	0.120404	0.167967	0.134749	0.149143	0.105924	0.102527	0.225074	0.379247	0.0716218	0.168389	0.0353803
5	113286835	113287509	Sgsm1	1	1	0	1	0	0	0	1	674	0.683387	0.739966	0.609274	0.495464	0.797168	0.743425	0.735907	0.733064	0.709466	0.137466	0.167242	0.17577	0.279049	0.275	0.328792	0.192802	0.155285	0.216234	0.183202	0.133942	0.137288	0.160676	0.0680878	0.0878908	0.0641225	0.694125	0.0904354	0.22722	0.0769239
5	113290175	113290470	Sgsm1	0	0	1	1	0	0	0	1	295	0.780093	0.674669	0.800508	0.764304	0.694772	0.720139	0.789352	0.698349	0.689561	0.287368	0.368729	0.353373	0.426554	0.534217	0.464364	0.395102	0.314396	0.290051	0.397799	0.43222	0.572067	0.559204	0.122778	0.16627	0.215972	0.734638	0.0487638	0.405767	0.0877502
5	113347129	113348481	Aym1	0	0	0	0	0	0	0	0	1352	0.524161	0.465915	0.416198	0.571356	0.586968	0.429702	0.453372	0.468897	0.555265	0.274621	0.256539	0.281595	0.357561	0.405842	0.179922	0.311476	0.41776	0.301144	0.285847	0.347009	0.312656	0.270032	0.204302	0.252381	0.231843	0.496871	0.0637112	0.29268	0.0793534
5	113503123	113503983	Wscd2	0	0	0	1	0	0	0	0	860	0.801269	0.807377	0.725173	0.870571	0.788502	0.819286	0.784173	0.778857	0.80825	0.353222	0.415776	0.395793	0.433796	0.527845	0.425799	0.296392	0.325833	0.246555	0.279689	0.48668	0.560098	0.564319	0.159065	0.13381	0.168165	0.798162	0.0385272	0.425372	0.0578695
5	113783586	113784326	Iscu	0	0	0	0	0	0	0	0	740	0.512125	0.49741	0.535426	0.3595	0.409177	0.314236	0.466484	0.439358	0.522729	0.213029	0.146958	0.141682	0.224951	0.263783	0.316711	0.191191	0.162001	0.175945	0.191232	0.280542	0.283175	0.249371	0.087963	0.120877	0.134259	0.450716	0.0769443	0.217852	0.0675044
5	113873460	113873952	Coro1c	0	0	0	1	0	1	0	0	492	0.856938	0.763087	0.825129	0.840278	0.840323	0.822117	0.798344	0.738014	0.806834	0.518849	0.490027	0.60754	0.6184	0.596047	0.587641	0.380197	0.381035	0.309238	0.324465	0.574553	0.626169	0.652549	0.0748626	0.0589515	0.168529	0.810118	0.0386388	0.569751	0.0524465
5	113889075	113889636	Coro1c	0	0	0	1	0	0	0	0	561	0.815715	0.77006	0.796266	0.782686	0.819673	0.747847	0.876314	0.801113	0.80276	0.345503	0.324747	0.366093	0.443667	0.500841	0.521561	0.264022	0.279685	0.270944	0.169289	0.556336	0.526806	0.558896	0.0672269	0.0441358	0.111725	0.801381	0.03602	0.417069	0.0835312
5	113890695	113891159	Coro1c	0	0	0	1	0	0	0	0	464	0.922494	0.906419	0.875352	0.932118	0.926347	0.854586	0.940654	0.8546	0.907081	0.390159	0.627133	0.644007	0.700837	0.687326	0.74043	0.71398	0.597247	0.621184	0.620478	0.814641	0.773026	0.808968	0.381099	0.532046	0.712737	0.902184	0.032909	0.631648	0.125069
5	113986000	113987122	Ssh1	0	0	0	1	0	0	0	0	1122	0.622188	0.76255	0.763585	0.729602	0.730525	0.719712	0.696445	0.775729	0.690008	0.450454	0.43441	0.397057	0.535606	0.517558	0.404134	0.216227	0.292504	0.318459	0.213349	0.461894	0.294316	0.380566	0.0820857	0.0741793	0.173882	0.721149	0.0474719	0.456536	0.0579416
5	114191881	114192740	Acacb	0	0	0	1	0	0	0	0	859	0.617377	0.535119	0.630879	0.57404	0.698348	0.649206	0.643492	0.646623	0.725294	0.467312	0.318425	0.350281	0.357516	0.266949	0.361571	0.242978	0.311834	0.245154	0.27105	0.322311	0.350089	0.356625	0.177894	0.152111	0.213924	0.635598	0.0576538	0.353676	0.0659784
5	114296879	114297508	Myo1h	0	0	0	1	0	0	0	1	629	0.653995	0.606953	0.583153	0.68279	0.541884	0.630445	0.718281	0.643815	0.659441	0.269405	0.253429	0.2934	0.372224	0.338346	0.393525	0.26472	0.275128	0.158061	0.21192	0.337768	0.321229	0.259953	0.06458	0.126817	0.150848	0.63564	0.0529362	0.320055	0.0568665
5	114356952	114357674	Myo1h	0	0	0	1	0	1	0	1	722	0.577732	0.668981	0.510729	0.729455	0.672036	0.572844	0.671386	0.68804	0.783652	0.193882	0.302451	0.366868	0.300568	0.298104	0.237596	0.342781	0.352438	0.230822	0.16952	0.362816	0.28591	0.280237	0.0745272	0.116374	0.258505	0.652762	0.0847273	0.283245	0.05992
5	114590816	114591725	Fam222a	0	0	0	1	0	0	0	0	909	0.565705	0.588609	0.426587	0.605524	0.506838	0.631961	0.680004	0.578668	0.565159	0.239683	0.153882	0.504559	0.366755	0.330181	0.318699	0.276224	0.296904	0.241721	0.173737	0.491171	0.396847	0.313285	0.0804428	0.163657	0.185318	0.572117	0.0726133	0.31896	0.118653
5	114657618	114657846	Trpv4	0	1	0	1	0	1	0	0	228	0.658105	0.655171	0.613015	0.729718	0.558546	0.768968	0.634923	0.706032	0.77444	0.394051	0.337698	0.15625	0.297274	0.502956	0.255511	0.190491	0.351998	0.356709	0.241492	0.316147	0.409976	0.335883	0.11746	0.0920635	0.133688	0.677657	0.0727153	0.323957	0.118882
5	114684604	114685043	Gltp	0	0	0	1	0	0	0	0	439	0.576184	0.50244	0.568443	0.541799	0.504618	0.604978	0.558545	0.545263	0.610025	0.299702	0.368386	0.391775	0.362136	0.270757	0.206481	0.118269	0.12632	0.150551	0.118191	0.328653	0.291795	0.244087	0.0382997	0.113889	0.0883887	0.556922	0.0382497	0.31654	0.0705972
5	115159193	115159435	Mlec	0	1	0	0	0	1	0	0	242	0.541507	0.597895	0.706646	0.623236	0.525254	0.406248	0.599586	0.520186	0.69123	0.156085	0.301102	0.194092	0.246322	0.22603	0.25968	0.140588	0.182239	0.130163	0.10987	0.234486	0.303788	0.313991	0.11063	0.121869	0.0987013	0.579088	0.093021	0.230552	0.0509307
5	115162824	115163877	Mlec	0	0	1	0	0	0	0	1	1053	0.727703	0.820174	0.773532	0.838945	0.79111	0.789455	0.818026	0.786457	0.809949	0.4794	0.534976	0.498413	0.562741	0.632616	0.448056	0.43596	0.441242	0.384403	0.403781	0.398053	0.50523	0.391216	0.201762	0.241169	0.273314	0.795039	0.0324561	0.526034	0.0660387
5	115168812	115169212	Cabp1	0	0	0	1	0	0	0	0	400	0.780888	0.755839	0.744444	0.88966	0.844763	0.67295	0.740301	0.702585	0.932063	0.275357	0.202249	0.321429	0.198718	0.427351	0.58381	0.246109	0.280625	0.259588	0.308584	0.590934	0.541389	0.685798	0.238541	0.105339	0.037037	0.784833	0.0866099	0.334819	0.148574
5	115317403	115318182	Srsf9	0	0	0	0	0	0	0	1	779	0.336051	0.349647	0.213464	0.377971	0.29624	0.218038	0.354198	0.382874	0.314267	0.067539	0.130526	0.0857208	0.0243506	0.0871212	0.0607536	0.0540935	0.0464115	0.0193182	0.0221834	0.115867	0.0947167	0.140877	0.0304113	0.0476584	0.0318182	0.315861	0.0630568	0.0760019	0.0351083
[truncated: 3,175 more rows]
