# Supplementary material for: Rapid and accurate remethylation of DNA in Dnmt3a-deficient hematopoietic cells with restoration of DNMT3A activity
Source: Sci Adv. 2024 Jan 31;10(5):eadk8598. doi: 10.1126/sciadv.adk8598 (PMC10830114; doi:10.1126/sciadv.adk8598)
Supplement: Supplementary file 2 — Tables S1 to S7 [file sciadv.adk8598_tables_s1_to_s7.zip › adk8598_Table_S6.xlsx]

## Sheet: Sheet1
gene	fasta_name	uniprot_acc	uniprot_id	DNMT3A	DNMT3A/DNMT3B3	DNMT3A/DNMT3L
A2M	sp|P01023|A2MG_HUMAN	P01023	A2MG_HUMAN	161597	83845	65742
A2ML1	sp|A8K2U0|A2ML1_HUMAN	A8K2U0	A2ML1_HUMAN	0	41799	0
AAAS	sp|Q9NRG9|AAAS_HUMAN	Q9NRG9	AAAS_HUMAN	943579	940656	1297780
AAGAB	sp|Q6PD74|AAGAB_HUMAN	Q6PD74	AAGAB_HUMAN	321698	305561	311785
AAK1	sp|Q2M2I8|AAK1_HUMAN	Q2M2I8	AAK1_HUMAN	562846	498381	479869
AAMP	sp|Q13685|AAMP_HUMAN	Q13685	AAMP_HUMAN	389627	232240	399241
AAR2	sp|Q9Y312|AAR2_HUMAN	Q9Y312	AAR2_HUMAN	801377	963755	580192
AARS1	sp|P49588|SYAC_HUMAN	P49588	SYAC_HUMAN	888486	805264	736983
AARS2	sp|Q5JTZ9|SYAM_HUMAN	Q5JTZ9	SYAM_HUMAN	712477	432020	685883
AASDHPPT	sp|Q9NRN7|ADPPT_HUMAN	Q9NRN7	ADPPT_HUMAN	213301	298313	318972
AASS	sp|Q9UDR5|AASS_HUMAN	Q9UDR5	AASS_HUMAN	812527	914441	592890
AATF	sp|Q9NY61|AATF_HUMAN	Q9NY61	AATF_HUMAN	2195018	2337719	1969204
AATK	sp|Q6ZMQ8|LMTK1_HUMAN	Q6ZMQ8	LMTK1_HUMAN	38798	40750	23625
ABCA13	sp|Q86UQ4|ABCAD_HUMAN	Q86UQ4	ABCAD_HUMAN	0	35110	0
ABCB1	sp|P08183|MDR1_HUMAN	P08183	MDR1_HUMAN	295476	410226	469033
ABCB10	sp|Q9NRK6|ABCBA_HUMAN	Q9NRK6	ABCBA_HUMAN	293128	375546	282186
ABCB11	sp|O95342|ABCBB_HUMAN	O95342	ABCBB_HUMAN	0	32466	0
ABCB6	sp|Q9NP58|ABCB6_HUMAN	Q9NP58	ABCB6_HUMAN	193685	87906	117603
ABCB7	sp|O75027|ABCB7_HUMAN	O75027	ABCB7_HUMAN	592382	595896	538599
ABCB8	sp|Q9NUT2|MITOS_HUMAN	Q9NUT2	MITOS_HUMAN	51182	0	20189
ABCC1	sp|P33527|MRP1_HUMAN	P33527	MRP1_HUMAN	388558	499071	893393
ABCC4	sp|O15439|MRP4_HUMAN	O15439	MRP4_HUMAN	251085	230023	298961
ABCC5	sp|O15440|MRP5_HUMAN	O15440	MRP5_HUMAN	52234	82934	0
ABCD1	sp|P33897|ABCD1_HUMAN	P33897	ABCD1_HUMAN	988104	981717	1096918
ABCD3	sp|P28288|ABCD3_HUMAN	P28288	ABCD3_HUMAN	2057034	1990143	2120815
ABCD4	sp|O14678|ABCD4_HUMAN	O14678	ABCD4_HUMAN	35810	68693	41001
ABCE1	sp|P61221|ABCE1_HUMAN	P61221	ABCE1_HUMAN	523119	858690	612829
ABCF1	sp|Q8NE71|ABCF1_HUMAN	Q8NE71	ABCF1_HUMAN	1912679	1541212	1900454
ABCF2	sp|Q9UG63|ABCF2_HUMAN	Q9UG63	ABCF2_HUMAN	10948245	13433781	10857032
ABCF3	sp|Q9NUQ8|ABCF3_HUMAN	Q9NUQ8	ABCF3_HUMAN	272437	448490	351856
ABCG2	sp|Q9UNQ0|ABCG2_HUMAN	Q9UNQ0	ABCG2_HUMAN	31088	0	24985
ABHD10	sp|Q9NUJ1|ABHDA_HUMAN	Q9NUJ1	ABHDA_HUMAN	92889	56623	18016
ABHD12	sp|Q8N2K0|ABD12_HUMAN	Q8N2K0	ABD12_HUMAN	555943	674280	780577
ABHD14B	sp|Q96IU4|ABHEB_HUMAN	Q96IU4	ABHEB_HUMAN	55004	65886	0
ABHD16A	sp|O95870|ABHGA_HUMAN	O95870	ABHGA_HUMAN	220140	422057	436949
ABHD17B	sp|Q5VST6|AB17B_HUMAN	Q5VST6	AB17B_HUMAN	237052	61953	232105
ABHD3	sp|Q8WU67|ABHD3_HUMAN	Q8WU67	ABHD3_HUMAN	60649	131778	0
ABHD5	sp|Q8WTS1|ABHD5_HUMAN	Q8WTS1	ABHD5_HUMAN	304745	232771	351496
ABHD6	sp|Q9BV23|ABHD6_HUMAN	Q9BV23	ABHD6_HUMAN	343724	411388	369254
ABI1	sp|Q8IZP0|ABI1_HUMAN	Q8IZP0	ABI1_HUMAN	341751	504933	423071
ABI2	sp|Q9NYB9|ABI2_HUMAN	Q9NYB9	ABI2_HUMAN	362568	618441	347050
ABI3BP	sp|Q7Z7G0|TARSH_HUMAN	Q7Z7G0	TARSH_HUMAN	0	0	127763
ABL1	sp|P00519|ABL1_HUMAN	P00519	ABL1_HUMAN	331213	457386	482897
ABL2	sp|P42684|ABL2_HUMAN	P42684	ABL2_HUMAN	392743	187882	336379
ABLIM1	sp|O14639|ABLM1_HUMAN	O14639	ABLM1_HUMAN	852624	937089	923509
ABRACL	sp|Q9P1F3|ABRAL_HUMAN	Q9P1F3	ABRAL_HUMAN	102979	154119	160510
ABRAXAS1	sp|Q6UWZ7|ABRX1_HUMAN	Q6UWZ7	ABRX1_HUMAN	217012	265828	333537
ABRAXAS2	sp|Q15018|ABRX2_HUMAN	Q15018	ABRX2_HUMAN	420517	304524	201978
ABT1	sp|Q9ULW3|ABT1_HUMAN	Q9ULW3	ABT1_HUMAN	407710	245131	418673
ABTB2	sp|Q8N961|ABTB2_HUMAN	Q8N961	ABTB2_HUMAN	270496	378954	462124
ABTB3	sp|A6QL63|ABTB3_HUMAN	A6QL63	ABTB3_HUMAN	658035	943761	876955
ACAA1	sp|P09110|THIK_HUMAN	P09110	THIK_HUMAN	19634	38244	65313
ACAA2	sp|P42765|THIM_HUMAN	P42765	THIM_HUMAN	45955	117000	44602
ACACA	sp|Q13085|ACACA_HUMAN	Q13085	ACACA_HUMAN	2858456	1900302	2681262
ACAD10	sp|Q6JQN1|ACD10_HUMAN	Q6JQN1	ACD10_HUMAN	336837	263560	266498
ACAD11	sp|Q709F0|ACD11_HUMAN	Q709F0	ACD11_HUMAN	523548	736562	685280
ACAD9	sp|Q9H845|ACAD9_HUMAN	Q9H845	ACAD9_HUMAN	1780664	1413198	2118873
ACADM	sp|P11310|ACADM_HUMAN	P11310	ACADM_HUMAN	0	0	277800
ACADS	sp|P16219|ACADS_HUMAN	P16219	ACADS_HUMAN	0	0	70730
ACADSB	sp|P45954|ACDSB_HUMAN	P45954	ACDSB_HUMAN	380426	437868	463291
ACADVL	sp|P49748|ACADV_HUMAN	P49748	ACADV_HUMAN	196314	61599	0
ACAP2	sp|Q15057|ACAP2_HUMAN	Q15057	ACAP2_HUMAN	673636	416167	551479
ACAT1	sp|P24752|THIL_HUMAN	P24752	THIL_HUMAN	263329	54314	299548
ACAT2	sp|Q9BWD1|THIC_HUMAN	Q9BWD1	THIC_HUMAN	47690	23622	36532
ACBD3	sp|Q9H3P7|GCP60_HUMAN	Q9H3P7	GCP60_HUMAN	792086	1197030	926318
ACBD4	sp|Q8NC06|ACBD4_HUMAN	Q8NC06	ACBD4_HUMAN	247295	0	0
ACBD5	sp|Q5T8D3|ACBD5_HUMAN	Q5T8D3	ACBD5_HUMAN	553139	174879	176825
ACBD6	sp|Q9BR61|ACBD6_HUMAN	Q9BR61	ACBD6_HUMAN	14878	30197	0
ACD	sp|Q96AP0|ACD_HUMAN	Q96AP0	ACD_HUMAN	116585	220341	269648
ACIN1	sp|Q9UKV3|ACINU_HUMAN	Q9UKV3	ACINU_HUMAN	802169	662134	806163
ACLY	sp|P53396|ACLY_HUMAN	P53396	ACLY_HUMAN	1297590	1310232	1499812
ACOT1	sp|Q86TX2|ACOT1_HUMAN	Q86TX2	ACOT1_HUMAN	0	16449	0
ACOT7	sp|O00154|BACH_HUMAN	O00154	BACH_HUMAN	267935	237888	156711
ACOT8	sp|O14734|ACOT8_HUMAN	O14734	ACOT8_HUMAN	504475	757839	867153
ACOT9	sp|Q9Y305|ACOT9_HUMAN	Q9Y305	ACOT9_HUMAN	802560	961019	535601
ACOX1	sp|Q15067|ACOX1_HUMAN	Q15067	ACOX1_HUMAN	0	0	139170
ACP1	sp|P24666|PPAC_HUMAN	P24666	PPAC_HUMAN	83593	159487	33946
ACP2	sp|P11117|PPAL_HUMAN	P11117	PPAL_HUMAN	307176	151092	292848
ACSF3	sp|Q4G176|ACSF3_HUMAN	Q4G176	ACSF3_HUMAN	76170	36669	52427
ACSL1	sp|P33121|ACSL1_HUMAN	P33121	ACSL1_HUMAN	1009484	668155	828610
ACSL3	sp|O95573|ACSL3_HUMAN	O95573	ACSL3_HUMAN	2319736	2078712	2614165
ACSL4	sp|O60488|ACSL4_HUMAN	O60488	ACSL4_HUMAN	774222	818340	655705
ACTA2	sp|P62736|ACTA_HUMAN	P62736	ACTA_HUMAN	6085157	7203946	6287728
ACTB	sp|P60709|ACTB_HUMAN	P60709	ACTB_HUMAN	2936752	1865735	1449647
ACTBL2	sp|Q562R1|ACTBL_HUMAN	Q562R1	ACTBL_HUMAN	1320396	4705467	1961864
ACTG1	sp|P63261|ACTG_HUMAN	P63261	ACTG_HUMAN	4007333	2492329	3569553
ACTL6A	sp|O96019|ACL6A_HUMAN	O96019	ACL6A_HUMAN	2285516	3292140	2218302
ACTMAP	sp|Q5BKX5|ACTMP_HUMAN	Q5BKX5	ACTMP_HUMAN	0	78080	0
ACTN1	sp|P12814|ACTN1_HUMAN	P12814	ACTN1_HUMAN	1882809	1556633	1771361
ACTN4	sp|O43707|ACTN4_HUMAN	O43707	ACTN4_HUMAN	4866203	2921657	3356693
ACTR10	sp|Q9NZ32|ARP10_HUMAN	Q9NZ32	ARP10_HUMAN	295197	428298	342108
ACTR1A	sp|P61163|ACTZ_HUMAN	P61163	ACTZ_HUMAN	2450938	1754195	2012392
ACTR1B	sp|P42025|ACTY_HUMAN	P42025	ACTY_HUMAN	771377	346365	498125
ACTR2	sp|P61160|ARP2_HUMAN	P61160	ARP2_HUMAN	479917	834443	429831
ACTR3	sp|P61158|ARP3_HUMAN	P61158	ARP3_HUMAN	558525	681518	511488
ACTR5	sp|Q9H9F9|ARP5_HUMAN	Q9H9F9	ARP5_HUMAN	295264	766677	454060
ACTR6	sp|Q9GZN1|ARP6_HUMAN	Q9GZN1	ARP6_HUMAN	0	38032	68698
ACTR8	sp|Q9H981|ARP8_HUMAN	Q9H981	ARP8_HUMAN	193909	295879	527584
ACVR1B	sp|P36896|ACV1B_HUMAN	P36896	ACV1B_HUMAN	0	0	46115
ADAM10	sp|O14672|ADA10_HUMAN	O14672	ADA10_HUMAN	425097	485840	570847
ADAM15	sp|Q13444|ADA15_HUMAN	Q13444	ADA15_HUMAN	227424	363439	543980
ADAM17	sp|P78536|ADA17_HUMAN	P78536	ADA17_HUMAN	173125	217584	232902
ADAM22	sp|Q9P0K1|ADA22_HUMAN	Q9P0K1	ADA22_HUMAN	140428	185503	144036
ADAM9	sp|Q13443|ADAM9_HUMAN	Q13443	ADAM9_HUMAN	552058	674029	533046
ADAMTS1	sp|Q9UHI8|ATS1_HUMAN	Q9UHI8	ATS1_HUMAN	30726	100810	0
ADAMTS12	sp|P58397|ATS12_HUMAN	P58397	ATS12_HUMAN	0	87401	31034
ADAMTSL5	sp|Q6ZMM2|ATL5_HUMAN	Q6ZMM2	ATL5_HUMAN	144212	248523	40420
ADAR	sp|P55265|DSRAD_HUMAN	P55265	DSRAD_HUMAN	2835997	2979644	3260033
ADARB1	sp|P78563|RED1_HUMAN	P78563	RED1_HUMAN	47753	215134	181249
ADAT1	sp|Q9BUB4|ADAT1_HUMAN	Q9BUB4	ADAT1_HUMAN	20106	0	96742
ADCK2	sp|Q7Z695|ADCK2_HUMAN	Q7Z695	ADCK2_HUMAN	88672	43198	164659
ADCY10	sp|Q96PN6|ADCYA_HUMAN	Q96PN6	ADCYA_HUMAN	0	117140	0
ADCY3	sp|O60266|ADCY3_HUMAN	O60266	ADCY3_HUMAN	0	0	35184
ADCY8	sp|P40145|ADCY8_HUMAN	P40145	ADCY8_HUMAN	0	82422	0
ADCY9	sp|O60503|ADCY9_HUMAN	O60503	ADCY9_HUMAN	33764	54153	52805
ADD1	sp|P35611|ADDA_HUMAN	P35611	ADDA_HUMAN	1669924	1243103	1134148
ADD2	sp|P35612|ADDB_HUMAN	P35612	ADDB_HUMAN	1018876	1082118	953890
ADD3	sp|Q9UEY8|ADDG_HUMAN	Q9UEY8	ADDG_HUMAN	815325	864810	582080
ADGRE5	sp|P48960|AGRE5_HUMAN	P48960	AGRE5_HUMAN	306160	323842	272438
ADGRF5	sp|Q8IZF2|AGRF5_HUMAN	Q8IZF2	AGRF5_HUMAN	80173	0	27237
ADGRL2	sp|O95490|AGRL2_HUMAN	O95490	AGRL2_HUMAN	307780	321475	323458
ADH5	sp|P11766|ADHX_HUMAN	P11766	ADHX_HUMAN	0	0	48182
ADI1	sp|Q9BV57|MTND_HUMAN	Q9BV57	MTND_HUMAN	0	0	33778
ADIPOR1	sp|Q96A54|PAQR1_HUMAN	Q96A54	PAQR1_HUMAN	0	143922	0
ADIPOR2	sp|Q86V24|PAQR2_HUMAN	Q86V24	PAQR2_HUMAN	171237	0	0
ADNP	sp|Q9H2P0|ADNP_HUMAN	Q9H2P0	ADNP_HUMAN	3019619	3084299	2790119
ADNP2	sp|Q6IQ32|ADNP2_HUMAN	Q6IQ32	ADNP2_HUMAN	478945	356389	736755
ADPGK	sp|Q9BRR6|ADPGK_HUMAN	Q9BRR6	ADPGK_HUMAN	1554357	1869879	1743480
ADRA2B	sp|P18089|ADA2B_HUMAN	P18089	ADA2B_HUMAN	152966	80821	410506
ADRM1	sp|Q16186|ADRM1_HUMAN	Q16186	ADRM1_HUMAN	313390	332409	392659
ADSL	sp|P30566|PUR8_HUMAN	P30566	PUR8_HUMAN	387943	595582	535419
ADSS2	sp|P30520|PURA2_HUMAN	P30520	PURA2_HUMAN	71610	36932	160982
AEBP2	sp|Q6ZN18|AEBP2_HUMAN	Q6ZN18	AEBP2_HUMAN	242978	513217	350870
AFAP1	sp|Q8N556|AFAP1_HUMAN	Q8N556	AFAP1_HUMAN	200521	248438	376607
AFAP1L1	sp|Q8TED9|AF1L1_HUMAN	Q8TED9	AF1L1_HUMAN	113788	100938	0
AFDN	sp|P55196|AFAD_HUMAN	P55196	AFAD_HUMAN	2122705	2365121	2741028
AFF1	sp|P51825|AFF1_HUMAN	P51825	AFF1_HUMAN	143139	599157	339556
AFF3	sp|P51826|AFF3_HUMAN	P51826	AFF3_HUMAN	99327	36858	99882
AFF4	sp|Q9UHB7|AFF4_HUMAN	Q9UHB7	AFF4_HUMAN	1167562	1687152	1436414
AFG1L	sp|Q8WV93|AFG1L_HUMAN	Q8WV93	AFG1L_HUMAN	0	45435	43185
AFG3L2	sp|Q9Y4W6|AFG32_HUMAN	Q9Y4W6	AFG32_HUMAN	684521	686079	788285
AFTPH	sp|Q6ULP2|AFTIN_HUMAN	Q6ULP2	AFTIN_HUMAN	258595	245592	379071
AGAP1	sp|Q9UPQ3|AGAP1_HUMAN	Q9UPQ3	AGAP1_HUMAN	312575	288025	314023
AGAP3	sp|Q96P47|AGAP3_HUMAN	Q96P47	AGAP3_HUMAN	436281	557453	400528
AGBL5	sp|Q8NDL9|CBPC5_HUMAN	Q8NDL9	CBPC5_HUMAN	17883	0	0
AGGF1	sp|Q8N302|AGGF1_HUMAN	Q8N302	AGGF1_HUMAN	0	57986	62636
AGK	sp|Q53H12|AGK_HUMAN	Q53H12	AGK_HUMAN	1913198	1574224	1610039
AGL	sp|P35573|GDE_HUMAN	P35573	GDE_HUMAN	260755	52228	219279
AGO1	sp|Q9UL18|AGO1_HUMAN	Q9UL18	AGO1_HUMAN	179616	161998	153304
AGO2	sp|Q9UKV8|AGO2_HUMAN	Q9UKV8	AGO2_HUMAN	441217	457650	454737
AGPAT1	sp|Q99943|PLCA_HUMAN	Q99943	PLCA_HUMAN	770850	660689	756055
AGPAT2	sp|O15120|PLCB_HUMAN	O15120	PLCB_HUMAN	360338	544333	343030
AGPAT3	sp|Q9NRZ7|PLCC_HUMAN	Q9NRZ7	PLCC_HUMAN	171399	109146	152201
AGPAT4	sp|Q9NRZ5|PLCD_HUMAN	Q9NRZ5	PLCD_HUMAN	874305	764033	905579
AGPAT5	sp|Q9NUQ2|PLCE_HUMAN	Q9NUQ2	PLCE_HUMAN	181698	89553	0
AGPS	sp|O00116|ADAS_HUMAN	O00116	ADAS_HUMAN	1205548	1581385	1203074
AGRN	sp|O00468|AGRIN_HUMAN	O00468	AGRIN_HUMAN	274767	289479	223276
AGTPBP1	sp|Q9UPW5|CBPC1_HUMAN	Q9UPW5	CBPC1_HUMAN	346493	405211	333715
AGTRAP	sp|Q6RW13|ATRAP_HUMAN	Q6RW13	ATRAP_HUMAN	109741	161833	302388
AHCTF1	sp|Q8WYP5|ELYS_HUMAN	Q8WYP5	ELYS_HUMAN	1416450	1570864	1035058
AHCY	sp|P23526|SAHH_HUMAN	P23526	SAHH_HUMAN	737335	1095644	736363
AHCYL1	sp|O43865|SAHH2_HUMAN	O43865	SAHH2_HUMAN	502058	357860	507318
AHCYL2	sp|Q96HN2|SAHH3_HUMAN	Q96HN2	SAHH3_HUMAN	133435	294266	75665
AHDC1	sp|Q5TGY3|AHDC1_HUMAN	Q5TGY3	AHDC1_HUMAN	130380	110495	309064
AHI1	sp|Q8N157|AHI1_HUMAN	Q8N157	AHI1_HUMAN	216719	170239	137565
AHNAK	sp|Q09666|AHNK_HUMAN	Q09666	AHNK_HUMAN	115801	69002	49182
AHR	sp|P35869|AHR_HUMAN	P35869	AHR_HUMAN	0	0	161976
AHRR	sp|A9YTQ3|AHRR_HUMAN	A9YTQ3	AHRR_HUMAN	13005	8840	0
AHSA1	sp|O95433|AHSA1_HUMAN	O95433	AHSA1_HUMAN	7115850	6004409	5705252
AHSG	sp|P02765|FETUA_HUMAN	P02765	FETUA_HUMAN	343807	131940	124290
AIFM1	sp|O95831|AIFM1_HUMAN	O95831	AIFM1_HUMAN	1587813	1148094	945940
AIG1	sp|Q9NVV5|AIG1_HUMAN	Q9NVV5	AIG1_HUMAN	107163	189234	95025
AIMP1	sp|Q12904|AIMP1_HUMAN	Q12904	AIMP1_HUMAN	1332742	1295323	1174213
AIMP2	sp|Q13155|AIMP2_HUMAN	Q13155	AIMP2_HUMAN	1837490	1324440	1679366
AIP	sp|O00170|AIP_HUMAN	O00170	AIP_HUMAN	747879	533767	685293
AK2	sp|P54819|KAD2_HUMAN	P54819	KAD2_HUMAN	655546	366522	483322
AK3	sp|Q9UIJ7|KAD3_HUMAN	Q9UIJ7	KAD3_HUMAN	675832	194113	129846
AK4	sp|P27144|KAD4_HUMAN	P27144	KAD4_HUMAN	574956	374820	523613
AKAP1	sp|Q92667|AKAP1_HUMAN	Q92667	AKAP1_HUMAN	1818473	1176985	997038
AKAP10	sp|O43572|AKA10_HUMAN	O43572	AKA10_HUMAN	247264	338697	356594
AKAP11	sp|Q9UKA4|AKA11_HUMAN	Q9UKA4	AKA11_HUMAN	693397	515835	489274
AKAP12	sp|Q02952|AKA12_HUMAN	Q02952	AKA12_HUMAN	406479	408589	501816
AKAP13	sp|Q12802|AKP13_HUMAN	Q12802	AKP13_HUMAN	568382	570981	423023
AKAP17A	sp|Q02040|AK17A_HUMAN	Q02040	AK17A_HUMAN	694542	963064	1102900
AKAP2	sp|Q9Y2D5|AKAP2_HUMAN	Q9Y2D5	AKAP2_HUMAN	0	41440	44905
AKAP5	sp|P24588|AKAP5_HUMAN	P24588	AKAP5_HUMAN	66586	45140	0
AKAP8	sp|O43823|AKAP8_HUMAN	O43823	AKAP8_HUMAN	756155	1486408	1728586
AKAP8L	sp|Q9ULX6|AKP8L_HUMAN	Q9ULX6	AKP8L_HUMAN	2422515	1742903	1914872
AKAP9	sp|Q99996|AKAP9_HUMAN	Q99996	AKAP9_HUMAN	525641	525410	538245
AKR1A1	sp|P14550|AK1A1_HUMAN	P14550	AK1A1_HUMAN	41940	0	0
AKR1B1	sp|P15121|ALDR_HUMAN	P15121	ALDR_HUMAN	41940	0	0
AKT1	sp|P31749|AKT1_HUMAN	P31749	AKT1_HUMAN	32670	60145	43052
AKT2	sp|P31751|AKT2_HUMAN	P31751	AKT2_HUMAN	0	32988	0
AKTIP	sp|Q9H8T0|AKTIP_HUMAN	Q9H8T0	AKTIP_HUMAN	335038	671634	361380
ALAS1	sp|P13196|HEM1_HUMAN	P13196	HEM1_HUMAN	0	0	145077
ALB	sp|P02768|ALBU_HUMAN	P02768	ALBU_HUMAN	1367674	1026210	1217974
ALCAM	sp|Q13740|CD166_HUMAN	Q13740	CD166_HUMAN	739357	574954	607677
ALDH18A1	sp|P54886|P5CS_HUMAN	P54886	P5CS_HUMAN	2015414	3112016	2671884
ALDH1B1	sp|P30837|AL1B1_HUMAN	P30837	AL1B1_HUMAN	889654	446145	906635
ALDH1L2	sp|Q3SY69|AL1L2_HUMAN	Q3SY69	AL1L2_HUMAN	290966	412347	231403
ALDH2	sp|P05091|ALDH2_HUMAN	P05091	ALDH2_HUMAN	151571	257512	295291
ALDH3A2	sp|P51648|AL3A2_HUMAN	P51648	AL3A2_HUMAN	2161291	1568525	1764680
ALDH5A1	sp|P51649|SSDH_HUMAN	P51649	SSDH_HUMAN	316282	312431	160672
ALDH6A1	sp|Q02252|MMSA_HUMAN	Q02252	MMSA_HUMAN	0	55710	47701
ALDH7A1	sp|P49419|AL7A1_HUMAN	P49419	AL7A1_HUMAN	143785	357996	124529
ALDOA	sp|P04075|ALDOA_HUMAN	P04075	ALDOA_HUMAN	442231	237965	250617
ALG1	sp|Q9BT22|ALG1_HUMAN	Q9BT22	ALG1_HUMAN	859844	653017	902886
ALG10	sp|Q5BKT4|AG10A_HUMAN	Q5BKT4	AG10A_HUMAN	379576	710067	465144
ALG11	sp|Q2TAA5|ALG11_HUMAN	Q2TAA5	ALG11_HUMAN	136828	253777	455039
ALG12	sp|Q9BV10|ALG12_HUMAN	Q9BV10	ALG12_HUMAN	195705	295917	277824
ALG13	sp|Q9NP73|ALG13_HUMAN	Q9NP73	ALG13_HUMAN	747070	694094	590453
ALG14	sp|Q96F25|ALG14_HUMAN	Q96F25	ALG14_HUMAN	311275	354443	186366
ALG2	sp|Q9H553|ALG2_HUMAN	Q9H553	ALG2_HUMAN	810954	849056	856223
ALG3	sp|Q92685|ALG3_HUMAN	Q92685	ALG3_HUMAN	312725	378158	173443
ALG5	sp|Q9Y673|ALG5_HUMAN	Q9Y673	ALG5_HUMAN	514263	424994	372608
ALG6	sp|Q9Y672|ALG6_HUMAN	Q9Y672	ALG6_HUMAN	643985	900491	831124
ALG8	sp|Q9BVK2|ALG8_HUMAN	Q9BVK2	ALG8_HUMAN	488700	906463	906023
ALG9	sp|Q9H6U8|ALG9_HUMAN	Q9H6U8	ALG9_HUMAN	576032	404317	791931
ALKBH2	sp|Q6NS38|ALKB2_HUMAN	Q6NS38	ALKB2_HUMAN	385619	452497	490367
ALKBH3	sp|Q96Q83|ALKB3_HUMAN	Q96Q83	ALKB3_HUMAN	122292	0	32535
ALKBH5	sp|Q6P6C2|ALKB5_HUMAN	Q6P6C2	ALKB5_HUMAN	1762029	1439795	1070784
ALKBH8	sp|Q96BT7|ALKB8_HUMAN	Q96BT7	ALKB8_HUMAN	35069	0	100323
ALMS1	sp|Q8TCU4|ALMS1_HUMAN	Q8TCU4	ALMS1_HUMAN	62824	327664	0
ALPL	sp|P05186|PPBT_HUMAN	P05186	PPBT_HUMAN	151626	195377	227164
ALS2	sp|Q96Q42|ALS2_HUMAN	Q96Q42	ALS2_HUMAN	249085	113828	206100
ALX4	sp|Q9H161|ALX4_HUMAN	Q9H161	ALX4_HUMAN	59429	0	39989
ALYREF	sp|Q86V81|THOC4_HUMAN	Q86V81	THOC4_HUMAN	4634248	3750233	4604083
AMBRA1	sp|Q9C0C7|AMRA1_HUMAN	Q9C0C7	AMRA1_HUMAN	388471	617482	382122
AMER1	sp|Q5JTC6|AMER1_HUMAN	Q5JTC6	AMER1_HUMAN	383245	192653	271334
AMFR	sp|Q9UKV5|AMFR_HUMAN	Q9UKV5	AMFR_HUMAN	550099	848762	506341
AMMECR1	sp|Q9Y4X0|AMMR1_HUMAN	Q9Y4X0	AMMR1_HUMAN	578295	374549	394293
AMMECR1L	sp|Q6DCA0|AMERL_HUMAN	Q6DCA0	AMERL_HUMAN	1279112	1147844	1363481
AMOT	sp|Q4VCS5|AMOT_HUMAN	Q4VCS5	AMOT_HUMAN	13423740	17175755	17709378
AMOTL1	sp|Q8IY63|AMOL1_HUMAN	Q8IY63	AMOL1_HUMAN	1447628	2488811	2508697
AMOTL2	sp|Q9Y2J4|AMOL2_HUMAN	Q9Y2J4	AMOL2_HUMAN	413270	309588	467946
AMPD2	sp|Q01433|AMPD2_HUMAN	Q01433	AMPD2_HUMAN	393581	423542	498662
AMPH	sp|P49418|AMPH_HUMAN	P49418	AMPH_HUMAN	56649	168805	208840
ANAPC1	sp|Q9H1A4|APC1_HUMAN	Q9H1A4	APC1_HUMAN	1212704	1133651	1284235
ANAPC10	sp|Q9UM13|APC10_HUMAN	Q9UM13	APC10_HUMAN	334855	532070	592762
ANAPC11	sp|Q9NYG5|APC11_HUMAN	Q9NYG5	APC11_HUMAN	163444	149576	93913
ANAPC13	sp|Q9BS18|APC13_HUMAN	Q9BS18	APC13_HUMAN	31066	30127	28208
ANAPC15	sp|P60006|APC15_HUMAN	P60006	APC15_HUMAN	46906	0	0
ANAPC2	sp|Q9UJX6|ANC2_HUMAN	Q9UJX6	ANC2_HUMAN	885168	599274	646216
ANAPC4	sp|Q9UJX5|APC4_HUMAN	Q9UJX5	APC4_HUMAN	819182	801777	832019
ANAPC5	sp|Q9UJX4|APC5_HUMAN	Q9UJX4	APC5_HUMAN	823141	913196	996751
ANAPC7	sp|Q9UJX3|APC7_HUMAN	Q9UJX3	APC7_HUMAN	2341031	2234690	1739301
ANGEL1	sp|Q9UNK9|ANGE1_HUMAN	Q9UNK9	ANGE1_HUMAN	487004	285281	423199
ANGEL2	sp|Q5VTE6|ANGE2_HUMAN	Q5VTE6	ANGE2_HUMAN	391353	213015	261767
ANGPT4	sp|Q9Y264|ANGP4_HUMAN	Q9Y264	ANGP4_HUMAN	19197	0	29911
ANGPTL8	sp|Q6UXH0|ANGL8_HUMAN	Q6UXH0	ANGL8_HUMAN	83168	0	0
ANK2	sp|Q01484|ANK2_HUMAN	Q01484	ANK2_HUMAN	556788	306085	350375
ANK3	sp|Q12955|ANK3_HUMAN	Q12955	ANK3_HUMAN	956418	736122	1027991
ANKFY1	sp|Q9P2R3|ANFY1_HUMAN	Q9P2R3	ANFY1_HUMAN	760575	1131319	857660
ANKHD1	sp|Q8IWZ3|ANKH1_HUMAN	Q8IWZ3	ANKH1_HUMAN	577010	577785	666402
ANKIB1	sp|Q9P2G1|AKIB1_HUMAN	Q9P2G1	AKIB1_HUMAN	281198	129207	83164
ANKLE2	sp|Q86XL3|ANKL2_HUMAN	Q86XL3	ANKL2_HUMAN	837199	744404	813982
ANKMY2	sp|Q8IV38|ANKY2_HUMAN	Q8IV38	ANKY2_HUMAN	398078	199464	263371
ANKRD11	sp|Q6UB99|ANR11_HUMAN	Q6UB99	ANR11_HUMAN	419668	579960	609926
ANKRD13A	sp|Q8IZ07|AN13A_HUMAN	Q8IZ07	AN13A_HUMAN	34615	4820	15406
ANKRD13C	sp|Q8N6S4|AN13C_HUMAN	Q8N6S4	AN13C_HUMAN	188746	233038	17619
ANKRD17	sp|O75179|ANR17_HUMAN	O75179	ANR17_HUMAN	828759	870759	847323
ANKRD20A8P	sp|Q5CZ79|AN20B_HUMAN	Q5CZ79	AN20B_HUMAN	0	1905618	391496
ANKRD27	sp|Q96NW4|ANR27_HUMAN	Q96NW4	ANR27_HUMAN	75314	60016	35366
ANKRD28	sp|O15084|ANR28_HUMAN	O15084	ANR28_HUMAN	965351	858670	773749
ANKRD31	sp|Q8N7Z5|ANR31_HUMAN	Q8N7Z5	ANR31_HUMAN	8601	0	0
ANKRD40	sp|Q6AI12|ANR40_HUMAN	Q6AI12	ANR40_HUMAN	34152	0	25506
ANKRD44	sp|Q8N8A2|ANR44_HUMAN	Q8N8A2	ANR44_HUMAN	185708	126309	53442
ANKRD46	sp|Q86W74|ANR46_HUMAN	Q86W74	ANR46_HUMAN	270378	510767	351011
ANKRD50	sp|Q9ULJ7|ANR50_HUMAN	Q9ULJ7	ANR50_HUMAN	431474	438852	328082
ANKRD52	sp|Q8NB46|ANR52_HUMAN	Q8NB46	ANR52_HUMAN	1065916	581940	834232
ANKRD54	sp|Q6NXT1|ANR54_HUMAN	Q6NXT1	ANR54_HUMAN	416504	373222	510672
ANKRD62	sp|A6NC57|ANR62_HUMAN	A6NC57	ANR62_HUMAN	0	60280	4270
ANKS1A	sp|Q92625|ANS1A_HUMAN	Q92625	ANS1A_HUMAN	428773	466362	555307
ANKZF1	sp|Q9H8Y5|ANKZ1_HUMAN	Q9H8Y5	ANKZ1_HUMAN	168682	61901	0
ANLN	sp|Q9NQW6|ANLN_HUMAN	Q9NQW6	ANLN_HUMAN	430455	669359	308611
ANO10	sp|Q9NW15|ANO10_HUMAN	Q9NW15	ANO10_HUMAN	520894	166134	564200
ANO5	sp|Q75V66|ANO5_HUMAN	Q75V66	ANO5_HUMAN	59921	0	0
ANO6	sp|Q4KMQ2|ANO6_HUMAN	Q4KMQ2	ANO6_HUMAN	363055	433665	583251
ANP32A	sp|P39687|AN32A_HUMAN	P39687	AN32A_HUMAN	149050	32002	113608
ANP32E	sp|Q9BTT0|AN32E_HUMAN	Q9BTT0	AN32E_HUMAN	87020	102699	0
ANTXR1	sp|Q9H6X2|ANTR1_HUMAN	Q9H6X2	ANTR1_HUMAN	12117	18095	24315
ANTXR2	sp|P58335|ANTR2_HUMAN	P58335	ANTR2_HUMAN	16680	0	0
ANXA1	sp|P04083|ANXA1_HUMAN	P04083	ANXA1_HUMAN	231158	0	309135
ANXA11	sp|P50995|ANX11_HUMAN	P50995	ANX11_HUMAN	502175	348030	402728
ANXA2	sp|P07355|ANXA2_HUMAN	P07355	ANXA2_HUMAN	794354	753370	879383
ANXA4	sp|P09525|ANXA4_HUMAN	P09525	ANXA4_HUMAN	248626	164082	146187
ANXA5	sp|P08758|ANXA5_HUMAN	P08758	ANXA5_HUMAN	585068	238063	252774
ANXA6	sp|P08133|ANXA6_HUMAN	P08133	ANXA6_HUMAN	1071837	1326442	1567271
ANXA7	sp|P20073|ANXA7_HUMAN	P20073	ANXA7_HUMAN	1057669	578372	878436
AOPEP	sp|Q8N6M6|AMPO_HUMAN	Q8N6M6	AMPO_HUMAN	0	125120	0
AP1AR	sp|Q63HQ0|AP1AR_HUMAN	Q63HQ0	AP1AR_HUMAN	51467	23994	40731
AP1B1	sp|Q10567|AP1B1_HUMAN	Q10567	AP1B1_HUMAN	2649624	1829519	2090301
AP1G1	sp|O43747|AP1G1_HUMAN	O43747	AP1G1_HUMAN	1369205	1352331	1316230
AP1G2	sp|O75843|AP1G2_HUMAN	O75843	AP1G2_HUMAN	121735	55966	0
AP1M1	sp|Q9BXS5|AP1M1_HUMAN	Q9BXS5	AP1M1_HUMAN	1396165	1779684	1466860
AP1S1	sp|P61966|AP1S1_HUMAN	P61966	AP1S1_HUMAN	186879	57710	330839
AP1S2	sp|P56377|AP1S2_HUMAN	P56377	AP1S2_HUMAN	339776	123488	194024
AP2A1	sp|O95782|AP2A1_HUMAN	O95782	AP2A1_HUMAN	1024391	1040844	1246307
AP2A2	sp|O94973|AP2A2_HUMAN	O94973	AP2A2_HUMAN	2000911	1493389	1243654
AP2B1	sp|P63010|AP2B1_HUMAN	P63010	AP2B1_HUMAN	1807244	1888932	1794394
AP2M1	sp|Q96CW1|AP2M1_HUMAN	Q96CW1	AP2M1_HUMAN	1216964	829578	1268420
AP2S1	sp|P53680|AP2S1_HUMAN	P53680	AP2S1_HUMAN	504138	473242	303248
AP3B1	sp|O00203|AP3B1_HUMAN	O00203	AP3B1_HUMAN	896565	1104770	854383
AP3D1	sp|O14617|AP3D1_HUMAN	O14617	AP3D1_HUMAN	2349663	2215882	2070752
AP3M1	sp|Q9Y2T2|AP3M1_HUMAN	Q9Y2T2	AP3M1_HUMAN	910318	928571	700895
AP3M2	sp|P53677|AP3M2_HUMAN	P53677	AP3M2_HUMAN	198471	157143	195993
AP3S1	sp|Q92572|AP3S1_HUMAN	Q92572	AP3S1_HUMAN	599421	614239	712484
AP3S2	sp|P59780|AP3S2_HUMAN	P59780	AP3S2_HUMAN	213761	0	119387
AP4B1	sp|Q9Y6B7|AP4B1_HUMAN	Q9Y6B7	AP4B1_HUMAN	533099	184912	228125
AP4E1	sp|Q9UPM8|AP4E1_HUMAN	Q9UPM8	AP4E1_HUMAN	306133	265127	160354
AP4M1	sp|O00189|AP4M1_HUMAN	O00189	AP4M1_HUMAN	69329	39164	99120
AP4S1	sp|Q9Y587|AP4S1_HUMAN	Q9Y587	AP4S1_HUMAN	42038	0	0
AP5B1	sp|Q2VPB7|AP5B1_HUMAN	Q2VPB7	AP5B1_HUMAN	161184	104484	141539
AP5M1	sp|Q9H0R1|AP5M1_HUMAN	Q9H0R1	AP5M1_HUMAN	86737	63301	0
AP5S1	sp|Q9NUS5|AP5S1_HUMAN	Q9NUS5	AP5S1_HUMAN	129791	0	100155
AP5Z1	sp|O43299|AP5Z1_HUMAN	O43299	AP5Z1_HUMAN	278671	474828	308636
APBA2	sp|Q99767|APBA2_HUMAN	Q99767	APBA2_HUMAN	96648	74211	0
APBA3	sp|O96018|APBA3_HUMAN	O96018	APBA3_HUMAN	0	54790	0
APBB1	sp|O00213|APBB1_HUMAN	O00213	APBB1_HUMAN	425317	555017	383848
APBB2	sp|Q92870|APBB2_HUMAN	Q92870	APBB2_HUMAN	0	33435	0
APC	sp|P25054|APC_HUMAN	P25054	APC_HUMAN	567217	691512	792794
APEH	sp|P13798|ACPH_HUMAN	P13798	ACPH_HUMAN	0	17889	0
APEX1	sp|P27695|APEX1_HUMAN	P27695	APEX1_HUMAN	66881	0	0
APH1A	sp|Q96BI3|APH1A_HUMAN	Q96BI3	APH1A_HUMAN	163180	274890	207508
API5	sp|Q9BZZ5|API5_HUMAN	Q9BZZ5	API5_HUMAN	3971533	3040198	4000489
APLP2	sp|Q06481|APLP2_HUMAN	Q06481	APLP2_HUMAN	471503	559500	547155
APMAP	sp|Q9HDC9|APMAP_HUMAN	Q9HDC9	APMAP_HUMAN	2746106	2920152	2542178
APOA1	sp|P02647|APOA1_HUMAN	P02647	APOA1_HUMAN	392336	335488	326169
APOA4	sp|P06727|APOA4_HUMAN	P06727	APOA4_HUMAN	0	242681	0
APOB	sp|P04114|APOB_HUMAN	P04114	APOB_HUMAN	88496	46383	0
APOBEC3B	sp|Q9UH17|ABC3B_HUMAN	Q9UH17	ABC3B_HUMAN	106389	184687	100231
APOBEC3C	sp|Q9NRW3|ABC3C_HUMAN	Q9NRW3	ABC3C_HUMAN	328544	503208	499415
APOBEC3F	sp|Q8IUX4|ABC3F_HUMAN	Q8IUX4	ABC3F_HUMAN	9664	9126	41974
APOC3	sp|P02656|APOC3_HUMAN	P02656	APOC3_HUMAN	474991	518513	1153390
APOE	sp|P02649|APOE_HUMAN	P02649	APOE_HUMAN	0	157913	60675
APOL2	sp|Q9BQE5|APOL2_HUMAN	Q9BQE5	APOL2_HUMAN	178905	89239	142291
APOL3	sp|O95236|APOL3_HUMAN	O95236	APOL3_HUMAN	0	0	51872
APOO	sp|Q9BUR5|MIC26_HUMAN	Q9BUR5	MIC26_HUMAN	669341	447818	659885
APOOL	sp|Q6UXV4|MIC27_HUMAN	Q6UXV4	MIC27_HUMAN	388931	289803	484909
APP	sp|P05067|A4_HUMAN	P05067	A4_HUMAN	490867	584806	366661
APPL1	sp|Q9UKG1|DP13A_HUMAN	Q9UKG1	DP13A_HUMAN	1519914	1255249	2105164
APPL2	sp|Q8NEU8|DP13B_HUMAN	Q8NEU8	DP13B_HUMAN	490126	626521	609579
APRT	sp|P07741|APT_HUMAN	P07741	APT_HUMAN	220479	123131	0
APTX	sp|Q7Z2E3|APTX_HUMAN	Q7Z2E3	APTX_HUMAN	66176	258398	114965
AQR	sp|O60306|AQR_HUMAN	O60306	AQR_HUMAN	1823115	1769046	2137914
ARAF	sp|P10398|ARAF_HUMAN	P10398	ARAF_HUMAN	943817	1038272	806197
ARAP1	sp|Q96P48|ARAP1_HUMAN	Q96P48	ARAP1_HUMAN	818394	599426	535840
ARAP2	sp|Q8WZ64|ARAP2_HUMAN	Q8WZ64	ARAP2_HUMAN	0	24298	0
ARCN1	sp|P48444|COPD_HUMAN	P48444	COPD_HUMAN	1820911	1049997	982900
AREL1	sp|O15033|AREL1_HUMAN	O15033	AREL1_HUMAN	0	0	43641
ARF1	sp|P84077|ARF1_HUMAN	P84077	ARF1_HUMAN	690605	776561	686758
ARF4	sp|P18085|ARF4_HUMAN	P18085	ARF4_HUMAN	1236652	828749	811063
ARF5	sp|P84085|ARF5_HUMAN	P84085	ARF5_HUMAN	326024	314327	253030
ARF6	sp|P62330|ARF6_HUMAN	P62330	ARF6_HUMAN	433899	158825	358785
ARFGAP1	sp|Q8N6T3|ARFG1_HUMAN	Q8N6T3	ARFG1_HUMAN	1040733	659150	712100
ARFGAP2	sp|Q8N6H7|ARFG2_HUMAN	Q8N6H7	ARFG2_HUMAN	465022	709361	381796
ARFGAP3	sp|Q9NP61|ARFG3_HUMAN	Q9NP61	ARFG3_HUMAN	306536	192547	414134
ARFGEF1	sp|Q9Y6D6|BIG1_HUMAN	Q9Y6D6	BIG1_HUMAN	668304	513308	609948
ARFGEF2	sp|Q9Y6D5|BIG2_HUMAN	Q9Y6D5	BIG2_HUMAN	850906	708843	688427
ARFGEF3	sp|Q5TH69|BIG3_HUMAN	Q5TH69	BIG3_HUMAN	363922	291697	301182
ARFIP1	sp|P53367|ARFP1_HUMAN	P53367	ARFP1_HUMAN	531091	286489	264861
ARFIP2	sp|P53365|ARFP2_HUMAN	P53365	ARFP2_HUMAN	606898	589319	494400
ARFRP1	sp|Q13795|ARFRP_HUMAN	Q13795	ARFRP_HUMAN	60121	52348	55693
ARG1	sp|P05089|ARGI1_HUMAN	P05089	ARGI1_HUMAN	293317	0	35542
ARHGAP1	sp|Q07960|RHG01_HUMAN	Q07960	RHG01_HUMAN	699222	571092	531059
ARHGAP10	sp|A1A4S6|RHG10_HUMAN	A1A4S6	RHG10_HUMAN	26161	0	128710
ARHGAP11A	sp|Q6P4F7|RHGBA_HUMAN	Q6P4F7	RHGBA_HUMAN	376789	385823	285261
ARHGAP12	sp|Q8IWW6|RHG12_HUMAN	Q8IWW6	RHG12_HUMAN	424505	347096	282922
ARHGAP17	sp|Q68EM7|RHG17_HUMAN	Q68EM7	RHG17_HUMAN	2085207	1939647	1552734
ARHGAP18	sp|Q8N392|RHG18_HUMAN	Q8N392	RHG18_HUMAN	114033	20309	5969
ARHGAP19	sp|Q14CB8|RHG19_HUMAN	Q14CB8	RHG19_HUMAN	232452	313883	240544
ARHGAP21	sp|Q5T5U3|RHG21_HUMAN	Q5T5U3	RHG21_HUMAN	390080	396704	441990
ARHGAP26	sp|Q9UNA1|RHG26_HUMAN	Q9UNA1	RHG26_HUMAN	103187	409212	178873
ARHGAP29	sp|Q52LW3|RHG29_HUMAN	Q52LW3	RHG29_HUMAN	217652	95428	226710
ARHGAP32	sp|A7KAX9|RHG32_HUMAN	A7KAX9	RHG32_HUMAN	224155	111452	309264
ARHGAP35	sp|Q9NRY4|RHG35_HUMAN	Q9NRY4	RHG35_HUMAN	244936	94550	308782
ARHGAP44	sp|Q17R89|RHG44_HUMAN	Q17R89	RHG44_HUMAN	101759	31075	0
ARHGAP5	sp|Q13017|RHG05_HUMAN	Q13017	RHG05_HUMAN	487301	812158	602558
ARHGAP8	sp|P85298|RHG08_HUMAN	P85298	RHG08_HUMAN	353434	145516	286179
ARHGDIA	sp|P52565|GDIR1_HUMAN	P52565	GDIR1_HUMAN	138512	0	0
ARHGEF1	sp|Q92888|ARHG1_HUMAN	Q92888	ARHG1_HUMAN	1105209	850985	805495
ARHGEF10	sp|O15013|ARHGA_HUMAN	O15013	ARHGA_HUMAN	539594	450531	522598
ARHGEF11	sp|O15085|ARHGB_HUMAN	O15085	ARHGB_HUMAN	442068	398508	285942
ARHGEF12	sp|Q9NZN5|ARHGC_HUMAN	Q9NZN5	ARHGC_HUMAN	803956	592907	593810
ARHGEF15	sp|O94989|ARHGF_HUMAN	O94989	ARHGF_HUMAN	0	190433	134980
ARHGEF17	sp|Q96PE2|ARHGH_HUMAN	Q96PE2	ARHGH_HUMAN	51219	0	0
ARHGEF18	sp|Q6ZSZ5|ARHGI_HUMAN	Q6ZSZ5	ARHGI_HUMAN	593862	540222	682881
ARHGEF2	sp|Q92974|ARHG2_HUMAN	Q92974	ARHG2_HUMAN	1480073	870077	1278857
ARHGEF26	sp|Q96DR7|ARHGQ_HUMAN	Q96DR7	ARHGQ_HUMAN	173481	285077	128149
ARHGEF28	sp|Q8N1W1|ARG28_HUMAN	Q8N1W1	ARG28_HUMAN	17067	22120	42936
ARHGEF39	sp|Q8N4T4|ARG39_HUMAN	Q8N4T4	ARG39_HUMAN	57460	127663	56961
ARHGEF4	sp|Q9NR80|ARHG4_HUMAN	Q9NR80	ARHG4_HUMAN	55029	62614	0
ARHGEF40	sp|Q8TER5|ARH40_HUMAN	Q8TER5	ARH40_HUMAN	427169	571980	524933
ARHGEF6	sp|Q15052|ARHG6_HUMAN	Q15052	ARHG6_HUMAN	492868	744756	539156
ARHGEF7	sp|Q14155|ARHG7_HUMAN	Q14155	ARHG7_HUMAN	921267	899030	728842
ARID1A	sp|O14497|ARI1A_HUMAN	O14497	ARI1A_HUMAN	1323442	1202479	1250384
ARID1B	sp|Q8NFD5|ARI1B_HUMAN	Q8NFD5	ARI1B_HUMAN	1614285	1265156	1596528
ARID2	sp|Q68CP9|ARID2_HUMAN	Q68CP9	ARID2_HUMAN	1351715	980304	1439714
ARID3A	sp|Q99856|ARI3A_HUMAN	Q99856	ARI3A_HUMAN	839734	492042	768176
ARID3B	sp|Q8IVW6|ARI3B_HUMAN	Q8IVW6	ARI3B_HUMAN	825897	625162	1148514
ARID4A	sp|P29374|ARI4A_HUMAN	P29374	ARI4A_HUMAN	75052	18579	0
ARID4B	sp|Q4LE39|ARI4B_HUMAN	Q4LE39	ARI4B_HUMAN	502123	378191	481007
ARID5B	sp|Q14865|ARI5B_HUMAN	Q14865	ARI5B_HUMAN	259584	328707	455289
ARIH1	sp|Q9Y4X5|ARI1_HUMAN	Q9Y4X5	ARI1_HUMAN	333994	508543	614235
ARIH2	sp|O95376|ARI2_HUMAN	O95376	ARI2_HUMAN	440543	367732	313537
ARL1	sp|P40616|ARL1_HUMAN	P40616	ARL1_HUMAN	1245102	1368209	2877303
ARL10	sp|Q8N8L6|ARL10_HUMAN	Q8N8L6	ARL10_HUMAN	95327	108822	0
ARL13B	sp|Q3SXY8|AR13B_HUMAN	Q3SXY8	AR13B_HUMAN	111799	104113	60246
ARL14EP	sp|Q8N8R7|AL14E_HUMAN	Q8N8R7	AL14E_HUMAN	85722	62418	36198
ARL15	sp|Q9NXU5|ARL15_HUMAN	Q9NXU5	ARL15_HUMAN	412762	555848	288827
ARL2	sp|P36404|ARL2_HUMAN	P36404	ARL2_HUMAN	179074	224336	382461
ARL2BP	sp|Q9Y2Y0|AR2BP_HUMAN	Q9Y2Y0	AR2BP_HUMAN	87559	69761	126621
ARL3	sp|P36405|ARL3_HUMAN	P36405	ARL3_HUMAN	47109	17708	0
ARL5B	sp|Q96KC2|ARL5B_HUMAN	Q96KC2	ARL5B_HUMAN	77859	50409	44979
ARL6IP1	sp|Q15041|AR6P1_HUMAN	Q15041	AR6P1_HUMAN	460569	1220497	940998
ARL6IP4	sp|Q66PJ3|AR6P4_HUMAN	Q66PJ3	AR6P4_HUMAN	0	75651	0
ARL6IP5	sp|O75915|PRAF3_HUMAN	O75915	PRAF3_HUMAN	644256	315511	790834
ARL6IP6	sp|Q8N6S5|AR6P6_HUMAN	Q8N6S5	AR6P6_HUMAN	51598	88049	54765
ARL8A	sp|Q96BM9|ARL8A_HUMAN	Q96BM9	ARL8A_HUMAN	411124	474249	224529
ARL8B	sp|Q9NVJ2|ARL8B_HUMAN	Q9NVJ2	ARL8B_HUMAN	790953	927316	818236
ARMC1	sp|Q9NVT9|ARMC1_HUMAN	Q9NVT9	ARMC1_HUMAN	376389	400576	416179
ARMC10	sp|Q8N2F6|ARM10_HUMAN	Q8N2F6	ARM10_HUMAN	488385	715113	342009
ARMC5	sp|Q96C12|ARMC5_HUMAN	Q96C12	ARMC5_HUMAN	52609	67287	127440
ARMC6	sp|Q6NXE6|ARMC6_HUMAN	Q6NXE6	ARMC6_HUMAN	900464	1415517	1231772
ARMC7	sp|Q9H6L4|ARMC7_HUMAN	Q9H6L4	ARMC7_HUMAN	188173	87852	247630
ARMC8	sp|Q8IUR7|ARMC8_HUMAN	Q8IUR7	ARMC8_HUMAN	489586	397717	369201
ARMC9	sp|Q7Z3E5|ARMC9_HUMAN	Q7Z3E5	ARMC9_HUMAN	659285	425074	312144
ARMCX2	sp|Q7L311|ARMX2_HUMAN	Q7L311	ARMX2_HUMAN	61971	58126	45448
ARMCX3	sp|Q9UH62|ARMX3_HUMAN	Q9UH62	ARMX3_HUMAN	673750	716742	382674
ARMCX5	sp|Q6P1M9|ARMX5_HUMAN	Q6P1M9	ARMX5_HUMAN	113359	313387	31285
ARMH3	sp|Q5T2E6|ARMD3_HUMAN	Q5T2E6	ARMD3_HUMAN	381980	443177	357056
ARNT	sp|P27540|ARNT_HUMAN	P27540	ARNT_HUMAN	354194	472326	354681
ARNT2	sp|Q9HBZ2|ARNT2_HUMAN	Q9HBZ2	ARNT2_HUMAN	0	86740	0
ARPC1A	sp|Q92747|ARC1A_HUMAN	Q92747	ARC1A_HUMAN	145120	71738	161745
ARPC1B	sp|O15143|ARC1B_HUMAN	O15143	ARC1B_HUMAN	282933	365632	261440
ARPC2	sp|O15144|ARPC2_HUMAN	O15144	ARPC2_HUMAN	202041	122022	50315
ARPC3	sp|O15145|ARPC3_HUMAN	O15145	ARPC3_HUMAN	170856	123781	62775
ARPC4	sp|P59998|ARPC4_HUMAN	P59998	ARPC4_HUMAN	0	0	80425
ARPC5	sp|O15511|ARPC5_HUMAN	O15511	ARPC5_HUMAN	0	31531	0
ARRB2	sp|P32121|ARRB2_HUMAN	P32121	ARRB2_HUMAN	69240	139823	208580
ARSK	sp|Q6UWY0|ARSK_HUMAN	Q6UWY0	ARSK_HUMAN	65563	0	62148
ARV1	sp|Q9H2C2|ARV1_HUMAN	Q9H2C2	ARV1_HUMAN	279421	262647	329505
ARVCF	sp|O00192|ARVC_HUMAN	O00192	ARVC_HUMAN	204560	85908	439897
ASAH1	sp|Q13510|ASAH1_HUMAN	Q13510	ASAH1_HUMAN	136648	124800	69353
ASAP1	sp|Q9ULH1|ASAP1_HUMAN	Q9ULH1	ASAP1_HUMAN	517922	397735	522208
ASAP2	sp|O43150|ASAP2_HUMAN	O43150	ASAP2_HUMAN	105706	151274	373569
ASAP3	sp|Q8TDY4|ASAP3_HUMAN	Q8TDY4	ASAP3_HUMAN	0	253917	0
ASB3	sp|Q9Y575|ASB3_HUMAN	Q9Y575	ASB3_HUMAN	0	48526	40953
ASB6	sp|Q9NWX5|ASB6_HUMAN	Q9NWX5	ASB6_HUMAN	45056	0	0
ASB7	sp|Q9H672|ASB7_HUMAN	Q9H672	ASB7_HUMAN	195319	137789	74575
ASCC1	sp|Q8N9N2|ASCC1_HUMAN	Q8N9N2	ASCC1_HUMAN	638497	1198894	994947
ASCC2	sp|Q9H1I8|ASCC2_HUMAN	Q9H1I8	ASCC2_HUMAN	2027461	1707993	1435131
ASCC3	sp|Q8N3C0|ASCC3_HUMAN	Q8N3C0	ASCC3_HUMAN	3114419	2426827	3405090
ASDURF	sp|L0R819|ASURF_HUMAN	L0R819	ASURF_HUMAN	60711	0	0
ASF1A	sp|Q9Y294|ASF1A_HUMAN	Q9Y294	ASF1A_HUMAN	541956	418217	634041
ASF1B	sp|Q9NVP2|ASF1B_HUMAN	Q9NVP2	ASF1B_HUMAN	470409	312985	421606
ASH1L	sp|Q9NR48|ASH1L_HUMAN	Q9NR48	ASH1L_HUMAN	383178	186542	435168
ASH2L	sp|Q9UBL3|ASH2L_HUMAN	Q9UBL3	ASH2L_HUMAN	544242	619190	513103
ASIC1	sp|P78348|ASIC1_HUMAN	P78348	ASIC1_HUMAN	49026	104661	0
ASMTL	sp|O95671|ASML_HUMAN	O95671	ASML_HUMAN	168410	240227	149259
ASNS	sp|P08243|ASNS_HUMAN	P08243	ASNS_HUMAN	487812	520235	734172
ASNSD1	sp|Q9NWL6|ASND1_HUMAN	Q9NWL6	ASND1_HUMAN	0	107073	0
ASPH	sp|Q12797|ASPH_HUMAN	Q12797	ASPH_HUMAN	904023	1225446	978778
ASPHD2	sp|Q6ICH7|ASPH2_HUMAN	Q6ICH7	ASPH2_HUMAN	135346	124724	160552
ASPM	sp|Q8IZT6|ASPM_HUMAN	Q8IZT6	ASPM_HUMAN	564845	991299	467396
ASPSCR1	sp|Q9BZE9|ASPC1_HUMAN	Q9BZE9	ASPC1_HUMAN	86577	59735	86367
ASRGL1	sp|Q7L266|ASGL1_HUMAN	Q7L266	ASGL1_HUMAN	0	0	29250
ASTE1	sp|Q2TB18|ASTE1_HUMAN	Q2TB18	ASTE1_HUMAN	397809	389941	616416
ASXL2	sp|Q76L83|ASXL2_HUMAN	Q76L83	ASXL2_HUMAN	82648	179520	161584
ASXL3	sp|Q9C0F0|ASXL3_HUMAN	Q9C0F0	ASXL3_HUMAN	0	35970	0
ATAD1	sp|Q8NBU5|ATAD1_HUMAN	Q8NBU5	ATAD1_HUMAN	1000341	1098298	1010920
ATAD2	sp|Q6PL18|ATAD2_HUMAN	Q6PL18	ATAD2_HUMAN	447366	459021	332561
ATAD2B	sp|Q9ULI0|ATD2B_HUMAN	Q9ULI0	ATD2B_HUMAN	27292	208525	503364
ATAD3A	sp|Q9NVI7|ATD3A_HUMAN	Q9NVI7	ATD3A_HUMAN	1308876	750175	1376818
ATAD3B	sp|Q5T9A4|ATD3B_HUMAN	Q5T9A4	ATD3B_HUMAN	2512753	2322880	2962105
ATAD5	sp|Q96QE3|ATAD5_HUMAN	Q96QE3	ATAD5_HUMAN	414065	464705	551507
ATAT1	sp|Q5SQI0|ATAT_HUMAN	Q5SQI0	ATAT_HUMAN	895362	408946	426083
ATF2	sp|P15336|ATF2_HUMAN	P15336	ATF2_HUMAN	0	0	212759
ATF6	sp|P18850|ATF6A_HUMAN	P18850	ATF6A_HUMAN	100667	70913	93772
ATF6B	sp|Q99941|ATF6B_HUMAN	Q99941	ATF6B_HUMAN	0	39087	0
ATF7	sp|P17544|ATF7_HUMAN	P17544	ATF7_HUMAN	642230	722075	745814
ATF7IP	sp|Q6VMQ6|MCAF1_HUMAN	Q6VMQ6	MCAF1_HUMAN	331161	388906	383412
ATG101	sp|Q9BSB4|ATGA1_HUMAN	Q9BSB4	ATGA1_HUMAN	127591	104029	97708
ATG12	sp|O94817|ATG12_HUMAN	O94817	ATG12_HUMAN	63890	36832	55998
ATG16L1	sp|Q676U5|A16L1_HUMAN	Q676U5	A16L1_HUMAN	384059	239815	187352
ATG2A	sp|Q2TAZ0|ATG2A_HUMAN	Q2TAZ0	ATG2A_HUMAN	530234	428906	458979
ATG2B	sp|Q96BY7|ATG2B_HUMAN	Q96BY7	ATG2B_HUMAN	559675	403983	420986
ATG3	sp|Q9NT62|ATG3_HUMAN	Q9NT62	ATG3_HUMAN	912777	672097	549271
ATG4B	sp|Q9Y4P1|ATG4B_HUMAN	Q9Y4P1	ATG4B_HUMAN	101088	0	158416
ATG5	sp|Q9H1Y0|ATG5_HUMAN	Q9H1Y0	ATG5_HUMAN	391606	367312	209951
ATG7	sp|O95352|ATG7_HUMAN	O95352	ATG7_HUMAN	83665	70229	135866
ATG9A	sp|Q7Z3C6|ATG9A_HUMAN	Q7Z3C6	ATG9A_HUMAN	532180	635790	545143
ATIC	sp|P31939|PUR9_HUMAN	P31939	PUR9_HUMAN	130510	156458	68907
ATL1	sp|Q8WXF7|ATLA1_HUMAN	Q8WXF7	ATLA1_HUMAN	110521	166620	90463
ATL2	sp|Q8NHH9|ATLA2_HUMAN	Q8NHH9	ATLA2_HUMAN	1595895	1017103	1306302
ATL3	sp|Q6DD88|ATLA3_HUMAN	Q6DD88	ATLA3_HUMAN	1874562	1754457	1733937
ATM	sp|Q13315|ATM_HUMAN	Q13315	ATM_HUMAN	867768	1568787	1345614
ATN1	sp|P54259|ATN1_HUMAN	P54259	ATN1_HUMAN	1088993	985158	2182299
ATOSB	sp|Q7L5A3|ATOSB_HUMAN	Q7L5A3	ATOSB_HUMAN	0	7452	0
ATP11B	sp|Q9Y2G3|AT11B_HUMAN	Q9Y2G3	AT11B_HUMAN	204820	103908	0
ATP11C	sp|Q8NB49|AT11C_HUMAN	Q8NB49	AT11C_HUMAN	1012168	700803	660264
ATP12A	sp|P54707|AT12A_HUMAN	P54707	AT12A_HUMAN	190488	341709	0
ATP13A1	sp|Q9HD20|AT131_HUMAN	Q9HD20	AT131_HUMAN	1146641	1559666	999363
ATP13A3	sp|Q9H7F0|AT133_HUMAN	Q9H7F0	AT133_HUMAN	51099	219258	195516
ATP1A1	sp|P05023|AT1A1_HUMAN	P05023	AT1A1_HUMAN	4258158	3064878	3357374
ATP1A3	sp|P13637|AT1A3_HUMAN	P13637	AT1A3_HUMAN	34871	0	33942
ATP1B1	sp|P05026|AT1B1_HUMAN	P05026	AT1B1_HUMAN	427334	564951	451097
ATP1B3	sp|P54709|AT1B3_HUMAN	P54709	AT1B3_HUMAN	2357308	1984860	1757838
ATP23	sp|Q9Y6H3|ATP23_HUMAN	Q9Y6H3	ATP23_HUMAN	55430	25076	58216
ATP2A2	sp|P16615|AT2A2_HUMAN	P16615	AT2A2_HUMAN	4608624	4019913	4820808
ATP2B1	sp|P20020|AT2B1_HUMAN	P20020	AT2B1_HUMAN	1267812	978256	1001248
ATP2B4	sp|P23634|AT2B4_HUMAN	P23634	AT2B4_HUMAN	370872	444808	587198
ATP2C1	sp|P98194|AT2C1_HUMAN	P98194	AT2C1_HUMAN	678042	741907	976608
ATP5F1A	sp|P25705|ATPA_HUMAN	P25705	ATPA_HUMAN	6128755	7780839	5789699
ATP5F1B	sp|P06576|ATPB_HUMAN	P06576	ATPB_HUMAN	5243223	4412334	5251618
ATP5F1C	sp|P36542|ATPG_HUMAN	P36542	ATPG_HUMAN	2938395	2787753	2411660
ATP5F1D	sp|P30049|ATPD_HUMAN	P30049	ATPD_HUMAN	1043206	427368	1072709
ATP5F1EP2	sp|Q5VTU8|AT5EL_HUMAN	Q5VTU8	AT5EL_HUMAN	50346	38934	30715
ATP5ME	sp|P56385|ATP5I_HUMAN	P56385	ATP5I_HUMAN	275944	390612	136860
ATP5MF	sp|P56134|ATPK_HUMAN	P56134	ATPK_HUMAN	2384385	1208836	1542996
ATP5MG	sp|O75964|ATP5L_HUMAN	O75964	ATP5L_HUMAN	1012326	719378	881564
ATP5MJ	sp|P56378|ATP68_HUMAN	P56378	ATP68_HUMAN	51490	0	0
ATP5MK	sp|Q96IX5|ATPMK_HUMAN	Q96IX5	ATPMK_HUMAN	1249549	1329668	913980
ATP5PB	sp|P24539|AT5F1_HUMAN	P24539	AT5F1_HUMAN	1816633	1719704	2027435
ATP5PD	sp|O75947|ATP5H_HUMAN	O75947	ATP5H_HUMAN	2058343	1417177	837918
ATP5PF	sp|P18859|ATP5J_HUMAN	P18859	ATP5J_HUMAN	1023639	727795	877727
ATP5PO	sp|P48047|ATPO_HUMAN	P48047	ATPO_HUMAN	2575509	1587320	1445965
ATP6AP1	sp|Q15904|VAS1_HUMAN	Q15904	VAS1_HUMAN	1134338	629676	1073417
ATP6AP2	sp|O75787|RENR_HUMAN	O75787	RENR_HUMAN	861837	797284	648658
ATP6V0A1	sp|Q93050|VPP1_HUMAN	Q93050	VPP1_HUMAN	545746	510969	829059
ATP6V0A2	sp|Q9Y487|VPP2_HUMAN	Q9Y487	VPP2_HUMAN	548210	392453	399154
ATP6V0C	sp|P27449|VATL_HUMAN	P27449	VATL_HUMAN	281869	304161	193463
ATP6V0D1	sp|P61421|VA0D1_HUMAN	P61421	VA0D1_HUMAN	456997	526644	804312
ATP6V1A	sp|P38606|VATA_HUMAN	P38606	VATA_HUMAN	692268	812623	876169
ATP6V1B2	sp|P21281|VATB2_HUMAN	P21281	VATB2_HUMAN	421634	276511	280229
ATP6V1C1	sp|P21283|VATC1_HUMAN	P21283	VATC1_HUMAN	227447	89901	203760
ATP6V1D	sp|Q9Y5K8|VATD_HUMAN	Q9Y5K8	VATD_HUMAN	523604	527039	451558
ATP6V1E1	sp|P36543|VATE1_HUMAN	P36543	VATE1_HUMAN	533914	472860	560818
ATP6V1F	sp|Q16864|VATF_HUMAN	Q16864	VATF_HUMAN	399993	412277	96414
ATP6V1G1	sp|O75348|VATG1_HUMAN	O75348	VATG1_HUMAN	222402	461525	507603
ATP6V1H	sp|Q9UI12|VATH_HUMAN	Q9UI12	VATH_HUMAN	735969	459391	513944
ATP7A	sp|Q04656|ATP7A_HUMAN	Q04656	ATP7A_HUMAN	158399	226707	169585
ATP7B	sp|P35670|ATP7B_HUMAN	P35670	ATP7B_HUMAN	24470	0	0
ATP8A1	sp|Q9Y2Q0|AT8A1_HUMAN	Q9Y2Q0	AT8A1_HUMAN	88908	0	0
ATP8A2	sp|Q9NTI2|AT8A2_HUMAN	Q9NTI2	AT8A2_HUMAN	0	39506	0
ATP8B2	sp|P98198|AT8B2_HUMAN	P98198	AT8B2_HUMAN	0	0	62821
ATP9A	sp|O75110|ATP9A_HUMAN	O75110	ATP9A_HUMAN	87872	177173	169378
ATPAF1	sp|Q5TC12|ATPF1_HUMAN	Q5TC12	ATPF1_HUMAN	121099	93369	41993
ATR	sp|Q13535|ATR_HUMAN	Q13535	ATR_HUMAN	847369	1023403	894207
ATRIP	sp|Q8WXE1|ATRIP_HUMAN	Q8WXE1	ATRIP_HUMAN	438630	382234	320809
ATRN	sp|O75882|ATRN_HUMAN	O75882	ATRN_HUMAN	185228	102093	314472
ATRX	sp|P46100|ATRX_HUMAN	P46100	ATRX_HUMAN	838915	945238	1248183
ATXN1	sp|P54253|ATX1_HUMAN	P54253	ATX1_HUMAN	0	0	14310
ATXN10	sp|Q9UBB4|ATX10_HUMAN	Q9UBB4	ATX10_HUMAN	3457498	2986009	3754010
ATXN2	sp|Q99700|ATX2_HUMAN	Q99700	ATX2_HUMAN	4207799	4435206	4221560
ATXN2L	sp|Q8WWM7|ATX2L_HUMAN	Q8WWM7	ATX2L_HUMAN	3370972	4098880	3103015
ATXN3	sp|P54252|ATX3_HUMAN	P54252	ATX3_HUMAN	215999	214631	99478
ATXN7	sp|O15265|ATX7_HUMAN	O15265	ATX7_HUMAN	421389	252733	432124
ATXN7L2	sp|Q5T6C5|AT7L2_HUMAN	Q5T6C5	AT7L2_HUMAN	71134	114031	64360
ATXN7L3	sp|Q14CW9|AT7L3_HUMAN	Q14CW9	AT7L3_HUMAN	66971	110558	146534
ATXN7L3B	sp|Q96GX2|A7L3B_HUMAN	Q96GX2	A7L3B_HUMAN	356916	391950	0
AUP1	sp|Q9Y679|AUP1_HUMAN	Q9Y679	AUP1_HUMAN	484647	558398	565051
AURKA	sp|O14965|AURKA_HUMAN	O14965	AURKA_HUMAN	1854737	1505101	1233808
AURKB	sp|Q96GD4|AURKB_HUMAN	Q96GD4	AURKB_HUMAN	3195953	3325882	2938216
AUTS2	sp|Q8WXX7|AUTS2_HUMAN	Q8WXX7	AUTS2_HUMAN	582552	761735	1134218
AVEN	sp|Q9NQS1|AVEN_HUMAN	Q9NQS1	AVEN_HUMAN	21735	79363	26296
AVL9	sp|Q8NBF6|AVL9_HUMAN	Q8NBF6	AVL9_HUMAN	459489	419898	636960
AXIN1	sp|O15169|AXIN1_HUMAN	O15169	AXIN1_HUMAN	1455501	1548965	1682655
AXIN2	sp|Q9Y2T1|AXIN2_HUMAN	Q9Y2T1	AXIN2_HUMAN	305750	42733	140379
AZGP1	sp|P25311|ZA2G_HUMAN	P25311	ZA2G_HUMAN	139103	126620	0
AZI2	sp|Q9H6S1|AZI2_HUMAN	Q9H6S1	AZI2_HUMAN	65352	36494	54679
B2M	sp|P61769|B2MG_HUMAN	P61769	B2MG_HUMAN	1052925	819439	1203632
B3GALT6	sp|Q96L58|B3GT6_HUMAN	Q96L58	B3GT6_HUMAN	0	219902	279077
B3GAT3	sp|O94766|B3GA3_HUMAN	O94766	B3GA3_HUMAN	422663	150095	252610
B3GLCT	sp|Q6Y288|B3GLT_HUMAN	Q6Y288	B3GLT_HUMAN	0	48162	37969
B3GNT2	sp|Q9NY97|B3GN2_HUMAN	Q9NY97	B3GN2_HUMAN	49603	58049	54765
B4GALT1	sp|P15291|B4GT1_HUMAN	P15291	B4GT1_HUMAN	37164	58829	105436
B4GALT3	sp|O60512|B4GT3_HUMAN	O60512	B4GT3_HUMAN	90964	60561	182846
B4GALT7	sp|Q9UBV7|B4GT7_HUMAN	Q9UBV7	B4GT7_HUMAN	54808	69583	238151
B4GAT1	sp|O43505|B4GA1_HUMAN	O43505	B4GA1_HUMAN	1714198	1627539	1705707
B9D2	sp|Q9BPU9|B9D2_HUMAN	Q9BPU9	B9D2_HUMAN	0	0	60071
BABAM1	sp|Q9NWV8|BABA1_HUMAN	Q9NWV8	BABA1_HUMAN	397033	93365	264684
BABAM2	sp|Q9NXR7|BABA2_HUMAN	Q9NXR7	BABA2_HUMAN	1691351	1035750	998514
BACH1	sp|O14867|BACH1_HUMAN	O14867	BACH1_HUMAN	193832	110362	88506
BAG2	sp|O95816|BAG2_HUMAN	O95816	BAG2_HUMAN	1052153	1165004	1112510
BAG3	sp|O95817|BAG3_HUMAN	O95817	BAG3_HUMAN	1499937	2254868	1415110
BAG4	sp|O95429|BAG4_HUMAN	O95429	BAG4_HUMAN	229886	377727	245772
BAG5	sp|Q9UL15|BAG5_HUMAN	Q9UL15	BAG5_HUMAN	539396	502265	434310
BAG6	sp|P46379|BAG6_HUMAN	P46379	BAG6_HUMAN	1945947	2253753	2030673
BAHCC1	sp|Q9P281|BAHC1_HUMAN	Q9P281	BAHC1_HUMAN	162486	94515	236094
BAHD1	sp|Q8TBE0|BAHD1_HUMAN	Q8TBE0	BAHD1_HUMAN	114870	107259	113833
BAIAP2	sp|Q9UQB8|BAIP2_HUMAN	Q9UQB8	BAIP2_HUMAN	474457	594298	461922
BAIAP2L1	sp|Q9UHR4|BI2L1_HUMAN	Q9UHR4	BI2L1_HUMAN	4138690	2637467	4519081
BAK1	sp|Q16611|BAK_HUMAN	Q16611	BAK_HUMAN	358371	457521	382114
BANF1	sp|O75531|BAF_HUMAN	O75531	BAF_HUMAN	1049589	877768	1291883
BANP	sp|Q8N9N5|BANP_HUMAN	Q8N9N5	BANP_HUMAN	204211	250574	406913
BAP1	sp|Q92560|BAP1_HUMAN	Q92560	BAP1_HUMAN	156269	98294	124882
BAP18	sp|Q8IXM2|BAP18_HUMAN	Q8IXM2	BAP18_HUMAN	156325	306016	265575
BARD1	sp|Q99728|BARD1_HUMAN	Q99728	BARD1_HUMAN	605453	622430	666723
BARGIN	sp|Q6ZT62|BGIN_HUMAN	Q6ZT62	BGIN_HUMAN	527192	445228	426559
BASP1	sp|P80723|BASP1_HUMAN	P80723	BASP1_HUMAN	192956	258917	201982
BAX	sp|Q07812|BAX_HUMAN	Q07812	BAX_HUMAN	1650353	1325999	1751093
BAZ1A	sp|Q9NRL2|BAZ1A_HUMAN	Q9NRL2	BAZ1A_HUMAN	2200904	2619399	3136369
BAZ1B	sp|Q9UIG0|BAZ1B_HUMAN	Q9UIG0	BAZ1B_HUMAN	2560257	1895846	2265770
BAZ2A	sp|Q9UIF9|BAZ2A_HUMAN	Q9UIF9	BAZ2A_HUMAN	1209924	1062976	1311865
BAZ2B	sp|Q9UIF8|BAZ2B_HUMAN	Q9UIF8	BAZ2B_HUMAN	235371	176779	238467
BBS1	sp|Q8NFJ9|BBS1_HUMAN	Q8NFJ9	BBS1_HUMAN	94605	149864	176033
BBS2	sp|Q9BXC9|BBS2_HUMAN	Q9BXC9	BBS2_HUMAN	63964	49321	39480
BBS7	sp|Q8IWZ6|BBS7_HUMAN	Q8IWZ6	BBS7_HUMAN	0	165634	0
BBX	sp|Q8WY36|BBX_HUMAN	Q8WY36	BBX_HUMAN	614394	455956	548699
BCAM	sp|P50895|BCAM_HUMAN	P50895	BCAM_HUMAN	154630	0	0
BCAN	sp|Q96GW7|PGCB_HUMAN	Q96GW7	PGCB_HUMAN	0	0	186904
BCAP29	sp|Q9UHQ4|BAP29_HUMAN	Q9UHQ4	BAP29_HUMAN	294369	88626	446672
BCAP31	sp|P51572|BAP31_HUMAN	P51572	BAP31_HUMAN	3142490	3683859	5132629
BCAR1	sp|P56945|BCAR1_HUMAN	P56945	BCAR1_HUMAN	179357	35357	46607
BCAS1	sp|O75363|BCAS1_HUMAN	O75363	BCAS1_HUMAN	120562	0	0
BCAS2	sp|O75934|SPF27_HUMAN	O75934	SPF27_HUMAN	2615934	3133982	3081697
BCAS3	sp|Q9H6U6|BCAS3_HUMAN	Q9H6U6	BCAS3_HUMAN	187345	276451	336727
BCCIP	sp|Q9P287|BCCIP_HUMAN	Q9P287	BCCIP_HUMAN	1033295	510315	645609
BCKDHB	sp|P21953|ODBB_HUMAN	P21953	ODBB_HUMAN	623447	404078	402809
BCKDK	sp|O14874|BCKD_HUMAN	O14874	BCKD_HUMAN	6135464	9039242	7155021
BCL11A	sp|Q9H165|BC11A_HUMAN	Q9H165	BC11A_HUMAN	463264	619658	664269
BCL11B	sp|Q9C0K0|BC11B_HUMAN	Q9C0K0	BC11B_HUMAN	8256	36571	0
BCL2	sp|P10415|BCL2_HUMAN	P10415	BCL2_HUMAN	115432	0	48216
BCL2L11	sp|O43521|B2L11_HUMAN	O43521	B2L11_HUMAN	44702	38697	35158
BCL2L12	sp|Q9HB09|B2L12_HUMAN	Q9HB09	B2L12_HUMAN	170128	430689	268856
BCL2L13	sp|Q9BXK5|B2L13_HUMAN	Q9BXK5	B2L13_HUMAN	1249091	626491	655815
BCL2L2	sp|Q92843|B2CL2_HUMAN	Q92843	B2CL2_HUMAN	46160	64712	0
BCL7A	sp|Q4VC05|BCL7A_HUMAN	Q4VC05	BCL7A_HUMAN	98251	106898	76272
BCL7B	sp|Q9BQE9|BCL7B_HUMAN	Q9BQE9	BCL7B_HUMAN	0	223190	61343
BCL7C	sp|Q8WUZ0|BCL7C_HUMAN	Q8WUZ0	BCL7C_HUMAN	287292	249413	446876
BCLAF1	sp|Q9NYF8|BCLF1_HUMAN	Q9NYF8	BCLF1_HUMAN	1519381	2948481	2854823
BCOR	sp|Q6W2J9|BCOR_HUMAN	Q6W2J9	BCOR_HUMAN	936890	1321384	864361
BCORL1	sp|Q5H9F3|BCORL_HUMAN	Q5H9F3	BCORL_HUMAN	375430	424452	569155
BCORP1	sp|Q8N888|BCOR2_HUMAN	Q8N888	BCOR2_HUMAN	35481	0	0
BCR	sp|P11274|BCR_HUMAN	P11274	BCR_HUMAN	638138	771900	538300
BCS1L	sp|Q9Y276|BCS1_HUMAN	Q9Y276	BCS1_HUMAN	937900	848805	1100764
BDP1	sp|A6H8Y1|BDP1_HUMAN	A6H8Y1	BDP1_HUMAN	45251	213826	182250
BECN1	sp|Q14457|BECN1_HUMAN	Q14457	BECN1_HUMAN	292873	326909	323336
BEND3	sp|Q5T5X7|BEND3_HUMAN	Q5T5X7	BEND3_HUMAN	578860	482098	600193
BEND7	sp|Q8N7W2|BEND7_HUMAN	Q8N7W2	BEND7_HUMAN	0	41032	0
BET1	sp|O15155|BET1_HUMAN	O15155	BET1_HUMAN	320229	558460	327981
BET1L	sp|Q9NYM9|BET1L_HUMAN	Q9NYM9	BET1L_HUMAN	141377	163560	280655
BHLHE22	sp|Q8NFJ8|BHE22_HUMAN	Q8NFJ8	BHE22_HUMAN	0	0	139831
BHLHE23	sp|Q8NDY6|BHE23_HUMAN	Q8NDY6	BHE23_HUMAN	0	94851	0
BICD1	sp|Q96G01|BICD1_HUMAN	Q96G01	BICD1_HUMAN	139820	206228	159753
BICD2	sp|Q8TD16|BICD2_HUMAN	Q8TD16	BICD2_HUMAN	0	0	42684
BICRA	sp|Q9NZM4|BICRA_HUMAN	Q9NZM4	BICRA_HUMAN	42896	42223	60632
BID	sp|P55957|BID_HUMAN	P55957	BID_HUMAN	1017651	735211	1235568
BIN1	sp|O00499|BIN1_HUMAN	O00499	BIN1_HUMAN	262896	677379	566680
BIRC5	sp|O15392|BIRC5_HUMAN	O15392	BIRC5_HUMAN	88849	127203	218121
BIRC6	sp|Q9NR09|BIRC6_HUMAN	Q9NR09	BIRC6_HUMAN	1044973	1019961	709866
BLM	sp|P54132|BLM_HUMAN	P54132	BLM_HUMAN	947025	831060	868964
BLMH	sp|Q13867|BLMH_HUMAN	Q13867	BLMH_HUMAN	284684	116147	0
BLOC1S1	sp|P78537|BL1S1_HUMAN	P78537	BL1S1_HUMAN	136151	73916	123453
BLOC1S4	sp|Q9NUP1|BL1S4_HUMAN	Q9NUP1	BL1S4_HUMAN	193227	156692	200357
BLOC1S5	sp|Q8TDH9|BL1S5_HUMAN	Q8TDH9	BL1S5_HUMAN	0	54399	0
BLOC1S6	sp|Q9UL45|BL1S6_HUMAN	Q9UL45	BL1S6_HUMAN	0	26688	0
BLTP2	sp|Q14667|BLTP2_HUMAN	Q14667	BLTP2_HUMAN	309242	250255	265239
BLTP3A	sp|Q6BDS2|BLT3A_HUMAN	Q6BDS2	BLT3A_HUMAN	228684	385114	158325
BLTP3B	sp|A0JNW5|BLT3B_HUMAN	A0JNW5	BLT3B_HUMAN	61501	106704	63408
BLVRA	sp|P53004|BIEA_HUMAN	P53004	BIEA_HUMAN	163093	88882	0
BMAL1	sp|O00327|BMAL1_HUMAN	O00327	BMAL1_HUMAN	0	0	38627
BMI1	sp|P35226|BMI1_HUMAN	P35226	BMI1_HUMAN	1132098	1127732	1414425
BMP2K	sp|Q9NSY1|BMP2K_HUMAN	Q9NSY1	BMP2K_HUMAN	1439893	1845675	1897968
BMP7	sp|P18075|BMP7_HUMAN	P18075	BMP7_HUMAN	97685	177201	185639
BMPR2	sp|Q13873|BMPR2_HUMAN	Q13873	BMPR2_HUMAN	15837	0	0
BMS1	sp|Q14692|BMS1_HUMAN	Q14692	BMS1_HUMAN	3579880	3809705	2791037
BNIP1	sp|Q12981|SEC20_HUMAN	Q12981	SEC20_HUMAN	468162	366301	711843
BNIP2	sp|Q12982|BNIP2_HUMAN	Q12982	BNIP2_HUMAN	56449	0	0
BNIP3L	sp|O60238|BNI3L_HUMAN	O60238	BNI3L_HUMAN	0	0	30427
BOD1L1	sp|Q8NFC6|BD1L1_HUMAN	Q8NFC6	BD1L1_HUMAN	239799	225573	246266
BOLA2	sp|Q9H3K6|BOLA2_HUMAN	Q9H3K6	BOLA2_HUMAN	563211	433272	481436
BOP1	sp|Q14137|BOP1_HUMAN	Q14137	BOP1_HUMAN	1061376	1216350	1656780
BORA	sp|Q6PGQ7|BORA_HUMAN	Q6PGQ7	BORA_HUMAN	41205	83966	120383
BORCS5	sp|Q969J3|BORC5_HUMAN	Q969J3	BORC5_HUMAN	32313	0	0
BORCS6	sp|Q96GS4|BORC6_HUMAN	Q96GS4	BORC6_HUMAN	391975	206260	291799
BPNT1	sp|O95861|BPNT1_HUMAN	O95861	BPNT1_HUMAN	158973	184765	161251
BPNT2	sp|Q9NX62|IMPA3_HUMAN	Q9NX62	IMPA3_HUMAN	391188	385672	412982
BPTF	sp|Q12830|BPTF_HUMAN	Q12830	BPTF_HUMAN	922344	1030295	996267
BRAF	sp|P15056|BRAF_HUMAN	P15056	BRAF_HUMAN	110024	91147	78349
BRAP	sp|Q7Z569|BRAP_HUMAN	Q7Z569	BRAP_HUMAN	326181	264810	270039
BRAT1	sp|Q6PJG6|BRAT1_HUMAN	Q6PJG6	BRAT1_HUMAN	2307295	1313010	1741681
BRCA1	sp|P38398|BRCA1_HUMAN	P38398	BRCA1_HUMAN	586998	615829	623320
BRCA2	sp|P51587|BRCA2_HUMAN	P51587	BRCA2_HUMAN	406463	287828	299365
BRCC3	sp|P46736|BRCC3_HUMAN	P46736	BRCC3_HUMAN	752548	873132	1477309
BRD1	sp|O95696|BRD1_HUMAN	O95696	BRD1_HUMAN	356738	617268	744548
BRD2	sp|P25440|BRD2_HUMAN	P25440	BRD2_HUMAN	425105	475666	519219
BRD4	sp|O60885|BRD4_HUMAN	O60885	BRD4_HUMAN	3254732	3092771	4333296
BRD7	sp|Q9NPI1|BRD7_HUMAN	Q9NPI1	BRD7_HUMAN	862929	1105424	1134505
BRD8	sp|Q9H0E9|BRD8_HUMAN	Q9H0E9	BRD8_HUMAN	254480	309889	343725
BRD9	sp|Q9H8M2|BRD9_HUMAN	Q9H8M2	BRD9_HUMAN	485391	568500	789090
BRF1	sp|Q92994|TF3B_HUMAN	Q92994	TF3B_HUMAN	455094	478075	369671
BRF2	sp|Q9HAW0|BRF2_HUMAN	Q9HAW0	BRF2_HUMAN	58320	0	0
BRI3	sp|O95415|BRI3_HUMAN	O95415	BRI3_HUMAN	101485	0	0
BRI3BP	sp|Q8WY22|BRI3B_HUMAN	Q8WY22	BRI3B_HUMAN	375071	353358	299765
BRIP1	sp|Q9BX63|FANCJ_HUMAN	Q9BX63	FANCJ_HUMAN	586316	591947	475346
BRIX1	sp|Q8TDN6|BRX1_HUMAN	Q8TDN6	BRX1_HUMAN	2910923	2928598	3447683
BRK1	sp|Q8WUW1|BRK1_HUMAN	Q8WUW1	BRK1_HUMAN	344073	469569	126503
BRMS1	sp|Q9HCU9|BRMS1_HUMAN	Q9HCU9	BRMS1_HUMAN	101276	218315	275493
BRMS1L	sp|Q5PSV4|BRM1L_HUMAN	Q5PSV4	BRM1L_HUMAN	597374	494881	642559
BRPF1	sp|P55201|BRPF1_HUMAN	P55201	BRPF1_HUMAN	790598	1876069	1090645
BRPF3	sp|Q9ULD4|BRPF3_HUMAN	Q9ULD4	BRPF3_HUMAN	283690	488527	673475
BRSK1	sp|Q8TDC3|BRSK1_HUMAN	Q8TDC3	BRSK1_HUMAN	86125	100821	0
BRSK2	sp|Q8IWQ3|BRSK2_HUMAN	Q8IWQ3	BRSK2_HUMAN	434623	664205	483640
BRWD1	sp|Q9NSI6|BRWD1_HUMAN	Q9NSI6	BRWD1_HUMAN	63620	103056	303493
BRWD3	sp|Q6RI45|BRWD3_HUMAN	Q6RI45	BRWD3_HUMAN	250368	200585	303927
BSCL2	sp|Q96G97|BSCL2_HUMAN	Q96G97	BSCL2_HUMAN	0	0	25317
BSDC1	sp|Q9NW68|BSDC1_HUMAN	Q9NW68	BSDC1_HUMAN	189877	182495	108407
BSG	sp|P35613|BASI_HUMAN	P35613	BASI_HUMAN	2256948	2365199	1618420
BTAF1	sp|O14981|BTAF1_HUMAN	O14981	BTAF1_HUMAN	777885	746452	597359
BTBD1	sp|Q9H0C5|BTBD1_HUMAN	Q9H0C5	BTBD1_HUMAN	94744	369705	61481
BTBD10	sp|Q9BSF8|BTBDA_HUMAN	Q9BSF8	BTBDA_HUMAN	0	53090	0
BTBD2	sp|Q9BX70|BTBD2_HUMAN	Q9BX70	BTBD2_HUMAN	0	116503	0
BTBD7	sp|Q9P203|BTBD7_HUMAN	Q9P203	BTBD7_HUMAN	0	0	9878
BTF3	sp|P20290|BTF3_HUMAN	P20290	BTF3_HUMAN	761516	502555	707016
BTG3	sp|Q14201|BTG3_HUMAN	Q14201	BTG3_HUMAN	95530	84228	89502
BTN2A1	sp|Q7KYR7|BT2A1_HUMAN	Q7KYR7	BT2A1_HUMAN	333653	365346	399652
BTRC	sp|Q9Y297|FBW1A_HUMAN	Q9Y297	FBW1A_HUMAN	188740	281642	199179
BUB1	sp|O43683|BUB1_HUMAN	O43683	BUB1_HUMAN	624984	553061	589359
BUB1B	sp|O60566|BUB1B_HUMAN	O60566	BUB1B_HUMAN	565105	484841	569370
BUB3	sp|O43684|BUB3_HUMAN	O43684	BUB3_HUMAN	1265235	1942444	2203218
BUD13	sp|Q9BRD0|BUD13_HUMAN	Q9BRD0	BUD13_HUMAN	826340	713604	789332
BUD31	sp|P41223|BUD31_HUMAN	P41223	BUD31_HUMAN	394052	578634	804406
BYSL	sp|Q13895|BYST_HUMAN	Q13895	BYST_HUMAN	1286584	1180468	1419242
BZW1	sp|Q7L1Q6|5MP2_HUMAN	Q7L1Q6	5MP2_HUMAN	629232	1717612	984491
BZW2	sp|Q9Y6E2|5MP1_HUMAN	Q9Y6E2	5MP1_HUMAN	1020061	2030036	1440224
C11orf54	sp|Q9H0W9|CK054_HUMAN	Q9H0W9	CK054_HUMAN	0	42498	0
C11orf98	sp|E9PRG8|CK098_HUMAN	E9PRG8	CK098_HUMAN	154142	166965	260358
C12orf29	sp|Q8N999|CL029_HUMAN	Q8N999	CL029_HUMAN	232965	364084	232831
C12orf4	sp|Q9NQ89|CL004_HUMAN	Q9NQ89	CL004_HUMAN	58594	78306	160348
C12orf56	sp|Q8IXR9|CL056_HUMAN	Q8IXR9	CL056_HUMAN	0	356653	0
C12orf57	sp|Q99622|C10_HUMAN	Q99622	C10_HUMAN	164715	136740	86064
C15orf39	sp|Q6ZRI6|CO039_HUMAN	Q6ZRI6	CO039_HUMAN	307888	364024	212631
C16orf87	sp|Q6PH81|CP087_HUMAN	Q6PH81	CP087_HUMAN	87392	128651	95561
C17orf75	sp|Q9HAS0|NJMU_HUMAN	Q9HAS0	NJMU_HUMAN	1223885	785422	750878
C17orf80	sp|Q9BSJ5|CQ080_HUMAN	Q9BSJ5	CQ080_HUMAN	49532	266694	86336
C18orf21	sp|Q32NC0|CR021_HUMAN	Q32NC0	CR021_HUMAN	118980	154541	276681
C18orf25	sp|Q96B23|CR025_HUMAN	Q96B23	CR025_HUMAN	44913	133286	0
C19orf25	sp|Q9UFG5|CS025_HUMAN	Q9UFG5	CS025_HUMAN	185421	178470	197094
C19orf47	sp|Q8N9M1|CS047_HUMAN	Q8N9M1	CS047_HUMAN	89067	188886	401443
C19orf53	sp|Q9UNZ5|L10K_HUMAN	Q9UNZ5	L10K_HUMAN	73806	104304	143588
C1D	sp|Q13901|C1D_HUMAN	Q13901	C1D_HUMAN	35035	0	0
C1GALT1	sp|Q9NS00|C1GLT_HUMAN	Q9NS00	C1GLT_HUMAN	298126	0	233538
C1GALT1C1	sp|Q96EU7|C1GLC_HUMAN	Q96EU7	C1GLC_HUMAN	214965	238432	204269
C1QBP	sp|Q07021|C1QBP_HUMAN	Q07021	C1QBP_HUMAN	2996107	3099711	1598153
C1QTNF3	sp|Q9BXJ4|C1QT3_HUMAN	Q9BXJ4	C1QT3_HUMAN	111577	117653	0
C1orf109	sp|Q9NX04|CA109_HUMAN	Q9NX04	CA109_HUMAN	173208	41500	31518
C1orf112	sp|Q9NSG2|CA112_HUMAN	Q9NSG2	CA112_HUMAN	703208	747968	386543
C1orf122	sp|Q6ZSJ8|CA122_HUMAN	Q6ZSJ8	CA122_HUMAN	118649	74422	0
C1orf131	sp|Q8NDD1|CA131_HUMAN	Q8NDD1	CA131_HUMAN	199107	72756	246972
C1orf174	sp|Q8IYL3|CA174_HUMAN	Q8IYL3	CA174_HUMAN	93247	0	143340
C1orf21	sp|Q9H246|CA021_HUMAN	Q9H246	CA021_HUMAN	52027	0	109708
C1orf226	sp|A1L170|CA226_HUMAN	A1L170	CA226_HUMAN	90377	0	181038
C20orf96	sp|Q9NUD7|CT096_HUMAN	Q9NUD7	CT096_HUMAN	0	152164	0
C22orf39	sp|Q6P5X5|CV039_HUMAN	Q6P5X5	CV039_HUMAN	65973	0	0
C2CD2L	sp|O14523|C2C2L_HUMAN	O14523	C2C2L_HUMAN	296220	156024	167560
C2CD5	sp|Q86YS7|C2CD5_HUMAN	Q86YS7	C2CD5_HUMAN	298477	203876	178697
C2orf15	sp|Q8WU43|CB015_HUMAN	Q8WU43	CB015_HUMAN	0	77203	0
C2orf48	sp|Q96LS8|CB048_HUMAN	Q96LS8	CB048_HUMAN	27156	33951	0
C2orf49	sp|Q9BVC5|ASHWN_HUMAN	Q9BVC5	ASHWN_HUMAN	0	34441	0
C2orf68	sp|Q2NKX9|CB068_HUMAN	Q2NKX9	CB068_HUMAN	421768	559323	350174
C2orf74	sp|A8MZ97|CB074_HUMAN	A8MZ97	CB074_HUMAN	0	132772	0
C3	sp|P01024|CO3_HUMAN	P01024	CO3_HUMAN	135502	128463	48323
C3orf38	sp|Q5JPI3|CC038_HUMAN	Q5JPI3	CC038_HUMAN	184499	305951	20419
C4orf3	sp|Q8WVX3|CD003_HUMAN	Q8WVX3	CD003_HUMAN	81308	230663	270829
C4orf47	sp|A7E2U8|CD047_HUMAN	A7E2U8	CD047_HUMAN	26183	0	0
C4orf54	sp|D6RIA3|CD054_HUMAN	D6RIA3	CD054_HUMAN	0	146672	0
C5orf22	sp|Q49AR2|CE022_HUMAN	Q49AR2	CE022_HUMAN	29882	39863	28028
C5orf24	sp|Q7Z6I8|CE024_HUMAN	Q7Z6I8	CE024_HUMAN	337550	261379	341255
C6	sp|P13671|CO6_HUMAN	P13671	CO6_HUMAN	132757	0	0
C6orf120	sp|Q7Z4R8|CF120_HUMAN	Q7Z4R8	CF120_HUMAN	290253	537102	633084
C6orf47	sp|O95873|CF047_HUMAN	O95873	CF047_HUMAN	181492	158129	95501
C6orf89	sp|Q6UWU4|CF089_HUMAN	Q6UWU4	CF089_HUMAN	277120	206114	292308
C7	sp|P10643|CO7_HUMAN	P10643	CO7_HUMAN	0	57665	0
C7orf25	sp|Q9BPX7|CG025_HUMAN	Q9BPX7	CG025_HUMAN	81350	0	0
C7orf31	sp|Q8N865|CG031_HUMAN	Q8N865	CG031_HUMAN	0	81008	0
C7orf50	sp|Q9BRJ6|CG050_HUMAN	Q9BRJ6	CG050_HUMAN	476891	543600	586513
C8orf33	sp|Q9H7E9|CH033_HUMAN	Q9H7E9	CH033_HUMAN	374265	478265	514530
C9orf78	sp|Q9NZ63|TLS1_HUMAN	Q9NZ63	TLS1_HUMAN	0	0	77848
CA12	sp|O43570|CAH12_HUMAN	O43570	CAH12_HUMAN	41191	0	0
CAAP1	sp|Q9H8G2|CAAP1_HUMAN	Q9H8G2	CAAP1_HUMAN	257734	652078	480447
CAB39	sp|Q9Y376|CAB39_HUMAN	Q9Y376	CAB39_HUMAN	209811	228270	104771
CABIN1	sp|Q9Y6J0|CABIN_HUMAN	Q9Y6J0	CABIN_HUMAN	573574	676329	641332
CABLES1	sp|Q8TDN4|CABL1_HUMAN	Q8TDN4	CABL1_HUMAN	225876	79349	73062
CACHD1	sp|Q5VU97|CAHD1_HUMAN	Q5VU97	CAHD1_HUMAN	270839	338809	339692
CACNA2D1	sp|P54289|CA2D1_HUMAN	P54289	CA2D1_HUMAN	443899	457011	447733
CACNA2D2	sp|Q9NY47|CA2D2_HUMAN	Q9NY47	CA2D2_HUMAN	136719	48105	120506
CACNB2	sp|Q08289|CACB2_HUMAN	Q08289	CACB2_HUMAN	604209	648993	1106818
CACTIN	sp|Q8WUQ7|CATIN_HUMAN	Q8WUQ7	CATIN_HUMAN	738070	986441	824051
CACUL1	sp|Q86Y37|CACL1_HUMAN	Q86Y37	CACL1_HUMAN	548551	420562	472022
CACYBP	sp|Q9HB71|CYBP_HUMAN	Q9HB71	CYBP_HUMAN	4032617	3114828	3685237
CAD	sp|P27708|PYR1_HUMAN	P27708	PYR1_HUMAN	3627219	3563257	2619369
CADM1	sp|Q9BY67|CADM1_HUMAN	Q9BY67	CADM1_HUMAN	592654	677410	779698
CADM4	sp|Q8NFZ8|CADM4_HUMAN	Q8NFZ8	CADM4_HUMAN	90041	0	0
CADPS2	sp|Q86UW7|CAPS2_HUMAN	Q86UW7	CAPS2_HUMAN	86364	125824	48323
CALD1	sp|Q05682|CALD1_HUMAN	Q05682	CALD1_HUMAN	0	67255	147006
CALM1	sp|P0DP23|CALM1_HUMAN	P0DP23	CALM1_HUMAN	245322	546973	760915
CALML5	sp|Q9NZT1|CALL5_HUMAN	Q9NZT1	CALL5_HUMAN	130951	39504	44321
CALR	sp|P27797|CALR_HUMAN	P27797	CALR_HUMAN	764975	1187233	1236148
CALU	sp|O43852|CALU_HUMAN	O43852	CALU_HUMAN	210699	438158	159918
CAMK1	sp|Q14012|KCC1A_HUMAN	Q14012	KCC1A_HUMAN	113116	0	60852
CAMK2D	sp|Q13557|KCC2D_HUMAN	Q13557	KCC2D_HUMAN	1937697	1829549	1119896
CAMK2G	sp|Q13555|KCC2G_HUMAN	Q13555	KCC2G_HUMAN	1071204	928140	798919
CAMKV	sp|Q8NCB2|CAMKV_HUMAN	Q8NCB2	CAMKV_HUMAN	93302	131292	88298
CAMLG	sp|P49069|CAMLG_HUMAN	P49069	CAMLG_HUMAN	462440	431552	727613
CAMSAP1	sp|Q5T5Y3|CAMP1_HUMAN	Q5T5Y3	CAMP1_HUMAN	208832	276594	53140
CAMSAP2	sp|Q08AD1|CAMP2_HUMAN	Q08AD1	CAMP2_HUMAN	551491	588717	515511
CAMSAP3	sp|Q9P1Y5|CAMP3_HUMAN	Q9P1Y5	CAMP3_HUMAN	388012	386181	405220
CAMTA2	sp|O94983|CMTA2_HUMAN	O94983	CMTA2_HUMAN	94309	66007	43505
CAND1	sp|Q86VP6|CAND1_HUMAN	Q86VP6	CAND1_HUMAN	2727127	2075047	2435613
CAND2	sp|O75155|CAND2_HUMAN	O75155	CAND2_HUMAN	780131	780446	962357
CANT1	sp|Q8WVQ1|CANT1_HUMAN	Q8WVQ1	CANT1_HUMAN	257880	388797	255824
CANX	sp|P27824|CALX_HUMAN	P27824	CALX_HUMAN	12509535	11210834	10228955
CAP1	sp|Q01518|CAP1_HUMAN	Q01518	CAP1_HUMAN	1642266	694158	1099047
CAP2	sp|P40123|CAP2_HUMAN	P40123	CAP2_HUMAN	400559	235785	113029
CAPN1	sp|P07384|CAN1_HUMAN	P07384	CAN1_HUMAN	468231	474848	436095
CAPN11	sp|Q9UMQ6|CAN11_HUMAN	Q9UMQ6	CAN11_HUMAN	100383	193039	131742
CAPN15	sp|O75808|CAN15_HUMAN	O75808	CAN15_HUMAN	116349	0	0
CAPN2	sp|P17655|CAN2_HUMAN	P17655	CAN2_HUMAN	522477	497564	460934
CAPN5	sp|O15484|CAN5_HUMAN	O15484	CAN5_HUMAN	85544	0	0
CAPNS1	sp|P04632|CPNS1_HUMAN	P04632	CPNS1_HUMAN	373927	479342	469360
CAPRIN1	sp|Q14444|CAPR1_HUMAN	Q14444	CAPR1_HUMAN	1077315	1126551	1338879
CAPZA1	sp|P52907|CAZA1_HUMAN	P52907	CAZA1_HUMAN	1224964	1635368	1344851
CAPZA2	sp|P47755|CAZA2_HUMAN	P47755	CAZA2_HUMAN	501439	549866	516761
CAPZB	sp|P47756|CAPZB_HUMAN	P47756	CAPZB_HUMAN	890045	953685	1592636
CARD19	sp|Q96LW7|CAR19_HUMAN	Q96LW7	CAR19_HUMAN	70187	0	10067
CARHSP1	sp|Q9Y2V2|CHSP1_HUMAN	Q9Y2V2	CHSP1_HUMAN	33527	0	0
CARM1	sp|Q86X55|CARM1_HUMAN	Q86X55	CARM1_HUMAN	996524	1258020	1093235
CARMIL1	sp|Q5VZK9|CARL1_HUMAN	Q5VZK9	CARL1_HUMAN	510109	423936	420603
CARMIL2	sp|Q6F5E8|CARL2_HUMAN	Q6F5E8	CARL2_HUMAN	97148	31422	52670
CARNMT1	sp|Q8N4J0|CARME_HUMAN	Q8N4J0	CARME_HUMAN	49818	92679	94690
CARS1	sp|P49589|SYCC_HUMAN	P49589	SYCC_HUMAN	240306	261803	190685
CARS2	sp|Q9HA77|SYCM_HUMAN	Q9HA77	SYCM_HUMAN	580079	588697	664017
CASC3	sp|O15234|CASC3_HUMAN	O15234	CASC3_HUMAN	138909	227996	566832
CASK	sp|O14936|CSKP_HUMAN	O14936	CSKP_HUMAN	390220	646484	431871
CASKIN2	sp|Q8WXE0|CSKI2_HUMAN	Q8WXE0	CSKI2_HUMAN	30842	0	0
CASP10	sp|Q92851|CASPA_HUMAN	Q92851	CASPA_HUMAN	59412	0	0
CASP14	sp|P31944|CASPE_HUMAN	P31944	CASPE_HUMAN	228664	61741	83718
CASP2	sp|P42575|CASP2_HUMAN	P42575	CASP2_HUMAN	246622	149902	210525
CASP7	sp|P55210|CASP7_HUMAN	P55210	CASP7_HUMAN	218973	156917	104410
CASP8	sp|Q14790|CASP8_HUMAN	Q14790	CASP8_HUMAN	106949	0	0
CASP8AP2	sp|Q9UKL3|C8AP2_HUMAN	Q9UKL3	C8AP2_HUMAN	512480	541492	514329
CAST	sp|P20810|ICAL_HUMAN	P20810	ICAL_HUMAN	70104	0	0
CASZ1	sp|Q86V15|CASZ1_HUMAN	Q86V15	CASZ1_HUMAN	395169	704811	556583
CAT	sp|P04040|CATA_HUMAN	P04040	CATA_HUMAN	417112	447869	274564
CAV1	sp|Q03135|CAV1_HUMAN	Q03135	CAV1_HUMAN	0	90571	98133
CAV2	sp|P51636|CAV2_HUMAN	P51636	CAV2_HUMAN	0	0	29227
CAVIN1	sp|Q6NZI2|CAVN1_HUMAN	Q6NZI2	CAVN1_HUMAN	63304	0	42451
CBARP	sp|Q8N350|CBARP_HUMAN	Q8N350	CBARP_HUMAN	64792	0	35386
CBFB	sp|Q13951|PEBB_HUMAN	Q13951	PEBB_HUMAN	25077	109482	45438
CBL	sp|P22681|CBL_HUMAN	P22681	CBL_HUMAN	1963652	2320242	3861326
CBLB	sp|Q13191|CBLB_HUMAN	Q13191	CBLB_HUMAN	1001464	1156502	1380653
CBLL1	sp|Q75N03|HAKAI_HUMAN	Q75N03	HAKAI_HUMAN	2047478	4156298	2814288
CBR4	sp|Q8N4T8|CBR4_HUMAN	Q8N4T8	CBR4_HUMAN	140910	128317	237795
CBS	sp|P35520|CBS_HUMAN	P35520	CBS_HUMAN	600080	624812	707040
CBX1	sp|P83916|CBX1_HUMAN	P83916	CBX1_HUMAN	185158	242613	420871
CBX2	sp|Q14781|CBX2_HUMAN	Q14781	CBX2_HUMAN	461313	440735	710501
CBX3	sp|Q13185|CBX3_HUMAN	Q13185	CBX3_HUMAN	1889949	2133625	2775345
CBX4	sp|O00257|CBX4_HUMAN	O00257	CBX4_HUMAN	717900	1389138	762679
CBX5	sp|P45973|CBX5_HUMAN	P45973	CBX5_HUMAN	443367	939412	1494784
CBX6	sp|O95503|CBX6_HUMAN	O95503	CBX6_HUMAN	875552	201715	662535
CBX8	sp|Q9HC52|CBX8_HUMAN	Q9HC52	CBX8_HUMAN	589231	1090199	1520247
CBY1	sp|Q9Y3M2|CBY1_HUMAN	Q9Y3M2	CBY1_HUMAN	0	95873	0
CC2D1A	sp|Q6P1N0|C2D1A_HUMAN	Q6P1N0	C2D1A_HUMAN	443013	497022	597970
CC2D1B	sp|Q5T0F9|C2D1B_HUMAN	Q5T0F9	C2D1B_HUMAN	56233	70609	38834
CCAR1	sp|Q8IX12|CCAR1_HUMAN	Q8IX12	CCAR1_HUMAN	1986092	1935705	2141715
CCAR2	sp|Q8N163|CCAR2_HUMAN	Q8N163	CCAR2_HUMAN	1995887	2648912	2050058
CCDC106	sp|Q9BWC9|CC106_HUMAN	Q9BWC9	CC106_HUMAN	0	0	128880
CCDC115	sp|Q96NT0|CC115_HUMAN	Q96NT0	CC115_HUMAN	237252	82911	396600
CCDC12	sp|Q8WUD4|CCD12_HUMAN	Q8WUD4	CCD12_HUMAN	145996	164228	376523
CCDC134	sp|Q9H6E4|CC134_HUMAN	Q9H6E4	CC134_HUMAN	178555	420563	291248
CCDC137	sp|Q6PK04|CC137_HUMAN	Q6PK04	CC137_HUMAN	613210	782643	499057
CCDC138	sp|Q96M89|CC138_HUMAN	Q96M89	CC138_HUMAN	391110	434405	303157
CCDC167	sp|Q9P0B6|CC167_HUMAN	Q9P0B6	CC167_HUMAN	0	29204	94863
CCDC168	sp|Q8NDH2|CC168_HUMAN	Q8NDH2	CC168_HUMAN	81349	90263	0
CCDC178	sp|Q5BJE1|CC178_HUMAN	Q5BJE1	CC178_HUMAN	30390	0	0
CCDC186	sp|Q7Z3E2|CC186_HUMAN	Q7Z3E2	CC186_HUMAN	0	44785	35026
CCDC22	sp|O60826|CCD22_HUMAN	O60826	CCD22_HUMAN	773695	459197	707385
CCDC47	sp|Q96A33|CCD47_HUMAN	Q96A33	CCD47_HUMAN	1742810	3329703	2900337
CCDC50	sp|Q8IVM0|CCD50_HUMAN	Q8IVM0	CCD50_HUMAN	612005	1159529	709198
CCDC51	sp|Q96ER9|MITOK_HUMAN	Q96ER9	MITOK_HUMAN	494994	488145	431767
CCDC59	sp|Q9P031|TAP26_HUMAN	Q9P031	TAP26_HUMAN	568024	630271	611231
CCDC6	sp|Q16204|CCDC6_HUMAN	Q16204	CCDC6_HUMAN	77695	93765	70838
CCDC71	sp|Q8IV32|CCD71_HUMAN	Q8IV32	CCD71_HUMAN	146790	157721	93802
CCDC71L	sp|Q8N9Z2|CC71L_HUMAN	Q8N9Z2	CC71L_HUMAN	166376	143764	226014
CCDC77	sp|Q9BR77|CCD77_HUMAN	Q9BR77	CCD77_HUMAN	197784	345238	141063
CCDC8	sp|Q9H0W5|CCDC8_HUMAN	Q9H0W5	CCDC8_HUMAN	469269	376849	371710
CCDC82	sp|Q8N4S0|CCD82_HUMAN	Q8N4S0	CCD82_HUMAN	0	0	28014
CCDC83	sp|Q8IWF9|CCD83_HUMAN	Q8IWF9	CCD83_HUMAN	48116	0	0
CCDC85B	sp|Q15834|CC85B_HUMAN	Q15834	CC85B_HUMAN	68200	47572	88011
CCDC85C	sp|A6NKD9|CC85C_HUMAN	A6NKD9	CC85C_HUMAN	949251	1079967	1414610
CCDC86	sp|Q9H6F5|CCD86_HUMAN	Q9H6F5	CCD86_HUMAN	770823	924184	992590
CCDC88A	sp|Q3V6T2|GRDN_HUMAN	Q3V6T2	GRDN_HUMAN	586818	504977	540050
CCDC88C	sp|Q9P219|DAPLE_HUMAN	Q9P219	DAPLE_HUMAN	180858	35238	101871
CCDC9	sp|Q9Y3X0|CCDC9_HUMAN	Q9Y3X0	CCDC9_HUMAN	0	0	57659
CCDC90B	sp|Q9GZT6|CC90B_HUMAN	Q9GZT6	CC90B_HUMAN	43188	178352	250744
CCDC92	sp|Q53HC0|CCD92_HUMAN	Q53HC0	CCD92_HUMAN	206059	283098	263326
CCDC93	sp|Q567U6|CCD93_HUMAN	Q567U6	CCD93_HUMAN	190211	0	0
CCDC97	sp|Q96F63|CCD97_HUMAN	Q96F63	CCD97_HUMAN	519473	511305	360961
CCHCR1	sp|Q8TD31|CCHCR_HUMAN	Q8TD31	CCHCR_HUMAN	53193	67488	0
CCM2	sp|Q9BSQ5|CCM2_HUMAN	Q9BSQ5	CCM2_HUMAN	0	0	81998
CCM2L	sp|Q9NUG4|CCM2L_HUMAN	Q9NUG4	CCM2L_HUMAN	0	108210	0
CCNA2	sp|P20248|CCNA2_HUMAN	P20248	CCNA2_HUMAN	334821	286143	123034
CCNB1	sp|P14635|CCNB1_HUMAN	P14635	CCNB1_HUMAN	719335	918677	528917
CCNB2	sp|O95067|CCNB2_HUMAN	O95067	CCNB2_HUMAN	0	93364	231925
CCNB3	sp|Q8WWL7|CCNB3_HUMAN	Q8WWL7	CCNB3_HUMAN	0	0	17250
CCNC	sp|P24863|CCNC_HUMAN	P24863	CCNC_HUMAN	278109	413897	807790
CCND2	sp|P30279|CCND2_HUMAN	P30279	CCND2_HUMAN	158368	79025	129514
CCNDBP1	sp|O95273|CCDB1_HUMAN	O95273	CCDB1_HUMAN	434473	354211	370782
CCNH	sp|P51946|CCNH_HUMAN	P51946	CCNH_HUMAN	246762	189824	426303
CCNK	sp|O75909|CCNK_HUMAN	O75909	CCNK_HUMAN	879486	786942	1342585
CCNL1	sp|Q9UK58|CCNL1_HUMAN	Q9UK58	CCNL1_HUMAN	1550944	2080258	4199724
CCNL2	sp|Q96S94|CCNL2_HUMAN	Q96S94	CCNL2_HUMAN	150154	278974	138621
CCNT1	sp|O60563|CCNT1_HUMAN	O60563	CCNT1_HUMAN	2551317	3656995	3591656
CCNT2	sp|O60583|CCNT2_HUMAN	O60583	CCNT2_HUMAN	706992	1072677	1543014
CCNY	sp|Q8ND76|CCNY_HUMAN	Q8ND76	CCNY_HUMAN	406355	376708	436660
CCNYL1	sp|Q8N7R7|CCYL1_HUMAN	Q8N7R7	CCYL1_HUMAN	137451	263009	186795
CCP110	sp|O43303|CP110_HUMAN	O43303	CP110_HUMAN	300617	304089	299837
CCPG1	sp|Q9ULG6|CCPG1_HUMAN	Q9ULG6	CCPG1_HUMAN	140532	320872	202105
CCSER1	sp|Q9C0I3|CCSE1_HUMAN	Q9C0I3	CCSE1_HUMAN	0	14923	79617
CCSER2	sp|Q9H7U1|CCSE2_HUMAN	Q9H7U1	CCSE2_HUMAN	346006	241681	343716
CCT2	sp|P78371|TCPB_HUMAN	P78371	TCPB_HUMAN	3213649	1758848	2443126
CCT3	sp|P49368|TCPG_HUMAN	P49368	TCPG_HUMAN	2769270	4656364	3551706
CCT4	sp|P50991|TCPD_HUMAN	P50991	TCPD_HUMAN	3054476	3285970	3965664
CCT5	sp|P48643|TCPE_HUMAN	P48643	TCPE_HUMAN	1820833	3649992	2238811
CCT6A	sp|P40227|TCPZ_HUMAN	P40227	TCPZ_HUMAN	3770861	3619258	4692025
CCT7	sp|Q99832|TCPH_HUMAN	Q99832	TCPH_HUMAN	3298546	3767401	5644337
CCT8	sp|P50990|TCPQ_HUMAN	P50990	TCPQ_HUMAN	1895672	2008879	1543372
CCZ1B	sp|P86790|CCZ1B_HUMAN	P86790	CCZ1B_HUMAN	813745	551541	563111
CD151	sp|P48509|CD151_HUMAN	P48509	CD151_HUMAN	159431	137963	145859
CD274	sp|Q9NZQ7|PD1L1_HUMAN	Q9NZQ7	PD1L1_HUMAN	34870	0	35656
CD276	sp|Q5ZPR3|CD276_HUMAN	Q5ZPR3	CD276_HUMAN	853874	572433	456143
CD2AP	sp|Q9Y5K6|CD2AP_HUMAN	Q9Y5K6	CD2AP_HUMAN	99487	48459	0
CD2BP2	sp|O95400|CD2B2_HUMAN	O95400	CD2B2_HUMAN	505344	398981	850105
CD302	sp|Q8IX05|CD302_HUMAN	Q8IX05	CD302_HUMAN	242719	298001	143246
CD320	sp|Q9NPF0|CD320_HUMAN	Q9NPF0	CD320_HUMAN	271077	185589	414453
CD34	sp|P28906|CD34_HUMAN	P28906	CD34_HUMAN	0	247214	0
CD46	sp|P15529|MCP_HUMAN	P15529	MCP_HUMAN	179273	309107	384512
CD47	sp|Q08722|CD47_HUMAN	Q08722	CD47_HUMAN	166700	81811	96539
CD55	sp|P08174|DAF_HUMAN	P08174	DAF_HUMAN	589611	437213	318447
CD58	sp|P19256|LFA3_HUMAN	P19256	LFA3_HUMAN	0	96733	180558
CD59	sp|P13987|CD59_HUMAN	P13987	CD59_HUMAN	1021242	1190564	1078425
CD63	sp|P08962|CD63_HUMAN	P08962	CD63_HUMAN	374932	361002	393285
CD70	sp|P32970|CD70_HUMAN	P32970	CD70_HUMAN	45500	31347	0
CD81	sp|P60033|CD81_HUMAN	P60033	CD81_HUMAN	1679991	1494472	1647948
CD9	sp|P21926|CD9_HUMAN	P21926	CD9_HUMAN	50274	44995	94434
CD99	sp|P14209|CD99_HUMAN	P14209	CD99_HUMAN	1323024	1907999	1392866
CD99L2	sp|Q8TCZ2|C99L2_HUMAN	Q8TCZ2	C99L2_HUMAN	110239	90978	226052
CDAN1	sp|Q8IWY9|CDAN1_HUMAN	Q8IWY9	CDAN1_HUMAN	144492	65503	12669
CDC123	sp|O75794|CD123_HUMAN	O75794	CD123_HUMAN	411642	267832	246472
CDC16	sp|Q13042|CDC16_HUMAN	Q13042	CDC16_HUMAN	909135	970977	733818
CDC20	sp|Q12834|CDC20_HUMAN	Q12834	CDC20_HUMAN	239772	417300	463024
CDC23	sp|Q9UJX2|CDC23_HUMAN	Q9UJX2	CDC23_HUMAN	484206	657747	699755
CDC25C	sp|P30307|MPIP3_HUMAN	P30307	MPIP3_HUMAN	185140	44413	75033
CDC26	sp|Q8NHZ8|CDC26_HUMAN	Q8NHZ8	CDC26_HUMAN	59726	65664	180550
CDC27	sp|P30260|CDC27_HUMAN	P30260	CDC27_HUMAN	1421701	1307626	1913536
CDC34	sp|P49427|UB2R1_HUMAN	P49427	UB2R1_HUMAN	176846	270333	77773
CDC37	sp|Q16543|CDC37_HUMAN	Q16543	CDC37_HUMAN	518878	550265	639326
CDC40	sp|O60508|PRP17_HUMAN	O60508	PRP17_HUMAN	896792	743079	1027868
CDC42	sp|P60953|CDC42_HUMAN	P60953	CDC42_HUMAN	499279	408890	330828
CDC42BPA	sp|Q5VT25|MRCKA_HUMAN	Q5VT25	MRCKA_HUMAN	732585	717140	665691
CDC42BPB	sp|Q9Y5S2|MRCKB_HUMAN	Q9Y5S2	MRCKB_HUMAN	980282	903534	953733
CDC42BPG	sp|Q6DT37|MRCKG_HUMAN	Q6DT37	MRCKG_HUMAN	0	0	203599
CDC42EP1	sp|Q00587|BORG5_HUMAN	Q00587	BORG5_HUMAN	1531851	1083211	1824258
CDC42SE1	sp|Q9NRR8|C42S1_HUMAN	Q9NRR8	C42S1_HUMAN	73913	60018	171411
CDC42SE2	sp|Q9NRR3|C42S2_HUMAN	Q9NRR3	C42S2_HUMAN	65305	0	56857
CDC45	sp|O75419|CDC45_HUMAN	O75419	CDC45_HUMAN	476742	446032	536570
CDC5L	sp|Q99459|CDC5L_HUMAN	Q99459	CDC5L_HUMAN	4516182	6511003	4192680
CDC6	sp|Q99741|CDC6_HUMAN	Q99741	CDC6_HUMAN	244471	564677	404900
CDC7	sp|O00311|CDC7_HUMAN	O00311	CDC7_HUMAN	835844	676198	686597
CDC73	sp|Q6P1J9|CDC73_HUMAN	Q6P1J9	CDC73_HUMAN	1147456	899296	1162700
CDCA2	sp|Q69YH5|CDCA2_HUMAN	Q69YH5	CDCA2_HUMAN	397886	506208	498715
CDCA5	sp|Q96FF9|CDCA5_HUMAN	Q96FF9	CDCA5_HUMAN	78273	119846	198259
CDCA7	sp|Q9BWT1|CDCA7_HUMAN	Q9BWT1	CDCA7_HUMAN	0	0	52738
CDCA7L	sp|Q96GN5|CDA7L_HUMAN	Q96GN5	CDA7L_HUMAN	250889	156864	455178
CDCA8	sp|Q53HL2|BOREA_HUMAN	Q53HL2	BOREA_HUMAN	690962	536342	560869
CDH1	sp|P12830|CADH1_HUMAN	P12830	CADH1_HUMAN	0	110978	66651
CDH2	sp|P19022|CADH2_HUMAN	P19022	CADH2_HUMAN	853911	887254	798731
CDIN1	sp|Q9Y2V0|CDIN1_HUMAN	Q9Y2V0	CDIN1_HUMAN	81832	124929	123874
CDIP1	sp|Q9H305|CDIP1_HUMAN	Q9H305	CDIP1_HUMAN	0	28816	45186
CDIPT	sp|O14735|CDIPT_HUMAN	O14735	CDIPT_HUMAN	1065143	893764	642825
CDK1	sp|P06493|CDK1_HUMAN	P06493	CDK1_HUMAN	500008	473333	451916
CDK10	sp|Q15131|CDK10_HUMAN	Q15131	CDK10_HUMAN	161307	43731	147784
CDK11B	sp|P21127|CD11B_HUMAN	P21127	CD11B_HUMAN	2299589	4269881	3621285
CDK12	sp|Q9NYV4|CDK12_HUMAN	Q9NYV4	CDK12_HUMAN	3447221	3327525	2911857
CDK13	sp|Q14004|CDK13_HUMAN	Q14004	CDK13_HUMAN	1004304	1314453	1044613
CDK16	sp|Q00536|CDK16_HUMAN	Q00536	CDK16_HUMAN	109544	348447	150895
CDK17	sp|Q00537|CDK17_HUMAN	Q00537	CDK17_HUMAN	356512	431657	247547
CDK2	sp|P24941|CDK2_HUMAN	P24941	CDK2_HUMAN	853567	563619	408644
CDK2AP1	sp|O14519|CDKA1_HUMAN	O14519	CDKA1_HUMAN	260293	25240	282574
CDK4	sp|P11802|CDK4_HUMAN	P11802	CDK4_HUMAN	1661325	2539410	1888971
CDK5	sp|Q00535|CDK5_HUMAN	Q00535	CDK5_HUMAN	314331	427769	399208
CDK5RAP1	sp|Q96SZ6|CK5P1_HUMAN	Q96SZ6	CK5P1_HUMAN	327732	328985	393037
CDK5RAP2	sp|Q96SN8|CK5P2_HUMAN	Q96SN8	CK5P2_HUMAN	484147	559067	384705
CDK5RAP3	sp|Q96JB5|CK5P3_HUMAN	Q96JB5	CK5P3_HUMAN	1512260	1533423	2131692
CDK6	sp|Q00534|CDK6_HUMAN	Q00534	CDK6_HUMAN	143636	0	114763
CDK7	sp|P50613|CDK7_HUMAN	P50613	CDK7_HUMAN	231107	72782	225767
CDK8	sp|P49336|CDK8_HUMAN	P49336	CDK8_HUMAN	512143	453456	323979
CDK9	sp|P50750|CDK9_HUMAN	P50750	CDK9_HUMAN	1452899	1929343	1770487
CDKAL1	sp|Q5VV42|CDKAL_HUMAN	Q5VV42	CDKAL_HUMAN	804038	597371	530205
CDKL5	sp|O76039|CDKL5_HUMAN	O76039	CDKL5_HUMAN	115191	276836	164331
CDKN2A	sp|P42771|CDN2A_HUMAN	P42771	CDN2A_HUMAN	609388	707682	597222
CDKN2AIP	sp|Q9NXV6|CARF_HUMAN	Q9NXV6	CARF_HUMAN	314404	437161	379881
CDKN2AIPNL	sp|Q96HQ2|C2AIL_HUMAN	Q96HQ2	C2AIL_HUMAN	70163	150101	54528
CDS1	sp|Q92903|CDS1_HUMAN	Q92903	CDS1_HUMAN	71981	64647	40686
CDS2	sp|O95674|CDS2_HUMAN	O95674	CDS2_HUMAN	574282	656753	426019
CDX2	sp|Q99626|CDX2_HUMAN	Q99626	CDX2_HUMAN	363774	446545	600637
CDYL	sp|Q9Y232|CDYL_HUMAN	Q9Y232	CDYL_HUMAN	506483	673447	803615
CEACAM4	sp|O75871|CEAM4_HUMAN	O75871	CEAM4_HUMAN	0	0	53179
CEBPA	sp|P49715|CEBPA_HUMAN	P49715	CEBPA_HUMAN	41385	0	0
CEBPB	sp|P17676|CEBPB_HUMAN	P17676	CEBPB_HUMAN	103605	164556	294046
CEBPZ	sp|Q03701|CEBPZ_HUMAN	Q03701	CEBPZ_HUMAN	2578712	2428022	2890224
CECR2	sp|Q9BXF3|CECR2_HUMAN	Q9BXF3	CECR2_HUMAN	965478	1138370	1023645
CELF1	sp|Q92879|CELF1_HUMAN	Q92879	CELF1_HUMAN	1249386	1016888	1248541
CELF2	sp|O95319|CELF2_HUMAN	O95319	CELF2_HUMAN	178135	228610	214307
CELSR2	sp|Q9HCU4|CELR2_HUMAN	Q9HCU4	CELR2_HUMAN	68716	0	0
CEMIP2	sp|Q9UHN6|CEIP2_HUMAN	Q9UHN6	CEIP2_HUMAN	102037	22175	166497
CENPB	sp|P07199|CENPB_HUMAN	P07199	CENPB_HUMAN	691531	1057013	1114979
CENPC	sp|Q03188|CENPC_HUMAN	Q03188	CENPC_HUMAN	495339	541358	345542
CENPE	sp|Q02224|CENPE_HUMAN	Q02224	CENPE_HUMAN	393807	166061	292332
CENPF	sp|P49454|CENPF_HUMAN	P49454	CENPF_HUMAN	335413	364591	543608
CENPH	sp|Q9H3R5|CENPH_HUMAN	Q9H3R5	CENPH_HUMAN	188967	315961	353047
CENPI	sp|Q92674|CENPI_HUMAN	Q92674	CENPI_HUMAN	339383	266619	298486
CENPK	sp|Q9BS16|CENPK_HUMAN	Q9BS16	CENPK_HUMAN	38473	89670	124673
CENPL	sp|Q8N0S6|CENPL_HUMAN	Q8N0S6	CENPL_HUMAN	62387	68424	117156
CENPM	sp|Q9NSP4|CENPM_HUMAN	Q9NSP4	CENPM_HUMAN	569398	445744	332694
CENPN	sp|Q96H22|CENPN_HUMAN	Q96H22	CENPN_HUMAN	54729	77942	72062
CENPO	sp|Q9BU64|CENPO_HUMAN	Q9BU64	CENPO_HUMAN	374061	606437	575710
CENPP	sp|Q6IPU0|CENPP_HUMAN	Q6IPU0	CENPP_HUMAN	246607	307422	327109
CENPQ	sp|Q7L2Z9|CENPQ_HUMAN	Q7L2Z9	CENPQ_HUMAN	325766	506807	549868
CENPT	sp|Q96BT3|CENPT_HUMAN	Q96BT3	CENPT_HUMAN	431971	328203	575864
CENPU	sp|Q71F23|CENPU_HUMAN	Q71F23	CENPU_HUMAN	382395	297863	397071
CENPV	sp|Q7Z7K6|CENPV_HUMAN	Q7Z7K6	CENPV_HUMAN	587193	1160847	1229696
CENPW	sp|Q5EE01|CENPW_HUMAN	Q5EE01	CENPW_HUMAN	79962	0	130675
CENPX	sp|A8MT69|CENPX_HUMAN	A8MT69	CENPX_HUMAN	0	0	63862
CEP112	sp|Q8N8E3|CE112_HUMAN	Q8N8E3	CE112_HUMAN	227408	165040	66297
CEP120	sp|Q8N960|CE120_HUMAN	Q8N960	CE120_HUMAN	0	81328	0
CEP131	sp|Q9UPN4|CP131_HUMAN	Q9UPN4	CP131_HUMAN	222736	492385	298316
CEP135	sp|Q66GS9|CP135_HUMAN	Q66GS9	CP135_HUMAN	1201415	1521991	1511285
CEP162	sp|Q5TB80|CE162_HUMAN	Q5TB80	CE162_HUMAN	0	213447	141273
CEP164	sp|Q9UPV0|CE164_HUMAN	Q9UPV0	CE164_HUMAN	137289	78560	0
CEP170	sp|Q5SW79|CE170_HUMAN	Q5SW79	CE170_HUMAN	2131016	2249685	3233862
CEP170B	sp|Q9Y4F5|C170B_HUMAN	Q9Y4F5	C170B_HUMAN	257071	269623	337218
CEP192	sp|Q8TEP8|CE192_HUMAN	Q8TEP8	CE192_HUMAN	283865	77750	173531
CEP250	sp|Q9BV73|CP250_HUMAN	Q9BV73	CP250_HUMAN	140978	14501	368681
CEP290	sp|O15078|CE290_HUMAN	O15078	CE290_HUMAN	366974	395772	509462
CEP350	sp|Q5VT06|CE350_HUMAN	Q5VT06	CE350_HUMAN	338906	540684	454604
CEP41	sp|Q9BYV8|CEP41_HUMAN	Q9BYV8	CEP41_HUMAN	333419	232442	180016
CEP43	sp|O95684|CEP43_HUMAN	O95684	CEP43_HUMAN	412618	483619	427634
CEP44	sp|Q9C0F1|CEP44_HUMAN	Q9C0F1	CEP44_HUMAN	874265	313132	497839
CEP55	sp|Q53EZ4|CEP55_HUMAN	Q53EZ4	CEP55_HUMAN	0	146389	389587
CEP57L1	sp|Q8IYX8|CE57L_HUMAN	Q8IYX8	CE57L_HUMAN	0	0	14752
CEP68	sp|Q76N32|CEP68_HUMAN	Q76N32	CEP68_HUMAN	191063	0	90513
CEP78	sp|Q5JTW2|CEP78_HUMAN	Q5JTW2	CEP78_HUMAN	460474	420946	626955
CEP85	sp|Q6P2H3|CEP85_HUMAN	Q6P2H3	CEP85_HUMAN	375328	1020909	344303
CEP85L	sp|Q5SZL2|CE85L_HUMAN	Q5SZL2	CE85L_HUMAN	79025	86784	138409
CEP89	sp|Q96ST8|CEP89_HUMAN	Q96ST8	CEP89_HUMAN	0	0	22891
CEP95	sp|Q96GE4|CEP95_HUMAN	Q96GE4	CEP95_HUMAN	124041	24123	52027
CEP97	sp|Q8IW35|CEP97_HUMAN	Q8IW35	CEP97_HUMAN	799009	743622	459437
CEPT1	sp|Q9Y6K0|CEPT1_HUMAN	Q9Y6K0	CEPT1_HUMAN	215090	485377	550297
CERS1	sp|P27544|CERS1_HUMAN	P27544	CERS1_HUMAN	216357	352632	343442
CERS2	sp|Q96G23|CERS2_HUMAN	Q96G23	CERS2_HUMAN	1982170	3224668	2693201
CERS4	sp|Q9HA82|CERS4_HUMAN	Q9HA82	CERS4_HUMAN	133495	0	0
CERS5	sp|Q8N5B7|CERS5_HUMAN	Q8N5B7	CERS5_HUMAN	102822	54631	114081
CERS6	sp|Q6ZMG9|CERS6_HUMAN	Q6ZMG9	CERS6_HUMAN	135981	476204	587462
CERT1	sp|Q9Y5P4|CERT_HUMAN	Q9Y5P4	CERT_HUMAN	431818	380303	528862
CETN2	sp|P41208|CETN2_HUMAN	P41208	CETN2_HUMAN	200245	341956	258930
CETN3	sp|O15182|CETN3_HUMAN	O15182	CETN3_HUMAN	242634	256437	331051
CFAP20	sp|Q9Y6A4|CFA20_HUMAN	Q9Y6A4	CFA20_HUMAN	220594	206211	345338
CFAP298	sp|P57076|CF298_HUMAN	P57076	CF298_HUMAN	38657	0	0
CFAP410	sp|O43822|CF410_HUMAN	O43822	CF410_HUMAN	87634	0	111591
CFAP43	sp|Q8NDM7|CFA43_HUMAN	Q8NDM7	CFA43_HUMAN	35450	33650	0
CFAP97	sp|Q9P2B7|CFA97_HUMAN	Q9P2B7	CFA97_HUMAN	301278	376596	262864
CFH	sp|P08603|CFAH_HUMAN	P08603	CFAH_HUMAN	68026	0	0
CFL1	sp|P23528|COF1_HUMAN	P23528	COF1_HUMAN	805110	862273	857546
CFL2	sp|Q9Y281|COF2_HUMAN	Q9Y281	COF2_HUMAN	127318	0	0
CGGBP1	sp|Q9UFW8|CGBP1_HUMAN	Q9UFW8	CGBP1_HUMAN	114926	245565	258178
CGNL1	sp|Q0VF96|CGNL1_HUMAN	Q0VF96	CGNL1_HUMAN	56146	295965	137853
CHAD	sp|O15335|CHAD_HUMAN	O15335	CHAD_HUMAN	376157	296964	249959
CHAF1A	sp|Q13111|CAF1A_HUMAN	Q13111	CAF1A_HUMAN	838665	960171	1164605
CHAF1B	sp|Q13112|CAF1B_HUMAN	Q13112	CAF1B_HUMAN	360288	579590	361656
CHAMP1	sp|Q96JM3|CHAP1_HUMAN	Q96JM3	CHAP1_HUMAN	575262	766138	609652
CHCHD2	sp|Q9Y6H1|CHCH2_HUMAN	Q9Y6H1	CHCH2_HUMAN	226075	348494	387256
CHCHD3	sp|Q9NX63|MIC19_HUMAN	Q9NX63	MIC19_HUMAN	1731105	2183763	1435282
CHCHD4	sp|Q8N4Q1|MIA40_HUMAN	Q8N4Q1	MIA40_HUMAN	64164	127830	68058
CHCHD6	sp|Q9BRQ6|MIC25_HUMAN	Q9BRQ6	MIC25_HUMAN	262367	222746	248521
CHD1	sp|O14646|CHD1_HUMAN	O14646	CHD1_HUMAN	1336882	1697412	1498087
CHD1L	sp|Q86WJ1|CHD1L_HUMAN	Q86WJ1	CHD1L_HUMAN	668153	579232	300303
CHD2	sp|O14647|CHD2_HUMAN	O14647	CHD2_HUMAN	788191	650242	1077700
CHD3	sp|Q12873|CHD3_HUMAN	Q12873	CHD3_HUMAN	862440	744270	903195
CHD4	sp|Q14839|CHD4_HUMAN	Q14839	CHD4_HUMAN	5195554	6377402	9144657
CHD6	sp|Q8TD26|CHD6_HUMAN	Q8TD26	CHD6_HUMAN	372942	385946	455323
CHD7	sp|Q9P2D1|CHD7_HUMAN	Q9P2D1	CHD7_HUMAN	1771194	2422018	1867246
CHD8	sp|Q9HCK8|CHD8_HUMAN	Q9HCK8	CHD8_HUMAN	1713372	2085349	2574393
CHD9	sp|Q3L8U1|CHD9_HUMAN	Q3L8U1	CHD9_HUMAN	318385	429734	324657
CHDH	sp|Q8NE62|CHDH_HUMAN	Q8NE62	CHDH_HUMAN	0	36300	74326
CHEK1	sp|O14757|CHK1_HUMAN	O14757	CHK1_HUMAN	271433	371733	165620
CHEK2	sp|O96017|CHK2_HUMAN	O96017	CHK2_HUMAN	35679	248398	66722
CHERP	sp|Q8IWX8|CHERP_HUMAN	Q8IWX8	CHERP_HUMAN	3980861	4202455	4401656
CHID1	sp|Q9BWS9|CHID1_HUMAN	Q9BWS9	CHID1_HUMAN	97398	336406	504214
CHIT1	sp|Q13231|CHIT1_HUMAN	Q13231	CHIT1_HUMAN	178571	347196	267823
CHMP1A	sp|Q9HD42|CHM1A_HUMAN	Q9HD42	CHM1A_HUMAN	0	14816	0
CHMP3	sp|Q9Y3E7|CHMP3_HUMAN	Q9Y3E7	CHMP3_HUMAN	27684	15321	0
CHMP4B	sp|Q9H444|CHM4B_HUMAN	Q9H444	CHM4B_HUMAN	24376	124434	170630
CHMP6	sp|Q96FZ7|CHMP6_HUMAN	Q96FZ7	CHMP6_HUMAN	493162	771321	259966
CHMP7	sp|Q8WUX9|CHMP7_HUMAN	Q8WUX9	CHMP7_HUMAN	40179	0	0
CHORDC1	sp|Q9UHD1|CHRD1_HUMAN	Q9UHD1	CHRD1_HUMAN	1301167	829958	743226
CHP1	sp|Q99653|CHP1_HUMAN	Q99653	CHP1_HUMAN	515978	668846	615719
CHPF	sp|Q8IZ52|CHSS2_HUMAN	Q8IZ52	CHSS2_HUMAN	26883	35444	32201
CHPF2	sp|Q9P2E5|CHPF2_HUMAN	Q9P2E5	CHPF2_HUMAN	47998	0	0
CHPT1	sp|Q8WUD6|CHPT1_HUMAN	Q8WUD6	CHPT1_HUMAN	98183	176955	172562
CHRAC1	sp|Q9NRG0|CHRC1_HUMAN	Q9NRG0	CHRC1_HUMAN	56025	129710	140762
CHST12	sp|Q9NRB3|CHSTC_HUMAN	Q9NRB3	CHSTC_HUMAN	34277	183650	162277
CHST14	sp|Q8NCH0|CHSTE_HUMAN	Q8NCH0	CHSTE_HUMAN	182244	187174	45754
CHSY1	sp|Q86X52|CHSS1_HUMAN	Q86X52	CHSS1_HUMAN	39628	58673	0
CHSY3	sp|Q70JA7|CHSS3_HUMAN	Q70JA7	CHSS3_HUMAN	0	98435	0
CHTF18	sp|Q8WVB6|CTF18_HUMAN	Q8WVB6	CTF18_HUMAN	760926	780309	629328
CHTOP	sp|Q9Y3Y2|CHTOP_HUMAN	Q9Y3Y2	CHTOP_HUMAN	3300775	1851646	3947653
CHUK	sp|O15111|IKKA_HUMAN	O15111	IKKA_HUMAN	1150506	798537	1010086
CIAO1	sp|O76071|CIAO1_HUMAN	O76071	CIAO1_HUMAN	385984	445322	484576
CIAO2B	sp|Q9Y3D0|CIA2B_HUMAN	Q9Y3D0	CIA2B_HUMAN	903223	764541	478331
CIAPIN1	sp|Q6FI81|CPIN1_HUMAN	Q6FI81	CPIN1_HUMAN	419881	515064	427330
CIBAR1	sp|A1XBS5|CBAR1_HUMAN	A1XBS5	CBAR1_HUMAN	185773	14552	21268
CIC	sp|Q96RK0|CIC_HUMAN	Q96RK0	CIC_HUMAN	332267	133218	112051
CILK1	sp|Q9UPZ9|CILK1_HUMAN	Q9UPZ9	CILK1_HUMAN	0	0	21798
CILP	sp|O75339|CILP1_HUMAN	O75339	CILP1_HUMAN	0	47899	0
CINP	sp|Q9BW66|CINP_HUMAN	Q9BW66	CINP_HUMAN	305762	226773	336232
CIP2A	sp|Q8TCG1|CIP2A_HUMAN	Q8TCG1	CIP2A_HUMAN	1271267	1299937	1656844
CIR1	sp|Q86X95|CIR1_HUMAN	Q86X95	CIR1_HUMAN	216324	80084	90025
CIRBP	sp|Q14011|CIRBP_HUMAN	Q14011	CIRBP_HUMAN	0	123351	0
CISD1	sp|Q9NZ45|CISD1_HUMAN	Q9NZ45	CISD1_HUMAN	1626672	1330717	971156
CISD2	sp|Q8N5K1|CISD2_HUMAN	Q8N5K1	CISD2_HUMAN	1768608	1793601	1069584
CISD3	sp|P0C7P0|CISD3_HUMAN	P0C7P0	CISD3_HUMAN	125879	300102	130783
CIT	sp|O14578|CTRO_HUMAN	O14578	CTRO_HUMAN	918190	1121113	1190539
CITED1	sp|Q99966|CITE1_HUMAN	Q99966	CITE1_HUMAN	60934	49602	63461
CITED2	sp|Q99967|CITE2_HUMAN	Q99967	CITE2_HUMAN	166392	217541	394458
CIZ1	sp|Q9ULV3|CIZ1_HUMAN	Q9ULV3	CIZ1_HUMAN	637184	464413	718626
CKAP2	sp|Q8WWK9|CKAP2_HUMAN	Q8WWK9	CKAP2_HUMAN	955569	1851862	2382035
CKAP2L	sp|Q8IYA6|CKP2L_HUMAN	Q8IYA6	CKP2L_HUMAN	198372	288073	172085
CKAP4	sp|Q07065|CKAP4_HUMAN	Q07065	CKAP4_HUMAN	6513411	8148160	8861535
CKAP5	sp|Q14008|CKAP5_HUMAN	Q14008	CKAP5_HUMAN	4773043	3421851	3388071
CKB	sp|P12277|KCRB_HUMAN	P12277	KCRB_HUMAN	706937	579112	593957
CKMT1A	sp|P12532|KCRU_HUMAN	P12532	KCRU_HUMAN	765526	425704	734996
CLASP1	sp|Q7Z460|CLAP1_HUMAN	Q7Z460	CLAP1_HUMAN	1635155	927291	977943
CLASP2	sp|O75122|CLAP2_HUMAN	O75122	CLAP2_HUMAN	1300109	1255214	1158107
CLASRP	sp|Q8N2M8|CLASR_HUMAN	Q8N2M8	CLASR_HUMAN	0	0	190712
CLCC1	sp|Q96S66|CLCC1_HUMAN	Q96S66	CLCC1_HUMAN	1090464	1035965	1171759
CLCN3	sp|P51790|CLCN3_HUMAN	P51790	CLCN3_HUMAN	0	0	81251
CLCN5	sp|P51795|CLCN5_HUMAN	P51795	CLCN5_HUMAN	109224	0	0
CLCN7	sp|P51798|CLCN7_HUMAN	P51798	CLCN7_HUMAN	244009	0	0
CLDND1	sp|Q9NY35|CLDN1_HUMAN	Q9NY35	CLDN1_HUMAN	77877	160070	128902
CLEC16A	sp|Q2KHT3|CL16A_HUMAN	Q2KHT3	CL16A_HUMAN	0	135650	101590
CLGN	sp|O14967|CLGN_HUMAN	O14967	CLGN_HUMAN	502085	454196	466371
CLHC1	sp|Q8NHS4|CLHC1_HUMAN	Q8NHS4	CLHC1_HUMAN	159822	306691	0
CLIC1	sp|O00299|CLIC1_HUMAN	O00299	CLIC1_HUMAN	286202	73063	323484
CLIC4	sp|Q9Y696|CLIC4_HUMAN	Q9Y696	CLIC4_HUMAN	347215	86813	100496
CLINT1	sp|Q14677|EPN4_HUMAN	Q14677	EPN4_HUMAN	726275	870022	719149
CLIP4	sp|Q8N3C7|CLIP4_HUMAN	Q8N3C7	CLIP4_HUMAN	51322	0	0
CLK1	sp|P49759|CLK1_HUMAN	P49759	CLK1_HUMAN	0	60200	0
CLK2	sp|P49760|CLK2_HUMAN	P49760	CLK2_HUMAN	698744	935110	1105859
CLK3	sp|P49761|CLK3_HUMAN	P49761	CLK3_HUMAN	1758423	2056860	3283750
CLK4	sp|Q9HAZ1|CLK4_HUMAN	Q9HAZ1	CLK4_HUMAN	231293	428278	415636
CLMN	sp|Q96JQ2|CLMN_HUMAN	Q96JQ2	CLMN_HUMAN	435937	338810	291040
CLN3	sp|Q13286|CLN3_HUMAN	Q13286	CLN3_HUMAN	60259	31210	0
CLN5	sp|O75503|CLN5_HUMAN	O75503	CLN5_HUMAN	14805	0	0
CLN6	sp|Q9NWW5|CLN6_HUMAN	Q9NWW5	CLN6_HUMAN	349140	582713	1083812
CLN8	sp|Q9UBY8|CLN8_HUMAN	Q9UBY8	CLN8_HUMAN	88979	142932	144779
CLNS1A	sp|P54105|ICLN_HUMAN	P54105	ICLN_HUMAN	63899	48005	161473
CLP1	sp|Q92989|CLP1_HUMAN	Q92989	CLP1_HUMAN	297420	359861	264729
CLPB	sp|Q9H078|CLPB_HUMAN	Q9H078	CLPB_HUMAN	760200	881642	691345
CLPP	sp|Q16740|CLPP_HUMAN	Q16740	CLPP_HUMAN	253619	45769	246641
CLPTM1	sp|O96005|CLPT1_HUMAN	O96005	CLPT1_HUMAN	1669645	1167888	857589
CLPTM1L	sp|Q96KA5|CLP1L_HUMAN	Q96KA5	CLP1L_HUMAN	1865101	1153827	1124722
CLPX	sp|O76031|CLPX_HUMAN	O76031	CLPX_HUMAN	488435	761502	376653
CLSPN	sp|Q9HAW4|CLSPN_HUMAN	Q9HAW4	CLSPN_HUMAN	149756	68269	82916
CLSTN1	sp|O94985|CSTN1_HUMAN	O94985	CSTN1_HUMAN	51522	39791	36185
CLTA	sp|P09496|CLCA_HUMAN	P09496	CLCA_HUMAN	341889	225377	318100
CLTB	sp|P09497|CLCB_HUMAN	P09497	CLCB_HUMAN	0	67018	105576
CLTC	sp|Q00610|CLH1_HUMAN	Q00610	CLH1_HUMAN	13810348	10334322	12972988
CLTCL1	sp|P53675|CLH2_HUMAN	P53675	CLH2_HUMAN	495553	502429	340130
CLUAP1	sp|Q96AJ1|CLUA1_HUMAN	Q96AJ1	CLUA1_HUMAN	127307	85841	432887
CLUH	sp|O75153|CLU_HUMAN	O75153	CLU_HUMAN	770864	638635	497728
CMAS	sp|Q8NFW8|NEUA_HUMAN	Q8NFW8	NEUA_HUMAN	831200	605800	1233817
CMC1	sp|Q7Z7K0|COXM1_HUMAN	Q7Z7K0	COXM1_HUMAN	0	0	70844
CMC2	sp|Q9NRP2|COXM2_HUMAN	Q9NRP2	COXM2_HUMAN	1557432	2458203	1112194
CMIP	sp|Q8IY22|CMIP_HUMAN	Q8IY22	CMIP_HUMAN	223917	216381	287694
CMPK1	sp|P30085|KCY_HUMAN	P30085	KCY_HUMAN	84740	0	0
CMSS1	sp|Q9BQ75|CMS1_HUMAN	Q9BQ75	CMS1_HUMAN	631933	501418	537479
CMTM4	sp|Q8IZR5|CKLF4_HUMAN	Q8IZR5	CKLF4_HUMAN	0	0	107162
CMTM6	sp|Q9NX76|CKLF6_HUMAN	Q9NX76	CKLF6_HUMAN	187830	133865	188418
CMTR1	sp|Q8N1G2|CMTR1_HUMAN	Q8N1G2	CMTR1_HUMAN	884596	1442349	1495184
CNBP	sp|P62633|CNBP_HUMAN	P62633	CNBP_HUMAN	129034	387080	315135
CNEP1R1	sp|Q8N9A8|NEPR1_HUMAN	Q8N9A8	NEPR1_HUMAN	108052	243825	178628
CNIH1	sp|O95406|CNIH1_HUMAN	O95406	CNIH1_HUMAN	441517	164261	159738
CNIH4	sp|Q9P003|CNIH4_HUMAN	Q9P003	CNIH4_HUMAN	1106349	2067588	1546683
CNN2	sp|Q99439|CNN2_HUMAN	Q99439	CNN2_HUMAN	621636	600923	383271
CNN3	sp|Q15417|CNN3_HUMAN	Q15417	CNN3_HUMAN	1558820	502905	1265786
CNNM2	sp|Q9H8M5|CNNM2_HUMAN	Q9H8M5	CNNM2_HUMAN	71674	37548	0
CNNM3	sp|Q8NE01|CNNM3_HUMAN	Q8NE01	CNNM3_HUMAN	230833	237778	247356
CNNM4	sp|Q6P4Q7|CNNM4_HUMAN	Q6P4Q7	CNNM4_HUMAN	651272	714737	473757
CNOT1	sp|A5YKK6|CNOT1_HUMAN	A5YKK6	CNOT1_HUMAN	3022883	3407241	2846599
CNOT10	sp|Q9H9A5|CNO10_HUMAN	Q9H9A5	CNO10_HUMAN	1117352	1125329	798001
CNOT11	sp|Q9UKZ1|CNO11_HUMAN	Q9UKZ1	CNO11_HUMAN	845833	794741	1215614
CNOT2	sp|Q9NZN8|CNOT2_HUMAN	Q9NZN8	CNOT2_HUMAN	676662	932006	1080093
CNOT3	sp|O75175|CNOT3_HUMAN	O75175	CNOT3_HUMAN	614304	562745	713501
CNOT4	sp|O95628|CNOT4_HUMAN	O95628	CNOT4_HUMAN	178724	65690	126497
CNOT6	sp|Q9ULM6|CNOT6_HUMAN	Q9ULM6	CNOT6_HUMAN	447895	265335	374856
CNOT7	sp|Q9UIV1|CNOT7_HUMAN	Q9UIV1	CNOT7_HUMAN	963358	813352	532300
CNOT8	sp|Q9UFF9|CNOT8_HUMAN	Q9UFF9	CNOT8_HUMAN	645818	588283	643622
CNOT9	sp|Q92600|CNOT9_HUMAN	Q92600	CNOT9_HUMAN	705954	872529	961490
CNP	sp|P09543|CN37_HUMAN	P09543	CN37_HUMAN	638773	918359	1354431
CNPY2	sp|Q9Y2B0|CNPY2_HUMAN	Q9Y2B0	CNPY2_HUMAN	169828	171735	198454
CNPY3	sp|Q9BT09|CNPY3_HUMAN	Q9BT09	CNPY3_HUMAN	0	158134	91384
CNST	sp|Q6PJW8|CNST_HUMAN	Q6PJW8	CNST_HUMAN	248180	59373	47087
CNTFR	sp|P26992|CNTFR_HUMAN	P26992	CNTFR_HUMAN	151442	194065	252954
CNTN1	sp|Q12860|CNTN1_HUMAN	Q12860	CNTN1_HUMAN	354777	384659	326198
COA1	sp|Q9GZY4|COA1_HUMAN	Q9GZY4	COA1_HUMAN	103468	333854	202717
COA3	sp|Q9Y2R0|COA3_HUMAN	Q9Y2R0	COA3_HUMAN	170932	496723	271312
COA6	sp|Q5JTJ3|COA6_HUMAN	Q5JTJ3	COA6_HUMAN	250197	164640	164713
COA7	sp|Q96BR5|COA7_HUMAN	Q96BR5	COA7_HUMAN	30323	0	0
COASY	sp|Q13057|COASY_HUMAN	Q13057	COASY_HUMAN	393046	424179	375967
COBL	sp|O75128|COBL_HUMAN	O75128	COBL_HUMAN	1220412	677438	434523
COG1	sp|Q8WTW3|COG1_HUMAN	Q8WTW3	COG1_HUMAN	659914	640014	688511
COG2	sp|Q14746|COG2_HUMAN	Q14746	COG2_HUMAN	790273	855732	685514
COG3	sp|Q96JB2|COG3_HUMAN	Q96JB2	COG3_HUMAN	882239	756517	547801
COG4	sp|Q9H9E3|COG4_HUMAN	Q9H9E3	COG4_HUMAN	974996	750428	931704
COG5	sp|Q9UP83|COG5_HUMAN	Q9UP83	COG5_HUMAN	1060188	994481	1025819
COG6	sp|Q9Y2V7|COG6_HUMAN	Q9Y2V7	COG6_HUMAN	469161	606964	477803
COG7	sp|P83436|COG7_HUMAN	P83436	COG7_HUMAN	799043	604030	1036521
COG8	sp|Q96MW5|COG8_HUMAN	Q96MW5	COG8_HUMAN	459108	603642	611995
COIL	sp|P38432|COIL_HUMAN	P38432	COIL_HUMAN	1154608	740975	1052225
COL18A1	sp|P39060|COIA1_HUMAN	P39060	COIA1_HUMAN	723624	891620	674557
COL28A1	sp|Q2UY09|COSA1_HUMAN	Q2UY09	COSA1_HUMAN	28701	11299	5788
COLEC12	sp|Q5KU26|COL12_HUMAN	Q5KU26	COL12_HUMAN	121546	99110	0
COLGALT1	sp|Q8NBJ5|GT251_HUMAN	Q8NBJ5	GT251_HUMAN	392254	216773	212053
COMMD1	sp|Q8N668|COMD1_HUMAN	Q8N668	COMD1_HUMAN	146455	176754	195497
COMMD10	sp|Q9Y6G5|COMDA_HUMAN	Q9Y6G5	COMDA_HUMAN	80360	188014	57564
COMMD2	sp|Q86X83|COMD2_HUMAN	Q86X83	COMD2_HUMAN	500037	411365	595498
COMMD3	sp|Q9UBI1|COMD3_HUMAN	Q9UBI1	COMD3_HUMAN	398248	359222	506262
COMMD4	sp|Q9H0A8|COMD4_HUMAN	Q9H0A8	COMD4_HUMAN	598209	476839	315799
COMMD6	sp|Q7Z4G1|COMD6_HUMAN	Q7Z4G1	COMD6_HUMAN	190744	61075	0
COMMD8	sp|Q9NX08|COMD8_HUMAN	Q9NX08	COMD8_HUMAN	376842	360508	163231
COMMD9	sp|Q9P000|COMD9_HUMAN	Q9P000	COMD9_HUMAN	982933	934769	555086
COMP	sp|P49747|COMP_HUMAN	P49747	COMP_HUMAN	0	0	39985
COMT	sp|P21964|COMT_HUMAN	P21964	COMT_HUMAN	4497068	5732725	5695213
COMTD1	sp|Q86VU5|CMTD1_HUMAN	Q86VU5	CMTD1_HUMAN	160074	0	0
COP1	sp|Q8NHY2|COP1_HUMAN	Q8NHY2	COP1_HUMAN	0	100610	151119
COPA	sp|P53621|COPA_HUMAN	P53621	COPA_HUMAN	4655576	4029861	3757810
COPB1	sp|P53618|COPB_HUMAN	P53618	COPB_HUMAN	5403881	5136628	5094620
COPB2	sp|P35606|COPB2_HUMAN	P35606	COPB2_HUMAN	2613307	2533128	2107829
COPE	sp|O14579|COPE_HUMAN	O14579	COPE_HUMAN	1894450	2826064	1967242
COPG1	sp|Q9Y678|COPG1_HUMAN	Q9Y678	COPG1_HUMAN	3471722	2913097	3580593
COPG2	sp|Q9UBF2|COPG2_HUMAN	Q9UBF2	COPG2_HUMAN	1540470	998318	1239599
COPRS	sp|Q9NQ92|COPRS_HUMAN	Q9NQ92	COPRS_HUMAN	0	35296	66356
COPS2	sp|P61201|CSN2_HUMAN	P61201	CSN2_HUMAN	938648	1235242	864985
COPS3	sp|Q9UNS2|CSN3_HUMAN	Q9UNS2	CSN3_HUMAN	2070121	2009384	2155600
COPS4	sp|Q9BT78|CSN4_HUMAN	Q9BT78	CSN4_HUMAN	969702	869191	867105
COPS5	sp|Q92905|CSN5_HUMAN	Q92905	CSN5_HUMAN	675610	508675	515347
COPS6	sp|Q7L5N1|CSN6_HUMAN	Q7L5N1	CSN6_HUMAN	1341273	1423246	1613801
COPS7A	sp|Q9UBW8|CSN7A_HUMAN	Q9UBW8	CSN7A_HUMAN	337449	365450	381619
COPS7B	sp|Q9H9Q2|CSN7B_HUMAN	Q9H9Q2	CSN7B_HUMAN	844705	760524	854993
COPS8	sp|Q99627|CSN8_HUMAN	Q99627	CSN8_HUMAN	1183945	1196490	811014
COPS9	sp|Q8WXC6|CSN9_HUMAN	Q8WXC6	CSN9_HUMAN	0	53586	40973
COPZ1	sp|P61923|COPZ1_HUMAN	P61923	COPZ1_HUMAN	3038304	3283659	1795664
COQ3	sp|Q9NZJ6|COQ3_HUMAN	Q9NZJ6	COQ3_HUMAN	134733	0	0
COQ5	sp|Q5HYK3|COQ5_HUMAN	Q5HYK3	COQ5_HUMAN	538628	265360	293375
COQ6	sp|Q9Y2Z9|COQ6_HUMAN	Q9Y2Z9	COQ6_HUMAN	237219	50849	75008
COQ7	sp|Q99807|COQ7_HUMAN	Q99807	COQ7_HUMAN	250948	0	0
COQ8A	sp|Q8NI60|COQ8A_HUMAN	Q8NI60	COQ8A_HUMAN	840691	903425	476444
COQ8B	sp|Q96D53|COQ8B_HUMAN	Q96D53	COQ8B_HUMAN	995714	607522	674359
COQ9	sp|O75208|COQ9_HUMAN	O75208	COQ9_HUMAN	62106	92519	0
CORO1B	sp|Q9BR76|COR1B_HUMAN	Q9BR76	COR1B_HUMAN	0	0	117101
CORO1C	sp|Q9ULV4|COR1C_HUMAN	Q9ULV4	COR1C_HUMAN	339246	542323	530600
CORO2A	sp|Q92828|COR2A_HUMAN	Q92828	COR2A_HUMAN	641218	797721	468247
CORO2B	sp|Q9UQ03|COR2B_HUMAN	Q9UQ03	COR2B_HUMAN	52983	121991	0
CORO7	sp|P57737|CORO7_HUMAN	P57737	CORO7_HUMAN	620111	542424	336577
COX11	sp|Q9Y6N1|COX11_HUMAN	Q9Y6N1	COX11_HUMAN	299251	433604	343496
COX14	sp|Q96I36|COX14_HUMAN	Q96I36	COX14_HUMAN	28544	27340	0
COX15	sp|Q7KZN9|COX15_HUMAN	Q7KZN9	COX15_HUMAN	471203	566487	540431
COX17	sp|Q14061|COX17_HUMAN	Q14061	COX17_HUMAN	164710	91567	60125
COX20	sp|Q5RI15|COX20_HUMAN	Q5RI15	COX20_HUMAN	237144	402925	283849
COX4I1	sp|P13073|COX41_HUMAN	P13073	COX41_HUMAN	1671207	1532171	1573176
COX5A	sp|P20674|COX5A_HUMAN	P20674	COX5A_HUMAN	3475558	2791866	3562436
COX5B	sp|P10606|COX5B_HUMAN	P10606	COX5B_HUMAN	454588	885152	828543
COX6A1	sp|P12074|CX6A1_HUMAN	P12074	CX6A1_HUMAN	1722756	768635	1409581
COX6B1	sp|P14854|CX6B1_HUMAN	P14854	CX6B1_HUMAN	1474666	1503043	1818778
COX6C	sp|P09669|COX6C_HUMAN	P09669	COX6C_HUMAN	273343	0	56016
COX7A2	sp|P14406|CX7A2_HUMAN	P14406	CX7A2_HUMAN	773856	621193	875051
COX7A2L	sp|O14548|COX7R_HUMAN	O14548	COX7R_HUMAN	199549	302500	261903
COX7C	sp|P15954|COX7C_HUMAN	P15954	COX7C_HUMAN	99123	102357	217858
CPD	sp|O75976|CBPD_HUMAN	O75976	CBPD_HUMAN	666986	652813	501104
CPEB2	sp|Q7Z5Q1|CPEB2_HUMAN	Q7Z5Q1	CPEB2_HUMAN	141854	190118	89161
CPEB4	sp|Q17RY0|CPEB4_HUMAN	Q17RY0	CPEB4_HUMAN	717767	777098	906798
CPM	sp|P14384|CBPM_HUMAN	P14384	CBPM_HUMAN	0	0	86551
CPNE1	sp|Q99829|CPNE1_HUMAN	Q99829	CPNE1_HUMAN	318886	297331	204904
CPNE3	sp|O75131|CPNE3_HUMAN	O75131	CPNE3_HUMAN	588033	833554	889875
CPNE8	sp|Q86YQ8|CPNE8_HUMAN	Q86YQ8	CPNE8_HUMAN	0	119541	0
CPOX	sp|P36551|HEM6_HUMAN	P36551	HEM6_HUMAN	345336	450495	446811
CPS1	sp|P31327|CPSM_HUMAN	P31327	CPSM_HUMAN	455559	261369	0
CPSF1	sp|Q10570|CPSF1_HUMAN	Q10570	CPSF1_HUMAN	2306455	2881635	3817354
CPSF2	sp|Q9P2I0|CPSF2_HUMAN	Q9P2I0	CPSF2_HUMAN	1857177	2364566	3578679
CPSF3	sp|Q9UKF6|CPSF3_HUMAN	Q9UKF6	CPSF3_HUMAN	1379932	1599298	2086696
CPSF4	sp|O95639|CPSF4_HUMAN	O95639	CPSF4_HUMAN	4120769	5578827	5108642
CPSF6	sp|Q16630|CPSF6_HUMAN	Q16630	CPSF6_HUMAN	9325796	12010631	15894120
CPSF7	sp|Q8N684|CPSF7_HUMAN	Q8N684	CPSF7_HUMAN	9985146	18967051	14593947
CPT1A	sp|P50416|CPT1A_HUMAN	P50416	CPT1A_HUMAN	453856	694299	355125
CPT2	sp|P23786|CPT2_HUMAN	P23786	CPT2_HUMAN	865507	542003	708572
CPTP	sp|Q5TA50|CPTP_HUMAN	Q5TA50	CPTP_HUMAN	194112	273352	212333
CPVL	sp|Q9H3G5|CPVL_HUMAN	Q9H3G5	CPVL_HUMAN	945003	1066146	972528
CRABP2	sp|P29373|RABP2_HUMAN	P29373	RABP2_HUMAN	0	0	52809
CRACR2A	sp|Q9BSW2|EFC4B_HUMAN	Q9BSW2	EFC4B_HUMAN	37367	0	26015
CRAMP1	sp|Q96RY5|CRML_HUMAN	Q96RY5	CRML_HUMAN	46056	59885	35728
CRAT	sp|P43155|CACP_HUMAN	P43155	CACP_HUMAN	0	0	19959
CRCP	sp|O75575|RPC9_HUMAN	O75575	RPC9_HUMAN	58730	43333	22442
CREB5	sp|Q02930|CREB5_HUMAN	Q02930	CREB5_HUMAN	799595	1330341	1574318
CREBBP	sp|Q92793|CBP_HUMAN	Q92793	CBP_HUMAN	515624	790417	612696
CRELD1	sp|Q96HD1|CREL1_HUMAN	Q96HD1	CREL1_HUMAN	349313	333498	234756
CRIPT	sp|Q9P021|CRIPT_HUMAN	Q9P021	CRIPT_HUMAN	0	0	33781
CRKL	sp|P46109|CRKL_HUMAN	P46109	CRKL_HUMAN	319438	214493	300235
CRLF3	sp|Q8IUI8|CRLF3_HUMAN	Q8IUI8	CRLF3_HUMAN	80162	21195	252757
CRLS1	sp|Q9UJA2|CRLS1_HUMAN	Q9UJA2	CRLS1_HUMAN	0	0	123230
CRNKL1	sp|Q9BZJ0|CRNL1_HUMAN	Q9BZJ0	CRNL1_HUMAN	720135	748736	866859
CRTAP	sp|O75718|CRTAP_HUMAN	O75718	CRTAP_HUMAN	417536	904368	440735
CRTC1	sp|Q6UUV9|CRTC1_HUMAN	Q6UUV9	CRTC1_HUMAN	0	58637	0
CRTC2	sp|Q53ET0|CRTC2_HUMAN	Q53ET0	CRTC2_HUMAN	1297619	1045192	995489
CRTC3	sp|Q6UUV7|CRTC3_HUMAN	Q6UUV7	CRTC3_HUMAN	621840	422497	618361
CRY1	sp|Q16526|CRY1_HUMAN	Q16526	CRY1_HUMAN	0	0	51329
CRYBG3	sp|Q68DQ2|CRBG3_HUMAN	Q68DQ2	CRBG3_HUMAN	476762	333034	331213
CRYZ	sp|Q08257|QOR_HUMAN	Q08257	QOR_HUMAN	25106	0	0
CS	sp|O75390|CISY_HUMAN	O75390	CISY_HUMAN	174817	52294	0
CSDE1	sp|O75534|CSDE1_HUMAN	O75534	CSDE1_HUMAN	1334641	1412256	1832534
CSE1L	sp|P55060|XPO2_HUMAN	P55060	XPO2_HUMAN	8949499	7292524	8606143
CSK	sp|P41240|CSK_HUMAN	P41240	CSK_HUMAN	118776	120988	97530
CSNK1A1	sp|P48729|KC1A_HUMAN	P48729	KC1A_HUMAN	359959	504311	417074
CSNK1D	sp|P48730|KC1D_HUMAN	P48730	KC1D_HUMAN	735778	504546	606616
CSNK1E	sp|P49674|KC1E_HUMAN	P49674	KC1E_HUMAN	1500520	2461255	1825280
CSNK1G1	sp|Q9HCP0|KC1G1_HUMAN	Q9HCP0	KC1G1_HUMAN	0	50706	36240
CSNK1G2	sp|P78368|KC1G2_HUMAN	P78368	KC1G2_HUMAN	228627	141950	0
CSNK1G2-AS1	sp|Q8NCQ2|CNAS1_HUMAN	Q8NCQ2	CNAS1_HUMAN	108146	56862	0
CSNK1G3	sp|Q9Y6M4|KC1G3_HUMAN	Q9Y6M4	KC1G3_HUMAN	369906	299179	432666
CSNK2A1	sp|P68400|CSK21_HUMAN	P68400	CSK21_HUMAN	3958553	4581491	4951234
CSNK2A2	sp|P19784|CSK22_HUMAN	P19784	CSK22_HUMAN	2185387	2357301	2422861
CSNK2B	sp|P67870|CSK2B_HUMAN	P67870	CSK2B_HUMAN	3351455	2855113	2467693
CSRP2	sp|Q16527|CSRP2_HUMAN	Q16527	CSRP2_HUMAN	713936	909241	563200
CSTA	sp|P01040|CYTA_HUMAN	P01040	CYTA_HUMAN	352369	284640	146069
CSTB	sp|P04080|CYTB_HUMAN	P04080	CYTB_HUMAN	66646	107926	332471
CSTF1	sp|Q05048|CSTF1_HUMAN	Q05048	CSTF1_HUMAN	1195266	2168880	1944645
CSTF2	sp|P33240|CSTF2_HUMAN	P33240	CSTF2_HUMAN	412022	593536	731740
CSTF2T	sp|Q9H0L4|CSTFT_HUMAN	Q9H0L4	CSTFT_HUMAN	127057	72114	79495
CSTF3	sp|Q12996|CSTF3_HUMAN	Q12996	CSTF3_HUMAN	2310511	2843908	2487741
CSTPP1	sp|Q9H6J7|CSTP1_HUMAN	Q9H6J7	CSTP1_HUMAN	0	0	25017
CT027_HUMAN	NA	NA	NA	6032202	4651294	4311565
CT45A2	sp|Q5DJT8|CT452_HUMAN	Q5DJT8	CT452_HUMAN	0	122865	0
CTBP1	sp|Q13363|CTBP1_HUMAN	Q13363	CTBP1_HUMAN	431635	547289	891499
CTBP2	sp|P56545|CTBP2_HUMAN	P56545	CTBP2_HUMAN	677741	738376	984834
CTC1	sp|Q2NKJ3|CTC1_HUMAN	Q2NKJ3	CTC1_HUMAN	111258	61900	60686
CTCF	sp|P49711|CTCF_HUMAN	P49711	CTCF_HUMAN	796722	1355432	1210191
CTDNEP1	sp|O95476|CNEP1_HUMAN	O95476	CNEP1_HUMAN	165596	106352	182368
CTDP1	sp|Q9Y5B0|CTDP1_HUMAN	Q9Y5B0	CTDP1_HUMAN	341262	168186	482648
CTDSPL2	sp|Q05D32|CTSL2_HUMAN	Q05D32	CTSL2_HUMAN	135418	184652	206767
CTIF	sp|O43310|CTIF_HUMAN	O43310	CTIF_HUMAN	1940969	2572497	2016169
CTNNA1	sp|P35221|CTNA1_HUMAN	P35221	CTNA1_HUMAN	2095759	2640831	2166201
CTNNAL1	sp|Q9UBT7|CTNL1_HUMAN	Q9UBT7	CTNL1_HUMAN	1018583	1396314	1285736
CTNNB1	sp|P35222|CTNB1_HUMAN	P35222	CTNB1_HUMAN	1288027	1872483	1841792
CTNNBL1	sp|Q8WYA6|CTBL1_HUMAN	Q8WYA6	CTBL1_HUMAN	1063324	849054	994290
CTNND1	sp|O60716|CTND1_HUMAN	O60716	CTND1_HUMAN	2664066	2472891	2009637
CTPS1	sp|P17812|PYRG1_HUMAN	P17812	PYRG1_HUMAN	1983600	2829046	2669628
CTPS2	sp|Q9NRF8|PYRG2_HUMAN	Q9NRF8	PYRG2_HUMAN	100232	320584	62449
CTR9	sp|Q6PD62|CTR9_HUMAN	Q6PD62	CTR9_HUMAN	3530798	2511846	3040589
CTSB	sp|P07858|CATB_HUMAN	P07858	CATB_HUMAN	695240	446054	604230
CTSC	sp|P53634|CATC_HUMAN	P53634	CATC_HUMAN	327320	332740	440980
CTSD	sp|P07339|CATD_HUMAN	P07339	CATD_HUMAN	376441	129566	266278
CTSH	sp|P09668|CATH_HUMAN	P09668	CATH_HUMAN	280896	0	0
CTSL	sp|P07711|CATL1_HUMAN	P07711	CATL1_HUMAN	81056	75570	93149
CTTN	sp|Q14247|SRC8_HUMAN	Q14247	SRC8_HUMAN	485463	725428	490022
CTTNBP2	sp|Q8WZ74|CTTB2_HUMAN	Q8WZ74	CTTB2_HUMAN	87547	381463	55350
CTTNBP2NL	sp|Q9P2B4|CT2NL_HUMAN	Q9P2B4	CT2NL_HUMAN	167412	195408	218680
CTU1	sp|Q7Z7A3|CTU1_HUMAN	Q7Z7A3	CTU1_HUMAN	305355	285782	608711
CTU2	sp|Q2VPK5|CTU2_HUMAN	Q2VPK5	CTU2_HUMAN	175831	52790	216772
CUL1	sp|Q13616|CUL1_HUMAN	Q13616	CUL1_HUMAN	562202	756845	648564
CUL2	sp|Q13617|CUL2_HUMAN	Q13617	CUL2_HUMAN	985555	718309	555945
CUL3	sp|Q13618|CUL3_HUMAN	Q13618	CUL3_HUMAN	851201	691575	657978
CUL4A	sp|Q13619|CUL4A_HUMAN	Q13619	CUL4A_HUMAN	461022	275592	433810
CUL4B	sp|Q13620|CUL4B_HUMAN	Q13620	CUL4B_HUMAN	1651577	1287642	1637921
CUL5	sp|Q93034|CUL5_HUMAN	Q93034	CUL5_HUMAN	406615	406740	357288
CUL7	sp|Q14999|CUL7_HUMAN	Q14999	CUL7_HUMAN	203685	614819	311175
CUL9	sp|Q8IWT3|CUL9_HUMAN	Q8IWT3	CUL9_HUMAN	0	0	57509
CUSTOS	sp|Q96C57|CSTOS_HUMAN	Q96C57	CSTOS_HUMAN	292765	429214	353929
CUX1	sp|P39880|CUX1_HUMAN	P39880	CUX1_HUMAN	135939	48408	250996
CWC15	sp|Q9P013|CWC15_HUMAN	Q9P013	CWC15_HUMAN	304570	312314	401554
CWC22	sp|Q9HCG8|CWC22_HUMAN	Q9HCG8	CWC22_HUMAN	887396	1053850	889399
CWC25	sp|Q9NXE8|CWC25_HUMAN	Q9NXE8	CWC25_HUMAN	473350	439269	647867
CWF19L1	sp|Q69YN2|C19L1_HUMAN	Q69YN2	C19L1_HUMAN	74185	182792	170767
CWF19L2	sp|Q2TBE0|C19L2_HUMAN	Q2TBE0	C19L2_HUMAN	109794	0	63059
CXADR	sp|P78310|CXAR_HUMAN	P78310	CXAR_HUMAN	552916	448613	480983
CXXC1	sp|Q9P0U4|CXXC1_HUMAN	Q9P0U4	CXXC1_HUMAN	573194	501032	678873
CXorf38	sp|Q8TB03|CX038_HUMAN	Q8TB03	CX038_HUMAN	315897	426233	71393
CYB561D2	sp|O14569|C56D2_HUMAN	O14569	C56D2_HUMAN	152048	217111	154467
CYB5A	sp|P00167|CYB5_HUMAN	P00167	CYB5_HUMAN	3630790	2866644	3249359
CYB5B	sp|O43169|CYB5B_HUMAN	O43169	CYB5B_HUMAN	3193246	2847975	2013297
CYB5R1	sp|Q9UHQ9|NB5R1_HUMAN	Q9UHQ9	NB5R1_HUMAN	1117160	618694	1173328
CYB5R3	sp|P00387|NB5R3_HUMAN	P00387	NB5R3_HUMAN	4255535	4833804	5331300
CYBA	sp|P13498|CY24A_HUMAN	P13498	CY24A_HUMAN	416369	288361	650345
CYBC1	sp|Q9BQA9|CYBC1_HUMAN	Q9BQA9	CYBC1_HUMAN	277214	255733	323172
CYC1	sp|P08574|CY1_HUMAN	P08574	CY1_HUMAN	1877338	1517296	1436800
CYCS	sp|P99999|CYC_HUMAN	P99999	CYC_HUMAN	177830	122289	69258
CYFIP1	sp|Q7L576|CYFP1_HUMAN	Q7L576	CYFP1_HUMAN	689463	1117191	865975
CYFIP2	sp|Q96F07|CYFP2_HUMAN	Q96F07	CYFP2_HUMAN	573460	633745	607737
CYLD	sp|Q9NQC7|CYLD_HUMAN	Q9NQC7	CYLD_HUMAN	652446	284948	309221
CYP20A1	sp|Q6UW02|CP20A_HUMAN	Q6UW02	CP20A_HUMAN	879469	900761	796354
CYP26A1	sp|O43174|CP26A_HUMAN	O43174	CP26A_HUMAN	0	20380	0
CYP27C1	sp|Q4G0S4|C27C1_HUMAN	Q4G0S4	C27C1_HUMAN	0	381932	0
CYP2J2	sp|P51589|CP2J2_HUMAN	P51589	CP2J2_HUMAN	72457	29761	33700
CYP2S1	sp|Q96SQ9|CP2S1_HUMAN	Q96SQ9	CP2S1_HUMAN	204303	294575	161043
CYP46A1	sp|Q9Y6A2|CP46A_HUMAN	Q9Y6A2	CP46A_HUMAN	0	0	10280
CYP51A1	sp|Q16850|CP51A_HUMAN	Q16850	CP51A_HUMAN	3097018	3028243	3450415
CYRIB	sp|Q9NUQ9|CYRIB_HUMAN	Q9NUQ9	CYRIB_HUMAN	449864	44423	64900
CYSTM1	sp|Q9H1C7|CYTM1_HUMAN	Q9H1C7	CYTM1_HUMAN	56323	225019	0
D2HGDH	sp|Q8N465|D2HDH_HUMAN	Q8N465	D2HDH_HUMAN	234157	139830	201731
DAAM1	sp|Q9Y4D1|DAAM1_HUMAN	Q9Y4D1	DAAM1_HUMAN	93601	84596	65621
DAB2IP	sp|Q5VWQ8|DAB2P_HUMAN	Q5VWQ8	DAB2P_HUMAN	393740	139962	305133
DACH1	sp|Q9UI36|DACH1_HUMAN	Q9UI36	DACH1_HUMAN	546705	845906	867846
DACH2	sp|Q96NX9|DACH2_HUMAN	Q96NX9	DACH2_HUMAN	40303	18391	0
DAD1	sp|P61803|DAD1_HUMAN	P61803	DAD1_HUMAN	803406	757421	554077
DAG1	sp|Q14118|DAG1_HUMAN	Q14118	DAG1_HUMAN	306260	257754	113006
DAGLB	sp|Q8NCG7|DGLB_HUMAN	Q8NCG7	DGLB_HUMAN	214834	154609	30949
DALRD3	sp|Q5D0E6|DALD3_HUMAN	Q5D0E6	DALD3_HUMAN	164804	218949	44684
DAP3	sp|P51398|RT29_HUMAN	P51398	RT29_HUMAN	2110290	2339609	1956840
DAPK1	sp|P53355|DAPK1_HUMAN	P53355	DAPK1_HUMAN	90634	112900	0
DAPK3	sp|O43293|DAPK3_HUMAN	O43293	DAPK3_HUMAN	506355	337615	393003
DARS1	sp|P14868|SYDC_HUMAN	P14868	SYDC_HUMAN	1097480	1235658	994970
DARS2	sp|Q6PI48|SYDM_HUMAN	Q6PI48	SYDM_HUMAN	830936	1338175	1303962
DAXX	sp|Q9UER7|DAXX_HUMAN	Q9UER7	DAXX_HUMAN	427990	222467	471499
DAZAP1	sp|Q96EP5|DAZP1_HUMAN	Q96EP5	DAZP1_HUMAN	571349	721109	686299
DBN1	sp|Q16643|DREB_HUMAN	Q16643	DREB_HUMAN	1125534	1575723	1000390
DBNL	sp|Q9UJU6|DBNL_HUMAN	Q9UJU6	DBNL_HUMAN	364635	425568	186461
DBR1	sp|Q9UK59|DBR1_HUMAN	Q9UK59	DBR1_HUMAN	1749172	1787160	1611226
DBT	sp|P11182|ODB2_HUMAN	P11182	ODB2_HUMAN	708973	816781	635101
DCAF1	sp|Q9Y4B6|DCAF1_HUMAN	Q9Y4B6	DCAF1_HUMAN	491772	304144	496658
DCAF10	sp|Q5QP82|DCA10_HUMAN	Q5QP82	DCA10_HUMAN	155252	248037	121628
DCAF11	sp|Q8TEB1|DCA11_HUMAN	Q8TEB1	DCA11_HUMAN	47876	0	235554
DCAF13	sp|Q9NV06|DCA13_HUMAN	Q9NV06	DCA13_HUMAN	853725	1573075	1184131
DCAF16	sp|Q9NXF7|DCA16_HUMAN	Q9NXF7	DCA16_HUMAN	78555	132566	0
DCAF5	sp|Q96JK2|DCAF5_HUMAN	Q96JK2	DCAF5_HUMAN	316182	338756	280066
DCAF7	sp|P61962|DCAF7_HUMAN	P61962	DCAF7_HUMAN	2540756	3498042	4884497
DCAF8	sp|Q5TAQ9|DCAF8_HUMAN	Q5TAQ9	DCAF8_HUMAN	591612	527914	575146
DCAKD	sp|Q8WVC6|DCAKD_HUMAN	Q8WVC6	DCAKD_HUMAN	437452	712355	499452
DCBLD1	sp|Q8N8Z6|DCBD1_HUMAN	Q8N8Z6	DCBD1_HUMAN	0	15312	0
DCD	sp|P81605|DCD_HUMAN	P81605	DCD_HUMAN	566453	135185	123365
DCHS2	sp|Q6V1P9|PCD23_HUMAN	Q6V1P9	PCD23_HUMAN	0	0	205073
DCLRE1A	sp|Q6PJP8|DCR1A_HUMAN	Q6PJP8	DCR1A_HUMAN	0	38264	15052
DCLRE1B	sp|Q9H816|DCR1B_HUMAN	Q9H816	DCR1B_HUMAN	0	121099	0
DCP1A	sp|Q9NPI6|DCP1A_HUMAN	Q9NPI6	DCP1A_HUMAN	509499	689700	647303
DCP1B	sp|Q8IZD4|DCP1B_HUMAN	Q8IZD4	DCP1B_HUMAN	187996	439783	258796
DCP2	sp|Q8IU60|DCP2_HUMAN	Q8IU60	DCP2_HUMAN	301811	408447	223817
DCPS	sp|Q96C86|DCPS_HUMAN	Q96C86	DCPS_HUMAN	154804	204102	218399
DCTN1	sp|Q14203|DCTN1_HUMAN	Q14203	DCTN1_HUMAN	3096999	2327898	2826753
DCTN2	sp|Q13561|DCTN2_HUMAN	Q13561	DCTN2_HUMAN	847927	1076164	1207449
DCTN3	sp|O75935|DCTN3_HUMAN	O75935	DCTN3_HUMAN	320426	200356	121255
DCTN4	sp|Q9UJW0|DCTN4_HUMAN	Q9UJW0	DCTN4_HUMAN	419586	612627	397936
DCTN5	sp|Q9BTE1|DCTN5_HUMAN	Q9BTE1	DCTN5_HUMAN	561733	443651	450028
DCTN6	sp|O00399|DCTN6_HUMAN	O00399	DCTN6_HUMAN	95940	136006	87467
DCTPP1	sp|Q9H773|DCTP1_HUMAN	Q9H773	DCTP1_HUMAN	414922	415966	469590
DCUN1D5	sp|Q9BTE7|DCNL5_HUMAN	Q9BTE7	DCNL5_HUMAN	546819	881301	579647
DDB1	sp|Q16531|DDB1_HUMAN	Q16531	DDB1_HUMAN	2222857	2004623	1992163
DDB2	sp|Q92466|DDB2_HUMAN	Q92466	DDB2_HUMAN	145871	153124	0
DDHD1	sp|Q8NEL9|DDHD1_HUMAN	Q8NEL9	DDHD1_HUMAN	473531	449237	596356
DDHD2	sp|O94830|DDHD2_HUMAN	O94830	DDHD2_HUMAN	463729	555432	569072
DDI2	sp|Q5TDH0|DDI2_HUMAN	Q5TDH0	DDI2_HUMAN	426597	447878	297634
DDO	sp|Q99489|OXDD_HUMAN	Q99489	OXDD_HUMAN	66979	47266	0
DDOST	sp|P39656|OST48_HUMAN	P39656	OST48_HUMAN	4525815	5066948	3933725
DDR2	sp|Q16832|DDR2_HUMAN	Q16832	DDR2_HUMAN	203473	68675	294195
DDRGK1	sp|Q96HY6|DDRGK_HUMAN	Q96HY6	DDRGK_HUMAN	1053063	1984624	1718915
DDX1	sp|Q92499|DDX1_HUMAN	Q92499	DDX1_HUMAN	16604809	14874729	14639189
DDX10	sp|Q13206|DDX10_HUMAN	Q13206	DDX10_HUMAN	1136650	1892038	1893665
DDX11	sp|Q96FC9|DDX11_HUMAN	Q96FC9	DDX11_HUMAN	355614	393190	203405
DDX17	sp|Q92841|DDX17_HUMAN	Q92841	DDX17_HUMAN	4454114	5328359	4569624
DDX18	sp|Q9NVP1|DDX18_HUMAN	Q9NVP1	DDX18_HUMAN	2776907	3168102	2971875
DDX19A	sp|Q9NUU7|DD19A_HUMAN	Q9NUU7	DD19A_HUMAN	309690	103048	304023
DDX19B	sp|Q9UMR2|DD19B_HUMAN	Q9UMR2	DD19B_HUMAN	44768	111536	91895
DDX20	sp|Q9UHI6|DDX20_HUMAN	Q9UHI6	DDX20_HUMAN	3194074	2953601	2894381
DDX21	sp|Q9NR30|DDX21_HUMAN	Q9NR30	DDX21_HUMAN	6190119	7835051	9968119
DDX23	sp|Q9BUQ8|DDX23_HUMAN	Q9BUQ8	DDX23_HUMAN	1712959	1627440	1919098
DDX24	sp|Q9GZR7|DDX24_HUMAN	Q9GZR7	DDX24_HUMAN	900900	1130668	1408235
DDX27	sp|Q96GQ7|DDX27_HUMAN	Q96GQ7	DDX27_HUMAN	952160	1245489	1049722
DDX28	sp|Q9NUL7|DDX28_HUMAN	Q9NUL7	DDX28_HUMAN	395526	533040	441761
DDX31	sp|Q9H8H2|DDX31_HUMAN	Q9H8H2	DDX31_HUMAN	780569	899560	806726
DDX39A	sp|O00148|DX39A_HUMAN	O00148	DX39A_HUMAN	2116514	1601122	1535402
DDX39B	sp|Q13838|DX39B_HUMAN	Q13838	DX39B_HUMAN	2257426	2002445	1732624
DDX3X	sp|O00571|DDX3X_HUMAN	O00571	DDX3X_HUMAN	4713393	6260717	5532997
DDX41	sp|Q9UJV9|DDX41_HUMAN	Q9UJV9	DDX41_HUMAN	630989	728189	710201
DDX42	sp|Q86XP3|DDX42_HUMAN	Q86XP3	DDX42_HUMAN	6153889	8643414	7138769
DDX46	sp|Q7L014|DDX46_HUMAN	Q7L014	DDX46_HUMAN	1220483	1625406	1341680
DDX47	sp|Q9H0S4|DDX47_HUMAN	Q9H0S4	DDX47_HUMAN	8170735	5598706	4644043
DDX49	sp|Q9Y6V7|DDX49_HUMAN	Q9Y6V7	DDX49_HUMAN	728428	777686	598347
DDX5	sp|P17844|DDX5_HUMAN	P17844	DDX5_HUMAN	4844187	4771372	5869689
DDX50	sp|Q9BQ39|DDX50_HUMAN	Q9BQ39	DDX50_HUMAN	2193818	2224911	2872238
DDX51	sp|Q8N8A6|DDX51_HUMAN	Q8N8A6	DDX51_HUMAN	985347	1007125	989173
DDX52	sp|Q9Y2R4|DDX52_HUMAN	Q9Y2R4	DDX52_HUMAN	1614143	1731344	1742125
DDX54	sp|Q8TDD1|DDX54_HUMAN	Q8TDD1	DDX54_HUMAN	1909157	1152681	1654796
DDX55	sp|Q8NHQ9|DDX55_HUMAN	Q8NHQ9	DDX55_HUMAN	728366	742391	586675
DDX56	sp|Q9NY93|DDX56_HUMAN	Q9NY93	DDX56_HUMAN	910899	1662133	1362438
DDX6	sp|P26196|DDX6_HUMAN	P26196	DDX6_HUMAN	2057662	2256589	2639640
DECR1	sp|Q16698|DECR_HUMAN	Q16698	DECR_HUMAN	155944	62980	160587
DEF6	sp|Q9H4E7|DEFI6_HUMAN	Q9H4E7	DEFI6_HUMAN	293432	0	0
DEGS1	sp|O15121|DEGS1_HUMAN	O15121	DEGS1_HUMAN	1495033	1399301	1595319
DEK	sp|P35659|DEK_HUMAN	P35659	DEK_HUMAN	650056	815811	888359
DENND10P1	sp|Q6NSW5|DE10B_HUMAN	Q6NSW5	DE10B_HUMAN	210435	128735	114178
DENND11	sp|A4D1U4|DEN11_HUMAN	A4D1U4	DEN11_HUMAN	192640	75779	40648
DENND1A	sp|Q8TEH3|DEN1A_HUMAN	Q8TEH3	DEN1A_HUMAN	63471	0	0
DENND3	sp|A2RUS2|DEND3_HUMAN	A2RUS2	DEND3_HUMAN	201817	210779	246729
DENND4A	sp|Q7Z401|MYCPP_HUMAN	Q7Z401	MYCPP_HUMAN	382391	456632	467729
DENND4B	sp|O75064|DEN4B_HUMAN	O75064	DEN4B_HUMAN	191934	111815	121062
DENND4C	sp|Q5VZ89|DEN4C_HUMAN	Q5VZ89	DEN4C_HUMAN	385997	278135	299999
DENND5B	sp|Q6ZUT9|DEN5B_HUMAN	Q6ZUT9	DEN5B_HUMAN	315482	109425	71202
DENND6A	sp|Q8IWF6|DEN6A_HUMAN	Q8IWF6	DEN6A_HUMAN	190798	135228	128185
DENR	sp|O43583|DENR_HUMAN	O43583	DENR_HUMAN	126690	81432	117076
DEPDC1	sp|Q5TB30|DEP1A_HUMAN	Q5TB30	DEP1A_HUMAN	367607	404774	321449
DEPDC1B	sp|Q8WUY9|DEP1B_HUMAN	Q8WUY9	DEP1B_HUMAN	454621	684085	408737
DEPDC5	sp|O75140|DEPD5_HUMAN	O75140	DEPD5_HUMAN	130776	139471	0
DEPDC7	sp|Q96QD5|DEPD7_HUMAN	Q96QD5	DEPD7_HUMAN	90179	0	0
DERA	sp|Q9Y315|DEOC_HUMAN	Q9Y315	DEOC_HUMAN	440808	311747	80397
DERL1	sp|Q9BUN8|DERL1_HUMAN	Q9BUN8	DERL1_HUMAN	657767	375262	468219
DERL2	sp|Q9GZP9|DERL2_HUMAN	Q9GZP9	DERL2_HUMAN	315920	0	98385
DERL3	sp|Q96Q80|DERL3_HUMAN	Q96Q80	DERL3_HUMAN	49209	0	0
DESI1	sp|Q6ICB0|DESI1_HUMAN	Q6ICB0	DESI1_HUMAN	459671	229290	251024
DESI2	sp|Q9BSY9|DESI2_HUMAN	Q9BSY9	DESI2_HUMAN	108627	73021	223881
DFFA	sp|O00273|DFFA_HUMAN	O00273	DFFA_HUMAN	138291	242470	283541
DGAT1	sp|O75907|DGAT1_HUMAN	O75907	DGAT1_HUMAN	172147	173487	96797
DGCR2	sp|P98153|IDD_HUMAN	P98153	IDD_HUMAN	0	0	43870
DGCR8	sp|Q8WYQ5|DGCR8_HUMAN	Q8WYQ5	DGCR8_HUMAN	1353784	1993029	2082040
DGKA	sp|P23743|DGKA_HUMAN	P23743	DGKA_HUMAN	1325457	1977246	1460048
DGKE	sp|P52429|DGKE_HUMAN	P52429	DGKE_HUMAN	248994	322856	329713
DGKQ	sp|P52824|DGKQ_HUMAN	P52824	DGKQ_HUMAN	0	38185	0
DGKZ	sp|Q13574|DGKZ_HUMAN	Q13574	DGKZ_HUMAN	250051	271220	123339
DHCR24	sp|Q15392|DHC24_HUMAN	Q15392	DHC24_HUMAN	3163917	2029676	2285563
DHCR7	sp|Q9UBM7|DHCR7_HUMAN	Q9UBM7	DHCR7_HUMAN	430282	915769	1275573
DHDDS	sp|Q86SQ9|DHDDS_HUMAN	Q86SQ9	DHDDS_HUMAN	149792	48499	101720
DHODH	sp|Q02127|PYRD_HUMAN	Q02127	PYRD_HUMAN	313649	351952	392420
DHPS	sp|P49366|DHYS_HUMAN	P49366	DHYS_HUMAN	312165	387251	179786
DHRS1	sp|Q96LJ7|DHRS1_HUMAN	Q96LJ7	DHRS1_HUMAN	290440	155348	118108
DHRS13	sp|Q6UX07|DHR13_HUMAN	Q6UX07	DHR13_HUMAN	37190	185830	85627
DHRS3	sp|O75911|DHRS3_HUMAN	O75911	DHRS3_HUMAN	20863	0	15658
DHRS4	sp|Q9BTZ2|DHRS4_HUMAN	Q9BTZ2	DHRS4_HUMAN	87746	104731	58556
DHRS7	sp|Q9Y394|DHRS7_HUMAN	Q9Y394	DHRS7_HUMAN	2026698	1166745	1698975
DHRS7B	sp|Q6IAN0|DRS7B_HUMAN	Q6IAN0	DRS7B_HUMAN	318575	250278	403484
DHRSX	sp|Q8N5I4|DHRSX_HUMAN	Q8N5I4	DHRSX_HUMAN	0	0	64305
DHTKD1	sp|Q96HY7|DHTK1_HUMAN	Q96HY7	DHTK1_HUMAN	107895	65939	49004
DHX15	sp|O43143|DHX15_HUMAN	O43143	DHX15_HUMAN	19340302	22718161	18363324
DHX16	sp|O60231|DHX16_HUMAN	O60231	DHX16_HUMAN	407557	260331	318300
DHX29	sp|Q7Z478|DHX29_HUMAN	Q7Z478	DHX29_HUMAN	510246	485506	465949
DHX30	sp|Q7L2E3|DHX30_HUMAN	Q7L2E3	DHX30_HUMAN	2997236	2669397	3251213
DHX32	sp|Q7L7V1|DHX32_HUMAN	Q7L7V1	DHX32_HUMAN	84939	0	94716
DHX33	sp|Q9H6R0|DHX33_HUMAN	Q9H6R0	DHX33_HUMAN	723410	908126	1149761
DHX34	sp|Q14147|DHX34_HUMAN	Q14147	DHX34_HUMAN	604353	738182	400788
DHX35	sp|Q9H5Z1|DHX35_HUMAN	Q9H5Z1	DHX35_HUMAN	352715	436623	390732
DHX36	sp|Q9H2U1|DHX36_HUMAN	Q9H2U1	DHX36_HUMAN	1092725	1041835	617390
DHX37	sp|Q8IY37|DHX37_HUMAN	Q8IY37	DHX37_HUMAN	721236	1025575	989881
DHX38	sp|Q92620|PRP16_HUMAN	Q92620	PRP16_HUMAN	706900	588920	926663
DHX40	sp|Q8IX18|DHX40_HUMAN	Q8IX18	DHX40_HUMAN	2035589	1800715	1274012
DHX57	sp|Q6P158|DHX57_HUMAN	Q6P158	DHX57_HUMAN	569490	696462	489809
DHX8	sp|Q14562|DHX8_HUMAN	Q14562	DHX8_HUMAN	726107	1396531	913145
DHX9	sp|Q08211|DHX9_HUMAN	Q08211	DHX9_HUMAN	8192076	9437134	7445239
DIABLO	sp|Q9NR28|DBLOH_HUMAN	Q9NR28	DBLOH_HUMAN	282614	368328	279579
DIAPH1	sp|O60610|DIAP1_HUMAN	O60610	DIAP1_HUMAN	2297904	1647949	1677689
DIAPH2	sp|O60879|DIAP2_HUMAN	O60879	DIAP2_HUMAN	978142	757532	953422
DIAPH3	sp|Q9NSV4|DIAP3_HUMAN	Q9NSV4	DIAP3_HUMAN	843069	854524	690081
DICER1	sp|Q9UPY3|DICER_HUMAN	Q9UPY3	DICER_HUMAN	1030339	1593141	1535062
DIDO1	sp|Q9BTC0|DIDO1_HUMAN	Q9BTC0	DIDO1_HUMAN	1000517	1323734	1478733
DIMT1	sp|Q9UNQ2|DIM1_HUMAN	Q9UNQ2	DIM1_HUMAN	604022	966776	955753
DIP2A	sp|Q14689|DIP2A_HUMAN	Q14689	DIP2A_HUMAN	76462	45681	182625
DIP2B	sp|Q9P265|DIP2B_HUMAN	Q9P265	DIP2B_HUMAN	95113	71353	90981
DIPK1A	sp|Q5T7M9|DIK1A_HUMAN	Q5T7M9	DIK1A_HUMAN	138297	0	0
DIPK1B	sp|Q5VUD6|DIK1B_HUMAN	Q5VUD6	DIK1B_HUMAN	251754	176849	107338
DIPK2A	sp|Q8NDZ4|DIK2A_HUMAN	Q8NDZ4	DIK2A_HUMAN	576064	402780	535117
DIS3	sp|Q9Y2L1|RRP44_HUMAN	Q9Y2L1	RRP44_HUMAN	871449	917308	864196
DIS3L	sp|Q8TF46|DI3L1_HUMAN	Q8TF46	DI3L1_HUMAN	72153	62934	0
DISC1	sp|Q9NRI5|DISC1_HUMAN	Q9NRI5	DISC1_HUMAN	49252	0	32844
DIXDC1	sp|Q155Q3|DIXC1_HUMAN	Q155Q3	DIXC1_HUMAN	61344	0	0
DKC1	sp|O60832|DKC1_HUMAN	O60832	DKC1_HUMAN	2558820	2981742	2815630
DLAT	sp|P10515|ODP2_HUMAN	P10515	ODP2_HUMAN	1363287	1965386	1174512
DLC1	sp|Q96QB1|RHG07_HUMAN	Q96QB1	RHG07_HUMAN	0	161582	97525
DLD	sp|P09622|DLDH_HUMAN	P09622	DLDH_HUMAN	397811	467225	334921
DLG1	sp|Q12959|DLG1_HUMAN	Q12959	DLG1_HUMAN	460833	526582	761318
DLG5	sp|Q8TDM6|DLG5_HUMAN	Q8TDM6	DLG5_HUMAN	266194	418627	359427
DLGAP5	sp|Q15398|DLGP5_HUMAN	Q15398	DLGP5_HUMAN	399177	239748	286272
DLST	sp|P36957|ODO2_HUMAN	P36957	ODO2_HUMAN	290389	219352	274920
DLX1	sp|P56177|DLX1_HUMAN	P56177	DLX1_HUMAN	119146	0	98305
DLX2	sp|Q07687|DLX2_HUMAN	Q07687	DLX2_HUMAN	988881	755298	942459
DLX5	sp|P56178|DLX5_HUMAN	P56178	DLX5_HUMAN	85951	267851	50062
DLX6	sp|P56179|DLX6_HUMAN	P56179	DLX6_HUMAN	38169	124757	310256
DMAC1	sp|Q96GE9|DMAC1_HUMAN	Q96GE9	DMAC1_HUMAN	195383	167208	53502
DMAC2	sp|Q9NW81|DMAC2_HUMAN	Q9NW81	DMAC2_HUMAN	236248	48914	116145
DMAP1	sp|Q9NPF5|DMAP1_HUMAN	Q9NPF5	DMAP1_HUMAN	1013773	899584	866188
DMD	sp|P11532|DMD_HUMAN	P11532	DMD_HUMAN	369194	524114	520134
DMXL1	sp|Q9Y485|DMXL1_HUMAN	Q9Y485	DMXL1_HUMAN	472842	539786	488716
DMXL2	sp|Q8TDJ6|DMXL2_HUMAN	Q8TDJ6	DMXL2_HUMAN	742840	1050845	674009
DNA2	sp|P51530|DNA2_HUMAN	P51530	DNA2_HUMAN	295347	403480	274781
DNAAF10	sp|Q96MX6|DAA10_HUMAN	Q96MX6	DAA10_HUMAN	393401	283772	186957
DNAAF2	sp|Q9NVR5|KTU_HUMAN	Q9NVR5	KTU_HUMAN	82614	49965	67633
DNAAF5	sp|Q86Y56|DAAF5_HUMAN	Q86Y56	DAAF5_HUMAN	1759040	2405355	1514942
DNAH12	sp|Q6ZR08|DYH12_HUMAN	Q6ZR08	DYH12_HUMAN	267603	0	0
DNAH5	sp|Q8TE73|DYH5_HUMAN	Q8TE73	DYH5_HUMAN	267987	342863	564358
DNAH6	sp|Q9C0G6|DYH6_HUMAN	Q9C0G6	DYH6_HUMAN	0	65282	0
DNAH8	sp|Q96JB1|DYH8_HUMAN	Q96JB1	DYH8_HUMAN	267987	365099	522098
DNAH9	sp|Q9NYC9|DYH9_HUMAN	Q9NYC9	DYH9_HUMAN	393161	319795	297574
DNAJA1	sp|P31689|DNJA1_HUMAN	P31689	DNJA1_HUMAN	6100705	5921497	5855647
DNAJA2	sp|O60884|DNJA2_HUMAN	O60884	DNJA2_HUMAN	2239362	1351662	2404610
DNAJA3	sp|Q96EY1|DNJA3_HUMAN	Q96EY1	DNJA3_HUMAN	1971113	1599277	1794657
DNAJB1	sp|P25685|DNJB1_HUMAN	P25685	DNJB1_HUMAN	298584	109058	190538
DNAJB11	sp|Q9UBS4|DJB11_HUMAN	Q9UBS4	DJB11_HUMAN	697647	1322315	656293
DNAJB12	sp|Q9NXW2|DJB12_HUMAN	Q9NXW2	DJB12_HUMAN	609414	576794	743252
DNAJB14	sp|Q8TBM8|DJB14_HUMAN	Q8TBM8	DJB14_HUMAN	0	148420	118682
DNAJB2	sp|P25686|DNJB2_HUMAN	P25686	DNJB2_HUMAN	43985	0	0
DNAJB6	sp|O75190|DNJB6_HUMAN	O75190	DNJB6_HUMAN	1246216	966473	979295
DNAJC1	sp|Q96KC8|DNJC1_HUMAN	Q96KC8	DNJC1_HUMAN	660622	646297	521696
DNAJC10	sp|Q8IXB1|DJC10_HUMAN	Q8IXB1	DJC10_HUMAN	2771349	3071940	4586752
DNAJC11	sp|Q9NVH1|DJC11_HUMAN	Q9NVH1	DJC11_HUMAN	638671	560772	654785
DNAJC13	sp|O75165|DJC13_HUMAN	O75165	DJC13_HUMAN	1227870	1175613	1418219
DNAJC14	sp|Q6Y2X3|DJC14_HUMAN	Q6Y2X3	DJC14_HUMAN	39048	219526	0
DNAJC16	sp|Q9Y2G8|DJC16_HUMAN	Q9Y2G8	DJC16_HUMAN	315429	371709	528548
DNAJC19	sp|Q96DA6|TIM14_HUMAN	Q96DA6	TIM14_HUMAN	23458	40052	249095
DNAJC2	sp|Q99543|DNJC2_HUMAN	Q99543	DNJC2_HUMAN	372288	398044	335316
DNAJC21	sp|Q5F1R6|DJC21_HUMAN	Q5F1R6	DJC21_HUMAN	54001	74652	88721
DNAJC25	sp|Q9H1X3|DJC25_HUMAN	Q9H1X3	DJC25_HUMAN	142353	184297	179858
DNAJC3	sp|Q13217|DNJC3_HUMAN	Q13217	DNJC3_HUMAN	0	120818	122652
DNAJC5	sp|Q9H3Z4|DNJC5_HUMAN	Q9H3Z4	DNJC5_HUMAN	210287	294612	153979
DNAJC6	sp|O75061|AUXI_HUMAN	O75061	AUXI_HUMAN	43494	0	0
DNAJC7	sp|Q99615|DNJC7_HUMAN	Q99615	DNJC7_HUMAN	1182792	1085565	1005195
DNAJC9	sp|Q8WXX5|DNJC9_HUMAN	Q8WXX5	DNJC9_HUMAN	207570	18361	266429
DNASE2B	sp|Q8WZ79|DNS2B_HUMAN	Q8WZ79	DNS2B_HUMAN	1433459	544648	587586
DNM1	sp|Q05193|DYN1_HUMAN	Q05193	DYN1_HUMAN	530246	242032	260979
DNM1L	sp|O00429|DNM1L_HUMAN	O00429	DNM1L_HUMAN	1984333	2008777	2849024
DNM2	sp|P50570|DYN2_HUMAN	P50570	DYN2_HUMAN	1725926	1386035	1293725
DNM3	sp|Q9UQ16|DYN3_HUMAN	Q9UQ16	DYN3_HUMAN	449359	298095	376264
DNMBP	sp|Q6XZF7|DNMBP_HUMAN	Q6XZF7	DNMBP_HUMAN	359728	555059	272909
DNMT1	sp|P26358|DNMT1_HUMAN	P26358	DNMT1_HUMAN	922719	1410069	1111229
DNMT3A	sp|Q9Y6K1|DNM3A_HUMAN	Q9Y6K1	DNM3A_HUMAN	83566983	48454473	53147846
DNMT3B	sp|Q9UBC3|DNM3B_HUMAN	Q9UBC3	DNM3B_HUMAN	855073	35927009	2170650
DNMT3L	sp|Q9UJW3|DNM3L_HUMAN	Q9UJW3	DNM3L_HUMAN	0	0	38263300
DNPEP	sp|Q9ULA0|DNPEP_HUMAN	Q9ULA0	DNPEP_HUMAN	283606	524963	397033
DNTTIP1	sp|Q9H147|TDIF1_HUMAN	Q9H147	TDIF1_HUMAN	273740	182211	313501
DNTTIP2	sp|Q5QJE6|TDIF2_HUMAN	Q5QJE6	TDIF2_HUMAN	1276792	1667420	1573933
DOC2B	sp|Q14184|DOC2B_HUMAN	Q14184	DOC2B_HUMAN	422038	430297	0
DOCK1	sp|Q14185|DOCK1_HUMAN	Q14185	DOCK1_HUMAN	592397	538195	519789
DOCK11	sp|Q5JSL3|DOC11_HUMAN	Q5JSL3	DOC11_HUMAN	2134504	2594963	2614955
DOCK3	sp|Q8IZD9|DOCK3_HUMAN	Q8IZD9	DOCK3_HUMAN	80163	27510	0
DOCK4	sp|Q8N1I0|DOCK4_HUMAN	Q8N1I0	DOCK4_HUMAN	802631	823289	1074456
DOCK5	sp|Q9H7D0|DOCK5_HUMAN	Q9H7D0	DOCK5_HUMAN	280538	147902	344738
DOCK6	sp|Q96HP0|DOCK6_HUMAN	Q96HP0	DOCK6_HUMAN	526895	638966	585339
DOCK7	sp|Q96N67|DOCK7_HUMAN	Q96N67	DOCK7_HUMAN	2105891	1874275	2062125
DOCK8	sp|Q8NF50|DOCK8_HUMAN	Q8NF50	DOCK8_HUMAN	122758	93148	102039
DOCK9	sp|Q9BZ29|DOCK9_HUMAN	Q9BZ29	DOCK9_HUMAN	914708	1176863	1101732
DOHH	sp|Q9BU89|DOHH_HUMAN	Q9BU89	DOHH_HUMAN	0	37423	0
DOLK	sp|Q9UPQ8|DOLK_HUMAN	Q9UPQ8	DOLK_HUMAN	209660	114996	90197
DOLPP1	sp|Q86YN1|DOPP1_HUMAN	Q86YN1	DOPP1_HUMAN	628865	540093	639028
DOP1A	sp|Q5JWR5|DOP1_HUMAN	Q5JWR5	DOP1_HUMAN	93327	103568	163100
DOP1B	sp|Q9Y3R5|DOP2_HUMAN	Q9Y3R5	DOP2_HUMAN	264452	301643	232132
DOT1L	sp|Q8TEK3|DOT1L_HUMAN	Q8TEK3	DOT1L_HUMAN	0	151026	243093
DPAGT1	sp|Q9H3H5|GPT_HUMAN	Q9H3H5	GPT_HUMAN	45871	35050	46471
DPCD	sp|Q9BVM2|DPCD_HUMAN	Q9BVM2	DPCD_HUMAN	39120	51772	0
DPF2	sp|Q92785|REQU_HUMAN	Q92785	REQU_HUMAN	591040	510435	692481
DPF3	sp|Q92784|DPF3_HUMAN	Q92784	DPF3_HUMAN	0	0	15418
DPH1	sp|Q9BZG8|DPH1_HUMAN	Q9BZG8	DPH1_HUMAN	86196	0	0
DPH6	sp|Q7L8W6|DPH6_HUMAN	Q7L8W6	DPH6_HUMAN	21647	44248	58594
DPH7	sp|Q9BTV6|DPH7_HUMAN	Q9BTV6	DPH7_HUMAN	71442	0	0
DPM1	sp|O60762|DPM1_HUMAN	O60762	DPM1_HUMAN	1736993	1071051	1545835
DPM3	sp|Q9P2X0|DPM3_HUMAN	Q9P2X0	DPM3_HUMAN	1060311	980218	1722716
DPP9	sp|Q86TI2|DPP9_HUMAN	Q86TI2	DPP9_HUMAN	404698	460664	252222
DPY19L1	sp|Q2PZI1|D19L1_HUMAN	Q2PZI1	D19L1_HUMAN	574393	494128	1027571
DPY19L3	sp|Q6ZPD9|D19L3_HUMAN	Q6ZPD9	D19L3_HUMAN	125063	224775	225573
DPY30	sp|Q9C005|DPY30_HUMAN	Q9C005	DPY30_HUMAN	409363	876138	1337906
DPYSL2	sp|Q16555|DPYL2_HUMAN	Q16555	DPYL2_HUMAN	100186	134633	455540
DPYSL3	sp|Q14195|DPYL3_HUMAN	Q14195	DPYL3_HUMAN	461562	381768	500945
DPYSL5	sp|Q9BPU6|DPYL5_HUMAN	Q9BPU6	DPYL5_HUMAN	56920	586125	278384
DR1	sp|Q01658|NC2B_HUMAN	Q01658	NC2B_HUMAN	553228	370505	168371
DRAP1	sp|Q14919|NC2A_HUMAN	Q14919	NC2A_HUMAN	643227	321355	366651
DRG1	sp|Q9Y295|DRG1_HUMAN	Q9Y295	DRG1_HUMAN	434821	532558	704090
DRG2	sp|P55039|DRG2_HUMAN	P55039	DRG2_HUMAN	542574	414563	274637
DROSHA	sp|Q9NRR4|RNC_HUMAN	Q9NRR4	RNC_HUMAN	1236859	1341021	1681751
DSC1	sp|Q08554|DSC1_HUMAN	Q08554	DSC1_HUMAN	360447	635363	247259
DSC2	sp|Q02487|DSC2_HUMAN	Q02487	DSC2_HUMAN	236291	164846	216907
DSC3	sp|Q14574|DSC3_HUMAN	Q14574	DSC3_HUMAN	148276	219810	145071
DSCC1	sp|Q9BVC3|DCC1_HUMAN	Q9BVC3	DCC1_HUMAN	262404	214465	233169
DSE	sp|Q9UL01|DSE_HUMAN	Q9UL01	DSE_HUMAN	65429	69232	171168
DSG1	sp|Q02413|DSG1_HUMAN	Q02413	DSG1_HUMAN	546122	386825	378205
DSG2	sp|Q14126|DSG2_HUMAN	Q14126	DSG2_HUMAN	1457723	1387598	916111
DSN1	sp|Q9H410|DSN1_HUMAN	Q9H410	DSN1_HUMAN	386758	544511	355220
DSP	sp|P15924|DESP_HUMAN	P15924	DESP_HUMAN	1700852	2372655	2619913
DST	sp|Q03001|DYST_HUMAN	Q03001	DYST_HUMAN	919816	921774	796477
DSTN	sp|P60981|DEST_HUMAN	P60981	DEST_HUMAN	132712	306390	408786
DSTYK	sp|Q6XUX3|DUSTY_HUMAN	Q6XUX3	DUSTY_HUMAN	149224	134086	139997
DTL	sp|Q9NZJ0|DTL_HUMAN	Q9NZJ0	DTL_HUMAN	33938	0	30046
DTNA	sp|Q9Y4J8|DTNA_HUMAN	Q9Y4J8	DTNA_HUMAN	330130	569116	403623
DTNB	sp|O60941|DTNB_HUMAN	O60941	DTNB_HUMAN	764245	739292	679202
DTNBP1	sp|Q96EV8|DTBP1_HUMAN	Q96EV8	DTBP1_HUMAN	88932	42307	54123
DTWD2	sp|Q8NBA8|DTWD2_HUMAN	Q8NBA8	DTWD2_HUMAN	118594	47858	64045
DTX2	sp|Q86UW9|DTX2_HUMAN	Q86UW9	DTX2_HUMAN	237012	46538	35414
DTYMK	sp|P23919|KTHY_HUMAN	P23919	KTHY_HUMAN	56114	0	8848
DUS1L	sp|Q6P1R4|DUS1L_HUMAN	Q6P1R4	DUS1L_HUMAN	301220	405708	286230
DUS3L	sp|Q96G46|DUS3L_HUMAN	Q96G46	DUS3L_HUMAN	129787	293823	64461
DUSP11	sp|O75319|DUS11_HUMAN	O75319	DUS11_HUMAN	836101	1664253	1010367
DUSP12	sp|Q9UNI6|DUS12_HUMAN	Q9UNI6	DUS12_HUMAN	90461	39574	0
DUSP14	sp|O95147|DUS14_HUMAN	O95147	DUS14_HUMAN	1812164	1132236	1437107
DUSP16	sp|Q9BY84|DUS16_HUMAN	Q9BY84	DUS16_HUMAN	33064	0	0
DUSP3	sp|P51452|DUS3_HUMAN	P51452	DUS3_HUMAN	0	0	24405
DUSP9	sp|Q99956|DUS9_HUMAN	Q99956	DUS9_HUMAN	659945	414264	520185
DUT	sp|P33316|DUT_HUMAN	P33316	DUT_HUMAN	0	253198	170172
DVL2	sp|O14641|DVL2_HUMAN	O14641	DVL2_HUMAN	314104	832087	580855
DVL3	sp|Q92997|DVL3_HUMAN	Q92997	DVL3_HUMAN	714256	411190	393559
DYM	sp|Q7RTS9|DYM_HUMAN	Q7RTS9	DYM_HUMAN	205278	134015	41315
DYNC1H1	sp|Q14204|DYHC1_HUMAN	Q14204	DYHC1_HUMAN	6609960	5616944	5762272
DYNC1I2	sp|Q13409|DC1I2_HUMAN	Q13409	DC1I2_HUMAN	2186557	1794806	1602142
DYNC1LI1	sp|Q9Y6G9|DC1L1_HUMAN	Q9Y6G9	DC1L1_HUMAN	2228567	1132903	1444294
DYNC1LI2	sp|O43237|DC1L2_HUMAN	O43237	DC1L2_HUMAN	759302	419714	419659
DYNC2H1	sp|Q8NCM8|DYHC2_HUMAN	Q8NCM8	DYHC2_HUMAN	892132	705269	893146
DYNC2I1	sp|Q8WVS4|DC2I1_HUMAN	Q8WVS4	DC2I1_HUMAN	655075	628612	762218
DYNC2I2	sp|Q96EX3|DC2I2_HUMAN	Q96EX3	DC2I2_HUMAN	453414	578349	369272
DYNC2LI1	sp|Q8TCX1|DC2L1_HUMAN	Q8TCX1	DC2L1_HUMAN	485005	372499	364269
DYNLL1	sp|P63167|DYL1_HUMAN	P63167	DYL1_HUMAN	407394	1023787	1041062
DYNLL2	sp|Q96FJ2|DYL2_HUMAN	Q96FJ2	DYL2_HUMAN	318288	448580	379517
DYNLRB1	sp|Q9NP97|DLRB1_HUMAN	Q9NP97	DLRB1_HUMAN	314683	304145	347207
DYNLT1	sp|P63172|DYLT1_HUMAN	P63172	DYLT1_HUMAN	495685	1110180	481738
DYNLT2B	sp|Q8WW35|DYT2B_HUMAN	Q8WW35	DYT2B_HUMAN	342186	248876	170565
DYNLT3	sp|P51808|DYLT3_HUMAN	P51808	DYLT3_HUMAN	302193	202454	396219
DYRK1A	sp|Q13627|DYR1A_HUMAN	Q13627	DYR1A_HUMAN	743870	1647352	1562535
DYRK2	sp|Q92630|DYRK2_HUMAN	Q92630	DYRK2_HUMAN	565988	821210	562095
DYSF	sp|O75923|DYSF_HUMAN	O75923	DYSF_HUMAN	1850353	1796343	1840282
DZIP1L	sp|Q8IYY4|DZI1L_HUMAN	Q8IYY4	DZI1L_HUMAN	0	149996	0
DZIP3	sp|Q86Y13|DZIP3_HUMAN	Q86Y13	DZIP3_HUMAN	372575	224662	249918
E2F3	sp|O00716|E2F3_HUMAN	O00716	E2F3_HUMAN	122092	36013	97519
E2F6	sp|O75461|E2F6_HUMAN	O75461	E2F6_HUMAN	362277	94508	392566
E2F7	sp|Q96AV8|E2F7_HUMAN	Q96AV8	E2F7_HUMAN	0	0	35132
E2F8	sp|A0AVK6|E2F8_HUMAN	A0AVK6	E2F8_HUMAN	0	0	41789
E4F1	sp|Q66K89|E4F1_HUMAN	Q66K89	E4F1_HUMAN	1479970	1676473	1580241
EAPP	sp|Q56P03|EAPP_HUMAN	Q56P03	EAPP_HUMAN	246079	287614	373040
EARS2	sp|Q5JPH6|SYEM_HUMAN	Q5JPH6	SYEM_HUMAN	268431	164626	315964
EBAG9	sp|O00559|RCAS1_HUMAN	O00559	RCAS1_HUMAN	43270	33693	89161
EBF2	sp|Q9HAK2|COE2_HUMAN	Q9HAK2	COE2_HUMAN	0	86693	100375
EBF3	sp|Q9H4W6|COE3_HUMAN	Q9H4W6	COE3_HUMAN	111798	482917	624232
EBNA1BP2	sp|Q99848|EBP2_HUMAN	Q99848	EBP2_HUMAN	1302587	1147468	1175319
EBP	sp|Q15125|EBP_HUMAN	Q15125	EBP_HUMAN	931244	964588	1191167
ECD	sp|O95905|ECD_HUMAN	O95905	ECD_HUMAN	315070	498556	421207
ECE1	sp|P42892|ECE1_HUMAN	P42892	ECE1_HUMAN	391722	495394	429585
ECHDC1	sp|Q9NTX5|ECHD1_HUMAN	Q9NTX5	ECHD1_HUMAN	133412	0	0
ECHS1	sp|P30084|ECHM_HUMAN	P30084	ECHM_HUMAN	145770	200682	154087
ECI1	sp|P42126|ECI1_HUMAN	P42126	ECI1_HUMAN	0	108110	98479
ECI2	sp|O75521|ECI2_HUMAN	O75521	ECI2_HUMAN	403705	534744	406930
ECM1	sp|Q16610|ECM1_HUMAN	Q16610	ECM1_HUMAN	0	62150	0
ECPAS	sp|Q5VYK3|ECM29_HUMAN	Q5VYK3	ECM29_HUMAN	1197790	1577679	1396803
ECSIT	sp|Q9BQ95|ECSIT_HUMAN	Q9BQ95	ECSIT_HUMAN	487810	337528	462712
ECT2	sp|Q9H8V3|ECT2_HUMAN	Q9H8V3	ECT2_HUMAN	828885	936242	738542
EDC3	sp|Q96F86|EDC3_HUMAN	Q96F86	EDC3_HUMAN	1291706	1859816	1505017
EDC4	sp|Q6P2E9|EDC4_HUMAN	Q6P2E9	EDC4_HUMAN	4374707	3008336	3209969
EDEM3	sp|Q9BZQ6|EDEM3_HUMAN	Q9BZQ6	EDEM3_HUMAN	375481	486004	572916
EDIL3	sp|O43854|EDIL3_HUMAN	O43854	EDIL3_HUMAN	0	29651	0
EDRF1	sp|Q3B7T1|EDRF1_HUMAN	Q3B7T1	EDRF1_HUMAN	548558	591906	457497
EEA1	sp|Q15075|EEA1_HUMAN	Q15075	EEA1_HUMAN	0	42991	0
EED	sp|O75530|EED_HUMAN	O75530	EED_HUMAN	752507	825860	942001
EEF1A1	sp|P68104|EF1A1_HUMAN	P68104	EF1A1_HUMAN	12445841	12133248	9854749
EEF1A2	sp|Q05639|EF1A2_HUMAN	Q05639	EF1A2_HUMAN	369238	231892	413304
EEF1B2	sp|P24534|EF1B_HUMAN	P24534	EF1B_HUMAN	752019	784755	609519
EEF1D	sp|P29692|EF1D_HUMAN	P29692	EF1D_HUMAN	647167	785755	666347
EEF1E1	sp|O43324|MCA3_HUMAN	O43324	MCA3_HUMAN	804051	933046	968200
EEF1G	sp|P26641|EF1G_HUMAN	P26641	EF1G_HUMAN	2860845	3797257	2652406
EEF2	sp|P13639|EF2_HUMAN	P13639	EF2_HUMAN	4469867	5701910	2908238
EEFSEC	sp|P57772|SELB_HUMAN	P57772	SELB_HUMAN	4452791	5352366	6913889
EEPD1	sp|Q7L9B9|EEPD1_HUMAN	Q7L9B9	EEPD1_HUMAN	311600	214109	423602
EFCAB14	sp|O75071|EFC14_HUMAN	O75071	EFC14_HUMAN	14128	0	0
EFHD2	sp|Q96C19|EFHD2_HUMAN	Q96C19	EFHD2_HUMAN	63866	0	106423
EFL1	sp|Q7Z2Z2|EFL1_HUMAN	Q7Z2Z2	EFL1_HUMAN	487195	457874	182027
EFNA5	sp|P52803|EFNA5_HUMAN	P52803	EFNA5_HUMAN	26479	0	0
EFNB1	sp|P98172|EFNB1_HUMAN	P98172	EFNB1_HUMAN	51078	0	0
EFR3A	sp|Q14156|EFR3A_HUMAN	Q14156	EFR3A_HUMAN	576676	496504	661895
EFR3B	sp|Q9Y2G0|EFR3B_HUMAN	Q9Y2G0	EFR3B_HUMAN	54060	0	0
EFTUD2	sp|Q15029|U5S1_HUMAN	Q15029	U5S1_HUMAN	4115299	4864467	4908289
EGFL7	sp|Q9UHF1|EGFL7_HUMAN	Q9UHF1	EGFL7_HUMAN	256670	113205	226884
EGFLAM	sp|Q63HQ2|EGFLA_HUMAN	Q63HQ2	EGFLA_HUMAN	81886	145279	66539
EGFR	sp|P00533|EGFR_HUMAN	P00533	EGFR_HUMAN	339763	418390	384063
EGLN1	sp|Q9GZT9|EGLN1_HUMAN	Q9GZT9	EGLN1_HUMAN	473167	736856	944623
EHBP1	sp|Q8NDI1|EHBP1_HUMAN	Q8NDI1	EHBP1_HUMAN	212349	225564	255465
EHD1	sp|Q9H4M9|EHD1_HUMAN	Q9H4M9	EHD1_HUMAN	768136	536740	659323
EHD4	sp|Q9H223|EHD4_HUMAN	Q9H223	EHD4_HUMAN	597355	655135	549219
EHMT1	sp|Q9H9B1|EHMT1_HUMAN	Q9H9B1	EHMT1_HUMAN	783698	959661	1022613
EHMT2	sp|Q96KQ7|EHMT2_HUMAN	Q96KQ7	EHMT2_HUMAN	855090	1152199	1247650
EI24	sp|O14681|EI24_HUMAN	O14681	EI24_HUMAN	299494	148122	69373
EIF1	sp|P41567|EIF1_HUMAN	P41567	EIF1_HUMAN	455292	246331	299882
EIF1AX	sp|P47813|IF1AX_HUMAN	P47813	IF1AX_HUMAN	103725	140583	0
EIF2A	sp|Q9BY44|EIF2A_HUMAN	Q9BY44	EIF2A_HUMAN	916541	1031707	963213
EIF2AK1	sp|Q9BQI3|E2AK1_HUMAN	Q9BQI3	E2AK1_HUMAN	62347	0	0
EIF2AK2	sp|P19525|E2AK2_HUMAN	P19525	E2AK2_HUMAN	562633	508425	826489
EIF2AK3	sp|Q9NZJ5|E2AK3_HUMAN	Q9NZJ5	E2AK3_HUMAN	0	130253	0
EIF2AK4	sp|Q9P2K8|E2AK4_HUMAN	Q9P2K8	E2AK4_HUMAN	441168	562177	437498
EIF2B1	sp|Q14232|EI2BA_HUMAN	Q14232	EI2BA_HUMAN	332814	82905	270307
EIF2B2	sp|P49770|EI2BB_HUMAN	P49770	EI2BB_HUMAN	424959	466962	346078
EIF2B3	sp|Q9NR50|EI2BG_HUMAN	Q9NR50	EI2BG_HUMAN	691498	567334	574231
EIF2B4	sp|Q9UI10|EI2BD_HUMAN	Q9UI10	EI2BD_HUMAN	1367615	914135	956251
EIF2B5	sp|Q13144|EI2BE_HUMAN	Q13144	EI2BE_HUMAN	868850	577270	852550
EIF2D	sp|P41214|EIF2D_HUMAN	P41214	EIF2D_HUMAN	620699	803811	764087
EIF2S1	sp|P05198|IF2A_HUMAN	P05198	IF2A_HUMAN	743483	573127	516500
EIF2S2	sp|P20042|IF2B_HUMAN	P20042	IF2B_HUMAN	656405	455570	315135
EIF2S3	sp|P41091|IF2G_HUMAN	P41091	IF2G_HUMAN	731355	795638	653631
EIF3A	sp|Q14152|EIF3A_HUMAN	Q14152	EIF3A_HUMAN	6382881	4597237	4281300
EIF3B	sp|P55884|EIF3B_HUMAN	P55884	EIF3B_HUMAN	6100986	4279421	4165514
EIF3C	sp|Q99613|EIF3C_HUMAN	Q99613	EIF3C_HUMAN	4095683	5229847	6398315
EIF3D	sp|O15371|EIF3D_HUMAN	O15371	EIF3D_HUMAN	2150859	1664925	1571476
EIF3E	sp|P60228|EIF3E_HUMAN	P60228	EIF3E_HUMAN	2146188	1921665	2022327
EIF3F	sp|O00303|EIF3F_HUMAN	O00303	EIF3F_HUMAN	3864311	2597801	2936861
EIF3G	sp|O75821|EIF3G_HUMAN	O75821	EIF3G_HUMAN	5890156	4418919	3228410
EIF3H	sp|O15372|EIF3H_HUMAN	O15372	EIF3H_HUMAN	1479375	1764831	1370049
EIF3I	sp|Q13347|EIF3I_HUMAN	Q13347	EIF3I_HUMAN	3470980	3037633	3326837
EIF3J	sp|O75822|EIF3J_HUMAN	O75822	EIF3J_HUMAN	925922	575827	833061
EIF3K	sp|Q9UBQ5|EIF3K_HUMAN	Q9UBQ5	EIF3K_HUMAN	1782867	1402705	1780383
EIF3L	sp|Q9Y262|EIF3L_HUMAN	Q9Y262	EIF3L_HUMAN	1901696	1593965	1902588
EIF3M	sp|Q7L2H7|EIF3M_HUMAN	Q7L2H7	EIF3M_HUMAN	3206727	2783323	2841889
EIF4A1	sp|P60842|IF4A1_HUMAN	P60842	IF4A1_HUMAN	5176358	4514005	4233473
EIF4A2	sp|Q14240|IF4A2_HUMAN	Q14240	IF4A2_HUMAN	473077	338653	456894
EIF4A3	sp|P38919|IF4A3_HUMAN	P38919	IF4A3_HUMAN	3787804	3107731	4076377
EIF4B	sp|P23588|IF4B_HUMAN	P23588	IF4B_HUMAN	89588	56553	138104
EIF4E	sp|P06730|IF4E_HUMAN	P06730	IF4E_HUMAN	1179117	1270731	562570
EIF4E2	sp|O60573|IF4E2_HUMAN	O60573	IF4E2_HUMAN	452860	680929	714533
EIF4ENIF1	sp|Q9NRA8|4ET_HUMAN	Q9NRA8	4ET_HUMAN	519469	462898	377801
EIF4G1	sp|Q04637|IF4G1_HUMAN	Q04637	IF4G1_HUMAN	4716488	4988122	4505923
EIF4G2	sp|P78344|IF4G2_HUMAN	P78344	IF4G2_HUMAN	1715316	1539611	1509602
EIF4G3	sp|O43432|IF4G3_HUMAN	O43432	IF4G3_HUMAN	1876109	1259337	1558332
EIF4H	sp|Q15056|IF4H_HUMAN	Q15056	IF4H_HUMAN	0	64794	0
EIF5	sp|P55010|IF5_HUMAN	P55010	IF5_HUMAN	589470	733808	442717
EIF5A	sp|P63241|IF5A1_HUMAN	P63241	IF5A1_HUMAN	656443	1060257	1250196
EIF5B	sp|O60841|IF2P_HUMAN	O60841	IF2P_HUMAN	1848465	1883487	1816963
EIF6	sp|P56537|IF6_HUMAN	P56537	IF6_HUMAN	1338212	1064681	1355730
EIPR1	sp|Q53HC9|EIPR1_HUMAN	Q53HC9	EIPR1_HUMAN	371647	481779	309991
ELAC2	sp|Q9BQ52|RNZ2_HUMAN	Q9BQ52	RNZ2_HUMAN	1112045	1336071	1313002
ELAPOR2	sp|A8MWY0|ELAP2_HUMAN	A8MWY0	ELAP2_HUMAN	21273	0	0
ELAVL1	sp|Q15717|ELAV1_HUMAN	Q15717	ELAV1_HUMAN	8873288	7351806	7138816
ELAVL2	sp|Q12926|ELAV2_HUMAN	Q12926	ELAV2_HUMAN	899034	1331069	883418
ELF2	sp|Q15723|ELF2_HUMAN	Q15723	ELF2_HUMAN	260606	190400	263240
ELK4	sp|P28324|ELK4_HUMAN	P28324	ELK4_HUMAN	131042	0	0
ELL	sp|P55199|ELL_HUMAN	P55199	ELL_HUMAN	191763	126599	400143
ELL2	sp|O00472|ELL2_HUMAN	O00472	ELL2_HUMAN	60048	23491	29284
ELMO1	sp|Q92556|ELMO1_HUMAN	Q92556	ELMO1_HUMAN	69649	87216	75792
ELMO2	sp|Q96JJ3|ELMO2_HUMAN	Q96JJ3	ELMO2_HUMAN	618813	732663	996179
ELMOD2	sp|Q8IZ81|ELMD2_HUMAN	Q8IZ81	ELMD2_HUMAN	586319	508573	849625
ELOA	sp|Q14241|ELOA1_HUMAN	Q14241	ELOA1_HUMAN	2816799	4229252	2813746
ELOB	sp|Q15370|ELOB_HUMAN	Q15370	ELOB_HUMAN	1475661	1860239	2175809
ELOC	sp|Q15369|ELOC_HUMAN	Q15369	ELOC_HUMAN	1601071	1225283	1755331
ELOVL1	sp|Q9BW60|ELOV1_HUMAN	Q9BW60	ELOV1_HUMAN	1683842	2669994	2664841
ELOVL4	sp|Q9GZR5|ELOV4_HUMAN	Q9GZR5	ELOV4_HUMAN	42474	37030	92352
ELOVL5	sp|Q9NYP7|ELOV5_HUMAN	Q9NYP7	ELOV5_HUMAN	797265	774702	982872
ELOVL6	sp|Q9H5J4|ELOV6_HUMAN	Q9H5J4	ELOV6_HUMAN	61027	154416	139167
ELOVL7	sp|A1L3X0|ELOV7_HUMAN	A1L3X0	ELOV7_HUMAN	0	0	83187
ELP1	sp|O95163|ELP1_HUMAN	O95163	ELP1_HUMAN	2511662	1568494	1773134
ELP2	sp|Q6IA86|ELP2_HUMAN	Q6IA86	ELP2_HUMAN	658878	467330	402117
ELP3	sp|Q9H9T3|ELP3_HUMAN	Q9H9T3	ELP3_HUMAN	573651	630015	408464
ELP4	sp|Q96EB1|ELP4_HUMAN	Q96EB1	ELP4_HUMAN	66427	75237	106306
ELP6	sp|Q0PNE2|ELP6_HUMAN	Q0PNE2	ELP6_HUMAN	0	111061	0
EMB	sp|Q6PCB8|EMB_HUMAN	Q6PCB8	EMB_HUMAN	21532	83703	0
EMC1	sp|Q8N766|EMC1_HUMAN	Q8N766	EMC1_HUMAN	1805905	2691579	2658525
EMC10	sp|Q5UCC4|EMC10_HUMAN	Q5UCC4	EMC10_HUMAN	499503	390631	390479
EMC2	sp|Q15006|EMC2_HUMAN	Q15006	EMC2_HUMAN	1538221	1402095	2587892
EMC3	sp|Q9P0I2|EMC3_HUMAN	Q9P0I2	EMC3_HUMAN	1310723	1536334	1460493
EMC4	sp|Q5J8M3|EMC4_HUMAN	Q5J8M3	EMC4_HUMAN	683649	1024900	940978
EMC6	sp|Q9BV81|EMC6_HUMAN	Q9BV81	EMC6_HUMAN	34218	241547	214947
EMC7	sp|Q9NPA0|EMC7_HUMAN	Q9NPA0	EMC7_HUMAN	1568584	1456240	1120066
EMC8	sp|O43402|EMC8_HUMAN	O43402	EMC8_HUMAN	1521256	1745769	1239774
EMC9	sp|Q9Y3B6|EMC9_HUMAN	Q9Y3B6	EMC9_HUMAN	164241	33705	0
EMD	sp|P50402|EMD_HUMAN	P50402	EMD_HUMAN	2571153	2971668	3520848
EME1	sp|Q96AY2|EME1_HUMAN	Q96AY2	EME1_HUMAN	117275	213312	273523
EMG1	sp|Q92979|NEP1_HUMAN	Q92979	NEP1_HUMAN	443992	281455	460811
EMILIN2	sp|Q9BXX0|EMIL2_HUMAN	Q9BXX0	EMIL2_HUMAN	46599	32603	0
EMILIN3	sp|Q9NT22|EMIL3_HUMAN	Q9NT22	EMIL3_HUMAN	368106	279430	278572
EML1	sp|O00423|EMAL1_HUMAN	O00423	EMAL1_HUMAN	57478	245140	146890
EML3	sp|Q32P44|EMAL3_HUMAN	Q32P44	EMAL3_HUMAN	117044	115000	40184
EML4	sp|Q9HC35|EMAL4_HUMAN	Q9HC35	EMAL4_HUMAN	1174955	1590880	1003056
EMX1	sp|Q04741|EMX1_HUMAN	Q04741	EMX1_HUMAN	0	84965	0
EN2	sp|P19622|HME2_HUMAN	P19622	HME2_HUMAN	48983	51566	106634
ENAH	sp|Q8N8S7|ENAH_HUMAN	Q8N8S7	ENAH_HUMAN	535781	740322	614532
ENDOD1	sp|O94919|ENDD1_HUMAN	O94919	ENDD1_HUMAN	355767	441659	195740
ENGASE	sp|Q8NFI3|ENASE_HUMAN	Q8NFI3	ENASE_HUMAN	0	0	109066
ENKD1	sp|Q9H0I2|ENKD1_HUMAN	Q9H0I2	ENKD1_HUMAN	0	252482	0
ENO1	sp|P06733|ENOA_HUMAN	P06733	ENOA_HUMAN	1278768	489778	497490
ENOX2	sp|Q16206|ENOX2_HUMAN	Q16206	ENOX2_HUMAN	465779	604868	462770
ENPP1	sp|P22413|ENPP1_HUMAN	P22413	ENPP1_HUMAN	916659	594202	715583
ENPP4	sp|Q9Y6X5|ENPP4_HUMAN	Q9Y6X5	ENPP4_HUMAN	0	80817	0
ENTPD6	sp|O75354|ENTP6_HUMAN	O75354	ENTP6_HUMAN	0	0	17158
ENTR1	sp|Q96C92|ENTR1_HUMAN	Q96C92	ENTR1_HUMAN	310852	369405	539235
ENY2	sp|Q9NPA8|ENY2_HUMAN	Q9NPA8	ENY2_HUMAN	403875	183365	90850
EP300	sp|Q09472|EP300_HUMAN	Q09472	EP300_HUMAN	878952	915611	503767
EP400	sp|Q96L91|EP400_HUMAN	Q96L91	EP400_HUMAN	1090153	756691	772125
EP400P1	sp|Q6ZTU2|E400N_HUMAN	Q6ZTU2	E400N_HUMAN	50745	0	37216
EPB41	sp|P11171|EPB41_HUMAN	P11171	EPB41_HUMAN	999506	662129	722473
EPB41L1	sp|Q9H4G0|E41L1_HUMAN	Q9H4G0	E41L1_HUMAN	66578	189490	106764
EPB41L2	sp|O43491|E41L2_HUMAN	O43491	E41L2_HUMAN	2120302	2236456	1948796
EPB41L3	sp|Q9Y2J2|E41L3_HUMAN	Q9Y2J2	E41L3_HUMAN	943271	1086909	969720
EPB41L4B	sp|Q9H329|E41LB_HUMAN	Q9H329	E41LB_HUMAN	0	0	175213
EPB41L5	sp|Q9HCM4|E41L5_HUMAN	Q9HCM4	E41L5_HUMAN	289359	463581	564306
EPC1	sp|Q9H2F5|EPC1_HUMAN	Q9H2F5	EPC1_HUMAN	278668	180309	207196
EPC2	sp|Q52LR7|EPC2_HUMAN	Q52LR7	EPC2_HUMAN	549337	661894	893721
EPG5	sp|Q9HCE0|EPG5_HUMAN	Q9HCE0	EPG5_HUMAN	0	0	86113
EPHA2	sp|P29317|EPHA2_HUMAN	P29317	EPHA2_HUMAN	120349	203545	216510
EPHA4	sp|P54764|EPHA4_HUMAN	P54764	EPHA4_HUMAN	0	0	19223
EPHA5	sp|P54756|EPHA5_HUMAN	P54756	EPHA5_HUMAN	370745	276169	124909
EPHA7	sp|Q15375|EPHA7_HUMAN	Q15375	EPHA7_HUMAN	183100	100759	121929
EPHB4	sp|P54760|EPHB4_HUMAN	P54760	EPHB4_HUMAN	164245	121246	148435
EPHB6	sp|O15197|EPHB6_HUMAN	O15197	EPHB6_HUMAN	0	0	20434
EPHX1	sp|P07099|HYEP_HUMAN	P07099	HYEP_HUMAN	2204816	2696835	2304134
EPHX4	sp|Q8IUS5|EPHX4_HUMAN	Q8IUS5	EPHX4_HUMAN	213501	234290	0
EPN1	sp|Q9Y6I3|EPN1_HUMAN	Q9Y6I3	EPN1_HUMAN	34663	0	0
EPPK1	sp|P58107|EPIPL_HUMAN	P58107	EPIPL_HUMAN	1111898	775955	854408
EPRS1	sp|P07814|SYEP_HUMAN	P07814	SYEP_HUMAN	5292800	4673021	3244490
EPS15	sp|P42566|EPS15_HUMAN	P42566	EPS15_HUMAN	218928	317591	202011
EPS15L1	sp|Q9UBC2|EP15R_HUMAN	Q9UBC2	EP15R_HUMAN	125938	147595	129343
EPS8	sp|Q12929|EPS8_HUMAN	Q12929	EPS8_HUMAN	339508	229706	270647
ERAL1	sp|O75616|ERAL1_HUMAN	O75616	ERAL1_HUMAN	1336948	1601328	927672
ERBB2	sp|P04626|ERBB2_HUMAN	P04626	ERBB2_HUMAN	269621	156214	47356
ERBIN	sp|Q96RT1|ERBIN_HUMAN	Q96RT1	ERBIN_HUMAN	517187	637417	774128
ERC1	sp|Q8IUD2|RB6I2_HUMAN	Q8IUD2	RB6I2_HUMAN	0	149913	0
ERC2	sp|O15083|ERC2_HUMAN	O15083	ERC2_HUMAN	23083	77238	136708
ERCC1	sp|P07992|ERCC1_HUMAN	P07992	ERCC1_HUMAN	246015	270774	304460
ERCC2	sp|P18074|ERCC2_HUMAN	P18074	ERCC2_HUMAN	642678	767958	1020008
ERCC3	sp|P19447|ERCC3_HUMAN	P19447	ERCC3_HUMAN	590460	682840	1047100
ERCC4	sp|Q92889|XPF_HUMAN	Q92889	XPF_HUMAN	667040	825424	971711
ERCC5	sp|P28715|ERCC5_HUMAN	P28715	ERCC5_HUMAN	0	107253	0
ERCC6	sp|Q03468|ERCC6_HUMAN	Q03468	ERCC6_HUMAN	506800	326731	552638
ERCC6L	sp|Q2NKX8|ERC6L_HUMAN	Q2NKX8	ERC6L_HUMAN	510819	482769	556225
ERF	sp|P50548|ERF_HUMAN	P50548	ERF_HUMAN	272288	0	0
ERG28	sp|Q9UKR5|ERG28_HUMAN	Q9UKR5	ERG28_HUMAN	878219	719395	936059
ERGIC1	sp|Q969X5|ERGI1_HUMAN	Q969X5	ERGI1_HUMAN	1927800	2488488	2635320
ERGIC2	sp|Q96RQ1|ERGI2_HUMAN	Q96RQ1	ERGI2_HUMAN	983972	810756	1065991
ERGIC3	sp|Q9Y282|ERGI3_HUMAN	Q9Y282	ERGI3_HUMAN	297035	380572	807184
ERH	sp|P84090|ERH_HUMAN	P84090	ERH_HUMAN	1533053	2280069	2336283
ERI1	sp|Q8IV48|ERI1_HUMAN	Q8IV48	ERI1_HUMAN	0	0	105290
ERI3	sp|O43414|ERI3_HUMAN	O43414	ERI3_HUMAN	91913	245371	142560
ERLEC1	sp|Q96DZ1|ERLEC_HUMAN	Q96DZ1	ERLEC_HUMAN	432399	544508	263519
ERLIN1	sp|O75477|ERLN1_HUMAN	O75477	ERLN1_HUMAN	1113478	1434078	806119
ERLIN2	sp|O94905|ERLN2_HUMAN	O94905	ERLN2_HUMAN	4360638	3296085	3553494
ERMARD	sp|Q5T6L9|EMARD_HUMAN	Q5T6L9	EMARD_HUMAN	0	0	186802
ERMP1	sp|Q7Z2K6|ERMP1_HUMAN	Q7Z2K6	ERMP1_HUMAN	878085	512401	732309
ERN1	sp|O75460|ERN1_HUMAN	O75460	ERN1_HUMAN	0	30593	22115
ERO1A	sp|Q96HE7|ERO1A_HUMAN	Q96HE7	ERO1A_HUMAN	83393	140431	195380
ERP29	sp|P30040|ERP29_HUMAN	P30040	ERP29_HUMAN	324463	306390	463490
ERP44	sp|Q9BS26|ERP44_HUMAN	Q9BS26	ERP44_HUMAN	2127028	3628886	2953011
ESCO1	sp|Q5FWF5|ESCO1_HUMAN	Q5FWF5	ESCO1_HUMAN	155811	136238	230975
ESCO2	sp|Q56NI9|ESCO2_HUMAN	Q56NI9	ESCO2_HUMAN	311637	297731	400085
ESF1	sp|Q9H501|ESF1_HUMAN	Q9H501	ESF1_HUMAN	597801	625261	804675
ESPL1	sp|Q14674|ESPL1_HUMAN	Q14674	ESPL1_HUMAN	562344	417120	557346
ESRP1	sp|Q6NXG1|ESRP1_HUMAN	Q6NXG1	ESRP1_HUMAN	0	39947	0
ESRRA	sp|P11474|ERR1_HUMAN	P11474	ERR1_HUMAN	290124	504649	297866
ESRRB	sp|O95718|ERR2_HUMAN	O95718	ERR2_HUMAN	0	0	17644
ESRRG	sp|P62508|ERR3_HUMAN	P62508	ERR3_HUMAN	164126	262703	207018
ESS2	sp|Q96DF8|ESS2_HUMAN	Q96DF8	ESS2_HUMAN	115571	202844	163040
ESYT1	sp|Q9BSJ8|ESYT1_HUMAN	Q9BSJ8	ESYT1_HUMAN	2644139	2693073	2601615
ESYT2	sp|A0FGR8|ESYT2_HUMAN	A0FGR8	ESYT2_HUMAN	1277328	993510	1270339
ETF1	sp|P62495|ERF1_HUMAN	P62495	ERF1_HUMAN	1437285	1132281	1581526
ETFA	sp|P13804|ETFA_HUMAN	P13804	ETFA_HUMAN	437011	203034	294806
ETFB	sp|P38117|ETFB_HUMAN	P38117	ETFB_HUMAN	210840	408602	218600
ETFDH	sp|Q16134|ETFD_HUMAN	Q16134	ETFD_HUMAN	689783	576029	518388
ETNK1	sp|Q9HBU6|EKI1_HUMAN	Q9HBU6	EKI1_HUMAN	164927	45903	0
ETV3	sp|P41162|ETV3_HUMAN	P41162	ETV3_HUMAN	65929	299564	150880
ETV6	sp|P41212|ETV6_HUMAN	P41212	ETV6_HUMAN	123608	364764	466892
EVC	sp|P57679|EVC_HUMAN	P57679	EVC_HUMAN	101242	687288	0
EVI5	sp|O60447|EVI5_HUMAN	O60447	EVI5_HUMAN	458825	431955	382454
EVI5L	sp|Q96CN4|EVI5L_HUMAN	Q96CN4	EVI5L_HUMAN	89520	107150	76365
EVPLL	sp|A8MZ36|EVPLL_HUMAN	A8MZ36	EVPLL_HUMAN	96746	0	0
EWSR1	sp|Q01844|EWS_HUMAN	Q01844	EWS_HUMAN	297429	526673	525048
EXD2	sp|Q9NVH0|EXD2_HUMAN	Q9NVH0	EXD2_HUMAN	419789	738023	757284
EXO1	sp|Q9UQ84|EXO1_HUMAN	Q9UQ84	EXO1_HUMAN	413833	440692	531967
EXOC1	sp|Q9NV70|EXOC1_HUMAN	Q9NV70	EXOC1_HUMAN	954672	775017	999355
EXOC2	sp|Q96KP1|EXOC2_HUMAN	Q96KP1	EXOC2_HUMAN	1244976	707272	900361
EXOC3	sp|O60645|EXOC3_HUMAN	O60645	EXOC3_HUMAN	1038083	725296	762608
EXOC4	sp|Q96A65|EXOC4_HUMAN	Q96A65	EXOC4_HUMAN	1250292	833449	1004591
EXOC5	sp|O00471|EXOC5_HUMAN	O00471	EXOC5_HUMAN	710877	789563	563776
EXOC6	sp|Q8TAG9|EXOC6_HUMAN	Q8TAG9	EXOC6_HUMAN	648010	482510	450120
EXOC6B	sp|Q9Y2D4|EXC6B_HUMAN	Q9Y2D4	EXC6B_HUMAN	444012	472498	354664
EXOC7	sp|Q9UPT5|EXOC7_HUMAN	Q9UPT5	EXOC7_HUMAN	657932	549962	531097
EXOC8	sp|Q8IYI6|EXOC8_HUMAN	Q8IYI6	EXOC8_HUMAN	1045519	950979	1023887
EXOSC1	sp|Q9Y3B2|EXOS1_HUMAN	Q9Y3B2	EXOS1_HUMAN	249344	474069	468127
EXOSC10	sp|Q01780|EXOSX_HUMAN	Q01780	EXOSX_HUMAN	2640593	2520542	2151017
EXOSC2	sp|Q13868|EXOS2_HUMAN	Q13868	EXOS2_HUMAN	1359249	1047737	931097
EXOSC3	sp|Q9NQT5|EXOS3_HUMAN	Q9NQT5	EXOS3_HUMAN	1181351	713724	704684
EXOSC4	sp|Q9NPD3|EXOS4_HUMAN	Q9NPD3	EXOS4_HUMAN	785206	632244	522123
EXOSC5	sp|Q9NQT4|EXOS5_HUMAN	Q9NQT4	EXOS5_HUMAN	963887	1020426	1181078
EXOSC6	sp|Q5RKV6|EXOS6_HUMAN	Q5RKV6	EXOS6_HUMAN	580757	575366	487372
EXOSC7	sp|Q15024|EXOS7_HUMAN	Q15024	EXOS7_HUMAN	871228	824765	914814
EXOSC8	sp|Q96B26|EXOS8_HUMAN	Q96B26	EXOS8_HUMAN	852874	591222	868877
EXOSC9	sp|Q06265|EXOS9_HUMAN	Q06265	EXOS9_HUMAN	987162	1397354	712092
EXT2	sp|Q93063|EXT2_HUMAN	Q93063	EXT2_HUMAN	230855	292543	274996
EXTL2	sp|Q9UBQ6|EXTL2_HUMAN	Q9UBQ6	EXTL2_HUMAN	90429	113403	167498
EXTL3	sp|O43909|EXTL3_HUMAN	O43909	EXTL3_HUMAN	12061	122775	25444
EYA2	sp|O00167|EYA2_HUMAN	O00167	EYA2_HUMAN	0	21681	0
EYA3	sp|Q99504|EYA3_HUMAN	Q99504	EYA3_HUMAN	235769	310221	179816
EZH1	sp|Q92800|EZH1_HUMAN	Q92800	EZH1_HUMAN	67465	190965	191848
EZH2	sp|Q15910|EZH2_HUMAN	Q15910	EZH2_HUMAN	860832	782792	805948
EZR	sp|P15311|EZRI_HUMAN	P15311	EZRI_HUMAN	267388	151508	166477
F11R	sp|Q9Y624|JAM1_HUMAN	Q9Y624	JAM1_HUMAN	380963	376610	313368
F2	sp|P00734|THRB_HUMAN	P00734	THRB_HUMAN	235035	0	240066
F2R	sp|P25116|PAR1_HUMAN	P25116	PAR1_HUMAN	154259	112656	75006
F8A1	sp|P23610|HAP40_HUMAN	P23610	HAP40_HUMAN	204850	264220	91359
FAAP100	sp|Q0VG06|FP100_HUMAN	Q0VG06	FP100_HUMAN	34306	0	37446
[truncated: 5,462 more rows]
