# Supplementary material for: Rapid and accurate remethylation of DNA in Dnmt3a-deficient hematopoietic cells with restoration of DNMT3A activity
Source: Sci Adv. 2024 Jan 31;10(5):eadk8598. doi: 10.1126/sciadv.adk8598 (PMC10830114; doi:10.1126/sciadv.adk8598)
Supplement: Supplementary file 2 — Tables S1 to S7 [file sciadv.adk8598_tables_s1_to_s7.zip › adk8598_Table_S7.xlsx]

## Sheet: Sheet1
chromosome	start	end	closest_gene	islands	shores	shelves	genes	enhancers	promoters	tss	ctcf	size	1mo_EV	2mo_WT	1mo_3A	1mo_3L	2mo_3A	2mo_3L
1	34432787	34433460	Ccdc115	0	0	0	0	0	1	0	0	673	0.284045	0.115036	0.678606	0.428536	0.490655	0.475934
1	38627181	38627259	Aff3	1	0	0	1	0	1	2	0	78	0.00980392	0.0215686	0.520588	0.439394	0.705182	0.211765
2	29250351	29250487	Ntng2	1	0	0	1	0	1	0	0	136	0.0520833	0.158601	0.499074	0.70754	0.920833	0.388482
2	119322580	119322853	Dll4	1	0	0	0	0	1	0	0	273	0.0434783	0	0.445671	0.391304	0.740493	0.182712
2	146218333	146219173	Insm1	1	1	0	0	0	0	0	0	840	0.0793559	0.0660209	0.400082	0.314228	0.65788	0.386877
4	116463750	116463909	Mast2	1	0	0	1	0	1	1	0	159	0.0594949	0.0297143	0.400761	0.300667	0.0266667	0.008
5	92808332	92809435	Shroom3	0	0	0	1	0	1	1	1	1103	0.222846	0.0735772	0.488026	0.350524	0.424048	0.291033
5	125264558	125265052	Scarb1	0	0	0	0	0	0	0	0	494	0.230963	0.0940797	0.533545	0.533473	0.658888	0.346359
5	143254956	143255200	Zfp316	1	0	0	1	0	0	0	0	244	0.0904288	0.164358	0.416899	0.415361	0.649669	0.404758
6	28928138	28928246	Snd1	0	0	0	1	0	0	0	0	108	0.277778	0.05	0.821032	1	0.685714	0.465961
6	52006061	52006470	Skap2	0	0	0	1	0	0	0	0	409	0.125402	0.0809473	0.512011	0.465774	0.703009	0.331656
6	83142351	83142486	Rtkn	1	0	0	1	0	1	1	0	135	0.0204762	0.0279762	0.520833	0.5925	0.400238	0.268492
6	90905580	90905632	Iqsec1	1	0	0	1	0	1	0	0	52	0.500902	0.38658	0.751082	0.977273	0.574677	0.574118
7	3366696	3367385	Cacng7	1	1	0	1	0	0	0	1	689	0.148374	0.0268873	0.408054	0.265276	0.269048	0.133277
7	44839694	44839917	Il4i1,Tbc1d17	1	0	0	2	0	1	0	1	223	0.0288409	0.0214646	0.182369	0.319264	0.357089	0.0982853
7	62463780	62463887	Peg12	1	0	0	1	0	1	0	1	107	0.159174	0.138412	0.526681	0.480602	0.503548	0.393884
7	128687884	128688171	Inpp5f	1	1	0	1	0	1	0	1	287	0.359463	0.244475	0.494478	0.552738	0.225476	0.409008
7	141100194	141100690	Sigirr	1	1	0	1	0	1	3	0	496	0.222246	0.103094	0.502815	0.68414	0.725922	0.432302
7	143295670	143295872	Kcnq1	1	1	0	1	0	1	0	0	202	0.644004	0.471074	0.36963	0.276734	0.490664	0.53279
8	71375902	71376207	Nr2f6,Ocel1	1	0	0	2	0	1	0	1	305	0.128125	0.0804245	0.284606	0.505807	0.0523229	0.196525
8	88627425	88627549	Snx20	1	0	0	1	0	0	0	0	124	0.579762	0.756522	0.960694	0.971739	0.700483	0.790439
8	108939145	108939226	Zfhx3	0	0	0	1	0	0	0	0	81	0.772727	0.769697	0.136364	0.280303	0.681999	0.301515
9	40391433	40391702	Gramd1b	0	0	0	1	0	1	0	0	269	0.402857	0.234747	0.71127	0.757674	0.765993	0.770741
9	73103255	73103757	Gm20509,Khdc3	1	0	0	2	0	0	0	0	502	0.163373	0.0440642	0.375992	0.30873	0.68587	0.45289
9	106225893	106226456	Tlr9	1	1	0	1	0	0	0	0	563	0.188532	0.127897	0.43421	0.497229	0.58376	0.273796
10	4712512	4712734	Esr1	1	0	0	1	0	1	0	0	222	0.0160714	0.0553571	0.282058	0.441667	0.240917	0.689923
10	59969850	59970335	Anapc16	0	0	0	0	0	0	0	0	485	0.0410821	0.00918274	0.29417	0.241035	0.564358	0.26098
10	79921570	79922008	Kiss1r	1	1	0	1	0	0	0	0	438	0.328769	0.228624	0.507533	0.63642	0.777347	0.334759
10	99599729	99599877	Csl	0	0	0	0	0	0	0	0	148	0.765804	0.642094	0.247802	0.384615	0.137847	0.250549
11	12025576	12025738	Grb10	1	0	0	1	0	1	0	1	162	0.906079	0.620337	0.461793	0.385675	0.454832	0.402201
11	75166659	75166892	Hic1	1	0	0	1	0	1	0	0	233	0.0904114	0.0357474	0.258964	0.324107	0.335532	0.508333
11	75282130	75282801	Rtn4rl1	0	0	0	0	0	0	0	0	671	0.116929	0.113555	0.492382	0.559078	0.560242	0.255391
11	101164013	101164407	Plekhh3	1	0	0	1	0	0	0	0	394	0.0989626	0.0247811	0.436596	0.442778	0.246984	0.35724
12	84038852	84038998	Acot4,Gm49366	1	1	0	2	0	1	1	0	146	0.310658	0.32551	0.0676493	0.0610733	0.124851	0.274121
13	51202836	51202961	Nxnl2	1	0	0	0	0	1	0	0	125	0.0736842	0.0815581	0.541667	0.447807	0.114035	0.121053
15	72928871	72929497	Trappc9	0	0	0	1	0	0	0	1	626	0.0423977	0.0202797	0.256127	0.233063	0.133581	0.0748839
17	12742270	12742456	Igf2r	1	0	0	1	0	1	0	0	186	0.15017	0.225765	0.623639	0.594048	0.682143	0.478664
17	32099972	32100473	Notch3	1	1	0	0	0	1	0	0	501	0.0968384	0.0945536	0.403338	0.305952	0.505341	0.146945
18	34862175	34862361	Egr1	0	1	0	1	0	1	0	0	186	0.0535354	0.0166667	0.297619	0.470779	0.528532	0.215909
